# Supplementary material for: Comparative transcriptome analysis of melon (Cucumis melo L.) reveals candidate genes and pathways involved in powdery mildew resistance
Source: Sci Rep. 2022 Mar 23;12:4936. doi: 10.1038/s41598-022-08763-3 (PMC8943038; doi:10.1038/s41598-022-08763-3)
Supplement: Supplementary file 1 — Supplementary Information. [file 41598_2022_8763_MOESM1_ESM.zip]

Archive with 13 entries (12 files):
- Supply Figure and Table/
- Supply Figure and Table/Supplyment Figure.docx
- Supply Figure and Table/Table S1.xlsx
- Supply Figure and Table/Table S10.xlsx
- Supply Figure and Table/Table S11.xlsx
- Supply Figure and Table/Table S2.xlsx
- Supply Figure and Table/Table S3.xlsx
- Supply Figure and Table/Table S4.xlsx
- Supply Figure and Table/Table S5.xlsx
- Supply Figure and Table/Table S6.xlsx
- Supply Figure and Table/Table S7.xlsx
- Supply Figure and Table/Table S8.xlsx
- Supply Figure and Table/Table S9.xlsx
