# Supplementary material for: Comparative transcriptome analysis of melon (Cucumis melo L.) reveals candidate genes and pathways involved in powdery mildew resistance
Source: Sci Rep. 2022 Mar 23;12:4936. doi: 10.1038/s41598-022-08763-3 (PMC8943038; doi:10.1038/s41598-022-08763-3)
Supplement: Supplementary file 1 — Supplementary Information. [file 41598_2022_8763_MOESM1_ESM.zip › Supply Figure and Table/Table S1.xlsx]

## Sheet: Sheet1
Table S1. Summary of the read numbers and alignments from RNA sequencing.
Sample name	Raw reads	Clean reads	clean bases (Gb)	Q30(%)	GC content (%)	Mapped (%)
RC	58712956	57747292	8.66	93.98	44.23	84.7
RT1	62540775	60581723	9.09	92.33	44.46	83.74
RT2	50759979	49753578	7.46	93.83	44.57	85.05
RT3	54041411	52454599	7.87	91.97	44.73	83.59
RT5	53555791	51077937	7.66	93.51	44.52	82.61
SC	47008507	46183513	6.93	93.89	43.99	83.79
ST1	44591929	43873008	6.58	93.1	44.05	83.72
ST2	59283929	56761298	8.51	94.07	44.95	81.2
ST3	51726771	50756577	7.61	93.37	44.28	84.16
ST5	59206600	57285469	8.59	91.64	45.04	82.76
