# Supplementary material for: Comparative transcriptome analysis of melon (Cucumis melo L.) reveals candidate genes and pathways involved in powdery mildew resistance
Source: Sci Rep. 2022 Mar 23;12:4936. doi: 10.1038/s41598-022-08763-3 (PMC8943038; doi:10.1038/s41598-022-08763-3)
Supplement: Supplementary file 1 — Supplementary Information. [file 41598_2022_8763_MOESM1_ESM.zip › Supply Figure and Table/Table S10.xlsx]

## Sheet: Sheet1
Table S10. Transcription factors corresponding to DEGs.
TF	description	geneid	Ath	group
YABBY	YABBY family protein	MELO3C000087	AT2G45190.1	RT1
bHLH	BR enhanced expression 3	MELO3C002089	AT1G73830.2	RT1
Dof	Dof family protein	MELO3C002264	AT5G62940.1	RT1
bHLH	bHLH family protein	MELO3C002608	AT4G20970.1	RT1
bZIP	bZIP family protein	MELO3C003686	AT5G11260.1	RT1
bZIP	bZIP family protein	MELO3C004728	AT1G08320.3	RT1
GRAS	GRAS family protein	MELO3C007630	AT4G37650.1	RT1
HSF	heat shock transcription factor A2	MELO3C010748	AT2G26150.1	RT1
bZIP	basic leucine-zipper 42	MELO3C012181	AT3G30530.1	RT1
NAC	NAC domain containing protein 36	MELO3C013287	AT2G17040.1	RT1
WRKY	WRKY DNA-binding protein 23	MELO3C015910	AT2G47260.1	RT1
SBP	SBP family protein	MELO3C017245	AT1G69170.1	RT1
bHLH	BR enhanced expression 3	MELO3C017314	AT1G73830.1	RT1
GRAS	GRAS family protein	MELO3C017561	AT5G66770.1	RT1
bHLH	bHLH family protein	MELO3C020892	AT3G50330.1	RT1
HSF	heat shock transcription factor B3	MELO3C023104	AT2G41690.1	RT1
WRKY	WRKY family protein	MELO3C024135	AT4G23810.1	RT1
GATA	GATA transcription factor 9	MELO3C024448	AT4G32890.1	RT1
HSF	heat shock transcription factor C1	MELO3C025338	AT3G24520.1	RT1
bHLH	bHLH family protein	MELO3C026933	AT5G53210.1	RT1
ERF	ERF family protein	MELO3C003695	AT5G25390.2	RT1
ERF	ERF family protein	MELO3C004503	AT1G15360.1	RT1
ERF	ERF family protein	MELO3C009669	AT3G57600.1	RT1
ERF	ethylene response factor 1	MELO3C012896	AT3G23240.1	RT1
ERF	ethylene-responsive element binding protein	MELO3C017940	AT3G16770.1	RT1
ERF	ERF family protein	MELO3C020448	AT4G13620.1	RT1
DBB	salt tolerance homolog2	MELO3C013430	AT1G75540.1	RT1
CO-like	B-box type zinc finger protein with CCT domain	MELO3C012248	AT1G68520.1	RT1
CO-like	CONSTANS-like 2	MELO3C018930	AT3G02380.1	RT1
CO-like	CONSTANS-like 9	MELO3C025940	AT3G07650.2	RT1
G2-like	G2-like family protein	MELO3C020611	AT3G46640.2	RT1
MIKC_MADS	MIKC_MADS family protein	MELO3C022315	AT1G24260.1	RT1
GRF	growth-regulating factor 5	MELO3C025804	AT3G13960.1	RT1
TALE	TALE family protein	MELO3C003175	AT5G02030.1	RT1
HD-ZIP	HD-ZIP family protein	MELO3C014944	AT4G37790.1	RT1
C2H2	C2H2-like zinc finger protein	MELO3C005237	AT2G01940.1	RT1
C2H2	C2H2 family protein	MELO3C009378	AT5G03510.1	RT1
C3H	C3H family protein	MELO3C015436	AT4G29190.1	RT1
MYB	myb domain protein 16	MELO3C009844	AT5G15310.1	RT1
MYB	myb domain protein 62	MELO3C011604	AT1G68320.1	RT1
MYB	myb domain protein 55	MELO3C026265	AT4G01680.3	RT1
MYB_related	MYB_related family protein	MELO3C006934	AT5G52660.1	RT1
MYB_related	MYB_related family protein	MELO3C009305	AT3G09600.1	RT1
MYB_related	MYB_related family protein	MELO3C022302	AT1G01060.4	RT1
bHLH	BR enhanced expression 3	MELO3C002089	AT1G73830.2	RT2
bHLH	bHLH family protein	MELO3C007570	AT4G36930.1	RT2
bHLH	bHLH family protein	MELO3C013023	AT3G21330.1	RT2
bHLH	BR enhanced expression 3	MELO3C017314	AT1G73830.1	RT2
GRAS	GRAS family protein	MELO3C017561	AT5G66770.1	RT2
HSF	heat shock transcription factor C1	MELO3C025338	AT3G24520.1	RT2
bHLH	bHLH family protein	MELO3C027290	AT1G26945.1	RT2
ERF	ERF family protein	MELO3C023458	AT5G25190.1	RT2
ERF	ERF family protein	MELO3C027289	AT1G21910.1	RT2
CO-like	B-box type zinc finger protein with CCT domain	MELO3C012248	AT1G68520.1	RT2
CO-like	CONSTANS-like 2	MELO3C018930	AT3G02380.1	RT2
CO-like	CONSTANS-like 9	MELO3C025940	AT3G07650.2	RT2
G2-like	G2-like family protein	MELO3C012218	AT1G68670.1	RT2
TALE	BEL1-like homeodomain 8	MELO3C004927	AT2G27990.1	RT2
HD-ZIP	homeobox from Arabidopsis thaliana	MELO3C023937	AT5G06710.1	RT2
MYB	myb domain protein 111	MELO3C006700	AT5G49330.1	RT2
MYB	myb domain protein 20	MELO3C020225	AT1G66230.1	RT2
MYB_related	MYB_related family protein	MELO3C006934	AT5G52660.1	RT2
MYB_related	MYB_related family protein	MELO3C009305	AT3G09600.1	RT2
MYB_related	MYB_related family protein	MELO3C022302	AT1G01060.4	RT2
bHLH	BR enhanced expression 3	MELO3C002089	AT1G73830.2	RT3
bHLH	BR enhanced expression 3	MELO3C017314	AT1G73830.1	RT3
HSF	heat shock transcription factor C1	MELO3C025338	AT3G24520.1	RT3
bHLH	bHLH family protein	MELO3C026173	AT5G50915.2	RT3
ERF	erf domain protein 9	MELO3C002624	AT5G44210.1	RT3
CO-like	CONSTANS-like 2	MELO3C018930	AT3G02380.1	RT3
G2-like	G2-like family protein	MELO3C020611	AT3G46640.2	RT3
G2-like	G2-like family protein	MELO3C025894	AT5G59570.1	RT3
TALE	BEL1-like homeodomain 8	MELO3C004927	AT2G27990.1	RT3
MYB_related	MYB_related family protein	MELO3C006934	AT5G52660.1	RT3
MYB_related	MYB_related family protein	MELO3C009305	AT3G09600.1	RT3
MYB_related	MYB_related family protein	MELO3C022302	AT1G01060.4	RT3
TCP	TCP family protein	MELO3C002076	AT3G18550.2	RT5
bHLH	BR enhanced expression 3	MELO3C002089	AT1G73830.2	RT5
Dof	Dof family protein	MELO3C002264	AT5G62940.1	RT5
bHLH	bHLH family protein	MELO3C002608	AT4G20970.1	RT5
bHLH	bHLH family protein	MELO3C002644	AT3G56770.1	RT5
bZIP	bZIP family protein	MELO3C003686	AT5G11260.1	RT5
bZIP	bZIP family protein	MELO3C004728	AT1G08320.3	RT5
HSF	heat shock transcription factor A2	MELO3C010748	AT2G26150.1	RT5
bZIP	basic leucine-zipper 42	MELO3C012181	AT3G30530.1	RT5
NAC	NAC domain containing protein 36	MELO3C013287	AT2G17040.1	RT5
GATA	GATA family protein	MELO3C016870	AT5G56860.1	RT5
HSF	heat shock transcription factor B3	MELO3C023104	AT2G41690.1	RT5
ERF	ERF family protein	MELO3C003695	AT5G25390.2	RT5
ERF	ERF family protein	MELO3C008331	AT5G61890.1	RT5
ERF	ERF family protein	MELO3C009669	AT3G57600.1	RT5
MIKC_MADS	AGAMOUS-like 20	MELO3C006159	AT2G45660.1	RT5
MIKC_MADS	MIKC_MADS family protein	MELO3C018601	AT2G22540.1	RT5
TALE	TALE family protein	MELO3C003175	AT5G02030.1	RT5
MYB	myb domain protein 62	MELO3C011604	AT1G68320.1	RT5
MYB	myb domain protein 55	MELO3C026265	AT4G01680.3	RT5
MYB_related	RAD-like 1	MELO3C027344	AT4G39250.1	RT5
RAV	related to ABI3/VP1 1	MELO3C003002	AT1G13260.1	ST1
NAC	NAC domain containing protein 57	MELO3C001959	AT3G17730.1	ST1
SBP	SBP family protein	MELO3C002048	AT1G69170.1	ST1
TCP	TCP family protein	MELO3C002076	AT3G18550.2	ST1
ZF-HD	homeobox protein 22	MELO3C002157	AT4G24660.1	ST1
WRKY	WRKY DNA-binding protein 72	MELO3C002202	AT5G15130.1	ST1
SBP	SBP family protein	MELO3C002370	AT5G50670.1	ST1
bHLH	bHLH family protein	MELO3C002608	AT4G20970.1	ST1
HSF	heat shock transcription factor C1	MELO3C004556	AT3G24520.1	ST1
HSF	heat shock transcription factor A2	MELO3C004630	AT2G26150.1	ST1
bZIP	bZIP family protein	MELO3C004728	AT1G08320.3	ST1
NAC	NAC 007	MELO3C005563	AT1G12260.1	ST1
SBP	squamosa promoter binding protein-like 10	MELO3C005966	AT1G27370.3	ST1
bZIP	G-box binding factor 3	MELO3C006054	AT2G46270.1	ST1
Dof	Dof family protein	MELO3C007527	AT5G66940.1	ST1
Dof	DOF zinc finger protein 1	MELO3C007535	AT1G51700.1	ST1
HSF	heat shock factor 4	MELO3C007560	AT4G36990.1	ST1
WRKY	WRKY DNA-binding protein 75	MELO3C008175	AT5G13080.1	ST1
bZIP	VIRE2-interacting protein 1	MELO3C008356	AT1G43700.1	ST1
NAC	NAC family protein	MELO3C010500	AT1G01720.1	ST1
HSF	heat shock transcription factor A2	MELO3C010748	AT2G26150.1	ST1
bZIP	basic leucine-zipper 44	MELO3C010967	AT1G75390.1	ST1
bHLH	basic helix-loop-helix 32	MELO3C011094	AT3G25710.1	ST1
ZF-HD	zinc finger homeodomain 1	MELO3C012094	AT1G69600.1	ST1
NAC	NAC-like, activated by AP3/PI	MELO3C012114	AT1G69490.1	ST1
bZIP	basic leucine-zipper 42	MELO3C012181	AT3G30530.1	ST1
HSF	heat shock transcription factor A6B	MELO3C014324	AT3G22830.1	ST1
bZIP	bZIP family protein	MELO3C015377	AT5G28770.2	ST1
GATA	GATA transcription factor 15	MELO3C015945	AT3G06740.1	ST1
WRKY	WRKY family protein	MELO3C016338	AT4G01250.1	ST1
bZIP	basic leucine-zipper 44	MELO3C016400	AT1G75390.1	ST1
NAC	NAC domain containing protein 35	MELO3C016444	AT2G02450.1	ST1
NAC	NAC family protein	MELO3C016536	AT4G27410.2	ST1
NAC	NAC domain containing protein 2	MELO3C016540	AT3G15510.1	ST1
NAC	NAC family protein	MELO3C018242	AT4G27410.2	ST1
bZIP	abscisic acid responsive elements-binding factor 3	MELO3C018458	AT4G34000.1	ST1
NF-YC	nuclear factor Y, subunit C2	MELO3C018689	AT1G56170.1	ST1
bHLH	bHLH family protein	MELO3C018728	AT4G20970.1	ST1
Trihelix	Trihelix family protein	MELO3C021031	AT3G24860.1	ST1
SBP	squamosa promoter binding protein-like 8	MELO3C021144	AT1G02065.1	ST1
bZIP	bZIP family protein	MELO3C021427	AT1G08320.3	ST1
LBD	LOB domain-containing protein 4	MELO3C021789	AT1G31320.1	ST1
SBP	SBP family protein	MELO3C022318	AT5G50670.1	ST1
GRAS	GRAS family protein	MELO3C022854	AT2G01570.1	ST1
HSF	heat shock transcription factor B3	MELO3C023104	AT2G41690.1	ST1
NF-YA	nuclear factor Y, subunit A1	MELO3C023161	AT5G12840.1	ST1
Trihelix	Trihelix family protein	MELO3C023266	AT1G76880.1	ST1
CPP	Tesmin/TSO1-like CXC domain-containing protein	MELO3C024686	AT4G29000.1	ST1
LBD	LOB domain-containing protein 1	MELO3C025742	AT1G07900.1	ST1
bHLH	bHLH family protein	MELO3C026173	AT5G50915.2	ST1
ARF	auxin response factor 10	MELO3C025777	AT2G28350.1	ST1
AP2	ARIA-interacting double AP2 domain protein	MELO3C023484	AT1G16060.1	ST1
ERF	erf domain protein 9	MELO3C002624	AT5G44210.1	ST1
ERF	ERF family protein	MELO3C003695	AT5G25390.2	ST1
ERF	ERF family protein	MELO3C003785	AT1G75490.1	ST1
ERF	ethylene responsive element binding factor 1	MELO3C005502	AT4G17500.1	ST1
ERF	related to AP2 11	MELO3C006149	AT5G19790.1	ST1
ERF	ethylene response factor 1	MELO3C006430	AT3G23240.1	ST1
ERF	ERF family protein	MELO3C006431	AT3G23230.1	ST1
ERF	C-repeat/DRE binding factor 2	MELO3C006869	AT4G25470.1	ST1
ERF	cytokinin response factor 4	MELO3C006973	AT4G27950.1	ST1
ERF	ethylene response factor 1	MELO3C012896	AT3G23240.1	ST1
ERF	ERF family protein	MELO3C013926	AT2G44940.1	ST1
ERF	ERF family protein	MELO3C016285	AT1G64380.1	ST1
ERF	ethylene response factor 104	MELO3C017645	AT5G61600.1	ST1
ERF	ethylene-responsive element binding protein	MELO3C017940	AT3G16770.1	ST1
ERF	redox responsive transcription factor 1	MELO3C019506	AT4G34410.1	ST1
ERF	ethylene response factor 1	MELO3C022985	AT3G23240.1	ST1
CO-like	B-box type zinc finger protein with CCT domain	MELO3C012248	AT1G68520.1	ST1
CO-like	CONSTANS-like 9	MELO3C025940	AT3G07650.2	ST1
G2-like	G2-like family protein	MELO3C007540	AT4G37180.2	ST1
G2-like	G2-like family protein	MELO3C009733	AT3G10760.1	ST1
G2-like	G2-like family protein	MELO3C011546	AT1G25550.1	ST1
MIKC_MADS	AGAMOUS-like 42	MELO3C006860	AT5G62165.3	ST1
GRF	growth-regulating factor 9	MELO3C006174	AT2G45480.1	ST1
HD-ZIP	homeobox 7	MELO3C005992	AT2G46680.1	ST1
HD-ZIP	homeobox protein 21	MELO3C007809	AT2G18550.1	ST1
HD-ZIP	HD-ZIP family protein	MELO3C024256	AT1G79840.1	ST1
HD-ZIP	protodermal factor 2	MELO3C002477	AT4G04890.1	ST1
HD-ZIP	HD-ZIP family protein	MELO3C006887	AT4G00730.1	ST1
C2H2	C2H2-like zinc finger protein	MELO3C005237	AT2G01940.1	ST1
C3H	C3H family protein	MELO3C015436	AT4G29190.1	ST1
C2H2	salt tolerance zinc finger	MELO3C016809	AT1G27730.1	ST1
C2H2	C2H2 family protein	MELO3C018864	AT1G03840.1	ST1
C2H2	C2H2 family protein	MELO3C023544	AT3G57670.1	ST1
MYB	myb domain protein 96	MELO3C001981	AT5G62470.2	ST1
MYB	MYB-like 102	MELO3C002551	AT4G21440.1	ST1
MYB	myb domain protein 78	MELO3C006728	AT5G49620.1	ST1
MYB	MYB-like 102	MELO3C007330	AT4G21440.1	ST1
MYB	myb domain protein 62	MELO3C017315	AT1G68320.1	ST1
MYB	myb domain protein 111	MELO3C017925	AT5G49330.1	ST1
MYB	MYB family protein	MELO3C019904	AT5G04760.1	ST1
MYB	myb domain protein 2	MELO3C023633	AT2G47190.1	ST1
MYB_related	MYB_related family protein	MELO3C001962	AT1G18330.1	ST1
MYB_related	MYB_related family protein	MELO3C010758	AT5G56840.1	ST1
MYB_related	MYB_related family protein	MELO3C012039	AT1G70000.2	ST1
MYB_related	RAD-like 1	MELO3C012507	AT4G39250.1	ST1
C3H		MELO3C014131		ST1
RAV	related to ABI3/VP1 1	MELO3C003002	AT1G13260.1	ST2
WRKY	WRKY DNA-binding protein 23	MELO3C000030	AT2G47260.1	ST2
YABBY	YABBY family protein	MELO3C000087	AT2G45190.1	ST2
NAC	NAC domain containing protein 100	MELO3C001996	AT5G61430.1	ST2
ZF-HD	homeobox protein 22	MELO3C002157	AT4G24660.1	ST2
WRKY	WRKY DNA-binding protein 72	MELO3C002202	AT5G15130.1	ST2
bHLH	bHLH family protein	MELO3C002507	AT5G54680.1	ST2
Dof	OBF binding protein 4	MELO3C002616	AT5G60850.1	ST2
SBP	squamosa promoter binding protein-like 3	MELO3C002618	AT2G33810.1	ST2
WRKY	WRKY DNA-binding protein 14	MELO3C002875	AT1G30650.1	ST2
bZIP	bZIP family protein	MELO3C003686	AT5G11260.1	ST2
HSF	heat shock transcription factor C1	MELO3C004556	AT3G24520.1	ST2
HSF	heat shock transcription factor A2	MELO3C004630	AT2G26150.1	ST2
LBD	LOB domain-containing protein 1	MELO3C005009	AT1G07900.1	ST2
HSF	HSF family protein	MELO3C005639	AT4G11660.1	ST2
Dof	Dof family protein	MELO3C005902	AT4G24060.1	ST2
SBP	squamosa promoter binding protein-like 10	MELO3C005966	AT1G27370.3	ST2
bZIP	G-box binding factor 3	MELO3C006054	AT2G46270.1	ST2
CPP	TESMIN/TSO1-like CXC 2	MELO3C006510	AT4G14770.1	ST2
bHLH	bHLH family protein	MELO3C006789	AT3G07340.1	ST2
NF-YA	nuclear factor Y, subunit A7	MELO3C007077	AT1G30500.2	ST2
Dof	DOF zinc finger protein 1	MELO3C007304	AT1G51700.1	ST2
HSF	heat shock factor 4	MELO3C007560	AT4G36990.1	ST2
GRAS	GRAS family protein	MELO3C007619	AT3G49950.1	ST2
bHLH	beta HLH protein 93	MELO3C007694	AT5G65640.1	ST2
bZIP	bZIP family protein	MELO3C008128	AT1G77920.1	ST2
WRKY	WRKY DNA-binding protein 75	MELO3C008175	AT5G13080.1	ST2
bHLH	bHLH family protein	MELO3C008307	AT2G40200.1	ST2
NAC	Arabidopsis NAC domain containing protein 87	MELO3C008790	AT5G18270.2	ST2
WRKY	WRKY DNA-binding protein 70	MELO3C009097	AT3G56400.1	ST2
bZIP	bZIP family protein	MELO3C009455	AT1G19490.1	ST2
NF-YA	nuclear factor Y, subunit A10	MELO3C009551	AT5G06510.2	ST2
bHLH	bHLH family protein	MELO3C009653	AT3G57800.2	ST2
HSF	heat shock transcription factor B3	MELO3C009805	AT2G41690.1	ST2
NAC	NAC family protein	MELO3C010500	AT1G01720.1	ST2
NAC	NAC domain containing protein 1	MELO3C010555	AT1G56010.2	ST2
bZIP	basic leucine-zipper 5	MELO3C010788	AT3G49760.1	ST2
bHLH	bHLH family protein	MELO3C010843	AT4G36930.1	ST2
bZIP	abscisic acid responsive elements-binding factor 2	MELO3C010850	AT1G45249.1	ST2
NAC	NAC domain containing protein 28	MELO3C010923	AT1G65910.1	ST2
BES1	BES1 family protein	MELO3C010925	AT1G75080.2	ST2
bZIP	basic leucine-zipper 44	MELO3C010967	AT1G75390.1	ST2
bHLH	basic helix-loop-helix 32	MELO3C011094	AT3G25710.1	ST2
WRKY	WRKY DNA-binding protein 57	MELO3C011432	AT1G69310.2	ST2
LBD	LOB domain-containing protein 1	MELO3C011730	AT1G07900.1	ST2
TCP	TCP family protein	MELO3C011754	AT5G23280.1	ST2
TCP	TCP family protein	MELO3C012086	AT1G69690.1	ST2
ZF-HD	zinc finger homeodomain 1	MELO3C012094	AT1G69600.1	ST2
NAC	NAC-like, activated by AP3/PI	MELO3C012114	AT1G69490.1	ST2
TCP	TCP domain protein 12	MELO3C012212	AT1G68800.1	ST2
Trihelix	Trihelix family protein	MELO3C012365	AT5G03680.1	ST2
GATA	GATA family protein	MELO3C012426	AT3G54810.2	ST2
NAC	NAC domain containing protein 74	MELO3C012873	AT4G28530.1	ST2
GATA	GATA transcription factor 9	MELO3C012992	AT4G32890.1	ST2
bHLH	cryptochrome-interacting basic-helix-loop-helix 1	MELO3C013453	AT4G34530.1	ST2
bHLH	bHLH family protein	MELO3C013772	AT4G17880.1	ST2
WRKY	WRKY DNA-binding protein 21	MELO3C014305	AT2G30590.1	ST2
HSF	heat shock transcription factor A6B	MELO3C014324	AT3G22830.1	ST2
bHLH	LJRHL1-like 2	MELO3C014408	AT4G30980.1	ST2
NF-YC	NF-YC family protein	MELO3C014530	AT5G19490.1	ST2
NF-YA	nuclear factor Y, subunit A1	MELO3C014590	AT5G12840.1	ST2
WRKY	WRKY DNA-binding protein 75	MELO3C014896	AT5G13080.1	ST2
NAC	NAC domain containing protein 84	MELO3C014922	AT5G14000.1	ST2
SRS	Lateral root primordium (LRP) protein-related	MELO3C015123	AT5G12330.1	ST2
GRAS	scarecrow-like 3	MELO3C015155	AT1G50420.1	ST2
NAC	NAC transcription factor-like 9	MELO3C015357	AT4G35580.1	ST2
bZIP	bZIP family protein	MELO3C015377	AT5G28770.2	ST2
WRKY	WRKY DNA-binding protein 21	MELO3C015776	AT2G30590.1	ST2
GATA	GATA transcription factor 15	MELO3C015945	AT3G06740.1	ST2
WRKY	WRKY DNA-binding protein 24	MELO3C016337	AT5G41570.1	ST2
bZIP	basic leucine-zipper 44	MELO3C016400	AT1G75390.1	ST2
NAC	NAC domain containing protein 35	MELO3C016444	AT2G02450.1	ST2
NAC	NAC family protein	MELO3C016536	AT4G27410.2	ST2
NAC	NAC domain containing protein 2	MELO3C016540	AT3G15510.1	ST2
LBD	LOB domain-containing protein 39	MELO3C016808	AT4G37540.1	ST2
GATA	GATA family protein	MELO3C016870	AT5G56860.1	ST2
WRKY	WRKY DNA-binding protein 40	MELO3C016966	AT1G80840.1	ST2
bZIP	basic region/leucine zipper motif 60	MELO3C017064	AT1G42990.1	ST2
NAC	NAC domain containing protein 100	MELO3C017185	AT5G61430.1	ST2
Dof	OBF binding protein 4	MELO3C017253	AT5G60850.1	ST2
bHLH	BR enhanced expression 3	MELO3C017314	AT1G73830.1	ST2
GRAS	GRAS family protein	MELO3C017548	AT4G36710.1	ST2
bZIP	bZIP family protein	MELO3C017572	AT5G65210.2	ST2
NAC	NAC domain containing protein 83	MELO3C017754	AT5G13180.1	ST2
NAC	NAC domain containing protein 2	MELO3C018237	AT3G15510.1	ST2
NAC	NAC family protein	MELO3C018242	AT4G27410.2	ST2
bZIP	abscisic acid responsive elements-binding factor 3	MELO3C018458	AT4G34000.1	ST2
NF-YC	nuclear factor Y, subunit C2	MELO3C018689	AT1G56170.1	ST2
bHLH	bHLH family protein	MELO3C018728	AT4G20970.1	ST2
GeBP	DNA-binding storekeeper protein-related transcriptional regulator	MELO3C018793	AT1G61730.1	ST2
bZIP	bZIP family protein	MELO3C018845	AT3G58120.1	ST2
TCP	TCP domain protein 10	MELO3C019745	AT2G31070.1	ST2
GATA	GATA family protein	MELO3C019804	AT3G54810.2	ST2
NAC	NAC domain containing protein 2	MELO3C019845	AT5G04410.1	ST2
GRAS	GRAS family protein	MELO3C020206	AT2G01570.1	ST2
WRKY	WRKY DNA-binding protein 51	MELO3C020963	AT5G64810.1	ST2
Trihelix	Trihelix family protein	MELO3C021031	AT3G24860.1	ST2
NAC	NAC domain containing protein 74	MELO3C021131	AT4G28530.1	ST2
SBP	squamosa promoter binding protein-like 8	MELO3C021144	AT1G02065.1	ST2
LBD	LOB domain-containing protein 4	MELO3C021789	AT1G31320.1	ST2
NAC	NAC domain containing protein 6	MELO3C022002	AT5G39610.1	ST2
bZIP	basic leucine-zipper 42	MELO3C022062	AT3G30530.1	ST2
Dof	Dof family protein	MELO3C022265	AT3G61850.4	ST2
NAC	NAC domain containing protein 83	MELO3C022342	AT5G13180.1	ST2
GRAS	GRAS family protein	MELO3C022854	AT2G01570.1	ST2
HSF	heat shock transcription factor B3	MELO3C023104	AT2G41690.1	ST2
NF-YA	nuclear factor Y, subunit A1	MELO3C023161	AT5G12840.1	ST2
NAC	NAC family protein	MELO3C023195	AT1G01720.1	ST2
Trihelix	Trihelix family protein	MELO3C023266	AT1G76880.1	ST2
GRAS	GRAS family protein	MELO3C024355	AT3G13840.1	ST2
E2F/DP	E2F transcription factor 3	MELO3C024578	AT2G36010.1	ST2
bHLH	bHLH family protein	MELO3C024696	AT4G29100.1	ST2
TCP	TCP family protein	MELO3C025049	AT5G23280.1	ST2
GRAS	GRAS family protein	MELO3C025282	AT3G54220.1	ST2
SBP	squamosa promoter binding protein-like 5	MELO3C025597	AT3G15270.1	ST2
bZIP	bZIP family protein	MELO3C025623	AT3G58120.1	ST2
TCP	TCP family protein	MELO3C025629	AT3G15030.2	ST2
LBD	LOB domain-containing protein 1	MELO3C025742	AT1G07900.1	ST2
Trihelix	Trihelix family protein	MELO3C025995	AT2G38250.1	ST2
bHLH	bHLH family protein	MELO3C026173	AT5G50915.2	ST2
bZIP	bZIP family protein	MELO3C026879	AT2G40620.1	ST2
ARF	auxin response factor 6	MELO3C002771	AT1G30330.1	ST2
B3	B3 family protein	MELO3C009500	AT2G36080.1	ST2
B3	B3 family protein	MELO3C021929	AT3G18990.1	ST2
AP2	AP2 family protein	MELO3C007657	AT4G37750.1	ST2
AP2	ARIA-interacting double AP2 domain protein	MELO3C023484	AT1G16060.1	ST2
AP2	AP2 family protein	MELO3C025807	AT1G72570.1	ST2
ERF	ERF family protein	MELO3C003785	AT1G75490.1	ST2
ERF	C-repeat-binding factor 4	MELO3C005367	AT5G51990.1	ST2
ERF	ethylene responsive element binding factor 1	MELO3C005502	AT4G17500.1	ST2
ERF	ERF family protein	MELO3C006431	AT3G23230.1	ST2
ERF	cytokinin response factor 4	MELO3C006973	AT4G27950.1	ST2
ERF	ethylene responsive element binding factor 4	MELO3C007267	AT3G15210.1	ST2
ERF	ERF family protein	MELO3C008014	AT5G61890.1	ST2
ERF	ERF family protein	MELO3C008318	AT2G40340.1	ST2
ERF	ERF family protein	MELO3C008331	AT5G61890.1	ST2
ERF	related to AP2 11	MELO3C008810	AT5G19790.1	ST2
ERF	ERF family protein	MELO3C010466	AT1G21910.1	ST2
ERF	ethylene response factor 1	MELO3C012896	AT3G23240.1	ST2
ERF	ethylene responsive element binding factor 5	MELO3C013917	AT5G47230.1	ST2
ERF	ERF family protein	MELO3C013926	AT2G44940.1	ST2
ERF	ERF family protein	MELO3C015739	AT3G23230.1	ST2
ERF	ERF family protein	MELO3C016285	AT1G64380.1	ST2
ERF	cytokinin response factor 2	MELO3C016313	AT4G23750.1	ST2
ERF	cooperatively regulated by ethylene and jasmonate 1	MELO3C016780	AT3G50260.1	ST2
ERF	related to AP2 11	MELO3C017272	AT5G19790.1	ST2
ERF	ethylene response factor 104	MELO3C017645	AT5G61600.1	ST2
ERF	ethylene-responsive element binding protein	MELO3C017940	AT3G16770.1	ST2
ERF	ERF family protein	MELO3C020448	AT4G13620.1	ST2
ERF	ERF family protein	MELO3C020971	AT2G33710.1	ST2
ERF	related to AP2 6l	MELO3C022358	AT5G13330.1	ST2
ERF	ethylene response factor 1	MELO3C022985	AT3G23240.1	ST2
ERF	ERF family protein	MELO3C024714	AT5G11590.1	ST2
ERF	ethylene responsive element binding factor 4	MELO3C025608	AT3G15210.1	ST2
DBB	salt tolerance homolog2	MELO3C013430	AT1G75540.1	ST2
CO-like	CONSTANS-like 9	MELO3C025940	AT3G07650.2	ST2
G2-like	G2-like family protein	MELO3C006313	AT4G13640.1	ST2
G2-like	G2-like family protein	MELO3C007540	AT4G37180.2	ST2
G2-like	G2-like family protein	MELO3C011546	AT1G25550.1	ST2
G2-like	G2-like family protein	MELO3C012218	AT1G68670.1	ST2
G2-like	G2-like family protein	MELO3C012590	AT1G79430.2	ST2
G2-like	G2-like family protein	MELO3C022542	AT1G14600.1	ST2
G2-like	G2-like family protein	MELO3C025295	AT2G03500.1	ST2
MIKC_MADS	AGAMOUS-like 8	MELO3C002050	AT5G60910.1	ST2
MIKC_MADS	AGAMOUS-like 42	MELO3C006860	AT5G62165.3	ST2
GRF	growth-regulating factor 5	MELO3C004649	AT3G13960.1	ST2
GRF	growth-regulating factor 9	MELO3C006174	AT2G45480.1	ST2
TALE	BEL1-like homeodomain 1	MELO3C009542	AT2G35940.1	ST2
TALE	BEL1-like homeodomain 1	MELO3C014519	AT2G35940.1	ST2
TALE	BEL1-like homeodomain 6	MELO3C023409	AT4G34610.2	ST2
HD-ZIP	homeobox 1	MELO3C009948	AT3G01470.1	ST2
HD-ZIP	homeobox 1	MELO3C002209	AT3G01470.1	ST2
HD-ZIP	homeobox-leucine zipper protein 3	MELO3C005978	AT3G60390.1	ST2
HD-ZIP	HD-ZIP family protein	MELO3C007666	AT4G37790.1	ST2
HD-ZIP	homeobox 7	MELO3C005992	AT2G46680.1	ST2
HD-ZIP	homeobox protein 6	MELO3C012064	AT2G22430.1	ST2
HD-ZIP	homeobox protein 21	MELO3C007809	AT2G18550.1	ST2
TALE	KNOX/ELK homeobox transcription factor	MELO3C018844	AT1G62360.1	ST2
HD-ZIP	homeodomain GLABROUS 2	MELO3C019250	AT1G05230.4	ST2
HD-ZIP	protodermal factor 2	MELO3C002477	AT4G04890.1	ST2
HD-ZIP	protodermal factor 2	MELO3C007377	AT4G04890.1	ST2
HD-ZIP	HD-ZIP family protein	MELO3C006887	AT4G00730.1	ST2
HD-ZIP	HD-ZIP family protein	MELO3C002807	AT2G34710.1	ST2
C2H2	salt tolerance zinc finger	MELO3C000019	AT1G27730.1	ST2
LSD	lsd one like 1	MELO3C003394	AT1G32540.3	ST2
C3H	C3H family protein	MELO3C015436	AT4G29190.1	ST2
C2H2	C2H2 family protein	MELO3C016581	AT4G27240.1	ST2
C2H2	salt tolerance zinc finger	MELO3C016809	AT1G27730.1	ST2
C2H2	C2H2 family protein	MELO3C021287	AT3G58070.1	ST2
MYB	myb domain protein 96	MELO3C001981	AT5G62470.2	ST2
MYB	myb domain protein 62	MELO3C002090	AT1G68320.1	ST2
MYB	MYB-like 102	MELO3C002551	AT4G21440.1	ST2
MYB	Homeodomain-like protein	MELO3C003578	AT4G32730.2	ST2
MYB	myb domain protein 85	MELO3C005569	AT4G22680.1	ST2
MYB	myb domain protein 78	MELO3C006728	AT5G49620.1	ST2
MYB	MYB-like 102	MELO3C007330	AT4G21440.1	ST2
MYB	myb domain protein 73	MELO3C007586	AT4G37260.1	ST2
MYB	MYB family protein	MELO3C009188	AT2G38090.1	ST2
MYB	myb domain protein 68	MELO3C009364	AT5G65790.1	ST2
MYB	myb domain protein 60	MELO3C009708	AT1G08810.1	ST2
MYB	myb domain protein 30	MELO3C009874	AT3G28910.1	ST2
MYB	myb domain protein 68	MELO3C010773	AT5G65790.1	ST2
MYB	myb domain protein 77	MELO3C010893	AT3G50060.1	ST2
MYB	myb domain protein 48	MELO3C013677	AT3G46130.1	ST2
MYB	myb domain protein 36	MELO3C016847	AT5G57620.1	ST2
MYB	myb domain protein 62	MELO3C017315	AT1G68320.1	ST2
MYB	myb domain protein 111	MELO3C017925	AT5G49330.1	ST2
MYB	MYB-like 102	MELO3C018773	AT4G21440.1	ST2
MYB	MYB family protein	MELO3C019904	AT5G04760.1	ST2
MYB	myb domain protein 21	MELO3C021555	AT3G27810.1	ST2
MYB	myb domain protein 9	MELO3C021871	AT5G16770.2	ST2
MYB	myb domain protein 16	MELO3C022003	AT5G15310.1	ST2
MYB	myb domain protein 2	MELO3C023633	AT2G47190.1	ST2
MYB_related	MYB_related family protein	MELO3C010758	AT5G56840.1	ST2
MYB_related	RAD-like 6	MELO3C010942	AT1G75250.2	ST2
MYB_related	MYB_related family protein	MELO3C012039	AT1G70000.2	ST2
MYB_related	RAD-like 6	MELO3C012498	AT1G75250.2	ST2
MYB_related	RAD-like 1	MELO3C012507	AT4G39250.1	ST2
MYB_related	RAD-like 1	MELO3C012512	AT4G39250.1	ST2
MYB_related	MYB_related family protein	MELO3C013925	AT5G47390.1	ST2
C3H		MELO3C014131		ST2
NAC	NAC domain containing protein 100	MELO3C001996	AT5G61430.1	ST3
SBP	SBP family protein	MELO3C002370	AT5G50670.1	ST3
bHLH	bHLH family protein	MELO3C002608	AT4G20970.1	ST3
bHLH	bHLH family protein	MELO3C002644	AT3G56770.1	ST3
bZIP	bZIP family protein	MELO3C004378	AT5G28770.2	ST3
YABBY	YABBY family protein	MELO3C004493	AT2G26580.1	ST3
bZIP	bZIP family protein	MELO3C004728	AT1G08320.3	ST3
Dof	Dof family protein	MELO3C005902	AT4G24060.1	ST3
bHLH	bHLH family protein	MELO3C005928	AT2G46810.1	ST3
SBP	squamosa promoter binding protein-like 10	MELO3C005966	AT1G27370.3	ST3
bZIP	G-box binding factor 3	MELO3C006054	AT2G46270.1	ST3
WRKY	WRKY family protein	MELO3C006081	AT4G01250.1	ST3
HSF	heat shock transcription factor A6B	MELO3C006501	AT3G22830.1	ST3
bZIP	bZIP family protein	MELO3C008128	AT1G77920.1	ST3
bHLH	bHLH family protein	MELO3C009653	AT3G57800.2	ST3
Dof	cycling DOF factor 2	MELO3C009788	AT5G39660.1	ST3
bHLH	bHLH family protein	MELO3C010783	AT1G10120.1	ST3
Dof	OBF binding protein 1	MELO3C010904	AT3G50410.1	ST3
FAR1	FAR1-related sequence 5	MELO3C011747	AT4G38180.1	ST3
bZIP	basic leucine-zipper 42	MELO3C012181	AT3G30530.1	ST3
GATA	GATA family protein	MELO3C012426	AT3G54810.2	ST3
Dof	DOF zinc finger protein 1	MELO3C013043	AT1G51700.1	ST3
Dof	OBF-binding protein 3	MELO3C013693	AT3G55370.2	ST3
NAC	NAC domain containing protein 84	MELO3C014922	AT5G14000.1	ST3
GATA	GATA transcription factor 15	MELO3C015945	AT3G06740.1	ST3
TCP	TCP family protein	MELO3C017286	AT3G18550.2	ST3
bHLH	BR enhanced expression 3	MELO3C017314	AT1G73830.1	ST3
bHLH	bHLH family protein	MELO3C018728	AT4G20970.1	ST3
LBD	LOB domain-containing protein 4	MELO3C021789	AT1G31320.1	ST3
GRAS	GRAS family protein	MELO3C022440	AT4G37650.1	ST3
HSF	heat shock transcription factor B3	MELO3C023104	AT2G41690.1	ST3
NF-YA	nuclear factor Y, subunit A1	MELO3C023161	AT5G12840.1	ST3
bHLH	cryptochrome-interacting basic-helix-loop-helix 1	MELO3C023299	AT4G34530.1	ST3
WRKY	WRKY family protein	MELO3C024135	AT4G23810.1	ST3
bHLH	bHLH family protein	MELO3C024411	AT3G21330.1	ST3
SBP	squamosa promoter binding protein-like 5	MELO3C025597	AT3G15270.1	ST3
bHLH	bHLH family protein	MELO3C026599	AT2G41130.1	ST3
ARF	auxin response factor 6	MELO3C002771	AT1G30330.1	ST3
ARF	auxin response factor 9	MELO3C016272	AT4G23980.2	ST3
ERF	erf domain protein 9	MELO3C002624	AT5G44210.1	ST3
ERF	ERF family protein	MELO3C003695	AT5G25390.2	ST3
ERF	ERF family protein	MELO3C004579	AT5G11590.1	ST3
ERF	ERF family protein	MELO3C005747	AT1G64380.1	ST3
ERF	C-repeat/DRE binding factor 2	MELO3C006869	AT4G25470.1	ST3
ERF	ERF family protein	MELO3C008331	AT5G61890.1	ST3
ERF	ERF family protein	MELO3C013926	AT2G44940.1	ST3
ERF	cooperatively regulated by ethylene and jasmonate 1	MELO3C016780	AT3G50260.1	ST3
ERF	ERF family protein	MELO3C017860	AT5G25190.1	ST3
ERF	ERF family protein	MELO3C024714	AT5G11590.1	ST3
ERF	ERF family protein	MELO3C024989	AT5G61890.1	ST3
DBB	DBB family protein	MELO3C007886	AT4G38960.1	ST3
MIKC_MADS	AGAMOUS-like 16	MELO3C003502	AT3G57230.1	ST3
WOX	WUSCHEL related homeobox 1	MELO3C017355	AT3G18010.1	ST3
TALE	TALE family protein	MELO3C003175	AT5G02030.1	ST3
HD-ZIP	homeobox protein 6	MELO3C012064	AT2G22430.1	ST3
TALE	KNOX/ELK homeobox transcription factor	MELO3C018844	AT1G62360.1	ST3
HD-ZIP	HD-ZIP family protein	MELO3C024256	AT1G79840.1	ST3
HD-ZIP	protodermal factor 2	MELO3C002477	AT4G04890.1	ST3
C2H2	salt tolerance zinc finger	MELO3C000019	AT1G27730.1	ST3
C3H	C3H family protein	MELO3C004610	AT2G19810.1	ST3
C2H2	C2H2-like zinc finger protein	MELO3C005237	AT2G01940.1	ST3
C2H2	C2H2 family protein	MELO3C018864	AT1G03840.1	ST3
C2H2	C2H2 family protein	MELO3C023462	AT5G10970.1	ST3
C2H2	C2H2 family protein	MELO3C025864	AT2G29660.1	ST3
MYB	myb domain protein 85	MELO3C005406	AT4G22680.1	ST3
MYB	MYB-like 102	MELO3C007330	AT4G21440.1	ST3
MYB	myb domain protein 60	MELO3C009708	AT1G08810.1	ST3
MYB	myb domain protein 60	MELO3C019161	AT1G08810.1	ST3
MYB_related	MYB_related family protein	MELO3C010758	AT5G56840.1	ST3
MYB_related	MYB_related family protein	MELO3C013925	AT5G47390.1	ST3
MYB_related	DNA-binding bromodomain-containing protein	MELO3C014621	AT3G57980.1	ST3
C3H		MELO3C014131		ST3
RAV	related to ABI3/VP1 1	MELO3C003002	AT1G13260.1	ST5
HSF	heat shock transcription factor C1	MELO3C004556	AT3G24520.1	ST5
bZIP	G-box binding factor 3	MELO3C006054	AT2G46270.1	ST5
HSF	heat shock transcription factor B2A	MELO3C007286	AT5G62020.1	ST5
Dof	DOF zinc finger protein 1	MELO3C007304	AT1G51700.1	ST5
NAC	NAC family protein	MELO3C010500	AT1G01720.1	ST5
bZIP	basic leucine-zipper 44	MELO3C010967	AT1G75390.1	ST5
ZF-HD	zinc finger homeodomain 1	MELO3C012094	AT1G69600.1	ST5
HSF	heat shock transcription factor A6B	MELO3C014324	AT3G22830.1	ST5
SRS	Lateral root primordium (LRP) protein-related	MELO3C015123	AT5G12330.1	ST5
NAC	NAC family protein	MELO3C016536	AT4G27410.2	ST5
bZIP	abscisic acid responsive elements-binding factor 3	MELO3C018458	AT4G34000.1	ST5
NF-YC	nuclear factor Y, subunit C2	MELO3C018689	AT1G56170.1	ST5
bZIP	bZIP family protein	MELO3C018845	AT3G58120.1	ST5
bHLH	bHLH family protein	MELO3C020892	AT3G50330.1	ST5
Trihelix	Trihelix family protein	MELO3C021031	AT3G24860.1	ST5
Trihelix	Trihelix family protein	MELO3C023266	AT1G76880.1	ST5
TCP	TCP family protein	MELO3C025049	AT5G23280.1	ST5
bZIP	bZIP family protein	MELO3C025623	AT3G58120.1	ST5
bHLH	bHLH family protein	MELO3C026173	AT5G50915.2	ST5
NAC	NAC domain containing protein 83	MELO3C026180	AT5G13180.1	ST5
bZIP	bZIP family protein	MELO3C026879	AT2G40620.1	ST5
GATA	GATA transcription factor 9	MELO3C026892	AT4G32890.1	ST5
AP2	AP2 family protein	MELO3C007657	AT4G37750.1	ST5
AP2	ARIA-interacting double AP2 domain protein	MELO3C023484	AT1G16060.1	ST5
ERF	ERF family protein	MELO3C003695	AT5G25390.2	ST5
ERF	ERF family protein	MELO3C008318	AT2G40340.1	ST5
ERF	ethylene response factor 1	MELO3C012896	AT3G23240.1	ST5
ERF	ethylene response factor 1	MELO3C015737	AT3G23240.1	ST5
ERF	ERF family protein	MELO3C015739	AT3G23230.1	ST5
ERF	ERF family protein	MELO3C016285	AT1G64380.1	ST5
ERF	ethylene response factor 104	MELO3C017645	AT5G61600.1	ST5
ERF	ethylene-responsive element binding protein	MELO3C017940	AT3G16770.1	ST5
ERF	ethylene response factor 1	MELO3C022985	AT3G23240.1	ST5
ERF	ethylene responsive element binding factor 4	MELO3C025608	AT3G15210.1	ST5
DBB	salt tolerance homolog2	MELO3C013430	AT1G75540.1	ST5
CO-like	B-box type zinc finger protein with CCT domain	MELO3C012248	AT1G68520.1	ST5
CO-like	CONSTANS-like 9	MELO3C025940	AT3G07650.2	ST5
G2-like	G2-like family protein	MELO3C009733	AT3G10760.1	ST5
GRF	growth-regulating factor 5	MELO3C004649	AT3G13960.1	ST5
HD-ZIP	homeobox 7	MELO3C005992	AT2G46680.1	ST5
C3H	C3H family protein	MELO3C015436	AT4G29190.1	ST5
MYB	myb domain protein 96	MELO3C001981	AT5G62470.2	ST5
MYB	Homeodomain-like protein	MELO3C003578	AT4G32730.2	ST5
MYB	MYB-like 102	MELO3C007330	AT4G21440.1	ST5
MYB	MYB family protein	MELO3C019904	AT5G04760.1	ST5
MYB	myb domain protein 2	MELO3C023633	AT2G47190.1	ST5
C3H		MELO3C014131		ST5
