# Supplementary material for: Comparative transcriptome analysis of melon (Cucumis melo L.) reveals candidate genes and pathways involved in powdery mildew resistance
Source: Sci Rep. 2022 Mar 23;12:4936. doi: 10.1038/s41598-022-08763-3 (PMC8943038; doi:10.1038/s41598-022-08763-3)
Supplement: Supplementary file 1 — Supplementary Information. [file 41598_2022_8763_MOESM1_ESM.zip › Supply Figure and Table/Table S11.xlsx]

## Sheet: Sheet1
Table S11. Core genes of resistant- and susceptible- disease materials.
	Gene_id	day0_fpkm	day1_fpkm	day2_fpkm	day3_fpkm	day5_fpkm	name	cluster
resistant-disease
SnRK	MELO3C025012	5.61243	2.30961	2.95176	2.90438	4.70529	Serine/threonine-protein_kinase-like_protein_CCR4_OS=Arabidopsis_thaliana_GN=CCR4_PE=1_SV=1	1
	MELO3C027162	1.36884	0	0.566492	0.503044	0	Serine/threonine-protein_kinase_SRK2G_OS=Arabidopsis_thaliana_GN=SRK2G_PE=1_SV=2	5
	MELO3C008885	3.5119	0	3.47703	4.10296	0	Serine/threonine-protein_kinase_SAPK4_OS=Oryza_sativa_subsp._japonica_GN=SAPK4_PE=2_SV=2	5
	MELO3C026903	2.44012	0.848728	0.736867	2.33402	1.09986	Serine/threonine-protein_kinase_PBS1_OS=Arabidopsis_thaliana_GN=PBS1_PE=1_SV=1	2
PP2C	MELO3C021300	73.3164	157.768	127.032	129.206	73.4249	Probable_protein_phosphatase_2C_73_OS=Arabidopsis_thaliana_GN=PPC6-7_PE=2_SV=1
	MELO3C006581	2.43967	0.722839	0.696594	0.987919	4.48599	Probable_protein_phosphatase_2C_35_OS=Arabidopsis_thaliana_GN=At3g06270_PE=2_SV=1	1
	MELO3C018362	1.55546	3.0379	1.18598	1.25052	3.34056	Probable_protein_phosphatase_2C_2_OS=Arabidopsis_thaliana_GN=At1g07160_PE=2_SV=1	11
	MELO3C010694	3.37672	0.666203	3.08267	1.79794	0.620408	Probable_protein_phosphatase_2C_14_OS=Arabidopsis_thaliana_GN=At1g67820_PE=2_SV=2	5
CaM/CDPK	MELO3C005319	14.1211	2.35882	5.27358	2.89517	9.98636	Probable_calcium-binding_protein_CML31_OS=Oryza_sativa_subsp._japonica_GN=CML31_PE=2_SV=1
	MELO3C012040	15.025	6.77406	12.2579	13.5735	4.80452	Probable_calcium-binding_protein_CML30_OS=Arabidopsis_thaliana_GN=CML30_PE=2_SV=1	5
	MELO3C021998	66.7858	8.27047	29.8407	10.0428	43.9408	Probable_calcium-binding_protein_CML30_OS=Arabidopsis_thaliana_GN=CML30_PE=2_SV=1
	MELO3C020263	22.933	13.1979	9.99241	12.4625	37.7395	Probable_calcium-binding_protein_CML27_OS=Arabidopsis_thaliana_GN=CML27_PE=1_SV=1	1
	MELO3C012195	9.28079	3.33152	5.74292	4.60698	7.10675	Probable_calcium-binding_protein_CML16_OS=Arabidopsis_thaliana_GN=CML16_PE=2_SV=2
	MELO3C015280	5.81619	8.97721	6.09527	6.46645	11.794	Calmodulin-binding_protein_60_G_OS=Arabidopsis_thaliana_GN=CBP60G_PE=1_SV=1	11
	MELO3C017756	4.87701	1.93004	2.54936	2.22594	4.75132	Calcium-dependent_protein_kinase_24_OS=Arabidopsis_thaliana_GN=CPK24_PE=2_SV=1
	MELO3C009574	2.42119	4.20917	2.4786	2.39378	4.84107	Calcium-dependent_protein_kinase_20_OS=Arabidopsis_thaliana_GN=CPK20_PE=3_SV=1	11
	MELO3C025433	20.2114	4.90148	12.6091	5.65595	14.7967	Calcium-binding_protein_PBP1_OS=Arabidopsis_thaliana_GN=PBP1_PE=1_SV=1
MAPK	MELO3C007565	6.46744	2.86517	2.55806	1.51001	10.7274	Mitogen-activated_protein_kinase_kinase_kinase_3_OS=Arabidopsis_thaliana_GN=ANP3_PE=1_SV=1	1
ABA receptor	MELO3C005874	13.5785	8.10575	7.22501	5.92786	12.7762	Abscisic_acid_receptor_PYL8_OS=Arabidopsis_thaliana_GN=PYL8_PE=1_SV=1	1
	MELO3C008314	0.516259	0.224587	0	0.354707	0.206943	Abscisic_acid_receptor_PYL4_OS=Arabidopsis_thaliana_GN=PYL4_PE=1_SV=1	1
	MELO3C018394	22.3369	13.2454	5.7802	10.9442	18.8107	Abscisic_acid_receptor_PYL4_OS=Arabidopsis_thaliana_GN=PYL4_PE=1_SV=1	1
susceptible-disease
SnRK	MELO3C014245	0.943935	1.11038	3.04882	0.250407	2.771	Serine/threonine-protein_kinase-like_protein_CCR1_OS=Arabidopsis_thaliana_GN=CCR1_PE=1_SV=1	7
	MELO3C011065	1.4002	2.69739	4.77889	0.752538	3.41582	Serine/threonine-protein_kinase-like_protein_At1g28390_OS=Arabidopsis_thaliana_GN=At1g28390_PE=2_SV=1	7
	MELO3C017714	4.31283	4.41638	8.29197	2.40689	5.93389	Serine/threonine-protein_kinase-like_protein_ACR4_OS=Arabidopsis_thaliana_GN=ACR4_PE=1_SV=1	7
	MELO3C012645	1.56094	4.52487	8.02771	0.860741	3.08886	Serine/threonine-protein_kinase_WNK1_OS=Arabidopsis_thaliana_GN=WNK1_PE=1_SV=1	7
	MELO3C016172	4.02004	10.202	22.9279	3.05188	15.7209	Serine/threonine-protein_kinase_WAG2_OS=Arabidopsis_thaliana_GN=WAG2_PE=2_SV=1	7
	MELO3C027162	0	0.610073	0	0.363182	0	Serine/threonine-protein_kinase_SRK2G_OS=Arabidopsis_thaliana_GN=SRK2G_PE=1_SV=2
	MELO3C020888	10.1461	19.1734	16.0925	7.67693	20.891	Serine/threonine-protein_kinase_SRK2E_OS=Arabidopsis_thaliana_GN=SRK2E_PE=1_SV=1
	MELO3C013893	56.4766	26.7847	22.3731	53.9411	33.7503	Serine/threonine-protein_kinase_SRK2C_OS=Arabidopsis_thaliana_GN=SRK2C_PE=1_SV=1	2
	MELO3C019534	1.32039	0.6286	0.452473	0.75797	1.21554	Serine/threonine-protein_kinase_SAPK7_OS=Oryza_sativa_subsp._japonica_GN=SAPK7_PE=2_SV=2	1
	MELO3C008885	0	4.03021	0	2.25927	0	Serine/threonine-protein_kinase_SAPK4_OS=Oryza_sativa_subsp._japonica_GN=SAPK4_PE=2_SV=2
	MELO3C014518	5.24065	7.27046	12.9282	6.20533	8.84574	Serine/threonine-protein_kinase_Nek5_OS=Arabidopsis_thaliana_GN=NEK5_PE=1_SV=1	9
	MELO3C004367	1.75732	2.52778	4.43164	1.82334	4.39594	Serine/threonine-protein_kinase_Nek2_OS=Oryza_sativa_subsp._japonica_GN=NEK2_PE=2_SV=1	9
	MELO3C015799	0.92482	1.57096	2.3511	0.573035	1.59184	Serine/threonine-protein_kinase_Nek2_OS=Oryza_sativa_subsp._japonica_GN=NEK2_PE=2_SV=1	7
	MELO3C024525	3.6551	5.96511	7.99776	3.30069	7.38056	Serine/threonine-protein_kinase_KIPK_OS=Arabidopsis_thaliana_GN=KIPK_PE=1_SV=1	7
	MELO3C005942	4.15516	5.08439	7.55912	1.65516	8.71567	Serine/threonine-protein_kinase_D6PKL2_OS=Arabidopsis_thaliana_GN=D6PKL2_PE=1_SV=1	7
	MELO3C015340	0.579441	1.7409	3.80484	0.171395	2.73913	Serine/threonine-protein_kinase_CDL1_OS=Arabidopsis_thaliana_GN=CDL1_PE=1_SV=1	7
	MELO3C016920	2.01256	1.36447	1.01225	4.56957	1.75419	Serine/threonine-protein_kinase_CDG1_OS=Arabidopsis_thaliana_GN=CDG1_PE=1_SV=1
	MELO3C012045	6.24277	2.79471	4.46802	4.66567	5.88105	Serine/threonine-protein_kinase_BRI1-like_2_OS=Arabidopsis_thaliana_GN=BRL2_PE=1_SV=1
	MELO3C016246	11.0832	5.73546	3.97756	11.2521	7.93103	Serine/threonine-protein_kinase_At5g01020_OS=Arabidopsis_thaliana_GN=At5g01020_PE=1_SV=1	2
	MELO3C019453	0.284291	2.29338	0.78257	2.2796	0.297392	Serine/threonine-protein_kinase_AFC2_OS=Arabidopsis_thaliana_GN=AFC2_PE=1_SV=1
	MELO3C026875	74.9506	39.0258	29.6601	220.07	47.8328	Probable_serine/threonine-protein_kinase_WNK5_OS=Arabidopsis_thaliana_GN=WNK5_PE=1_SV=2
	MELO3C026851	31.9103	15.1411	10.423	32.6803	13.9153	Probable_serine/threonine-protein_kinase_RLCKVII_OS=Arabidopsis_thaliana_GN=At1g07870_PE=2_SV=1	2
	MELO3C007047	40.2969	26.314	14.9812	52.6214	24.43	Probable_serine/threonine-protein_kinase_ndrA_OS=Dictyostelium_discoideum_GN=ndrA_PE=3_SV=1	2
	MELO3C015495	2.2367	2.05892	2.21968	6.90725	2.15742	Probable_serine/threonine-protein_kinase_ndrA_OS=Dictyostelium_discoideum_GN=ndrA_PE=3_SV=1
	MELO3C005095	3.35562	5.55199	9.51052	1.0558	6.9345	Probable_serine/threonine-protein_kinase_NAK_OS=Arabidopsis_thaliana_GN=NAK_PE=1_SV=2	7
	MELO3C002689	0.679504	1.68096	2.73249	1.93365	2.55364	Probable_serine/threonine-protein_kinase_DDB_G0278521_OS=Dictyostelium_discoideum_GN=DDB_G0278521_PE=3_SV=1
	MELO3C013322	20.8217	28.8994	21.8869	47.1153	17.8267	Probable_serine/threonine-protein_kinase_DDB_G0267514_OS=Dictyostelium_discoideum_GN=DDB_G0267514_PE=3_SV=1
	MELO3C003211	1.47577	1.67388	3.99631	0.864559	2.9141	Probable_serine/threonine-protein_kinase_At5g41260_OS=Arabidopsis_thaliana_GN=At5g41260_PE=1_SV=1	7
	MELO3C025882	3.17772	5.25643	9.34975	3.67614	6.00239	Probable_serine/threonine-protein_kinase_At4g35230_OS=Arabidopsis_thaliana_GN=At4g35230_PE=1_SV=1	9
	MELO3C002382	10.8202	4.09125	10.1837	31.0172	9.17372	Probable_serine/threonine-protein_kinase_At1g54610_OS=Arabidopsis_thaliana_GN=At1g54610_PE=1_SV=1
	MELO3C002101	0.631706	1.77653	1.27593	1.02237	0.818054	Probable_serine/threonine-protein_kinase_At1g18390_OS=Arabidopsis_thaliana_GN=At1g18390_PE=2_SV=2
	MELO3C017322	2.77471	5.16456	4.10611	3.71203	4.59746	Probable_serine/threonine-protein_kinase_At1g18390_OS=Arabidopsis_thaliana_GN=At1g18390_PE=2_SV=2
	MELO3C013624	12.8463	26.9518	29.8458	23.0228	18.8766	Probable_serine/threonine-protein_kinase_At1g09600_OS=Arabidopsis_thaliana_GN=At1g09600_PE=3_SV=1
	MELO3C006090	2.48479	4.88716	11.416	1.36865	4.79987	Probable_serine/threonine-protein_kinase_At1g01540_OS=Arabidopsis_thaliana_GN=At1g01540_PE=1_SV=2	9
	MELO3C007569	30.583	55.9343	68.8205	15.9288	42.6695	Probable_serine/threonine-protein_kinase_At1g01540_OS=Arabidopsis_thaliana_GN=At1g01540_PE=1_SV=2	7
	MELO3C021233	0.555937	0.991931	1.2349	0.516037	1.08524	Probable_serine/threonine-protein_kinase_At1g01540_OS=Arabidopsis_thaliana_GN=At1g01540_PE=1_SV=2	7
	MELO3C005408	0.487301	0.197442	0.106111	1.12206	0.186408	Probable_serine/threonine_protein_kinase_IRE_OS=Arabidopsis_thaliana_GN=IRE_PE=2_SV=1	2
Rboh	MELO3C005719	13.6066	9.43127	6.11402	13.3498	8.41496	Respiratory_burst_oxidase_homolog_protein_F_OS=Arabidopsis_thaliana_GN=RBOHF_PE=1_SV=1	2
	MELO3C000378	4.98882	0.796191	1.05388	6.28535	1.70465	Respiratory_burst_oxidase_homolog_protein_E_OS=Arabidopsis_thaliana_GN=RBOHE_PE=2_SV=2	2
	MELO3C022917	1.58527	0.364367	0.473571	2.70936	0.667513	Respiratory_burst_oxidase_homolog_protein_E_OS=Arabidopsis_thaliana_GN=RBOHE_PE=2_SV=2	2
PP2C	MELO3C023010	0.851545	4.6721	2.60967	0.451872	3.00841	Putative_protein_phosphatase_2C-like_protein_44_OS=Arabidopsis_thaliana_GN=At3g23360_PE=5_SV=1	7
	MELO3C023011	0.420222	1.64037	1.43428	0.352802	1.09484	Putative_protein_phosphatase_2C-like_protein_44_OS=Arabidopsis_thaliana_GN=At3g23360_PE=5_SV=1	7
	MELO3C020601	305.498	31.6036	19.3534	805.046	72.0624	Protein_phosphatase_2C_3_OS=Arabidopsis_thaliana_GN=AIP1_PE=1_SV=1	2
	MELO3C013864	1.71843	2.45258	4.33883	1.57543	3.03136	Protein_phosphatase_2C_29_OS=Arabidopsis_thaliana_GN=PLL1_PE=1_SV=2	9
	MELO3C013082	62.9405	32.5509	10.0692	234.02	18.0831	Protein_phosphatase_2C_16_OS=Arabidopsis_thaliana_GN=HAB1_PE=1_SV=1	2
	MELO3C008478	148.759	25.2347	9.23127	274.9	29.8397	Probable_protein_phosphatase_2C_8_OS=Oryza_sativa_subsp._japonica_GN=Os01g0656200_PE=2_SV=1	2
	MELO3C006852	71.7814	2.5218	1.15311	224.596	10.8267	Probable_protein_phosphatase_2C_75_OS=Arabidopsis_thaliana_GN=AHG1_PE=2_SV=1	2
	MELO3C026030	17.9251	8.72862	5.3745	17.6926	10.3081	Probable_protein_phosphatase_2C_73_OS=Oryza_sativa_subsp._japonica_GN=Os11g0109000_PE=2_SV=1	2
	MELO3C003131	2.42769	4.23308	4.65026	1.21984	3.68454	Probable_protein_phosphatase_2C_66_OS=Arabidopsis_thaliana_GN=PLL2_PE=2_SV=1	7
	MELO3C007940	28.5328	12.1103	9.1596	47.1476	14.0044	Probable_protein_phosphatase_2C_60_OS=Oryza_sativa_subsp._japonica_GN=Os06g0717800_PE=2_SV=1	2
	MELO3C015408	107.375	19.6738	9.8672	157.197	36.1825	Probable_protein_phosphatase_2C_6_OS=Oryza_sativa_subsp._japonica_GN=Os01g0583100_PE=1_SV=1	2
	MELO3C016939	163.352	78.6294	63.9586	451.242	65.1936	Probable_protein_phosphatase_2C_59_OS=Arabidopsis_thaliana_GN=WIN2_PE=1_SV=1	2
	MELO3C025598	52.3267	32.5432	21	55.9448	34.6698	Probable_protein_phosphatase_2C_58_OS=Arabidopsis_thaliana_GN=At4g28400_PE=2_SV=1	2
	MELO3C018749	49.0048	95.2321	115.056	26.0082	66.8771	Probable_protein_phosphatase_2C_52_OS=Arabidopsis_thaliana_GN=At4g03415_PE=2_SV=1	7
	MELO3C006581	1.19948	0.704366	1.16693	0.472038	1.17283	Probable_protein_phosphatase_2C_35_OS=Arabidopsis_thaliana_GN=At3g06270_PE=2_SV=1
	MELO3C018708	5.83041	7.52236	13.7056	7.1966	9.8826	Probable_protein_phosphatase_2C_20_OS=Arabidopsis_thaliana_GN=PPC3-1.2_PE=1_SV=3	9
	MELO3C023626	15.8557	7.13737	4.68903	21.5843	7.7614	Probable_protein_phosphatase_2C_2_OS=Oryza_sativa_subsp._japonica_GN=Os01g0295700_PE=2_SV=1	2
	MELO3C018362	4.75651	1.43524	3.31818	0.910819	3.6044	Probable_protein_phosphatase_2C_2_OS=Arabidopsis_thaliana_GN=At1g07160_PE=2_SV=1
	MELO3C020536	13.9042	5.92103	7.79332	38.639	7.28221	Probable_protein_phosphatase_2C_2_OS=Arabidopsis_thaliana_GN=At1g07160_PE=2_SV=1
CaM/CDPK	MELO3C026214	0.940025	0.306911	1.28455	4.28328	0.961078	Putative_calcium-binding_protein_CML19_OS=Oryza_sativa_subsp._japonica_GN=CML19_PE=3_SV=1
	MELO3C008466	3.36477	1.26873	0.510932	5.74881	2.80065	Probable_calcium-binding_protein_CML44_OS=Arabidopsis_thaliana_GN=CML44_PE=2_SV=2	2
	MELO3C009818	186.803	92.5323	56.3714	288.351	103.844	Probable_calcium-binding_protein_CML36_OS=Arabidopsis_thaliana_GN=CML36_PE=2_SV=1	2
	MELO3C010870	5.75232	13.6623	7.57345	5.81863	8.58869	Probable_calcium-binding_protein_CML36_OS=Arabidopsis_thaliana_GN=CML36_PE=2_SV=1
	MELO3C017353	47.619	60.0662	93.6357	94.9023	81.2534	Probable_calcium-binding_protein_CML27_OS=Arabidopsis_thaliana_GN=CML27_PE=1_SV=1
	MELO3C005272	1.77297	1.1388	2.31539	0.454402	2.31207	Probable_calcium-binding_protein_CML25_OS=Arabidopsis_thaliana_GN=CML25_PE=2_SV=1	7
	MELO3C014128	47.4847	29.4998	19.3652	58.2067	33.5632	Probable_calcium-binding_protein_CML21_OS=Arabidopsis_thaliana_GN=CML21_PE=2_SV=1
	MELO3C022506	86.977	76.2276	38.5492	93.7561	68.6683	Probable_calcium-binding_protein_CML18_OS=Oryza_sativa_subsp._japonica_GN=CML18_PE=2_SV=1	1
	MELO3C012195	2.16274	4.13802	4.563	3.5342	3.96226	Probable_calcium-binding_protein_CML16_OS=Arabidopsis_thaliana_GN=CML16_PE=2_SV=2
	MELO3C010874	217.288	184.893	100.911	72.2586	207.191	Probable_calcium-binding_protein_CML10_OS=Oryza_sativa_subsp._japonica_GN=CML10_PE=2_SV=1	7
	MELO3C006097	14.412	23.0182	31.9896	13.9672	23.8784	Calmodulin-binding_receptor-like_cytoplasmic_kinase_2_OS=Arabidopsis_thaliana_GN=CRCK2_PE=2_SV=1	9
	MELO3C015280	14.1983	5.6462	7.4949	16.8152	8.67393	Calmodulin-binding_protein_60_G_OS=Arabidopsis_thaliana_GN=CBP60G_PE=1_SV=1	2
	MELO3C009728	28.5968	13.3278	13.4311	72.2677	19.2068	Calmodulin-binding_protein_25_OS=Arabidopsis_thaliana_GN=CAMBP25_PE=1_SV=1
	MELO3C003730	7.12907	2.70194	2.27325	6.00232	4.30752	Calcium-dependent_protein_kinase_29_OS=Arabidopsis_thaliana_GN=CPK29_PE=2_SV=2	2
	MELO3C009161	9.27772	12.474	17.3034	6.39684	14.927	Calcium-dependent_protein_kinase_13_OS=Arabidopsis_thaliana_GN=CPK13_PE=1_SV=2	7
	MELO3C022259	150.998	69.8169	40.4508	245.364	65.6329	Calcium-binding_protein_KIC_OS=Arabidopsis_thaliana_GN=KIC_PE=1_SV=2	2
MAPK	MELO3C007543	7.31017	5.66145	4.66218	16.5278	5.85545	Mitogen-activated_protein_kinase_kinase_kinase_YODA_OS=Arabidopsis_thaliana_GN=YDA_PE=1_SV=1
	MELO3C009916	1.6696	0.847809	0.56096	1.14692	1.31062	Mitogen-activated_protein_kinase_kinase_kinase_YODA_OS=Arabidopsis_thaliana_GN=YDA_PE=1_SV=1	1
	MELO3C020535	15.3094	2.33322	1.892	40.7726	4.05859	Mitogen-activated_protein_kinase_kinase_kinase_ANP1_OS=Arabidopsis_thaliana_GN=ANP1_PE=1_SV=2	2
	MELO3C006511	2.51722	2.17793	4.62586	1.86519	4.06066	Mitogen-activated_protein_kinase_kinase_4_OS=Arabidopsis_thaliana_GN=MKK4_PE=1_SV=1
ABF	MELO3C018458	124.303	28.2809	18.3065	178.488	46.8355	ABSCISIC_ACID-INSENSITIVE_5-like_protein_6_OS=Arabidopsis_thaliana_GN=ABF3_PE=1_SV=1	2
	MELO3C010850	87.5909	47.7013	28.3768	118.716	52.9649	ABSCISIC_ACID-INSENSITIVE_5-like_protein_5_OS=Arabidopsis_thaliana_GN=ABF2_PE=1_SV=1	2
ABA receptor	MELO3C003408	1.75005	5.15475	8.05848	1.78792	2.5969	Abscisic_acid_receptor_PYR1_OS=Arabidopsis_thaliana_GN=PYR1_PE=1_SV=1	9
	MELO3C013854	74.7942	57.452	84.2855	13.0555	86.9915	Abscisic_acid_receptor_PYR1_OS=Arabidopsis_thaliana_GN=PYR1_PE=1_SV=1	7
	MELO3C009136	11.5719	29.5149	41.6056	5.31134	24.428	Abscisic_acid_receptor_PYL4_OS=Arabidopsis_thaliana_GN=PYL4_PE=1_SV=1	7
	MELO3C018394	1.24757	11.2939	7.69453	0.573837	4.22645	Abscisic_acid_receptor_PYL4_OS=Arabidopsis_thaliana_GN=PYL4_PE=1_SV=1	7
	MELO3C026019	3.14771	30.7693	58.8383	1.70747	16.4857	Abscisic_acid_receptor_PYL4_OS=Arabidopsis_thaliana_GN=PYL4_PE=1_SV=1	7
	MELO3C023724	280.003	161.965	106.827	293.001	177.327	Abscisic_acid_receptor_PYL10_OS=Arabidopsis_thaliana_GN=PYL10_PE=1_SV=1	2
