# Supplementary material for: Comparative transcriptome analysis of melon (Cucumis melo L.) reveals candidate genes and pathways involved in powdery mildew resistance
Source: Sci Rep. 2022 Mar 23;12:4936. doi: 10.1038/s41598-022-08763-3 (PMC8943038; doi:10.1038/s41598-022-08763-3)
Supplement: Supplementary file 1 — Supplementary Information. [file 41598_2022_8763_MOESM1_ESM.zip › Supply Figure and Table/Table S2.xlsx]

## Sheet: RT1vsRC
Table S2. DEGs of disease-resistant materials or susceptible materials description in each period (RT1vsRC)
Gene_id	baseMean	log2FoldChange	p-value	p-value adjusted
MELO3C004480	43.4757	-1.5028	0.0030256	0.0495022
MELO3C019989	160.272	-3.31223	0.00295025	0.048388
MELO3C013711	64.0149	2.99453	0.00290185	0.0477113
MELO3C024135	219.915	-1.05623	0.00289784	0.0476846
MELO3C011928	338.293	1.96889	0.0028941	0.0476622
MELO3C002175	332.537	1.13284	0.00288896	0.0476167
MELO3C025581	64.0521	-1.81421	0.00288371	0.0475693
MELO3C018882	41.775	2.41374	0.00287143	0.0474449
MELO3C010587	289.322	-2.33243	0.00284736	0.047203
MELO3C023490	101.083	-1.27855	0.0027999	0.0465571
MELO3C023930	176.494	-1.2345	0.00280142	0.0465571
MELO3C002243	322.22	-2.18797	0.00278079	0.0463681
MELO3C011180	39.1944	-1.43685	0.00277227	0.0463032
MELO3C007404	13.1767	-2.20195	0.00275212	0.0460434
MELO3C000296	3.9246	-5.40289	0.00272007	0.0455834
MELO3C004865	318.975	-1.34837	0.00271415	0.0455834
MELO3C003043	31.8813	-1.21843	0.00271616	0.0455834
MELO3C003996	4.38395	4.5863	0.00269776	0.0454376
MELO3C014130	16.9887	-3.52394	0.00269525	0.0454336
MELO3C004861	126.429	-2.75588	0.00268844	0.0453952
MELO3C003673	12.2621	-4.08966	0.00264507	0.0448519
MELO3C016806	81.3993	1.37543	0.00264385	0.0448519
MELO3C024718	11.2523	2.27448	0.00262603	0.0446804
MELO3C025405	304.469	-1.88539	0.00262117	0.0446357
MELO3C016109	56.0964	-1.5898	0.00261009	0.0445724
MELO3C004312	33.8781	-1.92487	0.00256469	0.0439354
MELO3C003193	8.89578	-5.58551	0.00256216	0.0439297
MELO3C024816	93.851	1.14857	0.00255147	0.0437838
MELO3C011903	33.3652	-3.18217	0.00252546	0.043412
MELO3C018360	15.5969	-2.04437	0.00252002	0.0433871
MELO3C001651	4.12904	5.51408	0.00252185	0.0433871
MELO3C006581	53.9939	-1.64509	0.00248768	0.0430582
MELO3C026491	80.9871	3.44688	0.00248558	0.0430582
MELO3C006620	12.9994	1.99224	0.00247548	0.0429583
MELO3C020695	27.3331	-1.2554	0.00247102	0.0429182
MELO3C018703	459.974	-2.40033	0.00246425	0.0428403
MELO3C012551	3.58414	-5.26706	0.00245544	0.0427589
MELO3C022207	22.0082	-3.46268	0.00244306	0.0426014
MELO3C011878	384.146	-1.9963	0.00244427	0.0426014
MELO3C020880	201.151	-1.54637	0.00243823	0.0425701
MELO3C003747	280.374	1.4382	0.00243704	0.0425701
MELO3C019970	28.2876	1.96329	0.00243475	0.0425701
MELO3C026921	80.8017	-2.32164	0.00243088	0.0425532
MELO3C003547	107.52	-1.82814	0.00243085	0.0425532
MELO3C019696	100.17	-2.31478	0.0024219	0.0425074
MELO3C006248	106.566	-1.30035	0.00242143	0.0425074
MELO3C018597	12.4938	-7.06833	0.00241381	0.0424803
MELO3C021143	479.016	-2.24738	0.00241611	0.0424803
MELO3C002961	50.254	-3.96982	0.00240744	0.0424397
MELO3C017416	273.613	-1.19495	0.00240495	0.0424331
MELO3C023533	13.8675	-3.42471	0.00239748	0.0424133
MELO3C011824	17.8198	-3.43537	0.00237258	0.0420611
MELO3C020857	882.874	1.40986	0.00237337	0.0420611
MELO3C009714	735.346	1.22021	0.0023544	0.041799
MELO3C018050	80.387	-1.25399	0.00232638	0.0413749
MELO3C018497	11.8414	-2.61091	0.00231577	0.0412227
MELO3C004176	95.0855	1.22564	0.00230459	0.0410968
MELO3C005383	5283.18	1.23256	0.00230134	0.0410755
MELO3C014360	16.8798	-4.02267	0.00227944	0.0407936
MELO3C011007	17.1557	-3.19991	0.00227666	0.0407803
MELO3C006222	39.8989	-1.79431	0.00226902	0.0406798
MELO3C002389	20.6247	-1.55424	0.00226235	0.0405966
MELO3C001274	1424.57	-2.14846	0.00225791	0.0405833
MELO3C024581	527.804	-1.55629	0.00225298	0.0405425
MELO3C014600	263.195	1.11481	0.00222589	0.0401946
MELO3C019076	79.5301	-1.42057	0.00221002	0.0399439
MELO3C014077	20.1158	-4.28845	0.00220499	0.0399233
MELO3C005607	77.9896	1.20293	0.00219752	0.0398583
MELO3C003580	63.0314	-1.08161	0.00219314	0.0398184
MELO3C020052	26.252	-3.4379	0.00217007	0.039511
MELO3C004511	146.687	-1.03232	0.00215269	0.0392621
MELO3C026933	14.838	-4.86228	0.00211588	0.0386965
MELO3C015129	28.3041	-1.43522	0.0020956	0.0384071
MELO3C014918	5.71054	4.06651	0.00209622	0.0384071
MELO3C025984	62.3971	-2.25333	0.0020777	0.0382076
MELO3C007630	368.704	-1.00847	0.0020724	0.038145
MELO3C016711	28.5444	-2.76683	0.00203648	0.0375876
MELO3C001003	3.42519	-5.20171	0.00201958	0.0374135
MELO3C002447	209.354	-2.77813	0.00201214	0.0373103
MELO3C005681	980.714	-1.24616	0.00198054	0.0368609
MELO3C018028	38.2985	-3.54059	0.00194727	0.0363079
MELO3C022454	35.732	-1.80994	0.00193617	0.0362033
MELO3C023928	456.949	-2.25259	0.00193084	0.0361712
MELO3C010725	100.73	1.20773	0.00191947	0.035992
MELO3C010700	416.46	-2.55644	0.00191618	0.0359639
MELO3C013544	478.045	-2.1842	0.00191231	0.0359251
MELO3C008413	40.0754	-1.54728	0.00191232	0.0359251
MELO3C017220	1140.34	-2.68704	0.00190792	0.0359097
MELO3C013682	341.331	-2.57059	0.0018834	0.035515
MELO3C019470	4824.96	1.38079	0.00186778	0.0352863
MELO3C009784	30.6116	2.36546	0.00186341	0.0352376
MELO3C017481	2432.37	1.16019	0.00185659	0.0351418
MELO3C012137	64.2458	-2.29231	0.001849	0.0350373
MELO3C021284	13.6303	-2.52628	0.00184015	0.0349629
MELO3C001026	30.0455	-1.61619	0.00183469	0.0348921
MELO3C017218	19.8538	-2.38016	0.00182315	0.0347387
MELO3C005796	440.529	-2.36696	0.00182049	0.0347387
MELO3C005250	553.583	1.37117	0.00182259	0.0347387
MELO3C019689	3540.97	-4.75254	0.00181579	0.0347305
MELO3C024932	35.5613	-2.28921	0.00181295	0.0347095
MELO3C009956	4682.73	1.26638	0.00180006	0.0345618
MELO3C016306	91.5126	-2.94972	0.00179626	0.034522
MELO3C011187	587.457	-2.39679	0.00178115	0.0343303
MELO3C006038	91.1675	-2.59933	0.00177034	0.034155
MELO3C009521	35.4406	-2.46242	0.00176898	0.034155
MELO3C020245	706.339	-2.8512	0.00174934	0.0338289
MELO3C012392	87.6005	-1.37361	0.00172069	0.0334873
MELO3C014936	20.9404	-1.9841	0.00170903	0.0333622
MELO3C011360	27.2311	-1.41835	0.00170685	0.0333622
MELO3C024503	13.4029	2.75265	0.00164858	0.0324308
MELO3C000087	405.891	-1.87224	0.00161771	0.0319175
MELO3C003066	520.3	1.44433	0.00160255	0.0316496
MELO3C014076	11.0298	-3.58764	0.0015971	0.0316043
MELO3C024400	270.185	2.02699	0.00158845	0.0314954
MELO3C000580	3.9478	-5.41156	0.00158388	0.0314359
MELO3C011035	1078.31	-1.17956	0.00157973	0.0314359
MELO3C002877	19.2519	1.71884	0.00158383	0.0314359
MELO3C006164	14.5517	3.96924	0.00158357	0.0314359
MELO3C026880	471.166	-2.20192	0.00155464	0.0309783
MELO3C003790	6.94095	-6.22286	0.00155265	0.0309695
MELO3C005085	54.5598	-1.13687	0.00153929	0.030819
MELO3C004259	438.302	1.71898	0.00150647	0.0302717
MELO3C026755	1617.73	1.32623	0.00149448	0.0300789
MELO3C011457	74.8422	-2.66226	0.00148725	0.0299634
MELO3C005070	53.7274	-2.16533	0.00147575	0.029803
MELO3C001601	6.08106	3.51174	0.00147507	0.029803
MELO3C018849	687.299	-2.17123	0.00145768	0.0295162
MELO3C022833	105.163	-1.19182	0.00145329	0.0294571
MELO3C022390	1213.98	-1.17854	0.00143482	0.0291983
MELO3C024477	336.655	-3.01475	0.00142457	0.0290924
MELO3C014317	243.975	-2.64096	0.00142366	0.0290924
MELO3C023393	11.9044	-2.1428	0.00142736	0.0290924
MELO3C025360	236.598	-1.49309	0.00142763	0.0290924
MELO3C009826	135.021	-1.19157	0.00139978	0.0287214
MELO3C007171	61.9512	-2.57913	0.00136619	0.0280896
MELO3C003577	1963.43	1.18139	0.00136264	0.0280455
MELO3C003742	243.41	1.58674	0.00133146	0.0274318
MELO3C026293	112.698	-1.60481	0.0013258	0.0274258
MELO3C006022	128.75	1.27569	0.00132705	0.0274258
MELO3C024075	745.379	-1.2368	0.00130306	0.0270697
MELO3C023456	85.4655	-1.52175	0.00129081	0.0268763
MELO3C004318	241.679	-1.46678	0.00129107	0.0268763
MELO3C004495	40.9812	-1.05384	0.00128942	0.0268763
MELO3C012559	382.084	1.57556	0.00128187	0.0267962
MELO3C010994	33.0786	-4.10401	0.0012767	0.0267857
MELO3C002486	15.1124	-4.08617	0.00127543	0.0267857
MELO3C018248	400.522	-1.43107	0.00127847	0.0267857
MELO3C017378	57.6908	-2.42832	0.00126222	0.0265796
MELO3C002773	247.02	-3.45543	0.0012302	0.0259325
MELO3C024413	78.2485	-1.97879	0.001225	0.0258775
MELO3C005795	37215.2	1.04763	0.00121976	0.0258272
MELO3C004296	602.783	2.56938	0.00122133	0.0258272
MELO3C003199	280.113	-1.82557	0.00120063	0.0254972
MELO3C006578	137.578	-3.15669	0.00119363	0.0253844
MELO3C013314	7.61935	-3.00715	0.00118671	0.0252821
MELO3C008409	117.536	-1.29282	0.00118406	0.0252523
MELO3C022391	252.434	-1.09752	0.00118243	0.0252446
MELO3C005512	198.191	-1.02191	0.00116504	0.0249316
MELO3C019934	119.791	-3.18263	0.00114939	0.0246856
MELO3C023231	48.2542	-1.11025	0.00115009	0.0246856
MELO3C007552	8.6068	-6.5287	0.00111975	0.0241731
MELO3C022925	3.90939	5.4362	0.00110111	0.0238129
MELO3C017013	62.4404	1.39328	0.001085	0.02349
MELO3C007222	40.5602	-3.25239	0.00108066	0.023483
MELO3C003658	125.802	-1.25498	0.00107785	0.023483
MELO3C003878	4508.15	1.03085	0.00108323	0.023483
MELO3C004755	4.10831	-5.46303	0.00106912	0.0234248
MELO3C018362	89.9117	1.06417	0.00106888	0.0234248
MELO3C004365	169.471	-1.52692	0.00106218	0.0233531
MELO3C005186	10.5617	-2.97337	0.00105731	0.0233468
MELO3C018795	236.663	-1.68698	0.00105973	0.0233468
MELO3C004248	5.25077	5.86282	0.00105911	0.0233468
MELO3C007129	6.96908	-3.67257	0.00104069	0.0230287
MELO3C006404	220.317	1.11003	0.00103887	0.0230137
MELO3C016787	3793.76	1.52523	0.00103069	0.0229039
MELO3C022947	71.7114	-2.44711	0.00102648	0.0228403
MELO3C002734	46.6617	-3.06018	0.00101479	0.0226305
MELO3C003976	83.3168	-2.52129	0.000997458	0.0223435
MELO3C013120	346.175	1.07763	0.000994291	0.0222975
MELO3C015259	18.4289	-4.40421	0.000988549	0.0222185
MELO3C008198	36.5274	-3.7479	0.000981668	0.0221767
MELO3C014516	948.909	-1.88139	0.000979106	0.0221767
MELO3C010836	305.297	-2.59238	0.000949516	0.0216326
MELO3C018234	78.9821	-2.79047	0.000941284	0.0215312
MELO3C001365	63.1899	-2.37609	0.000941844	0.0215312
MELO3C015417	25.0553	1.61267	0.000936181	0.0214507
MELO3C005210	45.3737	1.11699	0.000919509	0.0211171
MELO3C011314	32.7083	-1.40429	0.000906719	0.0208473
MELO3C025192	107.607	-1.66062	0.000887533	0.0204766
MELO3C021324	13.4561	-2.81811	0.00088643	0.0204748
MELO3C020676	49.3495	-2.16697	0.000881023	0.0204302
MELO3C017245	229.299	-1.83915	0.000883219	0.0204302
MELO3C022641	216.432	-1.73004	0.000883479	0.0204302
MELO3C023568	28.9872	-2.19013	0.000872623	0.0203199
MELO3C014593	218.307	1.14107	0.0008637	0.0201826
MELO3C008949	205.32	-2.01592	0.000855449	0.0200365
MELO3C006355	241.849	-2.0577	0.000847248	0.019891
MELO3C013606	101.715	-2.03412	0.000843309	0.0198217
MELO3C015715	53.4114	-2.2599	0.000833358	0.0196339
MELO3C011673	84.1536	-2.26863	0.000829531	0.0195774
MELO3C003230	176.435	1.98698	0.000818661	0.019356
MELO3C007264	55.9655	-1.35596	0.000809876	0.0191709
MELO3C009844	30.8749	-5.93426	0.000808434	0.0191594
MELO3C024143	388.844	-1.99876	0.000807722	0.0191594
MELO3C004346	57.0268	1.2569	0.000807928	0.0191594
MELO3C026903	49.5646	-1.40093	0.000795527	0.0189657
MELO3C026244	72.8494	-2.73717	0.000788803	0.0188503
MELO3C020457	269.939	-2.62296	0.000786219	0.0188196
MELO3C011705	601.098	1.29349	0.000785099	0.0188196
MELO3C007556	25.454	-2.71818	0.000774406	0.0186397
MELO3C002128	502.389	-3.13064	0.000771972	0.0186035
MELO3C011333	42.5036	-1.24742	0.000768451	0.018541
MELO3C015947	73.1475	-1.15076	0.000761851	0.0184039
MELO3C004103	8.31199	4.6567	0.000749021	0.0181597
MELO3C020866	63.6096	-2.76275	0.000747231	0.0181383
MELO3C017950	57.2393	-3.51483	0.00074063	0.0180656
MELO3C014853	160.608	-1.21551	0.000737852	0.0180198
MELO3C000609	390.219	-1.34522	0.000730433	0.0179041
MELO3C011784	62.2339	-1.2061	0.000726399	0.0178489
MELO3C002702	97.6266	-2.94918	0.00072542	0.0178468
MELO3C007188	199.803	-1.28328	0.000723502	0.0178215
MELO3C010686	44.484	-2.86104	0.000721299	0.0177891
MELO3C005611	43.4989	-2.66498	0.000692293	0.0171795
MELO3C023474	512.154	1.23352	0.000691421	0.0171792
MELO3C025804	41.9859	-2.12747	0.000685567	0.0170549
MELO3C021622	52.3397	-1.00877	0.000655601	0.0163704
MELO3C013103	89.8005	-4.64196	0.000654446	0.016362
MELO3C021980	4.33204	-5.54326	0.000624558	0.0157128
MELO3C004474	481.141	1.02225	0.000622614	0.0156836
MELO3C017219	338.162	-6.28225	0.000619887	0.0156696
MELO3C011706	81.901	-4.80132	0.000620492	0.0156696
MELO3C007422	125.142	1.4899	0.000619094	0.0156696
MELO3C022315	38.6234	-3.09887	0.000608556	0.0154853
MELO3C022982	40.4558	1.52154	0.000605435	0.0154255
MELO3C005556	229.493	1.05843	0.000597915	0.015309
MELO3C018526	11.3973	2.27433	0.000598808	0.015309
MELO3C014626	13.3069	-2.79876	0.000596539	0.0152961
MELO3C006757	12.1393	-2.78692	0.000593942	0.0152686
MELO3C002315	46.8467	5.05288	0.000580632	0.0150035
MELO3C005319	100.281	-2.47382	0.000577178	0.0149384
MELO3C006464	54.3111	2.78685	0.000568992	0.014779
MELO3C015768	17.0399	2.14917	0.000567407	0.014757
MELO3C014623	36.0078	-2.54147	0.000557752	0.0145248
MELO3C012470	113.265	-1.16857	0.00054936	0.0143435
MELO3C017926	29.1695	-3.49988	0.000542386	0.0141799
MELO3C011472	10.3701	-6.79833	0.000540986	0.0141618
MELO3C024161	332.376	-3.02703	0.000521543	0.0137246
MELO3C015140	66.4159	-2.0283	0.000521273	0.0137246
MELO3C020761	69.3157	1.23184	0.00051551	0.0136016
MELO3C014630	4880.82	4.03404	0.000515235	0.0136016
MELO3C004600	76.1078	-3.68515	0.000503472	0.0133367
MELO3C008424	334.593	-2.66925	0.00050272	0.0133344
MELO3C009669	12.3864	-6.07258	0.000497482	0.013213
MELO3C026824	9878.93	1.03532	0.000495579	0.0131799
MELO3C002102	55.8314	-1.12262	0.000489149	0.0130436
MELO3C021829	29.1435	-1.55766	0.000486526	0.0130012
MELO3C017181	188.94	-3.6896	0.000485481	0.0129977
MELO3C012046	100.774	-1.15574	0.000483206	0.0129714
MELO3C013017	77.8242	-2.07698	0.000468194	0.0125853
MELO3C006403	118.454	1.59799	0.000461509	0.012439
MELO3C015649	276.609	-1.24319	0.00045727	0.012358
MELO3C003507	60.9002	-2.19385	0.000453107	0.0122786
MELO3C007779	103.35	-2.54985	0.000449838	0.0122066
MELO3C002975	98.7828	-1.72499	0.000445744	0.0121119
MELO3C024163	18387.3	-3.18187	0.00043924	0.0119699
MELO3C026145	28.813	-3.17013	0.000439354	0.0119699
MELO3C012280	158.405	-1.78057	0.000427064	0.0116836
MELO3C025107	134.316	-2.82647	0.000423414	0.0115996
MELO3C005291	512.131	-2.89581	0.000422755	0.0115974
MELO3C015419	23.178	-4.21961	0.000417104	0.011468
MELO3C004728	116.039	1.86696	0.000417467	0.011468
MELO3C022731	183.849	-2.25487	0.000403481	0.0111571
MELO3C006323	6.19513	5.10594	0.000403922	0.0111571
MELO3C001321	4.38068	5.60195	0.000403026	0.0111571
MELO3C012966	776.639	-1.28008	0.000390894	0.0108572
MELO3C016060	485.151	-2.64145	0.000388942	0.0108276
MELO3C021688	5608.59	1.35053	0.000389289	0.0108276
MELO3C006761	378.871	-1.94891	0.000387408	0.0108053
MELO3C016989	160.1	-1.60995	0.000386942	0.0108053
MELO3C003846	353.891	-1.42571	0.000386292	0.0108043
MELO3C024339	26.331	2.25816	0.000384512	0.0107696
MELO3C023124	8.59917	-5.53683	0.000380161	0.0106626
MELO3C011894	151.44	-2.15446	0.000375263	0.0105514
MELO3C014548	254.159	1.2538	0.000375667	0.0105514
MELO3C007278	113.288	-1.27113	0.000369486	0.0104216
MELO3C007785	92.0838	-1.71182	0.0003637	0.0103165
MELO3C006888	113.139	2.40703	0.000362235	0.0102895
MELO3C022841	32.8358	-2.10376	0.000361163	0.0102736
MELO3C013615	703.863	1.12737	0.000358842	0.0102367
MELO3C000487	5.70321	-5.94106	0.000349241	0.00997702
MELO3C021521	155.261	-2.02988	0.000348718	0.00997632
MELO3C008203	38.3979	1.82627	0.000344409	0.00986715
MELO3C021194	36.4461	-1.51133	0.00034332	0.00985005
MELO3C016551	185.153	-3.44191	0.000324573	0.00938757
MELO3C004362	186.019	1.09425	0.000324857	0.00938757
MELO3C009681	267.909	-3.36366	0.000306318	0.00889032
MELO3C005712	207.774	-3.33355	0.000298192	0.00867965
MELO3C002610	57.9202	-3.84979	0.000292568	0.00854494
MELO3C007317	1052.45	1.06489	0.000286981	0.00842681
MELO3C004941	26.4916	3.80306	0.000281434	0.00827607
MELO3C007857	244.718	-1.76613	0.000279312	0.00823785
MELO3C002741	32.6899	-3.15667	0.000275291	0.00815528
MELO3C027083	254.932	1.08641	0.000273053	0.00811913
MELO3C020268	2952.46	2.01205	0.000273259	0.00811913
MELO3C021300	4564.24	1.19448	0.000260637	0.00779031
MELO3C010046	24.1905	-2.31905	0.000256015	0.00767042
MELO3C008799	491.707	-1.3502	0.000256242	0.00767042
MELO3C009416	33.936	-3.74819	0.000251911	0.00756336
MELO3C003566	234.519	-1.74228	0.000249239	0.00750565
MELO3C004403	4.88173	-5.71338	0.000238803	0.0072464
MELO3C014397	13.8352	-2.53119	0.000238821	0.0072464
MELO3C018342	28.7137	-3.37143	0.000237774	0.00723656
MELO3C005276	95.1488	-1.28846	0.000233522	0.00713971
MELO3C015171	403.197	-2.37547	0.000230762	0.00707649
MELO3C007962	290.589	-1.75627	0.000231101	0.00707649
MELO3C016549	2916.44	1.01549	0.000230039	0.00706559
MELO3C026266	10.1669	-3.46016	0.000226051	0.00696446
MELO3C013379	52.601	1.3394	0.000220099	0.00682307
MELO3C024448	69.9581	-3.28672	0.000216196	0.00672288
MELO3C014925	599.676	1.66731	0.000214841	0.00670157
MELO3C023387	259.722	-1.95984	0.000214442	0.00669956
MELO3C025012	201.673	-1.17881	0.000210935	0.00660027
MELO3C014314	5.86447	6.02346	0.00020964	0.00658032
MELO3C018095	15.2518	-3.3613	0.000199346	0.00628678
MELO3C007746	68.6495	-3.88573	0.000188193	0.00596373
MELO3C018581	147.075	-1.32583	0.000187288	0.00596373
MELO3C003118	716.403	1.10825	0.000188122	0.00596373
MELO3C027219	1739.9	1.0362	0.000185827	0.0059352
MELO3C004178	117.686	-1.87428	0.000183346	0.00587471
MELO3C026265	20.7156	-2.28441	0.000182828	0.00586901
MELO3C000273	12.1267	2.51447	0.000182875	0.00586901
MELO3C011002	55.5476	-3.27905	0.000177285	0.00571708
MELO3C015882	269.922	-3.18014	0.000173699	0.00561049
MELO3C020448	117.354	-2.99574	0.000172706	0.00558779
MELO3C010736	44.9299	-1.69764	0.000172718	0.00558779
MELO3C018656	399.319	1.19205	0.000172196	0.00558779
MELO3C018829	37.7078	-2.14408	0.000170983	0.00556766
MELO3C012896	225.939	1.38088	0.000166007	0.00541443
MELO3C002352	357.222	1.12199	0.000164012	0.00536838
MELO3C008337	5.41525	5.90707	0.000164061	0.00536838
MELO3C013159	38.2287	2.03038	0.000156782	0.00516402
MELO3C010858	381.828	1.30177	0.000156078	0.0051493
MELO3C022051	206.557	-7.48599	0.000154542	0.00510703
MELO3C024271	113.284	-3.28176	0.00015235	0.00505564
MELO3C009594	110.84	-3.16953	0.000152734	0.00505564
MELO3C002341	615.109	1.21832	0.000152676	0.00505564
MELO3C010634	58.7692	-3.54487	0.000148066	0.00494195
MELO3C021998	1075.12	-2.91023	0.000145824	0.00487766
MELO3C021238	38.7996	-1.92226	0.000145407	0.00487761
MELO3C015223	30.209	-1.8359	0.00014327	0.00482207
MELO3C004513	522.127	1.13462	0.000142105	0.00479091
MELO3C009485	62.6194	-4.22068	0.000138186	0.00466663
MELO3C000306	13.6637	-3.91854	0.000133574	0.00451849
MELO3C020915	201.433	-1.12619	0.000132491	0.00450468
MELO3C020975	56.7491	-3.03347	0.000127526	0.00435065
MELO3C016660	1876.48	-1.45021	0.000126788	0.00433286
MELO3C004341	95.3111	1.06934	0.000122034	0.00421353
MELO3C012356	554.313	-1.07634	0.000121294	0.00419523
MELO3C022994	17.1013	2.968	0.000120635	0.00417965
MELO3C013288	11.3135	-6.92254	0.000119805	0.00415807
MELO3C000792	585.181	-2.47031	0.000119519	0.00415536
MELO3C011610	157.059	-3.77397	0.000116971	0.00407383
MELO3C025433	217.472	-1.9469	0.000116226	0.00405495
MELO3C023240	40.2143	-2.9087	0.000111661	0.00392993
MELO3C004316	136.157	-1.65694	0.000111493	0.00392993
MELO3C003382	103.293	1.6776	0.000110164	0.00389777
MELO3C022041	74.6858	-1.65491	0.000109348	0.00387577
MELO3C009806	61.1083	-2.04969	0.000105719	0.00376713
MELO3C022034	53.483	-2.82952	0.000103884	0.00372232
MELO3C022791	381.341	-1.66113	0.00010397	0.00372232
MELO3C015436	1917.16	1.09025	0.000102165	0.0036864
MELO3C017540	174.984	-3.38402	0.000101107	0.00366143
MELO3C026417	301.143	-6.43491	0.000100268	0.00364422
MELO3C025332	866.194	1.53202	9.52e-05	0.00348362
MELO3C014240	218.341	2.23821	9.14e-05	0.00335938
MELO3C013795	155.755	-1.00749	8.86e-05	0.00326644
MELO3C016030	27.2975	-7.22441	8.55e-05	0.00317636
MELO3C026557	218.513	-1.45557	8.2e-05	0.00306812
MELO3C014586	20.6943	-7.7956	8.04e-05	0.00303275
MELO3C017314	153.233	1.08765	7.72e-05	0.00291852
MELO3C004382	522.141	1.23552	7.7e-05	0.00291546
MELO3C002107	74.4196	-3.95159	7.41e-05	0.00282095
MELO3C025274	62.3185	-1.60458	6.66e-05	0.00254978
MELO3C027057	49.3725	-1.55144	6.57e-05	0.00252642
MELO3C006491	430.705	-1.19047	6.55e-05	0.0025212
MELO3C021091	237.619	1.90319	6.55e-05	0.0025212
MELO3C021743	140.618	-1.22039	6.41e-05	0.00248017
MELO3C023426	4082.69	-1.03401	6.42e-05	0.00248017
MELO3C004936	73.8811	-2.10419	6.36e-05	0.00246912
MELO3C006679	833.723	1.10706	6.25e-05	0.00243676
MELO3C004065	54.9096	-2.92082	6e-05	0.00234788
MELO3C002064	224.968	-1.15805	6e-05	0.00234788
MELO3C010694	69.2425	-2.24544	5.94e-05	0.00233337
MELO3C005549	6.0326	6.0645	5.94e-05	0.00233337
MELO3C004503	51.6923	-5.04183	5.83e-05	0.00230349
MELO3C003791	122.432	-1.89297	5.51e-05	0.00218987
MELO3C027076	369.616	1.02419	5.5e-05	0.00218987
MELO3C018967	979.137	2.13082	5.29e-05	0.00211077
MELO3C002381	100.669	2.15574	5.21e-05	0.00208337
MELO3C006678	178.46	1.89008	5.19e-05	0.00208019
MELO3C003813	374.153	1.28085	5.09e-05	0.00204682
MELO3C006914	102.83	1.49385	5.09e-05	0.00204682
MELO3C002187	536.362	1.40554	4.92e-05	0.00199355
MELO3C003917	16.058	3.53476	4.8e-05	0.00196566
MELO3C022200	457.161	-3.60565	4.6e-05	0.00189051
MELO3C021926	36.8501	2.31937	4.55e-05	0.00187835
MELO3C016445	6.09514	6.07755	4.56e-05	0.00187835
MELO3C005214	94.5071	1.52735	4.35e-05	0.00181315
MELO3C005237	96.3467	-1.90045	4.31e-05	0.00180379
MELO3C017061	4762.8	1.11493	4.24e-05	0.00177574
MELO3C023954	16.0866	-4.18082	4.17e-05	0.0017488
MELO3C018454	75.0807	-1.549	4.06e-05	0.00171145
MELO3C018228	42.4963	1.9364	4.07e-05	0.00171145
MELO3C021758	165.561	2.85216	4.02e-05	0.00170282
MELO3C004297	1479.99	-1.19428	4e-05	0.00169727
MELO3C020270	12270.6	1.77106	3.88e-05	0.00165267
MELO3C012195	161.645	-1.37674	3.87e-05	0.00165122
MELO3C018937	11775.5	1.40285	3.81e-05	0.00163118
MELO3C004054	219.597	2.00934	3.7e-05	0.00158472
MELO3C008196	16.4375	-6.4911	3.66e-05	0.00157073
MELO3C023104	13.8217	2.93199	3.64e-05	0.00156842
MELO3C005292	122.224	-3.47125	3.58e-05	0.00154501
MELO3C018372	94.0785	-1.1331	3.5e-05	0.00151464
MELO3C011131	119.751	1.0669	3.45e-05	0.00149526
MELO3C018303	158.396	-1.03133	3.4e-05	0.00147971
MELO3C022693	82.5753	1.82549	3.36e-05	0.00146541
MELO3C006564	1241.39	-3.05984	3.32e-05	0.00145345
MELO3C006023	301.244	1.16091	3.25e-05	0.00142415
MELO3C008403	853.969	-1.22357	3.01e-05	0.00132815
MELO3C006947	73.0786	-5.9297	3e-05	0.00132437
MELO3C014239	1048.04	2.2889	2.87e-05	0.00127489
MELO3C014818	71.9596	1.35537	2.65e-05	0.00117799
MELO3C023587	151.186	-1.47335	2.63e-05	0.0011746
MELO3C011474	2612.18	-1.21064	2.51e-05	0.00112362
MELO3C013287	192.235	-1.14783	2.49e-05	0.00112147
MELO3C024094	32.2771	-4.97429	2.46e-05	0.00111011
MELO3C012200	114.076	1.59081	2.41e-05	0.00109416
MELO3C021825	69.2916	-1.30982	2.4e-05	0.0010903
MELO3C007431	372.282	-1.11353	2.39e-05	0.0010903
MELO3C019735	41450.3	1.04393	2.4e-05	0.0010903
MELO3C001266	9.439	5.72241	2.35e-05	0.00107293
MELO3C021959	464.121	-1.62112	2.33e-05	0.00106978
MELO3C014500	427.274	-1.11622	2.33e-05	0.00106978
MELO3C010155	12.324	5.23156	2.27e-05	0.00104731
MELO3C007733	79.7389	1.45233	2.23e-05	0.00103093
MELO3C004240	47.0311	-3.69369	2.13e-05	0.000992309
MELO3C017923	172.463	-4.03185	2.07e-05	0.000968078
MELO3C018636	262.234	1.194	1.99e-05	0.0009375
MELO3C014504	1459.91	-3.27556	1.92e-05	0.000903155
MELO3C024103	496.584	-1.28114	1.9e-05	0.000895084
MELO3C009881	63.8681	-1.19655	1.85e-05	0.000873522
MELO3C000682	156.127	1.22953	1.76e-05	0.00083955
MELO3C019392	333.829	-1.12117	1.75e-05	0.000835309
MELO3C000115	9.25495	-6.63241	1.72e-05	0.000825682
MELO3C003731	356.605	1.18554	1.72e-05	0.000825682
MELO3C008120	2119.29	2.38592	1.72e-05	0.000825682
MELO3C014892	200.3	-1.32757	1.7e-05	0.000821131
MELO3C002926	13.9579	4.0081	1.61e-05	0.000780208
MELO3C025825	31.0153	2.0101	1.59e-05	0.000774156
MELO3C018863	208.536	-1.19437	1.56e-05	0.000763831
MELO3C011987	59.0156	-4.47703	1.55e-05	0.000760646
MELO3C014872	197.409	1.39336	1.55e-05	0.000760646
MELO3C023995	633.561	-1.10234	1.52e-05	0.000750493
MELO3C003695	170.68	-1.92088	1.48e-05	0.000735236
MELO3C005149	219.384	1.62379	1.43e-05	0.000709294
MELO3C025814	30.6218	-3.10248	1.38e-05	0.000687572
MELO3C022247	54.5682	-2.82683	1.34e-05	0.000671842
MELO3C009159	96.6361	-2.70164	1.34e-05	0.000671433
MELO3C025345	81.2547	-1.27721	1.31e-05	0.000658018
MELO3C020805	821.866	-1.97825	1.28e-05	0.000645149
MELO3C025590	950.65	-1.10506	1.23e-05	0.000624244
MELO3C003175	42.7904	1.93122	1.2e-05	0.000609688
MELO3C002350	3342.1	2.27336	1.2e-05	0.000609688
MELO3C002264	148.403	-4.12023	1.19e-05	0.000607527
MELO3C004433	3873.64	-2.37108	1.1e-05	0.000565292
MELO3C002659	368.93	-1.25864	1.05e-05	0.000538542
MELO3C020281	7.57015	-6.34407	1.02e-05	0.00052738
MELO3C014343	66.8237	1.44793	9.66e-06	0.000503774
MELO3C013430	403.009	-1.10275	9.44e-06	0.000493596
MELO3C018634	28.484	-2.44774	9.41e-06	0.000493144
MELO3C002170	3006.26	-1.77853	9.38e-06	0.000492996
MELO3C013807	15.4136	-2.8733	9.09e-06	0.000479254
MELO3C004761	3612.34	-1.22259	9.03e-06	0.000479254
MELO3C025101	847.954	1.4927	9.06e-06	0.000479254
MELO3C008988	70.7545	1.81785	9.07e-06	0.000479254
MELO3C024412	89.2903	-2.30585	8.77e-06	0.000468566
MELO3C023118	8.33313	6.53127	8.59e-06	0.000460024
MELO3C013255	1382.32	-1.11901	8.28e-06	0.000447184
MELO3C002190	713.32	-1.88955	8.12e-06	0.000439725
MELO3C023619	44.325	-5.68017	8e-06	0.0004343
MELO3C014453	98.4436	-2.88958	7.99e-06	0.0004343
MELO3C022372	298.677	-2.31028	7.46e-06	0.00040791
MELO3C014879	193.866	1.91342	7.48e-06	0.00040791
MELO3C021211	24.5282	2.12924	7.17e-06	0.000394648
MELO3C012290	137.756	-2.3182	6.43e-06	0.000356622
MELO3C004175	114.949	-1.17073	6.37e-06	0.000354367
MELO3C005456	57.7431	2.43867	6.34e-06	0.000354221
MELO3C006039	49.7265	-2.50614	6.03e-06	0.000338423
MELO3C015880	690.003	1.07637	5.64e-06	0.000318332
MELO3C013956	26.877	-3.37984	5.52e-06	0.000313141
MELO3C006894	29.8183	-2.58526	5.29e-06	0.000300708
MELO3C018381	8.84782	6.61466	5.27e-06	0.000300548
MELO3C012837	334.083	-6.52225	5.16e-06	0.000295031
MELO3C015961	9244.72	1.1635	5.15e-06	0.000295031
MELO3C002446	75.6884	-6.81454	5.07e-06	0.000291869
MELO3C021744	269.162	-1.12167	4.99e-06	0.000288114
MELO3C015071	19.0393	2.46284	4.87e-06	0.000281715
MELO3C021903	652.444	-1.64334	4.85e-06	0.000281679
MELO3C006172	426.46	2.30083	4.85e-06	0.000281679
MELO3C011604	11.196	-6.90981	4.48e-06	0.00026177
MELO3C026099	2539.44	-1.03201	4.31e-06	0.000253225
MELO3C025940	1242.85	-1.6596	4.04e-06	0.000239098
MELO3C020765	49.2239	1.58955	3.91e-06	0.000233859
MELO3C016340	145.332	-1.61871	3.8e-06	0.000228735
MELO3C018719	63.7775	3.87582	3.8e-06	0.000228735
MELO3C006544	74.5728	2.59268	3.55e-06	0.000215544
MELO3C004500	8.56329	-6.52186	3.46e-06	0.000212428
MELO3C015015	8.52015	-6.51539	3.47e-06	0.000212428
MELO3C008847	1381.05	-1.08175	3.45e-06	0.000212428
MELO3C003163	123.713	-2.83572	3.42e-06	0.000211661
MELO3C012402	619.275	-1.08624	3.31e-06	0.000205385
MELO3C003592	1960.39	-1.13269	3.26e-06	0.000202574
MELO3C014491	43.4514	-5.67911	3.02e-06	0.00018952
MELO3C013102	16.6564	2.89414	3.02e-06	0.00018952
MELO3C025907	318.621	-1.19708	2.74e-06	0.000174478
MELO3C015118	895.799	-2.35029	2.71e-06	0.000173137
MELO3C004404	9.55423	-6.68534	2.65e-06	0.000170129
MELO3C008077	111.343	-6.17614	2.5e-06	0.000160993
MELO3C017147	113.091	-1.5312	2.47e-06	0.000159819
MELO3C012234	349.956	-1.10451	2.26e-06	0.000147171
MELO3C004330	324.664	1.66193	2.18e-06	0.000143408
MELO3C003634	97.8813	-2.36416	2.17e-06	0.000143135
MELO3C014313	9.8445	6.77157	1.97e-06	0.000130348
MELO3C027162	9.8066	-6.71908	1.8e-06	0.000119987
MELO3C014252	49.9028	3.49678	1.77e-06	0.000118854
MELO3C018479	1116.94	1.17672	1.76e-06	0.000118537
MELO3C015651	153.581	-1.1454	1.74e-06	0.000117485
MELO3C009125	1109.1	-1.08892	1.74e-06	0.000117485
MELO3C016259	153.935	2.11648	1.72e-06	0.000117017
MELO3C015691	123.773	-4.09521	1.47e-06	0.000101207
MELO3C012199	98.2675	1.54549	1.44e-06	9.93e-05
MELO3C022736	75.9349	2.97888	1.36e-06	9.43e-05
MELO3C005256	16.5823	3.966	1.25e-06	8.69e-05
MELO3C004477	386.861	-1.449	1.23e-06	8.61e-05
MELO3C003810	9.46886	6.71331	1.22e-06	8.54e-05
MELO3C013403	42.762	1.97059	1.2e-06	8.44e-05
MELO3C020007	1971.63	-1.49945	1.06e-06	7.54e-05
MELO3C018580	38.4671	7.76722	1e-06	7.15e-05
MELO3C007318	559.755	1.03601	9.29e-07	6.72e-05
MELO3C004242	29.5888	-8.31376	9.19e-07	6.67e-05
MELO3C027385	230.227	-1.4531	8.95e-07	6.57e-05
MELO3C012388	44.5797	2.08801	9e-07	6.57e-05
MELO3C017756	136.312	-1.24248	8.72e-07	6.44e-05
MELO3C008501	81.8752	-1.64618	8.58e-07	6.36e-05
MELO3C022377	26.3078	-5.24855	8.22e-07	6.12e-05
MELO3C009378	25.5299	-2.48307	7.77e-07	5.85e-05
MELO3C022295	633.269	1.01377	7.68e-07	5.8e-05
MELO3C010978	594.326	3.36205	7.41e-07	5.62e-05
MELO3C022993	44.6676	3.68663	7.26e-07	5.54e-05
MELO3C024724	425.043	-2.32342	6.62e-07	5.1e-05
MELO3C025120	94.3832	-5.65673	6.09e-07	4.71e-05
MELO3C013394	24.1654	4.51766	5.53e-07	4.29e-05
MELO3C025508	10.7014	-6.84615	5.43e-07	4.25e-05
MELO3C008442	19.3342	5.87488	4.53e-07	3.57e-05
MELO3C022400	98.5831	-1.19512	4.28e-07	3.38e-05
MELO3C014965	23.695	-2.95854	4.24e-07	3.37e-05
MELO3C017561	288.632	-1.98085	4.02e-07	3.21e-05
MELO3C024086	57.8273	1.96915	3.98e-07	3.19e-05
MELO3C000527	10.7753	6.9006	3.82e-07	3.07e-05
MELO3C022176	2475.57	1.17292	3.43e-07	2.8e-05
MELO3C007749	1108.37	1.54533	3.44e-07	2.8e-05
MELO3C022375	93.438	-3.00973	3.23e-07	2.65e-05
MELO3C012249	81.279	-3.52552	3.19e-07	2.63e-05
MELO3C000994	11.9764	-7.00651	2.89e-07	2.4e-05
MELO3C010183	47.407	2.33321	2.86e-07	2.38e-05
MELO3C023960	316.174	-3.50779	2.79e-07	2.33e-05
MELO3C006043	461.697	-1.1216	2.62e-07	2.19e-05
MELO3C016627	292.586	-1.57003	2.35e-07	1.98e-05
MELO3C013308	89.5646	1.58382	2.32e-07	1.97e-05
MELO3C015092	25.1315	-3.66746	2.26e-07	1.94e-05
MELO3C000849	26.6834	3.32756	2.25e-07	1.93e-05
MELO3C018755	197.285	-2.14708	1.97e-07	1.71e-05
MELO3C003191	18.4907	7.68085	1.96e-07	1.71e-05
MELO3C014579	65.9547	-3.60197	1.85e-07	1.63e-05
MELO3C012004	242.099	1.95187	1.84e-07	1.63e-05
MELO3C005209	471.213	1.65429	1.76e-07	1.56e-05
MELO3C023618	55.2074	-3.25645	1.63e-07	1.45e-05
MELO3C020570	1567.27	-1.908	1.58e-07	1.41e-05
MELO3C015910	148.409	1.55995	1.56e-07	1.41e-05
MELO3C026308	1518.59	-1.49565	1.51e-07	1.37e-05
MELO3C005557	336.827	-1.21171	1.44e-07	1.31e-05
MELO3C008692	19.6953	-3.58146	1.42e-07	1.29e-05
MELO3C004098	1294.58	1.45447	1.34e-07	1.23e-05
MELO3C003737	30.1577	3.33391	1.34e-07	1.23e-05
MELO3C008885	12.3744	-7.05498	1.28e-07	1.19e-05
MELO3C014632	55.1223	3.97754	1.24e-07	1.16e-05
MELO3C016232	20968.9	1.0195	1.19e-07	1.12e-05
MELO3C008342	258.725	1.13528	1.19e-07	1.12e-05
MELO3C010748	199.446	1.17157	1.13e-07	1.07e-05
MELO3C002925	21.4669	-7.84841	1.08e-07	1.03e-05
MELO3C006560	320.823	-1.54629	9.62e-08	9.23e-06
MELO3C007477	861.016	2.41261	9.64e-08	9.23e-06
MELO3C007146	1251.6	-2.5378	8.68e-08	8.4e-06
MELO3C026908	1811.35	-1.31479	7.37e-08	7.16e-06
MELO3C007415	379.759	-1.45019	6.66e-08	6.57e-06
MELO3C017160	101.522	-1.28873	6.57e-08	6.52e-06
MELO3C014944	675.952	-1.04782	6.48e-08	6.45e-06
MELO3C018356	2109.78	1.53032	6.17e-08	6.17e-06
MELO3C004931	41.2468	-2.34811	5.28e-08	5.31e-06
MELO3C005099	150.877	-3.05467	4.73e-08	4.83e-06
MELO3C006943	362.069	-1.15107	4.62e-08	4.75e-06
MELO3C018627	341.765	1.49952	3.82e-08	3.95e-06
MELO3C011750	366.591	-1.79868	3.5e-08	3.63e-06
MELO3C018424	153.795	-1.72895	2.94e-08	3.07e-06
MELO3C001812	76.199	1.58695	2.84e-08	2.98e-06
MELO3C001301	20.8013	-7.80128	2.77e-08	2.92e-06
MELO3C005623	41.7789	-2.87427	2.2e-08	2.34e-06
MELO3C011160	232.531	-1.70299	1.65e-08	1.77e-06
MELO3C022459	401.513	-2.63933	1.34e-08	1.46e-06
MELO3C009305	697.35	1.51591	1.33e-08	1.44e-06
MELO3C000897	26.6799	7.2392	1.24e-08	1.36e-06
MELO3C001561	699.15	-1.41326	1.21e-08	1.34e-06
MELO3C023685	386.895	-1.39794	1.16e-08	1.29e-06
MELO3C016459	552.314	1.94991	1.08e-08	1.22e-06
MELO3C023673	175.62	-1.28252	7.45e-09	8.43e-07
MELO3C006819	1267.93	-1.54077	7.07e-09	8.05e-07
MELO3C017940	313.194	-1.24975	6.68e-09	7.65e-07
MELO3C018532	425.191	-1.7369	6.63e-09	7.63e-07
MELO3C025464	200.889	1.41748	6.17e-09	7.15e-07
MELO3C022991	13381.9	1.11366	4.65e-09	5.41e-07
MELO3C012181	69.1519	-2.25448	4.61e-09	5.4e-07
MELO3C009823	401.543	-1.09798	4.61e-09	5.4e-07
MELO3C006685	115.864	-3.89211	4.31e-09	5.14e-07
MELO3C023889	1109.8	1.71235	4.27e-09	5.12e-07
MELO3C001960	189.729	-1.30969	3.56e-09	4.29e-07
MELO3C001851	103.734	1.9265	3.42e-09	4.15e-07
MELO3C015515	4068.01	-4.944	2.94e-09	3.59e-07
MELO3C014631	40.4334	-3.0499	2.89e-09	3.55e-07
MELO3C013779	385.038	-1.36089	2.41e-09	2.98e-07
MELO3C014657	54.1868	2.7594	2.4e-09	2.98e-07
MELO3C026725	2361.13	-1.08279	2.3e-09	2.88e-07
MELO3C014477	44.9536	2.96975	2.11e-09	2.65e-07
MELO3C005187	74.0268	4.62788	2.1e-09	2.65e-07
MELO3C005933	32.9954	-2.64724	2.06e-09	2.63e-07
MELO3C004304	79.463	-2.06244	1.8e-09	2.31e-07
MELO3C013778	705.202	-1.03721	1.77e-09	2.29e-07
MELO3C009861	3321.17	1.01345	1.7e-09	2.21e-07
MELO3C009884	719.895	-1.1054	1.55e-09	2.03e-07
MELO3C005573	174.261	-1.22719	1.33e-09	1.77e-07
MELO3C026870	47.6823	-5.78821	1.29e-09	1.72e-07
MELO3C020892	29.1149	3.92573	1.09e-09	1.46e-07
MELO3C018379	13273.6	1.20344	1.05e-09	1.43e-07
MELO3C009499	177.286	-1.17323	1.03e-09	1.41e-07
MELO3C015221	741.722	-4.99807	9.62e-10	1.32e-07
MELO3C000515	32.7828	6.02576	9.65e-10	1.32e-07
MELO3C000138	22.254	-7.90332	9.01e-10	1.25e-07
MELO3C027009	51.4142	-2.29009	8.98e-10	1.25e-07
MELO3C023027	784.205	-1.60216	8.73e-10	1.23e-07
MELO3C022373	50.2742	-5.87372	8.47e-10	1.2e-07
MELO3C022148	316.634	1.89694	7.82e-10	1.12e-07
MELO3C020562	713.94	-1.99442	7.15e-10	1.03e-07
MELO3C004321	25.21	-4.57887	6.86e-10	9.95e-08
MELO3C013920	475.296	1.71447	6.78e-10	9.91e-08
MELO3C019150	35.8706	6.76887	6.2e-10	9.13e-08
MELO3C021528	497.051	-1.56164	5.45e-10	8.09e-08
MELO3C013018	77.9476	-8.74415	5.29e-10	7.91e-08
MELO3C018259	1252.4	1.15036	5.24e-10	7.89e-08
MELO3C014294	323.854	1.59752	4.92e-10	7.46e-08
MELO3C004311	292.12	-1.35654	4.33e-10	6.62e-08
MELO3C012397	40.9941	-5.90548	3.75e-10	5.78e-08
MELO3C025191	97.5146	-3.59136	3.69e-10	5.73e-08
MELO3C020515	3279.72	1.38322	3.02e-10	4.73e-08
MELO3C022374	167.648	-4.15435	2.85e-10	4.5e-08
MELO3C020611	98.5235	-1.98449	2.62e-10	4.2e-08
MELO3C023621	72.218	-7.15902	2.55e-10	4.11e-08
MELO3C004261	24.6727	8.09519	2.5e-10	4.07e-08
MELO3C004260	42.2594	7.90415	1.89e-10	3.1e-08
MELO3C014656	3460.81	2.41975	1.81e-10	3e-08
MELO3C012256	1442.2	1.78907	1.37e-10	2.28e-08
MELO3C003284	268.195	-1.40785	1.23e-10	2.07e-08
MELO3C022376	57.3058	-6.06781	9.18e-11	1.57e-08
MELO3C009230	216.964	-1.33555	8.9e-11	1.54e-08
MELO3C015556	1346.32	1.72105	8.72e-11	1.52e-08
MELO3C015643	4483.85	1.22557	8.54e-11	1.5e-08
MELO3C017060	230.784	3.23664	7.47e-11	1.32e-08
MELO3C001944	341.252	1.71784	6.74e-11	1.23e-08
MELO3C011174	341.063	1.5693	6.6e-11	1.21e-08
MELO3C011443	107.293	-3.93992	4.34e-11	8.05e-09
MELO3C006553	839.277	-1.11929	4.16e-11	7.85e-09
MELO3C025688	748.992	1.32872	3.88e-11	7.4e-09
MELO3C003686	99.4353	-1.70361	3.57e-11	6.87e-09
MELO3C009596	260.084	-1.38935	3.31e-11	6.44e-09
MELO3C004914	63.4417	8.49325	2.59e-11	5.08e-09
MELO3C026416	178.739	-5.04688	2.34e-11	4.65e-09
MELO3C007597	422.799	3.62419	2.2e-11	4.41e-09
MELO3C008436	31.3182	8.43895	1.71e-11	3.49e-09
MELO3C005932	440.615	-2.18567	1.67e-11	3.45e-09
MELO3C004329	469.677	1.84325	1.66e-11	3.45e-09
MELO3C008404	1437.06	-2.15341	1.58e-11	3.34e-09
MELO3C014959	33.7857	-4.79019	1.41e-11	3.01e-09
MELO3C009871	2452.77	-2.02737	1.02e-11	2.19e-09
MELO3C007180	977.25	-1.33331	1.01e-11	2.19e-09
MELO3C002089	109.478	1.58493	1.01e-11	2.19e-09
MELO3C002608	589.132	2.55092	8.29e-12	1.85e-09
MELO3C018930	4282.25	1.73565	7.11e-12	1.6e-09
MELO3C015209	101.618	-2.15358	5.45e-12	1.24e-09
MELO3C010047	37.8588	-3.20996	4.58e-12	1.07e-09
MELO3C024223	35.3866	3.65828	4.67e-12	1.07e-09
MELO3C024107	37.5781	4.17975	2.99e-12	7.03e-10
MELO3C005698	108.211	-1.8926	2.37e-12	5.72e-10
MELO3C024466	896.517	-1.51815	2.31e-12	5.63e-10
MELO3C025338	303.641	-1.4644	2.17e-12	5.35e-10
MELO3C021831	240.952	1.92027	1.96e-12	4.91e-10
MELO3C018579	1794.13	1.14398	1.7e-12	4.32e-10
MELO3C022302	17817.6	1.44345	1.53e-12	3.92e-10
MELO3C025583	44.6419	-8.90611	9.89e-13	2.57e-10
MELO3C021685	8005.37	1.37571	7.12e-13	1.88e-10
MELO3C003988	37.3291	4.48035	5.24e-13	1.4e-10
MELO3C014792	77.9337	-2.53168	2.89e-13	8.05e-11
MELO3C021499	66.3709	-9.47897	2.48e-13	6.98e-11
MELO3C020908	397.607	-1.26216	2.25e-13	6.43e-11
MELO3C026654	47.5315	9.04154	1.44e-13	4.18e-11
MELO3C002193	183.093	-5.98213	7.82e-14	2.3e-11
MELO3C003003	51.796	6.70909	7.2e-14	2.15e-11
MELO3C013960	6367.79	1.18727	6.97e-14	2.11e-11
MELO3C004494	70.1604	-3.0164	6.51e-14	2e-11
MELO3C002192	325.631	-6.55922	4.37e-14	1.37e-11
MELO3C021703	221.572	-1.57464	2.37e-14	7.53e-12
MELO3C021820	43.6289	-5.39057	2.14e-14	6.93e-12
MELO3C018340	43.0284	3.95824	1.67e-14	5.48e-12
MELO3C012248	109.403	-4.01892	1.02e-14	3.4e-12
MELO3C020867	62.5648	3.06273	9.45e-15	3.21e-12
MELO3C013158	116.076	9.3659	7.89e-15	2.72e-12
MELO3C023119	96.4489	8.20729	5.87e-15	2.06e-12
MELO3C002191	158.378	-7.86774	5.6e-15	2e-12
MELO3C012526	154.08	-4.14075	5.19e-15	1.89e-12
MELO3C004499	41.2363	-5.08346	4.88e-15	1.81e-12
MELO3C026431	565.746	-1.01822	3.76e-15	1.42e-12
MELO3C002685	89.0993	-4.82488	2.05e-15	7.88e-13
MELO3C016451	76.2887	-9.6785	1.9e-15	7.48e-13
MELO3C006934	653.409	-1.63572	7.52e-16	3.01e-13
MELO3C014437	428.685	2.0792	4.73e-16	1.93e-13
MELO3C004486	803.612	1.11166	3.47e-16	1.46e-13
MELO3C020421	88.0626	9.93174	3.51e-16	1.46e-13
MELO3C005145	132.027	-8.61061	2.17e-16	9.44e-14
MELO3C003164	224.075	-10.27	2.03e-16	9.02e-14
MELO3C010749	374.594	1.8321	1.99e-16	9.02e-14
MELO3C014369	52.3944	-5.93424	1.39e-16	6.49e-14
MELO3C027376	147.459	8.82527	1.08e-16	5.16e-14
MELO3C009960	767.494	-1.69263	4.51e-17	2.2e-14
MELO3C027142	153.918	8.88102	1.53e-17	7.64e-15
MELO3C000200	2170.63	1.99925	9.36e-19	4.81e-16
MELO3C004317	221.497	-9.3569	5.15e-19	2.71e-16
MELO3C018522	75.7183	-5.61593	4.64e-19	2.51e-16
MELO3C014370	71.3338	-6.12302	1.29e-19	7.16e-17
MELO3C009944	278.4	1.36258	5.85e-20	3.35e-17
MELO3C014356	146.352	4.35365	2.94e-20	1.73e-17
MELO3C005321	403.276	-2.39086	1.52e-20	9.24e-18
MELO3C003720	58.6707	5.46472	1.51e-20	9.24e-18
MELO3C024317	158.148	3.42314	1.35e-20	8.7e-18
MELO3C023385	1023.67	-1.53198	6.38e-21	4.26e-18
MELO3C019140	239.209	-2.29796	5.17e-21	3.57e-18
MELO3C002355	12215	1.05097	4.4e-21	3.15e-18
MELO3C006802	160.627	8.35637	4.87e-22	3.61e-19
MELO3C011304	67.7105	-5.01948	4.34e-22	3.34e-19
MELO3C024016	299.729	2.5148	5.04e-23	4.04e-20
MELO3C021100	294.878	-2.38413	1.42e-23	1.19e-20
MELO3C024398	2596.03	-2.2565	1.43e-24	1.25e-21
MELO3C004302	246.312	-2.1424	5.34e-26	4.86e-23
MELO3C004303	392.789	-1.90589	1.67e-26	1.59e-23
MELO3C024721	218.929	8.39235	1.24e-27	1.31e-24
MELO3C000053	151.658	-3.39048	9.04e-28	1.01e-24
MELO3C018693	185.622	-2.70736	3.93e-31	4.63e-28
MELO3C013119	142.531	-4.97224	2.18e-33	2.73e-30
MELO3C021720	379.712	3.2007	6.86e-36	9.16e-33
MELO3C018635	390.78	-3.89498	9.11e-39	1.3e-35
MELO3C000062	327.569	-3.20832	7e-41	1.08e-37
MELO3C024311	171.839	4.65981	3.88e-41	6.48e-38
MELO3C000836	369.638	8.55491	2.25e-41	4.09e-38
MELO3C004289	399.255	8.08616	1.01e-42	2.03e-39
MELO3C024263	2911.44	3.61907	5.98e-43	1.33e-39
MELO3C004313	402.193	3.07865	8.57e-45	2.15e-41
MELO3C002031	177.077	5.53518	2.11e-46	6.03e-43
MELO3C016634	820.196	9.12754	1.37e-47	4.57e-44
MELO3C004147	152.14	-3.97535	2.97e-48	1.19e-44
MELO3C016805	599.648	-8.79016	1.63e-51	8.17e-48
MELO3C004290	478.792	4.45213	6.14e-73	4.1e-69
MELO3C023581	3088.44	-2.90639	2.8e-73	2.8e-69
MELO3C021686	1610.78	-9.52022	2.01e-98	4.03e-94

## Sheet: RT2vsRC
Differential expression gene description in RT2vsRC
Gene_id	baseMean	log2FoldChange	p-value	p-value adjusted
MELO3C006673	434.987	-1.1432	0.000992741	0.0480492
MELO3C002483	75.5528	-4.03921	0.000987289	0.048021
MELO3C003382	83.5336	1.49733	0.00097018	0.0474476
MELO3C025323	162.178	1.63092	0.000962611	0.0472007
MELO3C001192	297.847	1.47442	0.000949696	0.0468125
MELO3C004927	99.2044	1.63651	0.000943325	0.0466211
MELO3C004178	106.912	-1.73258	0.000925065	0.0458397
MELO3C026630	380.598	-1.02805	0.000916447	0.0455331
MELO3C023036	1217.97	1.09357	0.00091375	0.0455198
MELO3C020561	69.4177	-2.78826	0.000907543	0.0453312
MELO3C013399	110.925	1.37443	0.000888562	0.0446782
MELO3C026188	103.995	-2.06671	0.000864753	0.0437775
MELO3C017947	66.0566	-1.26431	0.000795323	0.0410798
MELO3C017481	2590.06	1.52541	0.000796112	0.0410798
MELO3C013017	67.0213	-2.32832	0.000769934	0.0401717
MELO3C024169	13.309	-2.46602	0.000759929	0.0397604
MELO3C008203	29.2249	1.53488	0.000753708	0.0396565
MELO3C002975	83.4818	-2.07707	0.000744195	0.0392662
MELO3C027290	60.1856	1.62654	0.000732729	0.0387704
MELO3C008314	5.47423	-5.70647	0.000672574	0.0361009
MELO3C022390	1034.02	-1.39137	0.000671375	0.0361009
MELO3C011343	485.076	1.08729	0.000674567	0.0361009
MELO3C010184	83.0283	1.89525	0.000657538	0.0355964
MELO3C013480	116.309	1.63569	0.00065376	0.0354944
MELO3C014397	12.4441	-2.4495	0.000645092	0.0351256
MELO3C018794	410.438	-1.29391	0.000630003	0.034404
MELO3C026634	41.1439	1.62822	0.000626405	0.0343076
MELO3C021231	1077.78	1.05333	0.000592191	0.0325288
MELO3C012218	217.256	1.76907	0.000580048	0.0319555
MELO3C016259	130.46	2.03376	0.000569219	0.0314514
MELO3C022978	219.605	-3.20603	0.000552183	0.0306004
MELO3C020823	445.013	-1.38999	0.000551486	0.0306004
MELO3C018709	47.9343	1.70545	0.000544789	0.0304299
MELO3C005784	54.0397	-2.47893	0.000536449	0.0302657
MELO3C023426	3588.3	-1.08408	0.000535625	0.0302657
MELO3C020857	840.121	1.54267	0.000534681	0.0302657
MELO3C022993	16.7107	2.26708	0.000512264	0.0292537
MELO3C001851	67.729	1.33557	0.000504529	0.0289001
MELO3C005397	153.699	1.10903	0.000456619	0.0267279
MELO3C020225	86.6656	1.18082	0.000456555	0.0267279
MELO3C012329	48.1898	-1.20035	0.000452906	0.0266773
MELO3C014657	36.8368	2.29204	0.000433379	0.0256887
MELO3C011405	305.897	2.57884	0.000427632	0.0254285
MELO3C007562	12.7975	3.49902	0.000416194	0.0248958
MELO3C004240	330.189	2.90798	0.00040704	0.0244367
MELO3C013018	79.7177	-2.70855	0.000404924	0.0243879
MELO3C006700	46.236	-5.566	0.000403334	0.0243705
MELO3C014451	2540.58	-1.27162	0.000401886	0.0243616
MELO3C005604	259.032	1.28937	0.000399159	0.0242748
MELO3C023046	160.554	1.18776	0.000341655	0.0213318
MELO3C021903	594.506	-1.49888	0.000324591	0.0203342
MELO3C022791	361.736	-1.30126	0.000311268	0.0196309
MELO3C016880	49.5215	-2.15448	0.00029865	0.0189627
MELO3C024168	21.649	-2.13187	0.000299661	0.0189627
MELO3C004931	40.2074	-1.69392	0.000297123	0.0189627
MELO3C013606	87.0583	-2.33991	0.000283676	0.0183859
MELO3C024466	833.807	-1.27754	0.000282672	0.0183845
MELO3C003731	326.682	1.24906	0.000279451	0.0183021
MELO3C004592	61.6518	1.32124	0.000278035	0.0182733
MELO3C020745	910.708	1.10447	0.000275892	0.0181962
MELO3C012394	417.223	-1.16626	0.000263261	0.0176113
MELO3C007597	156.896	2.19038	0.000257814	0.0173087
MELO3C025274	56.8759	-1.45713	0.00025598	0.0172474
MELO3C018627	254.425	1.14046	0.000250916	0.0170263
MELO3C019970	24.0302	1.87829	0.000246153	0.0168936
MELO3C003163	130.18	-1.52374	0.000226316	0.0157004
MELO3C026781	1169.77	-1.23095	0.000225776	0.0157004
MELO3C020005	9108.56	1.24639	0.000221326	0.0155329
MELO3C006836	149.5	1.16141	0.000216041	0.0152704
MELO3C014879	120.758	1.22789	0.00021515	0.015265
MELO3C008501	79.7192	-1.17057	0.000196265	0.0143603
MELO3C022098	87.2432	2.79678	0.000195239	0.0143413
MELO3C027236	121.779	1.55059	0.000191336	0.0141099
MELO3C013102	11.9054	2.52942	0.000189246	0.0140109
MELO3C012043	65.3619	1.30789	0.000178563	0.0132724
MELO3C017334	19.6885	2.19713	0.000178347	0.0132724
MELO3C026378	490.539	-1.0002	0.000173183	0.0130276
MELO3C021238	34.9979	-1.82294	0.000162428	0.0122801
MELO3C014453	91.9466	-2.36937	0.000155197	0.0118653
MELO3C004362	207.148	1.54943	0.000150892	0.0116311
MELO3C018454	62.8314	-1.93193	0.00014358	0.0111132
MELO3C018598	32.9593	-3.41308	0.000135041	0.0105835
MELO3C004477	363.098	-1.17351	0.000132425	0.010422
MELO3C011987	52.9907	-4.16293	0.000128136	0.0101271
MELO3C020755	91.9335	1.22276	0.000122961	0.00984267
MELO3C009159	86.4789	-2.61392	0.000120615	0.00969627
MELO3C006755	644.496	-1.69813	0.000117358	0.0095928
MELO3C020762	52.8097	1.82102	0.000118456	0.0095928
MELO3C020263	410.432	-1.04903	0.000107438	0.00891422
MELO3C022464	4787.51	1.1242	0.000105054	0.00890296
MELO3C007146	1203.58	-1.90016	9.87556e-05	0.00841589
MELO3C027289	45.7137	1.77331	8.83756e-05	0.00759341
MELO3C008319	33.9496	-2.18762	8.22293e-05	0.00713073
MELO3C017314	170.55	1.54534	7.84197e-05	0.00686392
MELO3C023458	25.2791	1.97174	7.3166e-05	0.00646449
MELO3C025940	1112.62	-1.60986	7.09131e-05	0.00629513
MELO3C009926	1605.9	1.62353	6.70846e-05	0.00604116
MELO3C009960	731.637	-1.30717	5.74606e-05	0.00533396
MELO3C006505	1505.87	1.03117	5.63497e-05	0.00527743
MELO3C021517	277.272	1.04714	5.31484e-05	0.0050158
MELO3C002247	74.3266	2.16006	5.21664e-05	0.00496005
MELO3C021708	1640.67	1.57009	5.08638e-05	0.00488084
MELO3C010169	21.4106	2.91756	4.50042e-05	0.00434935
MELO3C002607	19.4097	5.03511	4.40618e-05	0.00429855
MELO3C014380	128.888	2.29134	4.16465e-05	0.00408419
MELO3C023011	66.487	-1.89204	4.01956e-05	0.00396265
MELO3C009006	46.4213	-1.52626	3.96235e-05	0.00393481
MELO3C023937	64.2024	1.6179	3.86528e-05	0.00387169
MELO3C016798	136.433	1.32673	3.63719e-05	0.00366281
MELO3C005476	89.4416	1.00854	3.56502e-05	0.00362915
MELO3C021781	71.4323	-2.93169	3.46478e-05	0.00356587
MELO3C026644	84.403	-1.50545	3.44372e-05	0.00356378
MELO3C020007	1508.98	-2.59613	3.18503e-05	0.00331438
MELO3C026951	244.366	1.05917	3.16057e-05	0.00331438
MELO3C013302	78.0992	2.23382	3.18238e-05	0.00331438
MELO3C015515	3751.35	-3.81788	2.79895e-05	0.00297881
MELO3C019243	68.7448	2.02026	2.58836e-05	0.00277044
MELO3C000150	38.0198	2.00545	2.27576e-05	0.00250749
MELO3C012877	229.307	1.46367	2.18017e-05	0.00241638
MELO3C017561	262.222	-1.82621	2.14547e-05	0.00239207
MELO3C012286	228.722	1.08786	1.91978e-05	0.00215326
MELO3C008988	57.9721	1.66509	1.88396e-05	0.00212581
MELO3C016627	234.915	-2.26651	1.83555e-05	0.0021093
MELO3C005726	23.9601	2.44467	1.71383e-05	0.00198159
MELO3C021281	5913.65	1.06863	1.64691e-05	0.00191604
MELO3C024665	1224.29	-1.02382	1.59656e-05	0.00186908
MELO3C009374	24.5139	2.20364	1.53808e-05	0.00181925
MELO3C005214	122.542	2.22216	1.54429e-05	0.00181925
MELO3C020805	705.378	-2.23366	1.30655e-05	0.00156878
MELO3C023335	37.178	-2.25605	1.21886e-05	0.00147294
MELO3C025408	12967	-3.12143	1.20749e-05	0.00146867
MELO3C018948	3768.38	-1.03044	1.20222e-05	0.00146867
MELO3C024724	364.415	-2.65653	1.15784e-05	0.00143626
MELO3C010810	2577.69	1.14011	1.15657e-05	0.00143626
MELO3C004865	269.868	-1.61863	1.12672e-05	0.00141641
MELO3C025101	680.713	1.29137	1.08465e-05	0.00137274
MELO3C024324	1799.74	-1.05416	1.06193e-05	0.00135313
MELO3C003567	178.094	-1.67626	1.05203e-05	0.0013497
MELO3C023621	68.9082	-3.65235	9.91731e-06	0.00129903
MELO3C007425	107.608	2.34778	9.87947e-06	0.00129903
MELO3C011750	302.504	-2.35296	9.71976e-06	0.00129121
MELO3C021622	41.4548	-1.56941	9.25991e-06	0.00123891
MELO3C014182	104.593	-2.46427	9.08697e-06	0.00122452
MELO3C006934	562.677	-1.83345	8.39171e-06	0.00113902
MELO3C025907	281.97	-1.21727	7.63497e-06	0.00105155
MELO3C008847	1119.56	-1.54534	7.43909e-06	0.00103216
MELO3C010695	230.499	1.15221	7.23769e-06	0.00101237
MELO3C003813	377.641	1.53368	6.9571e-06	0.000994759
MELO3C016989	143.62	-1.56375	6.17301e-06	0.000901419
MELO3C012356	496.243	-1.04583	6.20805e-06	0.000901419
MELO3C002187	511.447	1.54297	6.20716e-06	0.000901419
MELO3C020767	237.322	1.31206	5.70693e-06	0.000848384
MELO3C006553	760.072	-1.0374	5.51787e-06	0.000826841
MELO3C020770	57.9026	1.43542	5.29028e-06	0.000799131
MELO3C020570	1307.66	-2.40025	4.66472e-06	0.000716188
MELO3C021310	488.338	1.57226	4.08884e-06	0.000638233
MELO3C009871	2336.97	-1.57874	3.82135e-06	0.000601493
MELO3C023995	555.542	-1.16477	3.32353e-06	0.000532078
MELO3C006894	25.8607	-2.8818	2.8333e-06	0.000459306
MELO3C013385	83.1505	1.7222	2.84446e-06	0.000459306
MELO3C007570	80.4561	1.854	2.22557e-06	0.00037556
MELO3C023879	303677	1.06107	2.20379e-06	0.000375266
MELO3C011535	389.084	1.31617	1.95493e-06	0.000335943
MELO3C007733	67.4735	1.35505	1.86553e-06	0.000323549
MELO3C018937	10769.8	1.45811	1.76976e-06	0.000312226
MELO3C001815	732.975	3.81252	1.78358e-06	0.000312226
MELO3C018763	452.823	-1.35359	1.62742e-06	0.000293107
MELO3C020555	117.389	-1.12509	1.60763e-06	0.000292354
MELO3C020675	556.565	-1.39196	1.53057e-06	0.000281069
MELO3C003675	386.602	-1.03876	1.49587e-06	0.000277418
MELO3C009187	2846.63	1.13083	1.48614e-06	0.000277418
MELO3C006524	25.1725	2.60248	1.33427e-06	0.000252446
MELO3C020771	162.336	1.68201	1.10092e-06	0.000212592
MELO3C011333	32.7626	-2.10359	9.79272e-07	0.000192213
MELO3C003177	630.524	2.14638	9.85127e-07	0.000192213
MELO3C010183	53.8386	2.74688	9.00095e-07	0.000181287
MELO3C012837	298.914	-5.84491	6.73836e-07	0.000140585
MELO3C006023	281.305	1.26408	6.75495e-07	0.000140585
MELO3C022322	2302.23	1.2424	5.49051e-07	0.000117971
MELO3C027346	211.087	1.12403	4.61036e-07	0.000100415
MELO3C023354	99406.2	1.00553	4.53355e-07	9.99035e-05
MELO3C025590	813.335	-1.28758	4.17888e-07	9.31841e-05
MELO3C001763	1811.54	3.44947	3.68257e-07	8.31063e-05
MELO3C000776	1387.18	1.34143	3.55199e-07	8.11369e-05
MELO3C001365	48.4793	-5.14886	3.12692e-07	7.32129e-05
MELO3C011174	286.48	1.45848	3.10607e-07	7.32129e-05
MELO3C025876	1081.48	-1.10453	2.79069e-07	6.87795e-05
MELO3C013023	243.201	2.15657	2.67924e-07	6.69132e-05
MELO3C008487	314.738	4.21979	2.50215e-07	6.33347e-05
MELO3C008375	568.128	-1.22189	2.08787e-07	5.35725e-05
MELO3C007477	732.319	2.33456	1.39169e-07	3.67152e-05
MELO3C025191	91.2154	-2.8266	1.35902e-07	3.63655e-05
MELO3C006504	489.829	1.88806	1.30636e-07	3.54629e-05
MELO3C026099	1956.83	-1.78047	1.01976e-07	2.80898e-05
MELO3C014294	227.888	1.12791	6.33528e-08	1.79797e-05
MELO3C008252	82.0778	2.7063	6.08162e-08	1.75254e-05
MELO3C003416	1143.23	1.70942	5.69905e-08	1.69443e-05
MELO3C020763	149.353	1.67219	3.83418e-08	1.17734e-05
MELO3C016232	20056.4	1.17406	3.51569e-08	1.09754e-05
MELO3C020761	79.8488	1.74201	3.51408e-08	1.09754e-05
MELO3C021091	200.926	1.80862	3.00872e-08	9.88708e-06
MELO3C007415	323.797	-1.69247	2.45821e-08	8.52681e-06
MELO3C026762	8768.09	1.07902	2.45577e-08	8.52681e-06
MELO3C023017	1190.79	1.1064	2.18168e-08	7.85867e-06
MELO3C025345	65.1044	-1.88239	2.13587e-08	7.84452e-06
MELO3C018259	1210.29	1.32221	1.78847e-08	6.69998e-06
MELO3C001727	1169.45	3.26868	1.64379e-08	6.28363e-06
MELO3C023996	631.379	-1.01892	1.45473e-08	5.67676e-06
MELO3C009305	604.061	1.46673	1.43181e-08	5.67676e-06
MELO3C015763	5661.17	1.13495	1.21351e-08	4.94135e-06
MELO3C005698	91.2077	-2.31174	9.76494e-09	4.07127e-06
MELO3C009162	249.879	1.1536	8.82921e-09	3.84604e-06
MELO3C011976	158.643	-1.82015	8.43239e-09	3.76065e-06
MELO3C019239	325.808	3.0858	6.9986e-09	3.27727e-06
MELO3C001797	50.112	2.17062	5.10438e-09	2.45154e-06
MELO3C018394	421.119	-1.79614	4.50661e-09	2.2214e-06
MELO3C020766	88.7771	2.06968	2.05926e-09	1.07145e-06
MELO3C006980	684.505	-1.11539	1.19532e-09	6.39701e-07
MELO3C012004	179.019	1.6068	1.32331e-10	7.74591e-08
MELO3C002341	838.363	2.03484	7.6959e-11	4.65006e-08
MELO3C021686	8795.08	2.36529	5.90946e-11	3.68967e-08
MELO3C025772	28371.1	1.09223	5.27399e-11	3.40645e-08
MELO3C018379	14938.2	1.66943	1.97184e-11	1.31909e-08
MELO3C002089	100.116	1.64134	1.86546e-11	1.29414e-08
MELO3C015209	87.5425	-2.42511	6.04765e-12	4.35686e-09
MELO3C012248	98.8139	-3.64478	5.57693e-12	4.17846e-09
MELO3C026755	3399.39	2.86705	1.98233e-12	1.54712e-09
MELO3C022302	17638.2	1.65225	5.93196e-13	5.29102e-10
MELO3C025338	281.622	-1.2465	3.26904e-13	3.06162e-10
MELO3C014813	200.647	-3.75908	1.13093e-13	1.17686e-10
MELO3C016465	189.747	1.43887	8.2864e-14	9.13015e-11
MELO3C021703	199.679	-1.49447	4.06288e-14	4.75636e-11
MELO3C026308	1317.03	-1.63869	2.73258e-14	3.41226e-11
MELO3C020562	558.104	-3.31109	2.43688e-14	3.26038e-11
MELO3C025166	765.188	1.37711	1.23614e-14	1.78108e-11
MELO3C012249	70.943	-3.88113	3.0112e-15	4.70023e-12
MELO3C025688	713.149	1.46507	7.21213e-16	1.22809e-12
MELO3C012111	727.692	-1.15091	2.14035e-16	4.45455e-13
MELO3C011233	11612.4	1.62925	5.2982e-17	1.24051e-13
MELO3C020143	2268.53	1.78314	9.69908e-18	2.59533e-14
MELO3C023385	890.176	-1.65874	9.7325e-19	3.03832e-15
MELO3C018930	4482.73	2.0356	3.32797e-19	1.24672e-15
MELO3C023889	1220.82	2.10229	3.5488e-21	1.66182e-17
MELO3C021685	8695.25	1.7629	3.13572e-23	1.95784e-19
MELO3C019135	1830.44	-1.1055	5.07203e-26	4.75021e-22
MELO3C005321	343.412	-2.83542	1.07169e-28	2.00737e-24

## Sheet: RT3vsRC
Differential expression gene description in RT3vsRC
Gene_id	baseMean	log2FoldChange	p-value	p-value adjusted
MELO3C007597	110.346	1.50154	0.000749025	0.049971
MELO3C000849	13.3479	2.35656	0.000729242	0.048837
MELO3C000776	1380.01	1.29015	0.000722098	0.0485504
MELO3C025166	729.017	1.2372	0.000715711	0.048486
MELO3C006544	54.8028	2.23592	0.000708985	0.0482165
MELO3C011101	240.077	-2.10187	0.000691054	0.0471799
MELO3C007357	304.405	-1.15751	0.000690699	0.0471799
MELO3C014657	33.968	2.11823	0.000682067	0.0469315
MELO3C010858	360.766	1.38517	0.000672497	0.0466389
MELO3C020766	72.6268	1.65603	0.000655743	0.0458393
MELO3C014442	2202.99	1.69357	0.000631502	0.0443213
MELO3C007477	658.388	2.11318	0.000613	0.0433698
MELO3C007565	113.335	-1.92896	0.000609757	0.043315
MELO3C005506	256.755	-1.44567	0.000563896	0.0403842
MELO3C002975	86.1502	-1.98098	0.00053853	0.0387256
MELO3C007340	1372.5	1.13791	0.000534668	0.0386061
MELO3C020745	1065.04	1.38476	0.000521994	0.0378467
MELO3C018005	1493.26	-1.80379	0.000506517	0.036877
MELO3C002624	326.713	-2.72334	0.000494691	0.0361661
MELO3C004927	96.6947	1.54931	0.000487736	0.0358067
MELO3C023520	897.262	1.20612	0.000471519	0.0350791
MELO3C014252	21.753	2.30022	0.000471044	0.0350791
MELO3C021903	607.266	-1.49046	0.000456239	0.0345359
MELO3C000150	39.2089	2.02581	0.000456646	0.0345359
MELO3C026451	1553.13	1.61707	0.000430226	0.0328206
MELO3C013590	20.1671	-2.41021	0.00042586	0.0326401
MELO3C020771	131.169	1.22094	0.000426	0.0326401
MELO3C002773	223.482	-3.50741	0.000414909	0.0320704
MELO3C021998	1003.23	-2.59323	0.000404451	0.0314004
MELO3C018886	85.6098	-4.07498	0.000387577	0.0303591
MELO3C004203	2346.71	-1.43028	0.000379677	0.030004
MELO3C012877	207.809	1.22584	0.000377107	0.030004
MELO3C013480	120.317	1.66144	0.000378052	0.030004
MELO3C004240	278.516	2.59268	0.000377626	0.030004
MELO3C012286	261.173	1.32185	0.000346308	0.0285273
MELO3C002661	1585.99	1.03288	0.000344166	0.0284846
MELO3C004329	346.152	1.44587	0.000337754	0.028419
MELO3C009871	2425.55	-1.48149	0.000333753	0.02829
MELO3C025876	1105.18	-1.09622	0.000324506	0.0279753
MELO3C012004	250.156	2.18509	0.00029828	0.025909
MELO3C000668	71.2667	1.08801	0.000295959	0.0258353
MELO3C022322	2240.42	1.14493	0.000292921	0.0258271
MELO3C011240	2040.35	1.23063	0.000288724	0.0255856
MELO3C005674	834.59	-1.12612	0.000281814	0.0253575
MELO3C021262	186.572	2.04428	0.000272923	0.0246841
MELO3C011474	2292.06	-1.37612	0.000263967	0.0246714
MELO3C026494	1980.78	-1.12805	0.000270411	0.0246714
MELO3C017023	28833.2	1.30774	0.000269962	0.0246714
MELO3C026308	1349.94	-1.6087	0.000253122	0.0238778
MELO3C011473	60.8791	-1.08294	0.000245299	0.0233914
MELO3C012321	1874.27	1.08076	0.000238546	0.0229974
MELO3C003813	322.15	1.17474	0.000231448	0.0226871
MELO3C016259	99.799	1.49293	0.000214192	0.0214755
MELO3C005565	15014.8	1.12844	0.000208938	0.0210691
MELO3C013102	12.9691	2.63581	0.000200694	0.0204731
MELO3C009681	239.004	-3.65843	0.000191507	0.0201057
MELO3C026762	9282.55	1.15734	0.0001948	0.0201057
MELO3C026634	45.0713	1.76912	0.000193081	0.0201057
MELO3C010005	25.1932	3.7762	0.000194024	0.0201057
MELO3C026247	1313.53	1.14176	0.000187042	0.0198323
MELO3C001851	82.7012	1.68106	0.000187631	0.0198323
MELO3C021686	7230.01	1.98467	0.000182289	0.0197341
MELO3C009108	80594	1.32262	0.000173853	0.019185
MELO3C006934	567.542	-1.90561	0.000171079	0.0191195
MELO3C004801	394.02	1.1454	0.000169818	0.0191002
MELO3C005874	305.309	-1.02956	0.000164532	0.018625
MELO3C003566	238.712	-1.12219	0.000162629	0.0185291
MELO3C022601	171.484	-1.00738	0.000143016	0.016729
MELO3C001650	181.505	1.00824	0.000139186	0.0163903
MELO3C002484	327.224	-1.53569	0.000123808	0.014905
MELO3C020496	38.1109	2.10899	0.00012388	0.014905
MELO3C005397	178.314	1.37183	0.000119814	0.0148047
MELO3C026233	157.658	-1.14108	0.000117727	0.01465
MELO3C011750	306.607	-2.40476	0.000116686	0.0146241
MELO3C013308	68.3149	1.238	0.000110491	0.0139473
MELO3C006914	171.803	2.58898	0.000109236	0.0138887
MELO3C022993	46.5083	3.90901	0.000106727	0.0136688
MELO3C017671	1643.79	1.12284	0.000101161	0.0131226
MELO3C014656	2159.2	1.75366	0.000101714	0.0131226
MELO3C018937	12565.4	1.71667	9.11143e-05	0.0122038
MELO3C004925	293.802	2.29608	8.50635e-05	0.0117522
MELO3C007390	1225.72	1.08485	8.31456e-05	0.0117504
MELO3C020570	1354.86	-2.26456	8.0907e-05	0.0115414
MELO3C021703	211.155	-1.30033	6.6489e-05	0.0097218
MELO3C006031	1335.14	-1.10489	5.32222e-05	0.00819155
MELO3C017689	843.997	1.4252	5.0658e-05	0.00793612
MELO3C002089	96.1708	1.52571	4.87379e-05	0.0077041
MELO3C002483	74.0626	-5.73592	4.76937e-05	0.00760758
MELO3C020604	302.163	-1.13267	4.68624e-05	0.00757633
MELO3C024951	4422.53	1.19746	4.7066e-05	0.00757633
MELO3C027370	262.049	-2.00029	4.44436e-05	0.0073369
MELO3C017314	153.962	1.30188	4.20509e-05	0.00712669
MELO3C020143	1796.19	1.29156	4.10426e-05	0.00706013
MELO3C025688	652.086	1.24474	3.88493e-05	0.0068165
MELO3C009476	1394.54	1.01221	3.70084e-05	0.00659794
MELO3C011535	397.091	1.31582	3.62707e-05	0.00656088
MELO3C007431	337.427	-1.11441	3.56799e-05	0.00652125
MELO3C022978	220.96	-3.41635	3.14362e-05	0.00593096
MELO3C027346	220.133	1.16845	2.99491e-05	0.00577457
MELO3C009768	48.0729	1.44546	2.97142e-05	0.00577457
MELO3C003675	387.285	-1.11651	2.78477e-05	0.00556782
MELO3C012378	2024.25	-1.01242	2.80822e-05	0.00556782
MELO3C003177	633.803	2.12072	2.82421e-05	0.00556782
MELO3C022390	1046.55	-1.43194	2.64863e-05	0.00540382
MELO3C011972	5043.38	-1.62505	2.23438e-05	0.00472343
MELO3C012111	733.571	-1.20522	2.21538e-05	0.00472343
MELO3C006504	406.476	1.49834	2.01094e-05	0.00435604
MELO3C014596	6420.42	1.29019	1.71197e-05	0.00385105
MELO3C018948	3846.46	-1.02737	1.63997e-05	0.00373699
MELO3C023036	1216.62	1.04848	1.50729e-05	0.00352626
MELO3C013315	205.254	-2.22846	1.43965e-05	0.00341353
MELO3C016465	179.222	1.28192	1.43786e-05	0.00341353
MELO3C016627	241.889	-2.18303	1.36969e-05	0.00333785
MELO3C025345	65.591	-1.94322	1.35473e-05	0.00333785
MELO3C011955	2778.11	-1.38523	1.35893e-05	0.00333785
MELO3C008657	867.087	1.08442	1.35491e-05	0.00333785
MELO3C005604	284.758	1.4393	1.3264e-05	0.00333785
MELO3C006553	755.605	-1.1509	8.62127e-06	0.00229195
MELO3C023354	112649	1.227	6.32379e-06	0.00170703
MELO3C012402	533.208	-1.33104	5.48603e-06	0.00155255
MELO3C016232	20790.9	1.20752	5.23573e-06	0.001506
MELO3C025772	30053.4	1.17125	5.02681e-06	0.00147715
MELO3C003416	1161.93	1.70229	5.05124e-06	0.00147715
MELO3C020562	589.465	-2.83676	4.41636e-06	0.00135315
MELO3C023995	538.363	-1.41816	4.43813e-06	0.00135315
MELO3C024263	962.573	1.9425	3.63885e-06	0.00118236
MELO3C020611	92.5036	-1.73947	3.45344e-06	0.00117181
MELO3C004761	3161.28	-1.40173	3.521e-06	0.00117181
MELO3C006023	372.135	1.76849	3.15316e-06	0.00112909
MELO3C001944	219.266	1.02931	2.42194e-06	0.000935841
MELO3C005698	95.8399	-2.04827	2.31943e-06	0.000924924
MELO3C019017	69.0302	2.03368	2.24746e-06	0.000917066
MELO3C006673	374.508	-2.14447	1.92278e-06	0.000822858
MELO3C014451	2462.98	-1.53883	1.48472e-06	0.000685552
MELO3C011233	11341.8	1.54554	1.04751e-06	0.000510545
MELO3C025590	871.83	-1.05507	9.15044e-07	0.000472217
MELO3C020763	133.216	1.40775	8.37129e-07	0.000445099
MELO3C023996	609.618	-1.27194	6.39395e-07	0.000350588
MELO3C023426	3488.88	-1.31189	5.86974e-07	0.000332227
MELO3C009960	696.672	-1.68335	5.50102e-07	0.000321736
MELO3C017630	1113.79	-1.25917	3.12608e-07	0.000195893
MELO3C025894	225.965	-1.1117	2.3045e-07	0.000152639
MELO3C020857	1279.06	2.27527	2.34883e-07	0.000152639
MELO3C014813	205.882	-3.63363	1.97332e-07	0.000138496
MELO3C006042	865.3	1.12527	6.81551e-08	4.98271e-05
MELO3C023621	68.0617	-4.42164	4.85054e-08	3.70033e-05
MELO3C021281	6317.61	1.16598	4.09398e-08	3.26514e-05
MELO3C025338	271.159	-1.54162	3.87625e-08	3.2387e-05
MELO3C018763	450.784	-1.47896	3.20318e-08	2.81015e-05
MELO3C021685	10149.6	2.00986	2.8102e-08	2.59514e-05
MELO3C023889	915.137	1.53142	1.25354e-08	1.2938e-05
MELO3C008847	1213.18	-1.23021	4.54e-09	4.97867e-06
MELO3C015209	86.5543	-2.70436	1.6985e-09	1.98679e-06
MELO3C018259	1226.94	1.30875	1.37181e-09	1.71927e-06
MELO3C007415	336.274	-1.58271	3.76815e-10	5.31918e-07
MELO3C019135	1834.86	-1.18604	3.94103e-10	5.31918e-07
MELO3C026173	38.5547	2.70897	3.21796e-10	5.13293e-07
MELO3C009305	669.773	1.62682	2.28708e-10	4.01291e-07
MELO3C021091	230.186	2.02021	5.55661e-11	1.13562e-07
MELO3C018930	5234.15	2.2742	5.82503e-11	1.13562e-07
MELO3C014294	249.924	1.27968	2.1933e-11	6.41395e-08
MELO3C025352	1847.11	1.00288	1.15936e-11	4.06841e-08
MELO3C025351	657.668	1.145	2.4606e-12	1.07934e-08
MELO3C005321	354.662	-2.68808	7.63563e-13	4.46583e-09
MELO3C022302	17811.4	1.63276	3.96336e-17	3.47705e-13
MELO3C023385	881.757	-1.84169	1.26599e-18	2.22131e-14

## Sheet: RT5vsRC
Differential expression gene description in RT5vsRC
Gene_id	baseMean	log2FoldChange	p-value	p-value adjusted
MELO3C004065	52.3009	-2.6112	0.00159118	0.0494579
MELO3C002855	12.0723	-2.32824	0.00158941	0.0494579
MELO3C023587	146.221	-1.2505	0.00158115	0.0493769
MELO3C023219	13.8164	-3.8239	0.00154622	0.0485903
MELO3C021194	34.6592	-1.36802	0.00152259	0.047999
MELO3C010046	22.5272	-2.27544	0.0014932	0.0473728
MELO3C007482	35.3654	-2.69471	0.00148089	0.0471312
MELO3C014520	266.277	1.48453	0.00148035	0.0471312
MELO3C003163	128.266	-1.85487	0.00146035	0.0467009
MELO3C021565	42.2075	1.15477	0.00143973	0.0461894
MELO3C006764	34.7887	1.51226	0.0014321	0.0460186
MELO3C025509	102.689	2.02725	0.00142511	0.0459418
MELO3C015649	254.927	-1.26954	0.00142106	0.0458854
MELO3C008331	46.2844	-2.28913	0.0014077	0.0455278
MELO3C004341	85.5604	1.00214	0.00139532	0.0452451
MELO3C021521	147.174	-1.86426	0.00138075	0.0449475
MELO3C026270	297.402	-1.40095	0.00137942	0.0449475
MELO3C005085	49.7437	-1.21266	0.00137165	0.0447975
MELO3C018362	87.6242	1.17146	0.00134794	0.0443131
MELO3C005590	228.136	1.30167	0.00134213	0.044268
MELO3C016472	25.7498	-1.38781	0.00133542	0.044193
MELO3C012387	23.2006	-4.1315	0.0013225	0.043838
MELO3C003827	30.8362	1.87966	0.00128832	0.042776
MELO3C002102	51.9434	-1.10403	0.00125535	0.041859
MELO3C003724	27.5119	-1.53468	0.00121358	0.0406324
MELO3C012046	95.468	-1.05362	0.00119099	0.040078
MELO3C015691	125.475	-2.66442	0.00118152	0.0398264
MELO3C011442	7.99727	-5.31072	0.00114823	0.0388354
MELO3C013770	14.5474	-3.3605	0.0011305	0.038366
MELO3C012040	138.367	-1.5885	0.00112749	0.038329
MELO3C015283	17.0732	-2.62069	0.00112187	0.0382938
MELO3C018830	78.6972	-2.41412	0.00112365	0.0382938
MELO3C004373	768.461	-1.08746	0.00112002	0.0382938
MELO3C011271	10584.9	-1.07642	0.00111555	0.0382938
MELO3C019505	6679.25	1.24358	0.00110159	0.0380973
MELO3C008988	52.7661	1.40338	0.00107672	0.0374321
MELO3C012280	149.664	-1.66134	0.00107241	0.0373472
MELO3C018623	318.319	1.03372	0.00106162	0.0370361
MELO3C002114	234.221	-1.63725	0.00104899	0.0366596
MELO3C015768	15.5293	2.11762	0.00103763	0.0363262
MELO3C025814	30.5051	-2.32089	0.000977769	0.0345946
MELO3C013529	116.492	1.18307	0.00096309	0.0341965
MELO3C021091	208.92	1.80803	0.000958638	0.0340991
MELO3C007188	190.557	-1.14546	0.000935303	0.0333881
MELO3C016723	322.339	-1.01022	0.000934738	0.0333881
MELO3C001651	4.34183	5.70077	0.000924425	0.0331183
MELO3C007180	926.902	-1.21676	0.000917674	0.0329949
MELO3C026265	17.7703	-3.11863	0.000883555	0.0319408
MELO3C014853	146.51	-1.28744	0.000874438	0.0316686
MELO3C020753	45.1331	-1.90157	0.00086616	0.0315404
MELO3C013256	151.303	1.18695	0.000849507	0.0309907
MELO3C013075	83.6725	-1.96795	0.00083986	0.0306949
MELO3C002641	825.38	-1.4319	0.000834802	0.0306121
MELO3C010605	499.78	-1.31415	0.000836061	0.0306121
MELO3C003584	76.8747	1.40694	0.000820997	0.0302269
MELO3C025326	80.9944	1.60164	0.000814934	0.0300591
MELO3C027254	17.6313	-2.56325	0.00079842	0.0295046
MELO3C001321	4.15933	5.63907	0.000797345	0.0295046
MELO3C002076	18.0222	-2.38562	0.000789005	0.0292651
MELO3C014314	4.17746	5.64459	0.000779349	0.0289607
MELO3C015643	3939.72	1.11509	0.000767414	0.0287312
MELO3C014625	51.9882	-3.03523	0.000742944	0.0279199
MELO3C010736	42.7674	-1.54066	0.000734821	0.0277715
MELO3C025317	2891.29	1.1374	0.000721319	0.0273649
MELO3C016128	107.71	-2.41782	0.000688373	0.0262648
MELO3C020702	47.7948	-2.9416	0.000674832	0.0259466
MELO3C021825	67.1317	-1.09567	0.000674506	0.0259466
MELO3C024161	305.903	-3.12818	0.000664719	0.025684
MELO3C003175	31.0382	1.47106	0.000665429	0.025684
MELO3C012388	35.3645	1.81017	0.000657364	0.0254712
MELO3C021281	7340.65	1.42812	0.000636113	0.0248895
MELO3C004403	4.52098	-5.48863	0.000634746	0.0248848
MELO3C016268	529.514	-1.24471	0.000614252	0.0242721
MELO3C025408	45548.7	1.46542	0.000611427	0.0242084
MELO3C022867	42.4506	-1.6984	0.000604252	0.0240196
MELO3C021324	11.8509	-3.5793	0.000593125	0.0236716
MELO3C024094	31.5188	-3.52467	0.000564088	0.0225579
MELO3C018138	211.367	-1.7913	0.000562212	0.022528
MELO3C018355	26.4562	-2.64864	0.000542244	0.021902
MELO3C010801	62.2554	-2.43934	0.000541975	0.021902
MELO3C002089	77.238	1.03608	0.000543297	0.021902
MELO3C016549	2704.35	1.01858	0.000525694	0.0213216
MELO3C006302	799.583	-1.09878	0.000519724	0.0211224
MELO3C005611	39.7737	-2.81756	0.000510915	0.0208068
MELO3C018769	84.2766	-1.10841	0.000507281	0.020701
MELO3C004248	6.10291	6.18945	0.000494734	0.0202304
MELO3C013287	169.826	-1.37851	0.000481867	0.0197447
MELO3C022400	93.8953	-1.06904	0.000471721	0.0193687
MELO3C022034	52.5912	-2.24901	0.000467774	0.0192463
MELO3C013017	72.4796	-2.04144	0.00046777	0.0192463
MELO3C014360	16.3642	-3.1788	0.000462112	0.019092
MELO3C018862	4380.94	-1.67471	0.000460603	0.0190691
MELO3C006464	36.1114	2.22328	0.000455556	0.0189161
MELO3C002350	4169.12	2.77878	0.000448752	0.018734
MELO3C003577	1905.68	1.27831	0.000447611	0.0187255
MELO3C012837	318.124	-4.7113	0.000444468	0.0186331
MELO3C004728	125.958	2.15473	0.000442882	0.0186057
MELO3C006159	248.336	-1.84956	0.000437323	0.0184498
MELO3C002941	38.4677	-2.57674	0.000436023	0.018434
MELO3C002877	31.0869	2.70353	0.000430608	0.0183215
MELO3C020547	81.949	1.88032	0.000405977	0.0173847
MELO3C004312	29.3841	-2.4528	0.00040297	0.0172931
MELO3C012290	135.123	-1.88419	0.000389633	0.0168658
MELO3C020268	2749.66	2.02339	0.000387514	0.0168105
MELO3C019391	1081.26	1.1059	0.000377276	0.0164379
MELO3C022007	108.608	-1.47817	0.000369266	0.0161594
MELO3C026071	39.9152	-1.2776	0.000366769	0.0161209
MELO3C005527	644.025	-1.5675	0.000364802	0.0160698
MELO3C003695	167.143	-1.57465	0.000360572	0.0159186
MELO3C010471	3194.13	1.36727	0.000345902	0.015373
MELO3C015555	109.228	-1.03495	0.000335556	0.0149465
MELO3C005397	160.715	1.11444	0.000328443	0.0146952
MELO3C011913	887.944	-1.21641	0.000319976	0.0143486
MELO3C024423	1131.09	-1.39381	0.000315361	0.0141735
MELO3C021685	6228.62	1.01434	0.000312171	0.0140762
MELO3C027344	20.617	2.28264	0.000312492	0.0140762
MELO3C012035	1231.41	1.37771	0.000309668	0.0140123
MELO3C027277	90.7116	3.54547	0.00030464	0.0138161
MELO3C014252	22.3852	2.30821	0.000289778	0.013172
MELO3C014076	9.62594	-5.58566	0.000273137	0.0125298
MELO3C006145	1727.74	1.05925	0.000265083	0.0122165
MELO3C020457	242.762	-2.97096	0.000260524	0.0120555
MELO3C004600	69.888	-3.89398	0.000258061	0.0119758
MELO3C000306	12.6111	-4.01812	0.000254775	0.0118509
MELO3C025107	123.948	-2.88052	0.000252821	0.0117953
MELO3C023448	96.111	-1.32906	0.000250418	0.0117303
MELO3C024573	245.939	-2.11127	0.000245026	0.0115865
MELO3C008379	97.7558	-1.07476	0.000242231	0.0114815
MELO3C015280	370.309	1.08349	0.000241623	0.01148
MELO3C018581	131.758	-1.50155	0.000239225	0.0113932
MELO3C009669	11.3265	-6.81161	0.000235152	0.011226
MELO3C015223	28.1006	-1.8087	0.000227829	0.0109536
MELO3C014879	126.81	1.24189	0.000228349	0.0109536
MELO3C022247	50.9936	-2.73811	0.000222042	0.0107025
MELO3C006323	6.67614	5.32949	0.000221947	0.0107025
MELO3C009826	117.314	-1.52156	0.000212804	0.010342
MELO3C015140	59.4602	-2.28852	0.000210483	0.0102694
MELO3C002190	690.871	-1.61203	0.000203743	0.010014
MELO3C003105	1179.93	1.09302	0.000200642	0.00988596
MELO3C018886	86.9104	-4.24999	0.000199007	0.00982967
MELO3C014626	11.1395	-4.89882	0.000187744	0.0093195
MELO3C014437	264.308	1.30849	0.000187589	0.0093195
MELO3C006355	215.412	-2.36997	0.00018585	0.00929484
MELO3C003284	257.149	-1.23338	0.000177531	0.00892435
MELO3C024103	475.383	-1.12526	0.000177995	0.00892435
MELO3C006457	861.403	2.62512	0.000177227	0.00892435
MELO3C003791	118.032	-1.64	0.000164539	0.00835464
MELO3C012702	291.111	1.73802	0.000163869	0.00834187
MELO3C006947	67.7364	-5.96581	0.000157226	0.00804474
MELO3C018967	764.454	1.82207	0.000156538	0.00803011
MELO3C023568	25.4972	-2.67003	0.000155069	0.0080047
MELO3C018228	60.1356	2.67765	0.000155641	0.0080047
MELO3C023118	5.59381	6.06675	0.000154598	0.0080047
MELO3C023124	7.82171	-6.27601	0.000150664	0.00784988
MELO3C002264	139.427	-3.80313	0.000149169	0.00779234
MELO3C020105	75.8562	-3.05537	0.00014499	0.00759391
MELO3C002064	215.266	-1.01399	0.000144524	0.0075894
MELO3C010540	223.685	-1.65521	0.00014127	0.0074381
MELO3C003821	172.051	1.67419	0.000139887	0.00738478
MELO3C022993	32.6257	3.31745	0.000138281	0.00731938
MELO3C008337	5.5084	6.04182	0.000135686	0.00722033
MELO3C003634	88.6415	-2.5734	0.000127183	0.00687553
MELO3C025274	55.1022	-1.8969	0.000128097	0.00687553
MELO3C021744	246.531	-1.1748	0.000126356	0.00685173
MELO3C021528	483.589	-1.30071	0.000119777	0.00653044
MELO3C004407	348.657	1.33722	0.000116753	0.00638305
MELO3C026417	280.352	-6.004	0.000113436	0.00621875
MELO3C012392	77.731	-1.61084	0.000112033	0.00615871
MELO3C002441	1188.55	-1.50706	0.000110825	0.00614309
MELO3C014343	56.0905	1.24921	0.000107927	0.00601587
MELO3C026941	134.829	-1.54566	0.000107093	0.00598609
MELO3C005292	112.697	-3.53549	0.000106229	0.00595448
MELO3C023618	52.093	-2.98982	9.98512e-05	0.00564456
MELO3C004199	229.873	-1.1306	9.95182e-05	0.00564172
MELO3C022377	25.2585	-3.99782	9.88295e-05	0.00561864
MELO3C000273	12.2693	2.66366	9.79932e-05	0.00558701
MELO3C018878	3595.14	-2.40071	9.68069e-05	0.00553519
MELO3C004382	501.513	1.31029	9.53145e-05	0.00548127
MELO3C015426	218.753	-1.28578	9.34853e-05	0.00540724
MELO3C021979	108.152	-1.01271	8.78916e-05	0.0051283
MELO3C018829	33.4153	-2.5319	8.70579e-05	0.00510953
MELO3C010417	51.1561	-1.37837	8.64369e-05	0.00508805
MELO3C001944	221.232	1.00209	8.62444e-05	0.00508805
MELO3C014818	68.078	1.39679	8.51476e-05	0.00505946
MELO3C003988	16.4519	3.36196	8.51906e-05	0.00505946
MELO3C018342	25.3584	-4.4444	8.27179e-05	0.00496333
MELO3C006757	10.7147	-3.42685	8.26178e-05	0.00496333
MELO3C013807	14.7651	-2.51902	8.28257e-05	0.00496333
MELO3C013314	6.2834	-5.96079	8.10024e-05	0.00489819
MELO3C021758	149.951	2.81689	8.01572e-05	0.00486182
MELO3C023156	27.5777	-1.83252	7.94944e-05	0.00483632
MELO3C016870	385.894	-2.00802	7.87886e-05	0.00480803
MELO3C020270	12221.4	1.90612	7.85744e-05	0.00480803
MELO3C008077	104.148	-5.45959	7.52412e-05	0.00463407
MELO3C015092	26.1109	-2.25241	7.43725e-05	0.00459475
MELO3C008196	15.2461	-6.26686	7.38729e-05	0.00457805
MELO3C024616	25.4634	2.51206	6.5233e-05	0.00410638
MELO3C024413	69.3294	-2.32325	6.47151e-05	0.00408668
MELO3C021743	131.355	-1.18022	6.37459e-05	0.00403825
MELO3C015118	833.911	-2.31208	5.99919e-05	0.00381254
MELO3C010725	94.5038	1.2331	5.97792e-05	0.00381116
MELO3C020754	313.52	-1.47502	5.61661e-05	0.00361547
MELO3C002644	128.101	2.03607	5.61277e-05	0.00361547
MELO3C001266	8.68954	5.71439	4.98918e-05	0.00328578
MELO3C021959	430.342	-1.61254	4.82733e-05	0.00320031
MELO3C025091	813.62	1.28445	4.75137e-05	0.00316045
MELO3C017147	110.204	-1.26294	4.70922e-05	0.00314289
MELO3C004282	260.469	1.2522	4.68266e-05	0.00313565
MELO3C021708	569.022	-1.6356	4.64704e-05	0.00313283
MELO3C016445	6.03592	6.17433	4.57441e-05	0.00311544
MELO3C018003	2391.4	1.01947	4.51328e-05	0.00308434
MELO3C000115	8.57756	-6.40895	4.39039e-05	0.00301066
MELO3C014190	288.053	-1.03938	4.25864e-05	0.00294053
MELO3C011160	230.495	-1.32775	4.08645e-05	0.00283869
MELO3C003686	99.124	-1.30185	4.09693e-05	0.00283869
MELO3C021238	34.6172	-2.20164	3.92514e-05	0.00273868
MELO3C003810	7.39175	6.4687	3.85593e-05	0.00269982
MELO3C025510	68.0575	2.17978	3.81915e-05	0.00268349
MELO3C017341	184.545	-2.29705	3.79342e-05	0.00267483
MELO3C005209	373.328	1.34837	3.7817e-05	0.00267483
MELO3C020281	7.01323	-6.12006	3.3092e-05	0.00235001
MELO3C009499	170.151	-1.01291	3.14461e-05	0.0022411
MELO3C017160	96.7559	-1.15137	3.13014e-05	0.00223878
MELO3C006039	47.5346	-2.22683	3.07015e-05	0.00221172
MELO3C015556	1129.84	1.53322	2.83602e-05	0.00206543
MELO3C003567	210.016	-1.03758	2.80311e-05	0.00204894
MELO3C012701	658.776	1.78586	2.77412e-05	0.00203521
MELO3C004297	1381.49	-1.15922	2.58195e-05	0.00190825
MELO3C013255	1310.05	-1.01699	2.56339e-05	0.00190157
MELO3C025464	156.664	1.06467	2.51101e-05	0.00186967
MELO3C021684	16.503	6.65097	2.45975e-05	0.00183836
MELO3C014077	17.9281	-6.49731	2.335e-05	0.00175169
MELO3C016011	306.213	-1.86408	2.19641e-05	0.0016602
MELO3C022683	946.051	1.03798	2.05755e-05	0.00157312
MELO3C004294	38.0111	-3.07279	2.00485e-05	0.00153872
MELO3C000200	2046.79	2.03088	1.92956e-05	0.00148666
MELO3C012454	545.312	-1.81544	1.89382e-05	0.00146477
MELO3C005186	8.67269	-6.42702	1.87134e-05	0.00145302
MELO3C023927	515.55	-1.15554	1.84262e-05	0.0014412
MELO3C021926	37.1307	2.46368	1.8489e-05	0.0014412
MELO3C004240	42.4113	-4.3338	1.7687e-05	0.00139504
MELO3C009884	668.765	-1.09347	1.71907e-05	0.00136127
MELO3C020515	2701.26	1.1434	1.70205e-05	0.00135316
MELO3C014579	63.7298	-2.96161	1.68242e-05	0.00134291
MELO3C018863	190.645	-1.25767	1.63503e-05	0.00131032
MELO3C009574	150.901	1.06677	1.6107e-05	0.00130128
MELO3C010694	63.1319	-2.38171	1.58929e-05	0.0012892
MELO3C014624	33.7168	-3.71259	1.57886e-05	0.00128824
MELO3C018381	7.15978	6.42007	1.57345e-05	0.00128824
MELO3C002170	2916.16	-1.50546	1.37245e-05	0.00114114
MELO3C019125	770.831	1.35078	1.30291e-05	0.00109703
MELO3C023441	119.377	-1.17873	1.27868e-05	0.00108119
MELO3C021831	180.732	1.52466	1.22821e-05	0.00104739
MELO3C015015	7.89304	-6.29124	1.20298e-05	0.00103027
MELO3C011604	10.3648	-6.68463	1.19639e-05	0.00102905
MELO3C004500	7.93207	-6.29766	1.19227e-05	0.00102905
MELO3C014657	38.2832	2.29677	1.14372e-05	0.000992303
MELO3C009521	31.8448	-2.78955	1.08136e-05	0.000946429
MELO3C005187	38.4455	3.75049	1.04448e-05	0.000922241
MELO3C004597	767.461	-1.12087	1.02668e-05	0.00091055
MELO3C014872	200.824	1.57611	9.63982e-06	0.000862613
MELO3C008183	77.8737	3.23894	9.20654e-06	0.000831296
MELO3C014638	14344.7	2.14562	8.92315e-06	0.00080937
MELO3C005933	28.7894	-3.45315	8.78341e-06	0.000800333
MELO3C004404	8.84902	-6.46036	8.62042e-06	0.000790319
MELO3C018366	392.356	1.46426	8.6339e-06	0.000790319
MELO3C002381	75.9599	1.78693	8.31659e-06	0.000768322
MELO3C018356	1844.62	1.4164	7.91448e-06	0.000735774
MELO3C002735	447.556	1.52956	7.92741e-06	0.000735774
MELO3C005149	198.473	1.57913	7.83071e-06	0.000733623
MELO3C006283	69.4231	-1.33873	7.34333e-06	0.000697791
MELO3C000527	7.87993	6.55863	7.2323e-06	0.000690529
MELO3C003761	55.5893	1.48287	7.19086e-06	0.000689986
MELO3C012256	1206.41	1.59729	7.16443e-06	0.000689986
MELO3C027142	82.91	8.08806	7.19203e-06	0.000689986
MELO3C006062	1022.63	-1.55842	6.63545e-06	0.000645904
MELO3C022375	88.7243	-2.71984	6.08782e-06	0.000595502
MELO3C027162	9.08098	-6.49427	6.02646e-06	0.000592404
MELO3C027385	205.825	-1.65762	5.90004e-06	0.000582848
MELO3C000515	15.0388	4.97675	5.08167e-06	0.000504501
MELO3C001181	595.977	2.31734	4.90907e-06	0.000489802
MELO3C014965	22.3494	-2.73667	4.56707e-06	0.000460282
MELO3C026781	2848.95	1.22256	4.50677e-06	0.000456511
MELO3C024271	102.098	-3.76278	4.35339e-06	0.000443224
MELO3C012162	586.677	-2.85997	4.26712e-06	0.000436669
MELO3C013779	379.935	-1.05892	4.06773e-06	0.000421106
MELO3C018479	1009.2	1.12505	3.38355e-06	0.000357242
MELO3C021953	2666.82	1.65287	2.97242e-06	0.000317191
MELO3C018423	119.638	-3.4412	2.59158e-06	0.00027954
MELO3C026483	39.4827	8.88413	2.23224e-06	0.000243411
MELO3C014656	2019.34	1.5854	2.07569e-06	0.000227585
MELO3C025508	9.91359	-6.62173	2.01677e-06	0.000223581
MELO3C005557	316.552	-1.14411	1.88882e-06	0.000210567
MELO3C004242	27.3881	-8.08829	1.78254e-06	0.000199835
MELO3C023960	301.495	-3.06942	1.75334e-06	0.000197672
MELO3C004261	15.2339	7.50929	1.669e-06	0.000189233
MELO3C010961	78.5316	-1.47947	1.62882e-06	0.000185732
MELO3C006172	408.183	2.35851	1.57521e-06	0.000180651
MELO3C018580	161.683	9.95497	1.53722e-06	0.000177314
MELO3C005549	9.62103	6.84825	1.42478e-06	0.000165299
MELO3C025101	819.316	1.57414	1.37794e-06	0.000160926
MELO3C008442	20.1936	6.05883	1.37902e-06	0.000160926
MELO3C024223	19.6354	2.84166	1.34763e-06	0.000159124
MELO3C002355	11142.1	1.0181	1.22465e-06	0.000146334
MELO3C014500	380.734	-1.30241	1.20837e-06	0.000145904
MELO3C023461	150.803	1.91726	1.14409e-06	0.00013921
MELO3C000994	11.0962	-6.7825	1.06313e-06	0.000131025
MELO3C010155	15.9573	5.71678	1.07026e-06	0.000131025
MELO3C018601	82.9912	-2.35632	9.09451e-07	0.000113426
MELO3C019392	286.265	-1.50675	9.05736e-07	0.000113426
MELO3C001531	27.648	-3.66002	8.04478e-07	0.000101604
MELO3C026725	2223.17	-1.00934	7.24525e-07	9.32767e-05
MELO3C008692	17.5647	-4.52597	5.57705e-07	7.27386e-05
MELO3C018630	49.2397	-1.97375	5.24862e-07	6.89053e-05
MELO3C008885	11.4632	-6.83062	5.0939e-07	6.73171e-05
MELO3C004321	23.1386	-4.93575	4.62329e-07	6.15052e-05
MELO3C002874	13277.9	1.43667	4.60044e-07	6.15052e-05
MELO3C023520	955.427	1.29053	4.52147e-07	6.09635e-05
MELO3C014548	236.18	1.26022	3.80374e-07	5.16351e-05
MELO3C021934	1613.7	1.73236	3.57439e-07	4.88541e-05
MELO3C004260	24.6009	7.23021	3.12654e-07	4.30277e-05
MELO3C002925	19.8973	-7.62489	2.94338e-07	4.07883e-05
MELO3C013956	23.7953	-4.3866	2.65121e-07	3.69965e-05
MELO3C023619	40.8296	-6.21296	2.55816e-07	3.62043e-05
MELO3C015221	714.727	-3.7954	2.53928e-07	3.61939e-05
MELO3C006943	336.954	-1.13017	2.29722e-07	3.29792e-05
MELO3C022372	266.671	-2.66589	2.23061e-07	3.2255e-05
MELO3C000849	24.3828	3.30543	2.09896e-07	3.05728e-05
MELO3C021688	5285.23	1.38554	1.79907e-07	2.63973e-05
MELO3C013711	123.076	4.13484	1.59475e-07	2.35728e-05
MELO3C005256	19.6246	4.33969	1.37859e-07	2.05297e-05
MELO3C008501	73.6156	-1.83294	1.28281e-07	1.9247e-05
MELO3C003592	1535.14	-2.11329	1.22308e-07	1.84898e-05
MELO3C022736	53.5676	2.52188	1.21403e-07	1.84898e-05
MELO3C011245	1337.98	-1.55419	1.05596e-07	1.62089e-05
MELO3C026842	88.129	1.8644	9.95815e-08	1.55246e-05
MELO3C008681	230.982	-1.02938	9.58006e-08	1.50528e-05
MELO3C015651	130.605	-1.58561	9.35671e-08	1.48185e-05
MELO3C014631	38.1345	-2.82606	8.98525e-08	1.43441e-05
MELO3C001301	19.2766	-7.5776	8.81216e-08	1.41812e-05
MELO3C020624	190.506	-1.02303	7.47506e-08	1.21272e-05
MELO3C000897	20.5419	6.97055	6.10862e-08	9.9916e-06
MELO3C011443	100.756	-3.66266	5.67723e-08	9.36275e-06
MELO3C018634	23.0228	-4.93021	3.59677e-08	5.98113e-06
MELO3C018627	309.092	1.45294	3.09614e-08	5.23588e-06
MELO3C005623	39.1904	-2.73896	2.94014e-08	5.01457e-06
MELO3C022833	86.0242	-1.8889	2.88853e-08	4.96901e-06
MELO3C008403	722.294	-1.71824	2.75221e-08	4.77569e-06
MELO3C025120	86.5558	-6.86471	1.87979e-08	3.29046e-06
MELO3C009823	370.067	-1.12149	1.74448e-08	3.08064e-06
MELO3C012397	38.8488	-4.67068	1.51426e-08	2.69796e-06
MELO3C005099	146.628	-2.51709	1.48995e-08	2.67855e-06
MELO3C022459	362.698	-2.91689	1.4068e-08	2.55205e-06
MELO3C023621	67.8005	-5.67964	1.21114e-08	2.21728e-06
MELO3C026870	44.6201	-5.0866	1.11565e-08	2.06136e-06
MELO3C022376	53.2665	-5.82249	1.04903e-08	1.95638e-06
MELO3C004304	73.7753	-2.04326	9.89768e-09	1.86328e-06
MELO3C022148	294.984	1.90831	9.6699e-09	1.83774e-06
MELO3C027120	781.58	-1.58259	7.3165e-09	1.40385e-06
MELO3C019150	28.224	6.53156	6.37203e-09	1.2345e-06
MELO3C003737	26.2494	3.22844	5.87048e-09	1.14848e-06
MELO3C003191	16.7264	7.64592	5.60173e-09	1.10676e-06
MELO3C004925	53.6858	-4.10565	5.32562e-09	1.06273e-06
MELO3C002608	516.717	2.45856	5.24339e-09	1.05689e-06
MELO3C000138	20.6085	-7.67837	3.85203e-09	7.8436e-07
MELO3C027009	47.1908	-2.37178	3.15801e-09	6.49671e-07
MELO3C004914	71.2894	8.77259	2.36082e-09	4.90731e-07
MELO3C022373	47.4474	-4.80293	2.24408e-09	4.71374e-07
MELO3C010748	197.852	1.31278	9.66094e-10	2.05089e-07
MELO3C014623	30.2885	-3.97115	9.17317e-10	1.96829e-07
MELO3C017060	171.251	2.8775	7.70015e-10	1.67018e-07
MELO3C002032	465.098	-1.114	6.93226e-10	1.52014e-07
MELO3C010047	36.0189	-2.85809	6.34285e-10	1.40635e-07
MELO3C014959	31.8568	-4.19627	4.27628e-10	9.58799e-08
MELO3C012181	62.9599	-2.40295	2.94024e-10	6.66732e-08
MELO3C005932	380.134	-2.87935	2.05022e-10	4.70254e-08
MELO3C010280	29.9455	-8.21693	1.80205e-10	4.18138e-08
MELO3C002193	170.869	-5.46411	1.65355e-10	3.88195e-08
MELO3C018532	385.576	-1.87421	1.59538e-10	3.78997e-08
MELO3C022374	152.859	-4.68996	1.49386e-10	3.59157e-08
MELO3C006560	286.782	-1.76112	1.46886e-10	3.57453e-08
MELO3C014477	59.7634	3.54413	1.42598e-10	3.51302e-08
MELO3C021499	61.6361	-8.29203	1.40038e-10	3.49307e-08
MELO3C008404	1327.68	-2.17144	7.71494e-11	1.94875e-08
MELO3C016459	583.841	2.18674	5.58179e-11	1.42801e-08
MELO3C018755	176.483	-2.44609	2.91593e-11	7.5568e-09
MELO3C013018	72.0974	-9.48261	2.83676e-11	7.44836e-09
MELO3C008342	274.703	1.413	2.64005e-11	7.14648e-09
MELO3C010749	368.149	1.94149	2.68208e-11	7.14648e-09
MELO3C013759	476.711	1.05505	2.24439e-11	6.22039e-09
MELO3C024398	2620.73	-1.65378	1.52848e-11	4.29589e-09
MELO3C004499	37.0982	-8.52399	8.95641e-12	2.55322e-09
MELO3C006685	104.376	-4.69919	8.80648e-12	2.54686e-09
MELO3C002192	303.807	-5.86291	8.27212e-12	2.4275e-09
MELO3C024610	6976.03	1.1401	6.86302e-12	2.04405e-09
MELO3C026416	163.307	-5.99858	4.93988e-12	1.49357e-09
MELO3C025583	41.3407	-8.68131	4.72828e-12	1.47266e-09
MELO3C014792	74.2124	-2.28355	4.79694e-12	1.47266e-09
MELO3C003190	1866.73	1.1097	1.70197e-12	5.47789e-10
MELO3C023104	31.7144	4.34002	1.40958e-12	4.61116e-10
MELO3C008436	40.6335	8.92662	1.10037e-12	3.65966e-10
MELO3C023673	157.299	-1.45391	9.90095e-13	3.3487e-10
MELO3C002191	147.675	-6.62906	8.00358e-13	2.75364e-10
MELO3C014356	140.366	4.4143	6.60842e-13	2.31353e-10
MELO3C021820	40.5225	-5.17605	4.73801e-13	1.68834e-10
MELO3C021760	11060.8	1.97315	3.31226e-13	1.20175e-10
MELO3C026654	43.4407	9.02213	2.72135e-13	1.00564e-10
MELO3C020908	378.346	-1.1327	2.01072e-13	7.57055e-11
MELO3C018681	4668.78	1.56083	9.46495e-14	3.7034e-11
MELO3C003003	57.5101	6.971	8.74524e-14	3.49022e-11
MELO3C024605	2494.13	1.50818	5.65291e-14	2.30212e-11
MELO3C018340	38.314	3.89739	3.89912e-14	1.62098e-11
MELO3C023119	78.6304	8.02271	3.66891e-14	1.55772e-11
MELO3C014369	48.4821	-6.0312	2.24768e-14	9.75054e-12
MELO3C004494	62.7534	-3.55657	1.87445e-14	8.31215e-12
MELO3C016451	70.6575	-9.45395	1.05107e-14	4.78988e-12
MELO3C023685	320.861	-2.08699	1.05615e-14	4.78988e-12
MELO3C002685	81.2011	-5.77711	8.07422e-15	3.83622e-12
MELO3C002352	436.676	1.6742	6.32681e-15	3.0793e-12
MELO3C024107	46.8158	4.62981	5.84768e-15	2.91726e-12
MELO3C013158	110.284	9.40264	5.79214e-15	2.91726e-12
MELO3C027376	99.3031	8.3637	4.34459e-15	2.28148e-12
MELO3C012526	141.508	-4.40561	3.29769e-15	1.77853e-12
MELO3C020421	74.0357	9.79144	9.13403e-16	5.06304e-13
MELO3C003720	43.2203	5.12655	1.14484e-16	6.52723e-14
MELO3C014370	66.0537	-6.16077	3.57158e-17	2.0962e-14
MELO3C018522	70.2087	-5.56174	2.85301e-17	1.72521e-14
MELO3C005145	121.969	-10.2426	2.11345e-17	1.31793e-14
MELO3C003164	207.447	-11.0077	1.56617e-18	1.00816e-15
MELO3C018693	157.799	-4.10467	2.87166e-19	1.91013e-16
MELO3C011304	63.3695	-4.57503	1.21398e-19	8.35347e-17
MELO3C000062	305.891	-3.0959	1.16159e-19	8.27844e-17
MELO3C004317	204.87	-10.9904	9.09815e-20	6.72421e-17
MELO3C006802	124.728	8.101	2.22953e-20	1.71116e-17
MELO3C024016	241.053	2.27233	5.00176e-21	3.9924e-18
MELO3C014632	59.5522	4.22086	9.40859e-22	7.82285e-19
MELO3C004302	224.642	-2.2683	5.93563e-24	5.1498e-21
MELO3C021100	276.837	-2.27106	1.86124e-24	1.68823e-21
MELO3C019140	222.295	-2.27147	5.56406e-25	5.28718e-22
MELO3C018579	2904.32	2.20481	5.27997e-25	5.26809e-22
MELO3C013960	6925.37	1.50993	1.12858e-25	1.18531e-22
MELO3C000053	138.819	-3.59895	1.09688e-26	1.21601e-23
MELO3C024317	179.657	3.74297	3.8583e-27	4.52896e-24
MELO3C004303	362.472	-1.93014	1.57443e-28	1.96361e-25
MELO3C024721	219.048	8.50289	1.46659e-29	1.95106e-26
MELO3C021686	1490.2	-11.9964	1.50739e-30	2.14857e-27
MELO3C004289	195.893	7.1656	1.34951e-30	2.07151e-27
MELO3C021720	335.685	3.12627	1.07864e-31	1.79369e-28
MELO3C013119	132.535	-4.80574	7.74529e-35	1.40507e-31
MELO3C002031	146.74	5.37271	3.65853e-36	7.3006e-33
MELO3C004313	348.514	2.97118	3.07038e-36	6.80771e-33
MELO3C004290	333.471	4.02263	1.86055e-40	4.64091e-37
MELO3C000836	427.093	8.87383	1.25228e-43	3.56989e-40
MELO3C024311	227.653	5.19297	8.15503e-46	2.71223e-42
MELO3C018635	352.206	-4.69055	1.62607e-46	6.48963e-43
MELO3C024263	2911.1	3.73838	1.36913e-46	6.48963e-43
MELO3C016634	545.452	8.64796	7.44956e-54	4.9552e-50
MELO3C016805	556.775	-7.66051	1.20836e-60	1.20564e-56
MELO3C023581	2875.27	-2.84462	7.71202e-77	1.53893e-72

## Sheet: ST1vsSC
Differential expression gene description in ST1vsSC
Gene_id	baseMean	log2FoldChange	p-value	p-value adjusted
MELO3C009956	4092.66	-1.20413	0.00677536	0.0499323
MELO3C009497	75.3133	-1.06119	0.0067692	0.0499063
MELO3C005526	3292.95	1.24515	0.00668028	0.0493469
MELO3C007852	33.3859	-2.7509	0.00667378	0.0493375
MELO3C010409	8.76973	2.44199	0.00667218	0.0493375
MELO3C006167	5.3148	-3.17309	0.00661281	0.048925
MELO3C025852	5.52355	-2.79949	0.00660568	0.0488913
MELO3C015426	72.311	1.83466	0.00658156	0.0487319
MELO3C005563	31.4643	-1.40695	0.00652537	0.0484296
MELO3C026768	10.6494	-3.14539	0.00649706	0.0482952
MELO3C009807	34.2357	-1.14573	0.00648564	0.0482672
MELO3C025029	5337.54	1.10442	0.00647772	0.0482273
MELO3C027076	1175.46	-1.10295	0.00644045	0.0480014
MELO3C004214	23509.8	1.68638	0.00640889	0.0478655
MELO3C025291	31.9938	1.15065	0.00639118	0.0477521
MELO3C010257	353.537	-1.06526	0.00636627	0.0475848
MELO3C018316	334.927	1.15688	0.00636465	0.0475848
MELO3C012094	134.62	-1.23259	0.00635542	0.0475601
MELO3C016540	202.037	-1.01456	0.00634616	0.0475472
MELO3C017348	660.185	1.54478	0.00634544	0.0475472
MELO3C016322	3004.67	1.83651	0.00632012	0.0474649
MELO3C026765	305.52	-1.30767	0.00625768	0.0470895
MELO3C006524	29.1138	-1.81496	0.00619815	0.0467344
MELO3C006849	54.2225	-1.12379	0.00617203	0.0465745
MELO3C006658	15.1816	-2.31202	0.00613068	0.046281
MELO3C025120	65.3756	1.39613	0.00608386	0.0460194
MELO3C007057	43.3251	-1.51697	0.00604765	0.0458004
MELO3C015377	358.463	1.00416	0.00603624	0.0457323
MELO3C007789	960.512	-2.24448	0.00602901	0.0457141
MELO3C026766	21.0026	-2.49301	0.00601925	0.0456585
MELO3C006888	480.998	-1.93298	0.00598157	0.0455187
MELO3C013780	92.0014	1.31921	0.00593713	0.0452898
MELO3C004403	2.29237	4.74335	0.0059293	0.0452482
MELO3C025325	14.1346	1.81034	0.00591739	0.0451756
MELO3C021934	829.045	-1.63417	0.0058605	0.0448136
MELO3C003785	3.07203	-4.98748	0.00585049	0.0447733
MELO3C012561	15.3786	1.38856	0.00584234	0.0447733
MELO3C011546	66.4369	1.39106	0.00584347	0.0447733
MELO3C006283	41.904	1.51077	0.0057891	0.0444834
MELO3C005224	47.742	-2.79014	0.00577244	0.0444002
MELO3C026178	403.611	1.25659	0.00577318	0.0444002
MELO3C018328	185.477	1.15705	0.00575353	0.0443362
MELO3C007219	584.051	1.08417	0.00572419	0.044164
MELO3C026401	183.104	-2.69376	0.00571828	0.0441365
MELO3C026372	654.073	-1.26896	0.00562316	0.0435444
MELO3C002480	112.829	1.85953	0.00562269	0.0435444
MELO3C014417	3212.9	-1.05833	0.00555067	0.0431243
MELO3C017283	34.7548	-2.56453	0.00552681	0.0430135
MELO3C004444	19.9281	-2.40672	0.00550089	0.0428431
MELO3C011094	7.61709	-3.33656	0.00544337	0.0425176
MELO3C017180	27125.5	1.78352	0.00538956	0.0422018
MELO3C013289	147.421	-1.3963	0.00538554	0.0421881
MELO3C004426	189.595	1.13685	0.00534443	0.0419875
MELO3C010978	294.13	-2.03776	0.00530721	0.0417645
MELO3C005698	30.6079	1.367	0.0052578	0.0414595
MELO3C019438	4.1843	-4.38694	0.00524885	0.0414086
MELO3C016386	7.88338	-5.34591	0.00519158	0.0410764
MELO3C013159	21.1176	-1.49592	0.00519372	0.0410764
MELO3C006973	12.4326	-2.44429	0.00518287	0.0410249
MELO3C022507	253.227	1.28106	0.00515461	0.0408183
MELO3C012236	28.8111	-2.76808	0.00514724	0.040777
MELO3C007536	113.764	1.5059	0.00514326	0.0407642
MELO3C022477	108.509	-1.1372	0.00512821	0.0407114
MELO3C015651	86.0369	1.01425	0.00512546	0.040708
MELO3C005508	27.3897	1.14866	0.00512562	0.040708
MELO3C002064	56.8257	1.16437	0.00503533	0.0401765
MELO3C013690	27.0438	-1.7927	0.00492959	0.0395161
MELO3C021091	451.631	-1.93038	0.00491634	0.0394433
MELO3C013590	3.37317	4.2657	0.00487961	0.0391818
MELO3C014466	49.116	2.47118	0.00485769	0.0390224
MELO3C000868	74.3564	1.12108	0.00483859	0.0389185
MELO3C012961	486.976	1.3869	0.00483363	0.0388952
MELO3C014131	16.708	1.62955	0.00479362	0.038672
MELO3C024258	1671.34	1.32726	0.00478973	0.038657
MELO3C013862	562.79	1.22671	0.00467827	0.0379355
MELO3C012143	83.0458	1.28324	0.00466356	0.037867
MELO3C018004	40.6524	-3.63867	0.00465655	0.0378404
MELO3C017322	148.345	1.00591	0.00465239	0.0378229
MELO3C002381	234.685	-1.83319	0.00464672	0.0377931
MELO3C006894	7.66246	2.16139	0.00456291	0.0372395
MELO3C011460	20.6735	1.50058	0.00454936	0.0371609
MELO3C009339	550.059	-1.0112	0.00453962	0.0370974
MELO3C012550	229.624	-1.21052	0.00453746	0.0370958
MELO3C007438	2354.34	1.02111	0.00451959	0.0369817
MELO3C004195	232.373	-1.007	0.00447987	0.0367517
MELO3C003577	2025.95	-1.3314	0.00444736	0.0365487
MELO3C005397	96.0621	1.43007	0.00442414	0.0363895
MELO3C012035	463.045	1.38228	0.00441216	0.0363383
MELO3C014099	160.182	-1.12653	0.00437048	0.0360969
MELO3C004141	126.907	-1.19011	0.00436024	0.0360363
MELO3C009739	3.13173	-5.01354	0.00434679	0.0359565
MELO3C018709	19.9126	-1.65977	0.00434265	0.035938
MELO3C018875	44.9855	1.09764	0.00434171	0.035938
MELO3C009612	13.1277	1.9103	0.00433123	0.0358749
MELO3C006644	11.6474	2.09018	0.00432992	0.0358749
MELO3C009425	308.774	-2.45366	0.00430843	0.035733
MELO3C009715	94.8027	-1.72914	0.00426522	0.0354577
MELO3C006499	5983.07	-1.15586	0.00426587	0.0354577
MELO3C007794	8.40553	2.31754	0.00425651	0.035411
MELO3C013449	72.4187	1.40441	0.00423182	0.0352366
MELO3C014701	260.873	1.20209	0.00422313	0.0351802
MELO3C007771	9.05581	-2.26566	0.00421153	0.035145
MELO3C007862	57.787	-1.42367	0.0042082	0.0351328
MELO3C000341	167.999	1.11357	0.00420496	0.0351212
MELO3C020414	8.38166	-2.28087	0.00419121	0.0350218
MELO3C023544	93.6782	1.2121	0.00417849	0.0349618
MELO3C022036	483.15	1.11149	0.00417443	0.0349433
MELO3C019895	1007.17	-1.23204	0.00414142	0.0347883
MELO3C024610	6319.27	-1.19754	0.004114	0.0346367
MELO3C021760	10409.7	-1.61141	0.00407684	0.0343816
MELO3C014160	8.05444	-6.36726	0.00404613	0.0341717
MELO3C011474	319.037	2.0285	0.00402713	0.0340417
MELO3C004213	143.198	-2.345	0.00402379	0.0340398
MELO3C009217	52.1429	-1.24021	0.00402511	0.0340398
MELO3C012052	1145.69	1.00454	0.00401321	0.033994
MELO3C005623	19.3651	1.41179	0.00401507	0.033994
MELO3C026518	552.428	1.10386	0.00397977	0.0337924
MELO3C013811	2056.49	1.12502	0.0039795	0.0337924
MELO3C003911	159.934	-1.22182	0.00395763	0.0336467
MELO3C013763	4.67044	-5.58894	0.00395124	0.0336105
MELO3C023335	15.8007	1.68676	0.00394952	0.0336105
MELO3C024549	41.1932	1.35795	0.00394554	0.0335922
MELO3C022665	208.491	-1.54968	0.00393484	0.0335332
MELO3C009435	122.08	1.23571	0.00389758	0.0333133
MELO3C022763	268.388	-1.03648	0.00387215	0.0331502
MELO3C020530	227.41	2.36714	0.00385033	0.0330043
MELO3C000487	3.4743	4.32805	0.00384444	0.0329688
MELO3C021294	10.138	-5.7091	0.00384009	0.0329464
MELO3C027402	32.3156	-1.4493	0.00382614	0.0328714
MELO3C006946	17.9868	-1.32761	0.00382143	0.0328459
MELO3C016285	44.6451	1.16295	0.00380884	0.0327675
MELO3C012039	83.47	-1.24009	0.0037987	0.0327061
MELO3C010846	204.68	1.73964	0.00379998	0.0327061
MELO3C006743	32.3686	-1.10991	0.0037802	0.03261
MELO3C002492	8.81296	-2.4149	0.00375969	0.0325037
MELO3C004487	127.71	-1.38187	0.00374786	0.0324643
MELO3C007527	35.8839	-1.36834	0.0037415	0.0324471
MELO3C024551	27.0262	1.3805	0.00374415	0.0324471
MELO3C011366	134.028	1.74111	0.0037431	0.0324471
MELO3C018423	394.325	1.90102	0.00371459	0.0322721
MELO3C020424	30.2953	1.36791	0.00370592	0.0322338
MELO3C023985	143.794	1.39883	0.00370241	0.0322181
MELO3C022162	5.92004	-4.92465	0.00369495	0.0321828
MELO3C006430	426.791	1.07155	0.00368191	0.0320988
MELO3C004381	908.464	1.3813	0.00367827	0.0320818
MELO3C016089	1529.21	-1.05393	0.00367457	0.0320643
MELO3C021225	51.9595	1.14748	0.00363897	0.0318124
MELO3C026238	183.361	-1.83301	0.00363407	0.0317843
MELO3C013956	8.75485	4.14956	0.00361957	0.0316868
MELO3C013311	46.927	1.6877	0.00359772	0.031544
MELO3C010826	74.0925	1.174	0.00358454	0.0314954
MELO3C002375	8.44055	-4.48645	0.00351728	0.0309854
MELO3C002734	20.7725	-2.43227	0.00349825	0.0308674
MELO3C014508	73.3859	1.5232	0.00349795	0.0308674
MELO3C002598	166.542	-1.67394	0.00335889	0.0297628
MELO3C024249	8.59132	2.05465	0.00335739	0.0297628
MELO3C014083	73.709	-2.37291	0.00333733	0.0296412
MELO3C012115	7.31082	-5.24133	0.00331904	0.0294925
MELO3C005451	51.6273	1.70159	0.00331365	0.0294585
MELO3C013308	64.4227	-1.60775	0.00330926	0.0294333
MELO3C007146	260.849	1.78959	0.00329983	0.0293632
MELO3C011872	15.4175	-1.86945	0.00329601	0.0293491
MELO3C018490	1780.12	-1.13306	0.00329669	0.0293491
MELO3C002863	58.4985	1.60367	0.00326773	0.0291324
MELO3C023598	16.2165	-3.04594	0.00325448	0.0290445
MELO3C014715	9.2591	-2.93934	0.00324956	0.0290445
MELO3C010730	36.3652	1.67983	0.00325481	0.0290445
MELO3C021926	25.7707	-2.54354	0.00324222	0.0290144
MELO3C006744	31.9851	-1.29386	0.00322045	0.0288468
MELO3C005999	2100.2	1.1769	0.00321785	0.0288372
MELO3C004338	26.0575	-1.84603	0.00320981	0.0287788
MELO3C005814	2087.04	-1.22109	0.00319645	0.0287135
MELO3C019677	47740.4	1.83565	0.00317927	0.0285862
MELO3C009869	627.761	-1.95305	0.00315395	0.0283856
MELO3C023353	110.962	-1.384	0.00314836	0.0283487
MELO3C007624	34.4897	1.3146	0.00313408	0.0282605
MELO3C012099	57.159	-2.87432	0.00312306	0.0281934
MELO3C006865	39.1012	-1.94046	0.00312368	0.0281934
MELO3C025417	302.572	-1.27136	0.00312514	0.0281934
MELO3C026741	1182.16	1.1354	0.00306827	0.0278262
MELO3C015946	68.2651	-1.39635	0.00306266	0.027802
MELO3C023522	195.709	1.17731	0.00302129	0.0274528
MELO3C020570	246.054	1.4154	0.00295132	0.0269204
MELO3C026089	14.3013	2.32642	0.00293673	0.0268132
MELO3C008175	130.051	-2.83812	0.00292628	0.0267637
MELO3C002034	2338.59	-1.20454	0.00292706	0.0267637
MELO3C019453	5.95059	3.12779	0.00290852	0.0266328
MELO3C024444	19.2367	-3.20901	0.00290145	0.0265809
MELO3C009215	3038.17	-1.05877	0.00288795	0.0265215
MELO3C023628	47.5631	-2.30358	0.00286778	0.026421
MELO3C024762	244.017	-2.23388	0.00287561	0.026421
MELO3C016167	4740.88	-1.33803	0.0028747	0.026421
MELO3C012544	424.533	1.02872	0.00286752	0.026421
MELO3C012702	368.232	-1.82304	0.0028395	0.0262678
MELO3C017940	43.8021	1.16617	0.00283375	0.0262403
MELO3C025702	609.923	1.00491	0.00281097	0.0260676
MELO3C021194	32.0203	1.46077	0.00278748	0.025926
MELO3C007887	54.8878	1.56957	0.00278627	0.025926
MELO3C007601	654.301	1.60793	0.00277571	0.025842
MELO3C010870	103.86	1.34622	0.00277134	0.0258267
MELO3C015183	71.9571	-2.73789	0.00276575	0.0257873
MELO3C005456	51.3804	-1.92603	0.00273842	0.0255829
MELO3C010961	72.3229	1.15802	0.00272181	0.0254403
MELO3C011123	41.7395	-2.7395	0.00271304	0.025396
MELO3C018297	46.2061	2.13844	0.00269679	0.0252689
MELO3C021823	110.791	1.75286	0.00269198	0.0252489
MELO3C010177	424.798	-3.98391	0.00268655	0.0252191
MELO3C010249	214.078	1.47098	0.00268145	0.0252
MELO3C021766	785.251	-1.46166	0.00267766	0.0251823
MELO3C021401	20.1516	2.36069	0.00267823	0.0251823
MELO3C016387	13.626	-2.60275	0.002666	0.0250922
MELO3C002760	36.7322	1.76774	0.00266018	0.02505
MELO3C016762	134.247	-6.5054	0.00265557	0.0250222
MELO3C006515	158.28	1.10621	0.00265592	0.0250222
MELO3C026420	4711.89	1.11064	0.00265509	0.0250222
MELO3C009141	22.9287	-2.381	0.00265135	0.025021
MELO3C014238	429.769	-1.23227	0.00264056	0.0249646
MELO3C002516	192.25	-7.86809	0.00262414	0.0248466
MELO3C012507	19.1313	2.84174	0.00262127	0.0248318
MELO3C012896	133.229	1.29182	0.00257449	0.0244499
MELO3C002476	387.644	-8.41301	0.00255331	0.024306
MELO3C005215	5.81836	-5.90418	0.00255549	0.024306
MELO3C014461	15.5316	-2.57996	0.00254788	0.0242825
MELO3C011727	11.7237	2.53761	0.00254202	0.0242511
MELO3C002874	12834.4	-1.21232	0.00253416	0.0241883
MELO3C004646	710.284	-1.13057	0.00253038	0.0241766
MELO3C010702	12.7155	1.68922	0.00252569	0.024144
MELO3C015059	15.6623	-2.01945	0.00252077	0.0241091
MELO3C017917	8496.85	1.13459	0.00251778	0.0240927
MELO3C012701	575.798	-1.53208	0.00249827	0.0239545
MELO3C010580	535.591	-1.19943	0.00249161	0.0239149
MELO3C008492	65.2175	1.14118	0.0024865	0.023878
MELO3C016542	657.691	1.09078	0.00247854	0.0238378
MELO3C017315	103.417	-1.04993	0.00246574	0.0237805
MELO3C012838	398.298	1.16946	0.00246373	0.0237805
MELO3C003617	17.2048	1.75566	0.00246938	0.0237805
MELO3C014628	79.113	-5.89163	0.00245996	0.0237679
MELO3C022638	29.6598	1.15056	0.00245096	0.023693
MELO3C005561	313.709	2.32249	0.00245036	0.023693
MELO3C021274	126.64	-1.33743	0.00243592	0.0235959
MELO3C005355	20.727	-3.33574	0.00241665	0.0234572
MELO3C001321	7.66504	-5.30435	0.00240045	0.0233149
MELO3C000157	177.44	-1.49391	0.00240075	0.0233149
MELO3C008799	143.245	1.73938	0.00238605	0.0232079
MELO3C011102	50.75	1.28925	0.00236894	0.0230889
MELO3C004480	22.1012	1.66965	0.00231674	0.0226268
MELO3C015580	3981.06	1.46661	0.00229091	0.0223976
MELO3C020615	19.9287	1.50678	0.00228773	0.0223781
MELO3C007279	23.9896	-1.70573	0.00226941	0.0222334
MELO3C009757	113.529	-1.32913	0.00225735	0.0221703
MELO3C016011	501.608	1.39486	0.00225828	0.0221703
MELO3C009778	228.583	1.50162	0.00225704	0.0221703
MELO3C009896	69.0204	1.05233	0.00224006	0.0220789
MELO3C026143	64.4397	-1.07114	0.002216	0.0219029
MELO3C010444	114.136	2.31	0.00221492	0.0219029
MELO3C013913	361.941	-1.36291	0.00220568	0.021867
MELO3C018656	108.522	2.17277	0.00220715	0.021867
MELO3C003192	468.645	1.01644	0.0021997	0.0218216
MELO3C005721	19.4962	1.79608	0.00219225	0.0217592
MELO3C018301	5.09797	4.00052	0.00218042	0.0216759
MELO3C006194	12.9912	1.82994	0.00217004	0.0216067
MELO3C002157	57.2738	-2.90125	0.00216422	0.0215602
MELO3C015470	3116.82	-2.13368	0.00215033	0.0214361
MELO3C016219	232.298	-1.23831	0.00215037	0.0214361
MELO3C009206	33.0281	-1.5094	0.00212176	0.0212084
MELO3C017302	74.3061	-1.31692	0.00211644	0.0211922
MELO3C002330	704.111	-1.03788	0.00211551	0.0211922
MELO3C015093	723.765	1.06433	0.00209013	0.0210437
MELO3C011258	36.0911	-2.11062	0.00208771	0.0210305
MELO3C004600	60.1691	-2.51771	0.00208057	0.0209809
MELO3C013018	4.60891	5.75393	0.00207701	0.0209562
MELO3C003318	67.5247	-1.0295	0.00206282	0.0208242
MELO3C026880	214.71	-1.27905	0.00204846	0.0207344
MELO3C004712	185.131	1.37054	0.00200887	0.0203774
MELO3C007175	139.399	-2.31357	0.00200614	0.0203606
MELO3C023161	8.49551	-6.44659	0.00200344	0.0203441
MELO3C009418	6.22893	-4.07269	0.00197126	0.0200347
MELO3C012998	134.77	1.60695	0.00196782	0.0200223
MELO3C026642	35.2888	-2.77825	0.00196047	0.0199613
MELO3C016734	124.236	1.25353	0.00195773	0.0199549
MELO3C018472	472.844	2.52763	0.00195762	0.0199549
MELO3C025779	103.362	-1.2431	0.0019521	0.0199189
MELO3C004836	319.419	-1.75238	0.00195086	0.0199171
MELO3C018799	18.1523	4.80266	0.00194128	0.0198407
MELO3C018446	57.0769	-1.03598	0.0019349	0.0198183
MELO3C006208	1409.62	-1.7753	0.00191699	0.0196562
MELO3C006869	16.4201	-2.07327	0.00191572	0.0196538
MELO3C003810	3.12092	-5.0032	0.00190789	0.0195995
MELO3C022068	192.872	1.47332	0.00189564	0.0195007
MELO3C009483	4.55329	4.71182	0.00189346	0.0194889
MELO3C017399	273.583	-1.08509	0.00189079	0.019472
MELO3C004175	62.2397	-1.03891	0.00187561	0.0193366
MELO3C011405	258.005	-2.81889	0.00187279	0.0193286
MELO3C011275	41.9939	-2.19419	0.00186291	0.0192497
MELO3C015517	31.6212	-1.29381	0.0018631	0.0192497
MELO3C021264	261.279	-1.74137	0.00185744	0.0192227
MELO3C006944	296.987	1.98279	0.0018468	0.0191335
MELO3C016544	13.274	-2.87144	0.00184439	0.0191295
MELO3C017264	744.824	-1.10996	0.0018421	0.0191267
MELO3C009369	86.255	1.44577	0.00182054	0.0189341
MELO3C022653	6.52554	-3.46731	0.00180406	0.0188039
MELO3C006728	77.5081	-2.15296	0.00179907	0.0187699
MELO3C024204	17.436	1.719	0.00175872	0.0184227
MELO3C002839	20.7251	-3.31746	0.00174892	0.0183455
MELO3C007560	408.948	-1.72096	0.00174625	0.0183328
MELO3C007492	111.368	-1.19689	0.00173584	0.018264
MELO3C003803	14.087	-6.19306	0.00172962	0.0182262
MELO3C023827	338.178	-1.16423	0.00172986	0.0182262
MELO3C020277	26.9946	1.22427	0.00173129	0.0182262
MELO3C004370	2894.26	1.28358	0.00171252	0.018089
MELO3C015897	57.1196	-1.21025	0.00170672	0.018056
MELO3C016834	43.3534	1.35302	0.00169757	0.0179813
MELO3C005237	55.5503	1.04048	0.00169214	0.0179338
MELO3C014192	172.019	-1.02534	0.00166607	0.0177172
MELO3C016714	5748.15	1.94439	0.00164703	0.0175344
MELO3C003724	23.6293	1.82144	0.00164308	0.0175027
MELO3C025324	25.1001	3.26297	0.00160985	0.0171966
MELO3C025347	6623.57	-1.13459	0.00160849	0.0171918
MELO3C021589	1047.66	1.31867	0.00159851	0.0170948
MELO3C022206	30.3626	1.98784	0.00159029	0.0170454
MELO3C004104	225.675	-1.76394	0.00157455	0.016914
MELO3C004362	120.132	-1.17165	0.00156574	0.0168491
MELO3C004294	58.7351	2.97954	0.00152804	0.0165186
MELO3C009136	388.548	1.43676	0.00152022	0.0164717
MELO3C007367	232.695	1.62543	0.00151962	0.0164717
MELO3C007729	231.895	-1.52963	0.00151169	0.016398
MELO3C018381	3.27832	-5.07368	0.00150801	0.0163675
MELO3C017176	16759.7	1.51213	0.00149152	0.0162538
MELO3C005801	77.6249	-2.06514	0.00147696	0.016123
MELO3C005995	115.501	-1.76467	0.00146408	0.0160101
MELO3C025091	1276.36	-1.08855	0.00146039	0.015979
MELO3C007809	34.2007	-4.62399	0.00145755	0.0159572
MELO3C008692	9.49337	2.77972	0.00145378	0.0159405
MELO3C015772	23216.6	1.31693	0.00144952	0.0159101
MELO3C005704	2046.79	-1.91343	0.0014384	0.0158024
MELO3C014595	877.14	-1.36352	0.00142889	0.0157161
MELO3C005169	1890.94	1.1414	0.00142336	0.0156644
MELO3C002551	88.8087	-1.1487	0.00142204	0.015659
MELO3C007644	452.027	-1.8533	0.00142012	0.0156469
MELO3C005502	18.9668	3.32533	0.00141932	0.0156469
MELO3C002351	438.315	2.13059	0.00141161	0.0155804
MELO3C019934	72.8617	-2.03951	0.00139778	0.0154548
MELO3C006039	48.0807	1.04568	0.00139204	0.0154064
MELO3C012031	212.934	1.18356	0.00139259	0.0154064
MELO3C003441	981.886	-1.23809	0.00138697	0.0153712
MELO3C004794	310.976	1.15094	0.00138164	0.0153212
MELO3C007449	76.6028	-1.07765	0.00136028	0.015102
MELO3C012320	592.319	1.01161	0.00135927	0.015102
MELO3C027421	790.584	1.46695	0.00134804	0.0149924
MELO3C007253	136.241	-1.10634	0.00134701	0.0149898
MELO3C021901	32.5862	-2.22748	0.00133316	0.0148641
MELO3C024909	510.972	1.00718	0.00133414	0.0148641
MELO3C022006	111.215	1.74868	0.00133386	0.0148641
MELO3C006504	118.893	2.74129	0.00131569	0.0147018
MELO3C004946	422.636	-1.59132	0.00131348	0.0146945
MELO3C018859	32.0006	-2.47497	0.00130484	0.0146152
MELO3C001614	9.18401	-4.59431	0.00129908	0.0145679
MELO3C002610	8.76296	3.67679	0.00129117	0.0144877
MELO3C014033	30.8191	-2.0379	0.0012796	0.0143835
MELO3C022247	68.698	1.86433	0.00127398	0.0143289
MELO3C018972	81.3392	1.68597	0.00126071	0.0141965
MELO3C014682	39.6933	-1.32677	0.00125988	0.0141956
MELO3C020210	127.464	1.6188	0.00125719	0.0141822
MELO3C006235	108.051	1.27749	0.00125564	0.0141731
MELO3C022015	894.795	1.03485	0.00124829	0.0140986
MELO3C015118	1003.67	-1.38197	0.00123455	0.0139768
MELO3C008207	371.728	1.41928	0.00122693	0.0139129
MELO3C016627	59.0593	1.48738	0.00121445	0.0137988
MELO3C022327	10.0414	-2.21407	0.0012056	0.0137257
MELO3C011218	76.438	1.58518	0.00120189	0.0137137
MELO3C009089	2884.95	1.0228	0.00120097	0.0137115
MELO3C013102	43.2739	-1.70754	0.00119203	0.0136424
MELO3C003988	9.45767	-3.64771	0.00116468	0.0133698
MELO3C004053	61.4582	1.52066	0.00115861	0.0133163
MELO3C000976	29.2122	-1.8524	0.00114442	0.0132013
MELO3C016809	1140.16	-1.40942	0.00114243	0.0131864
MELO3C007597	613.668	-1.88936	0.0011393	0.0131583
MELO3C014818	123.181	-1.29127	0.00113109	0.0130874
MELO3C023049	26.5129	-4.14079	0.00112725	0.0130569
MELO3C008851	1810.67	-1.12251	0.00112632	0.0130562
MELO3C021231	960.978	1.28169	0.00112207	0.013015
MELO3C007793	261.642	1.69984	0.00111944	0.0129923
MELO3C006003	19.8211	-2.57361	0.001115	0.0129647
MELO3C007477	131.772	3.63633	0.00111257	0.0129524
MELO3C017883	77.6417	-2.66476	0.00110597	0.0128994
MELO3C002696	21.1762	-3.9528	0.00110066	0.0128453
MELO3C009550	1979	1.16967	0.00109995	0.012845
MELO3C014626	10.9163	3.10053	0.00108761	0.0127402
MELO3C024412	52.1246	2.04273	0.00108298	0.0127028
MELO3C009522	265.696	-1.12837	0.0010692	0.0125713
MELO3C020975	25.1738	-2.34693	0.00106582	0.0125393
MELO3C021682	12.8647	-2.87411	0.00106316	0.0125158
MELO3C012142	223.235	1.25956	0.00105973	0.0124831
MELO3C002692	1681.82	2.18301	0.00105884	0.0124805
MELO3C015668	31.115	-2.21671	0.00105663	0.0124622
MELO3C019188	621.674	-1.36755	0.0010394	0.0122742
MELO3C024764	332.392	-6.21232	0.00101707	0.0120558
MELO3C018360	12.4619	2.0725	0.00101698	0.0120558
MELO3C026310	956.294	1.03874	0.00100328	0.0119072
MELO3C025408	7585.78	1.48785	0.00100029	0.0118791
MELO3C002051	7.7177	-3.36554	0.000999571	0.0118781
MELO3C017942	772.769	-1.35668	0.000986457	0.0117569
MELO3C003230	155.335	-1.33677	0.000982175	0.0117229
MELO3C014757	76.0093	-1.17565	0.000976627	0.0116714
MELO3C009219	214.786	1.63291	0.000974957	0.0116588
MELO3C011443	202.079	2.22247	0.000973748	0.0116517
MELO3C010863	724.978	-1.03544	0.000968076	0.0116059
MELO3C004597	205.471	2.44219	0.000958737	0.0115085
MELO3C018467	98.6131	1.09476	0.000953661	0.0114621
MELO3C002969	8.55378	-3.11256	0.000946248	0.0113875
MELO3C016390	129.404	-2.0876	0.000932218	0.0112329
MELO3C015516	58.3312	-1.1082	0.00092527	0.0111636
MELO3C014016	389.647	1.31262	0.000925284	0.0111636
MELO3C013770	15.4932	-4.06722	0.000917343	0.0110976
MELO3C019335	300.767	1.14492	0.000917682	0.0110976
MELO3C007535	80.8813	-1.03132	0.000913722	0.0110806
MELO3C002673	27.3517	-1.64877	0.000906082	0.0110092
MELO3C016964	165.893	-1.33612	0.000905307	0.0110092
MELO3C006025	186.595	1.20463	0.000905659	0.0110092
MELO3C006571	20.1899	2.67081	0.000891271	0.0108711
MELO3C007379	210.888	-4.65503	0.000885023	0.0108143
MELO3C016967	1801.04	-1.36311	0.000883851	0.0108085
MELO3C026043	54.5355	-2.29176	0.000880919	0.0107796
MELO3C013524	208.298	1.07585	0.000880742	0.0107796
MELO3C012048	356.569	-1.19581	0.000878667	0.010766
MELO3C002684	45.2066	1.36801	0.000878667	0.010766
MELO3C008796	1040.64	1.19324	0.000874072	0.0107346
MELO3C023819	135.426	-2.26478	0.000872346	0.0107232
MELO3C013314	5.02878	4.87947	0.000864641	0.0106423
MELO3C008077	13.2451	-4.58818	0.000855743	0.0105397
MELO3C000048	3.37113	5.29843	0.000851433	0.0104934
MELO3C020785	580.121	-1.53274	0.000846222	0.0104605
MELO3C019206	121.926	-1.29464	0.000835787	0.0103546
MELO3C002289	3.74652	-5.26361	0.000828492	0.0102709
MELO3C003066	805.028	-2.2961	0.000823156	0.0102249
MELO3C023519	78.1492	-1.95035	0.000820055	0.0101997
MELO3C023611	3.55246	-5.1815	0.000816501	0.0101622
MELO3C006860	21.7759	-1.69346	0.000815038	0.0101507
MELO3C002179	803.105	-1.2686	0.000809881	0.0101064
MELO3C020913	2126.43	-1.16273	0.000804453	0.0100584
MELO3C009630	5134.95	1.2727	0.000805107	0.0100584
MELO3C001365	15.736	2.13214	0.000803476	0.0100584
MELO3C023394	130.853	-1.04962	0.000798098	0.00999896
MELO3C014315	234.554	-1.45821	0.000793223	0.00995766
MELO3C013552	130.027	-1.98759	0.00078938	0.00993538
MELO3C013725	171.451	-1.2081	0.000789948	0.00993538
MELO3C000527	4.17125	-5.40755	0.000777402	0.0098046
MELO3C024570	561.833	-1.60219	0.000776524	0.00980006
MELO3C016338	15.9287	2.18965	0.000769308	0.00972543
MELO3C008039	38.1241	-2.17998	0.000768149	0.00972029
MELO3C009706	320.071	-1.99226	0.000757416	0.00961664
MELO3C010210	132.567	-1.43919	0.000756759	0.00961664
MELO3C016093	17.7117	1.7685	0.000756913	0.00961664
MELO3C026805	156.72	1.10303	0.000752704	0.00957609
MELO3C026370	253.735	2.52805	0.000752293	0.00957609
MELO3C007774	2835.21	-1.79879	0.000750004	0.0095546
MELO3C020271	72.0511	1.80297	0.000749652	0.0095546
MELO3C009709	29.5146	1.3582	0.00074394	0.00949653
MELO3C024252	33.4366	-1.52154	0.000741375	0.00947657
MELO3C015016	172.92	-2.43757	0.000740324	0.00946953
MELO3C001959	32.5686	-2.09494	0.000739566	0.00946953
MELO3C022318	49.3968	-1.39967	0.000732622	0.00940281
MELO3C027162	3.6054	5.39147	0.00073126	0.00939808
MELO3C005324	368.932	-1.05051	0.000724325	0.00933431
MELO3C004142	137.56	-1.28075	0.000723112	0.00932504
MELO3C002543	106.377	1.60794	0.000711053	0.00918832
MELO3C007072	601.112	-1.15953	0.000706003	0.00913555
MELO3C023011	15.1086	2.09442	0.000704616	0.00912384
MELO3C018098	984.282	-1.0613	0.000703029	0.00911211
MELO3C024499	2102.46	-8.69233	0.000695465	0.00904248
MELO3C014959	17.211	1.86625	0.000686918	0.0089498
MELO3C013952	2582.93	3.6913	0.000671349	0.00876507
MELO3C002582	176.211	1.32828	0.000669051	0.0087411
MELO3C003721	691.564	-1.37836	0.000668224	0.00873632
MELO3C010758	658.651	1.09195	0.000664455	0.0087051
MELO3C000376	15.0296	-3.45092	0.000654413	0.00859139
MELO3C015430	270.927	-2.64804	0.000649203	0.00852891
MELO3C011706	12.0479	-4.39912	0.000646254	0.00850197
MELO3C002220	310.766	-1.19443	0.000645862	0.00850197
MELO3C012662	107.84	-2.39603	0.000641916	0.00846562
MELO3C016445	3.79675	-5.272	0.000640054	0.00844978
MELO3C011976	92.5727	1.08477	0.000633813	0.00837909
MELO3C026278	106.423	1.92455	0.000633378	0.00837909
MELO3C014356	78.9103	-2.90119	0.000627735	0.00832784
MELO3C000333	23.9458	-1.84855	0.000626564	0.00831813
MELO3C021693	30.4633	-1.28963	0.000626096	0.00831776
MELO3C016005	124.348	-1.57726	0.000618771	0.0082378
MELO3C025076	1989.15	1.48235	0.000613783	0.00818868
MELO3C022321	1507.99	-1.38056	0.000609555	0.00815843
MELO3C020861	4372.73	1.3652	0.000609964	0.00815843
MELO3C005927	55.3732	1.15447	0.000605162	0.00810797
MELO3C013654	221.646	1.03614	0.000598683	0.00803824
MELO3C023418	2173.06	-1.59124	0.000592248	0.00795749
MELO3C024400	376.98	-2.87597	0.000591561	0.00795391
MELO3C010338	617.417	-1.04009	0.000578668	0.00781388
MELO3C016679	96.6775	-1.08908	0.000575076	0.00777647
MELO3C022076	3966.62	-1.0085	0.000569987	0.00771318
MELO3C006248	60.6294	1.03431	0.000569357	0.00771318
MELO3C023871	10.695	-6.7786	0.000564963	0.00766163
MELO3C014314	3.83474	-5.29242	0.00056444	0.00766003
MELO3C023295	69.5424	-6.65181	0.000564031	0.00765997
MELO3C010778	3514.87	-1.26718	0.000561067	0.00762519
MELO3C015387	387.329	-1.59437	0.000560122	0.00761782
MELO3C010748	118.043	-1.43097	0.000559972	0.00761782
MELO3C024257	3197.97	1.16676	0.000558412	0.00761256
MELO3C005573	59.8414	1.68422	0.000558731	0.00761256
MELO3C007873	44.2476	1.10967	0.000557281	0.00760652
MELO3C019382	965.411	1.31787	0.000555284	0.00759021
MELO3C026367	1269.47	2.17715	0.000554709	0.00758784
MELO3C006338	1237.54	1.25634	0.000552175	0.00757509
MELO3C008838	1015.41	1.4581	0.000549427	0.00754834
MELO3C006149	21.4013	1.80112	0.000545107	0.0075108
MELO3C014077	7.71311	5.50261	0.000541373	0.00746479
MELO3C018882	101.076	-4.29422	0.00054068	0.00746067
MELO3C011173	338.363	-1.3478	0.000539947	0.00745955
MELO3C016055	67.8168	1.75948	0.000540041	0.00745955
MELO3C015640	10.7536	-2.34372	0.000538529	0.00745274
MELO3C012793	154.586	-7.11333	0.000534331	0.00740548
MELO3C006434	319.412	-1.55051	0.000534119	0.00740548
MELO3C006444	289.378	-1.33525	0.000531575	0.00738647
MELO3C026001	25.388	-2.71226	0.000530294	0.00738197
MELO3C020688	100.186	1.72938	0.000530197	0.00738197
MELO3C009877	708.02	-1.03017	0.000528556	0.00736863
MELO3C024256	342.188	-2.53534	0.00052681	0.0073497
MELO3C016006	31.8609	-1.71418	0.000519249	0.00726565
MELO3C026423	182.924	1.11953	0.00051177	0.00718225
MELO3C019231	298.988	-1.23372	0.000502105	0.00706232
MELO3C004103	65.2335	-9.38193	0.000500595	0.00704632
MELO3C013586	7.51785	-3.28347	0.000499321	0.00703886
MELO3C024483	15432.5	2.1329	0.00049741	0.00701715
MELO3C016596	50.6958	-4.18173	0.000496428	0.00700852
MELO3C021684	7.91742	-6.34435	0.00048961	0.00692778
MELO3C001545	134.196	-1.44859	0.000489084	0.00692551
MELO3C005968	60.1606	-1.31067	0.000486736	0.00689743
MELO3C010293	237.542	-1.24752	0.0004783	0.00680337
MELO3C016661	150.249	1.27588	0.000467552	0.00667558
MELO3C003881	86.1389	-1.95488	0.000460354	0.00658773
MELO3C013603	272.032	-1.25319	0.000458059	0.00656482
MELO3C022805	515.114	-1.21492	0.000457194	0.00655738
MELO3C023520	653.487	1.52914	0.000453974	0.00652728
MELO3C019808	384.044	-1.63489	0.000441305	0.00637785
MELO3C022833	135.732	2.11386	0.000440877	0.00637653
MELO3C017050	18.1146	-2.17614	0.000440119	0.00637044
MELO3C024312	110.321	-1.60105	0.000432509	0.00626988
MELO3C015642	19.0543	-5.18046	0.000430176	0.00624846
MELO3C008429	1417.05	-1.10588	0.00043037	0.00624846
MELO3C020562	1210.36	1.41178	0.000428786	0.00623503
MELO3C020292	19.0315	-1.64544	0.000423272	0.0061786
MELO3C026436	13638	-1.97326	0.000420462	0.00614232
MELO3C025268	103.633	-1.43092	0.000420036	0.00614083
MELO3C006909	87.9299	-1.2102	0.000417853	0.00611364
MELO3C018830	45.7119	1.44151	0.000416652	0.00610474
MELO3C005476	26.4866	1.60328	0.000416922	0.00610474
MELO3C016552	29.4351	-2.47018	0.000415352	0.00609119
MELO3C018880	57228.7	1.12507	0.000415032	0.00609119
MELO3C022034	37.1057	1.55715	0.000412753	0.00606247
MELO3C004119	77.1769	1.04927	0.00041236	0.0060614
MELO3C003598	13.1702	-3.03844	0.000410243	0.00603498
MELO3C000588	3.72324	5.44181	0.000409247	0.006025
MELO3C017549	10.4083	-3.7927	0.000403921	0.00596983
MELO3C001758	3.71201	5.43803	0.000403614	0.00596983
MELO3C013699	1821.42	1.67624	0.000401457	0.0059427
MELO3C025079	11.3525	-3.23924	0.000400673	0.00593574
MELO3C016989	175.796	-2.39306	0.000393437	0.00585145
MELO3C025105	78.0739	-3.50842	0.000391886	0.00584159
MELO3C010747	79.7071	1.06485	0.000392157	0.00584159
MELO3C026414	129.198	-1.11871	0.00038825	0.00579709
MELO3C017644	44.5619	-2.5563	0.000378975	0.00567653
MELO3C013163	7679.98	-1.16575	0.000375733	0.00563689
MELO3C005783	504.367	1.15782	0.000370674	0.00556982
MELO3C011095	2564.29	-1.80216	0.000369675	0.00555932
MELO3C021031	459.481	-1.15281	0.000369681	0.00555932
MELO3C017582	454.077	-1.37541	0.000368788	0.00555473
MELO3C014076	5.17131	5.9107	0.00036822	0.00555059
MELO3C010170	67.5697	1.45565	0.000366257	0.0055254
MELO3C027346	191.44	-1.71815	0.000365683	0.00552114
MELO3C026897	2987.65	-1.29793	0.000363763	0.00549653
MELO3C010776	409.223	-2.58805	0.000361481	0.00547079
MELO3C019762	1315.13	-1.5526	0.000354125	0.00537497
MELO3C007540	180.19	-1.45743	0.000354297	0.00537497
MELO3C017929	243.855	-2.0211	0.000353196	0.00537119
MELO3C015838	58.5551	-2.00397	0.000352104	0.00536314
MELO3C004637	892.933	-1.17894	0.000352235	0.00536314
MELO3C008287	345.407	1.5744	0.000348814	0.00533027
MELO3C007723	394.121	-1.2982	0.000342801	0.00524685
MELO3C007403	14.9241	2.80191	0.000339722	0.00520815
MELO3C006995	56.7787	1.02939	0.000339069	0.00520235
MELO3C017160	58.3533	1.20745	0.000339067	0.00520235
MELO3C011853	304.64	-1.35174	0.00033212	0.00510401
MELO3C026375	351.945	1.16921	0.000330134	0.00507762
MELO3C005612	136.939	-1.73909	0.00032792	0.00505442
MELO3C018854	138.601	-1.09573	0.000328091	0.00505442
MELO3C011478	1796.2	1.95594	0.000323112	0.00498991
MELO3C018862	798.34	3.11016	0.000317422	0.00491005
MELO3C025613	6522.53	-2.74222	0.000316514	0.00490001
MELO3C019267	266.413	-1.07242	0.000314468	0.00487632
MELO3C005816	819.754	-1.00053	0.000314385	0.00487632
MELO3C015881	87.7729	-2.36416	0.000312599	0.00486004
MELO3C026498	1546.98	-2.253	0.000312349	0.00486004
MELO3C007874	236.553	1.05734	0.000312648	0.00486004
MELO3C021980	4.36747	5.67489	0.000312173	0.00486004
MELO3C020860	40.405	1.32579	0.000304385	0.00475504
MELO3C006278	123.675	-1.11494	0.000299654	0.004685
MELO3C023673	121.382	1.06024	0.000299611	0.004685
MELO3C013889	291.779	1.49809	0.000298855	0.00468025
MELO3C026844	89.5824	1.00044	0.000298564	0.00467956
MELO3C010815	62.6443	1.10659	0.000297658	0.00466923
MELO3C014872	428.03	-2.14317	0.000296275	0.0046562
MELO3C023972	92.3542	-1.14042	0.000296335	0.0046562
MELO3C018690	16.3694	-2.06677	0.000291737	0.00459158
MELO3C009203	1915.41	1.51409	0.000288577	0.00454941
MELO3C018801	965.4	-1.58579	0.000283211	0.00447512
MELO3C005467	535.081	1.71231	0.000283391	0.00447512
MELO3C011705	1033.25	-1.98794	0.000282568	0.00446959
MELO3C027013	235.271	1.17436	0.000281642	0.00445867
MELO3C004474	508.783	-1.32471	0.000281041	0.0044566
MELO3C021533	8.3415	-3.45082	0.000279834	0.00444865
MELO3C007415	111.657	1.15071	0.000275852	0.00439274
MELO3C017060	220.476	-1.70994	0.000274684	0.00437781
MELO3C013103	12.5158	-5.16814	0.000270929	0.00432526
MELO3C010431	2043.07	-1.05409	0.000266613	0.00425995
MELO3C019814	127.476	2.40946	0.000265086	0.00424272
MELO3C013315	29.7183	1.58896	0.000263541	0.00422157
MELO3C026494	511.974	1.28774	0.000258969	0.00415889
MELO3C014723	1837.58	1.08005	0.00025825	0.00415086
MELO3C003680	104.44	-1.33302	0.000254147	0.00409536
MELO3C022939	93.6948	-1.18001	0.000253848	0.00409403
MELO3C022684	475.261	1.05132	0.000251987	0.00407095
MELO3C022917	35.8346	-2.00014	0.000248926	0.00402838
MELO3C010910	1727.52	-1.40927	0.000248602	0.00402838
MELO3C003418	7839.76	-1.09766	0.000248917	0.00402838
MELO3C008356	420.847	-1.09863	0.000247734	0.00401941
MELO3C000115	4.15757	5.60661	0.000247593	0.00401941
MELO3C026588	95.7768	-1.26526	0.000245272	0.00398631
MELO3C025583	6.28474	6.20249	0.000244668	0.00398219
MELO3C023678	56.1741	-2.61414	0.000241272	0.00393482
MELO3C013120	275.537	-1.45432	0.00023886	0.00390025
MELO3C005811	287.335	-1.13963	0.000238857	0.00390025
MELO3C018579	3173.99	-1.89826	0.000234471	0.00384045
MELO3C014969	780.39	-1.27704	0.000233233	0.00383189
MELO3C015964	63.0772	-1.94487	0.00023136	0.00380597
MELO3C011588	540.148	-1.11958	0.000229417	0.00378059
MELO3C024316	47.6616	1.25701	0.000225184	0.0037238
MELO3C011299	2065.35	1.58849	0.000215046	0.00357806
MELO3C006362	6262.86	-1.10417	0.000214098	0.00356541
MELO3C015337	239.058	-1.80591	0.000209725	0.00350492
MELO3C009714	2231.45	-1.28858	0.000208903	0.00349427
MELO3C012270	164.343	1.14119	0.000208008	0.00348238
MELO3C017329	475.064	1.1286	0.0002029	0.0034076
MELO3C023523	419.78	1.23634	0.00020156	0.00339548
MELO3C009388	25.0773	1.73169	0.000200819	0.003386
MELO3C008993	41.0013	1.38407	0.000196859	0.00332515
MELO3C019354	10.8519	-5.81533	0.000194785	0.00329308
MELO3C023203	16.8564	-6.45723	0.000191169	0.00324157
MELO3C003567	29.9846	2.90081	0.000189367	0.00322163
MELO3C014347	65.148	-1.72698	0.000187049	0.00318792
MELO3C009881	69.9862	-2.17929	0.000185489	0.00316902
MELO3C021220	657.942	1.20833	0.000185031	0.00316493
MELO3C019585	6133.07	-2.13273	0.000183534	0.00314218
MELO3C022354	2211.08	1.08763	0.000183284	0.00314218
MELO3C013665	94.121	-2.9448	0.000182154	0.00312703
MELO3C012195	62.9321	1.07102	0.000181223	0.00311388
MELO3C018604	33.6936	-1.37208	0.000180621	0.00310636
MELO3C022838	48.9999	-1.50429	0.000176624	0.00304497
MELO3C005571	1351.97	1.11124	0.00017673	0.00304497
MELO3C025508	4.8467	5.82733	0.000176369	0.00304497
MELO3C000994	4.29453	5.64544	0.00017564	0.00303726
MELO3C016579	433.918	1.26878	0.000173829	0.00300869
MELO3C011829	54.6197	1.14963	0.000172393	0.00298657
MELO3C008914	243.089	-1.21246	0.000172049	0.00298334
MELO3C005796	204.987	-1.29688	0.000171762	0.00298109
MELO3C006679	867.541	-1.33546	0.000171437	0.00297818
MELO3C019840	643.226	1.58438	0.000170993	0.00297584
MELO3C020504	56.4692	1.35267	0.000167922	0.00292788
MELO3C025298	287.996	1.37468	0.000164852	0.00288498
MELO3C011993	116.022	-1.70552	0.000161965	0.00283708
MELO3C015888	179.383	-2.20871	0.000160724	0.00282058
MELO3C016995	486.048	-1.11717	0.00016066	0.00282058
MELO3C019570	44.7926	-1.48298	0.000159467	0.00280372
MELO3C017753	84.3625	-1.11659	0.000158033	0.00278109
MELO3C008100	58.2939	-4.01537	0.000155803	0.00275445
MELO3C006590	17.8401	-2.61639	0.000155937	0.00275445
MELO3C023557	182.539	3.56901	0.000153568	0.00272277
MELO3C021912	28.9632	-1.80223	0.000152494	0.00270627
MELO3C003879	45.6074	-1.33534	0.000152219	0.00270392
MELO3C007424	79.1982	-1.34888	0.00014968	0.00267137
MELO3C006331	666.312	1.16765	0.000147676	0.00263809
MELO3C009007	1193.53	-1.16274	0.000147077	0.00262986
MELO3C015945	23.4593	-1.66814	0.000145572	0.00260543
MELO3C004342	46.4333	-1.22136	0.000145318	0.00260334
MELO3C021427	42.1996	1.51751	0.000145141	0.00260334
MELO3C027288	204.478	-1.84572	0.000139616	0.00252269
MELO3C015058	24.6831	-2.32434	0.000138733	0.00250914
MELO3C000298	2926.99	-1.76561	0.000137549	0.00249009
MELO3C005992	1680.52	-2.13637	0.000136305	0.00247232
MELO3C024686	89.8973	-1.05393	0.00013507	0.00245225
MELO3C018242	2270.79	-1.29251	0.000132881	0.00241948
MELO3C021179	447.896	-1.34761	0.00013055	0.00238623
MELO3C001003	5.49884	6.00429	0.000130403	0.00238584
MELO3C010798	231.62	-1.00384	0.0001289	0.00236063
MELO3C010185	2649.46	-1.19684	0.00012868	0.00235889
MELO3C007337	60.9825	2.19537	0.00012698	0.00233224
MELO3C023460	26.9234	1.98142	0.000125341	0.00230951
MELO3C023188	453.515	2.16862	0.000125309	0.00230951
MELO3C005290	69.6934	-3.84803	0.000122153	0.00225893
MELO3C015280	331.937	-1.16721	0.000121405	0.00224729
MELO3C015403	587.31	-1.32999	0.00011875	0.00220701
MELO3C013624	532.787	1.22662	0.000118664	0.00220701
MELO3C000885	40.4807	1.35735	0.000117665	0.00219959
MELO3C021955	91.2439	1.23197	0.000117377	0.00219638
MELO3C024521	85.7453	-1.49836	0.000116464	0.00218145
MELO3C000903	12.0048	-3.12713	0.000116309	0.00218071
MELO3C008847	333.338	1.30157	0.000116051	0.00217803
MELO3C007086	1363.92	1.20007	0.000115391	0.00216779
MELO3C018455	99.1931	1.09794	0.000112993	0.00212696
MELO3C014599	658.497	1.14905	0.000112591	0.00212151
MELO3C001274	147.911	1.53882	0.000108541	0.00205749
MELO3C007749	1220.61	-1.29396	0.000105555	0.0020029
MELO3C017002	395.962	-1.99504	0.000105319	0.00200042
MELO3C026380	69.3879	-2.55019	0.000104309	0.00198522
MELO3C004274	355.565	-1.42323	0.000104222	0.00198522
MELO3C022429	4891.79	-4.76965	0.000102604	0.00195763
MELO3C010234	10843.2	-1.14582	0.000102652	0.00195763
MELO3C007958	93.3458	-2.52328	0.000101109	0.00193211
MELO3C009961	187.167	-3.71223	0.000100514	0.00192267
MELO3C005974	17.8746	-3.95192	9.82e-05	0.00188693
MELO3C015459	423.355	-1.17229	9.8e-05	0.00188497
MELO3C018005	2482.22	-3.08647	9.53e-05	0.00183695
MELO3C004258	73.7184	1.63239	9.49e-05	0.00183695
MELO3C022678	222.463	-2.73897	9.44e-05	0.00183008
MELO3C004249	10.1509	-5.71994	9.41e-05	0.00182627
MELO3C019906	99.5615	1.14355	9.41e-05	0.00182627
MELO3C011852	4155.89	1.34859	9.37e-05	0.00182227
MELO3C005737	116.955	-1.36622	9.28e-05	0.00180722
MELO3C010941	848.251	1.338	8.99e-05	0.0017624
MELO3C002941	59.3733	1.37615	8.95e-05	0.00175611
MELO3C015382	93.3911	1.57108	8.92e-05	0.00175245
MELO3C020780	6303.61	1.45151	8.87e-05	0.00174353
MELO3C002477	57.0229	-4.80522	8.74e-05	0.00172169
MELO3C002670	47.1126	-1.35067	8.63e-05	0.00170445
MELO3C005070	15.3858	2.18442	8.54e-05	0.00168898
MELO3C011968	292.659	-1.89126	8.31e-05	0.00164511
MELO3C011466	21.2066	-3.97433	8.23e-05	0.00163263
MELO3C013382	2801.43	-1.18631	8.23e-05	0.00163263
MELO3C020535	244.03	-2.49692	8.16e-05	0.00162126
MELO3C021144	32.4504	-3.9864	8.12e-05	0.00161431
MELO3C019544	171.343	1.55131	7.93e-05	0.00158331
MELO3C024263	299.46	-1.88613	7.91e-05	0.00157984
MELO3C004549	280.705	2.17554	7.85e-05	0.00157047
MELO3C012408	39.8725	-2.72059	7.82e-05	0.00156533
MELO3C009733	440.955	1.12697	7.79e-05	0.0015631
MELO3C009469	157.696	2.03561	7.74e-05	0.00155365
MELO3C024379	22.0601	2.04015	7.71e-05	0.00155079
MELO3C021976	368.146	-1.11671	7.65e-05	0.00154225
MELO3C011223	2930.2	-1.91301	7.58e-05	0.0015296
MELO3C005292	197.657	2.24878	7.53e-05	0.00152143
MELO3C023456	73.4736	-1.0598	7.48e-05	0.00151668
MELO3C025330	16.6784	4.29703	7.4e-05	0.00150585
MELO3C025521	138.94	-2.93042	7.3e-05	0.00148721
MELO3C015880	1621.99	-1.78054	7.24e-05	0.00147754
MELO3C014593	901.672	-1.50513	7.09e-05	0.00144746
MELO3C009222	2745.86	1.52027	7.02e-05	0.00143494
MELO3C020105	64.2879	1.99931	6.98e-05	0.00142877
MELO3C026075	384.163	1.66381	6.91e-05	0.00141674
MELO3C004550	1350.82	2.37858	6.71e-05	0.00138436
MELO3C024572	338.77	-1.24114	6.61e-05	0.00136442
MELO3C012249	36.9982	2.7369	6.57e-05	0.00135838
MELO3C015498	131.141	-1.88515	6.48e-05	0.00134087
MELO3C017194	228.6	1.06747	6.41e-05	0.00133011
MELO3C012114	2268.04	-1.58802	6.21e-05	0.00128999
MELO3C022169	1031.6	1.13233	6.17e-05	0.00128321
MELO3C011957	856.433	1.44857	6.13e-05	0.00127646
MELO3C020597	1560.36	1.54865	6.05e-05	0.00126406
MELO3C020400	204.165	-1.8942	5.91e-05	0.00123976
MELO3C000589	9.56588	3.25311	5.91e-05	0.00123976
MELO3C001498	18.2444	-2.9299	5.85e-05	0.00123229
MELO3C002147	884.921	-1.64326	5.85e-05	0.00123229
MELO3C008224	136.761	-1.49833	5.7e-05	0.00120527
MELO3C015912	5862.54	1.40446	5.69e-05	0.00120462
MELO3C002101	39.8346	1.61615	5.68e-05	0.00120364
MELO3C026703	23.9269	-3.21303	5.61e-05	0.00119153
MELO3C026033	20.6824	-2.71937	5.62e-05	0.00119153
MELO3C005653	43.7418	-1.25667	5.6e-05	0.00119153
MELO3C002925	10.7331	6.96974	5.62e-05	0.00119153
MELO3C025395	1466.91	1.07759	5.46e-05	0.00116329
MELO3C016270	40.8385	-1.5133	5.45e-05	0.00116161
MELO3C017989	90.1647	-1.6321	5.43e-05	0.00116109
MELO3C009963	502.75	1.09997	5.44e-05	0.00116109
MELO3C020281	8.63538	5.68031	5.35e-05	0.00115073
MELO3C001954	311.837	1.22855	5.33e-05	0.00114678
MELO3C009698	24.0689	-3.19581	5.3e-05	0.00114095
MELO3C015538	873.14	-1.68759	5.26e-05	0.00113496
MELO3C004475	345.628	-1.57596	5.22e-05	0.00112965
MELO3C022430	5290.5	-4.5723	5.19e-05	0.00112436
MELO3C004247	161.61	-3.81496	5.17e-05	0.00112133
MELO3C017450	93.4217	1.33535	5.14e-05	0.00111818
MELO3C006395	322.409	1.49904	5.07e-05	0.00110391
MELO3C023593	28.2197	1.89485	5.03e-05	0.00109631
MELO3C026045	3076.86	-1.8053	5e-05	0.00109031
MELO3C022993	55.6781	-3.14507	4.96e-05	0.00108299
MELO3C018749	2661.78	1.06347	4.91e-05	0.00107439
MELO3C007616	306.286	1.12762	4.77e-05	0.00104687
MELO3C019334	124.126	-1.36298	4.75e-05	0.00104326
MELO3C025698	14.1097	-3.62095	4.72e-05	0.00103933
MELO3C024416	87.9396	1.17867	4.71e-05	0.00103788
MELO3C027095	186.478	1.31506	4.66e-05	0.00102909
MELO3C009146	176.87	-1.22386	4.62e-05	0.00102169
MELO3C025777	220.476	-1.25983	4.61e-05	0.00102059
MELO3C025664	192.28	1.56175	4.4e-05	0.000978314
MELO3C008693	271.092	1.18854	4.35e-05	0.000969174
MELO3C019497	1387.98	-1.26092	4.23e-05	0.000944569
MELO3C002370	121.057	-1.85068	4.23e-05	0.00094393
MELO3C002450	144.652	-1.71034	4.2e-05	0.000939681
MELO3C023010	13.0564	2.58628	4.18e-05	0.000937964
MELO3C023150	542.198	-1.24726	4.12e-05	0.000925309
MELO3C014323	22.8046	2.89448	4.01e-05	0.000902105
MELO3C025773	204.494	2.46583	3.91e-05	0.000881378
MELO3C001531	20.9557	2.51375	3.77e-05	0.000851112
MELO3C012256	1077.33	-1.35142	3.72e-05	0.000843434
MELO3C026462	54.7773	-2.88852	3.68e-05	0.000835254
MELO3C021768	65.2232	-1.69571	3.67e-05	0.000833983
MELO3C019091	725.911	-1.57182	3.63e-05	0.000826907
MELO3C002590	94.6756	2.34062	3.56e-05	0.000811431
MELO3C018590	256.291	1.21938	3.5e-05	0.000800941
MELO3C023385	193.693	1.02782	3.48e-05	0.000797887
MELO3C003002	841.473	1.33213	3.44e-05	0.000789617
MELO3C003339	198.711	-2.22548	3.4e-05	0.000783825
MELO3C016660	279.339	1.20753	3.32e-05	0.000768578
MELO3C019395	504.422	1.33978	3.24e-05	0.000750969
MELO3C005497	72.9428	-1.06333	3.2e-05	0.00074341
MELO3C011440	268.022	-1.61034	3.16e-05	0.000736055
MELO3C010490	154.441	-1.0338	3.17e-05	0.000736055
MELO3C006439	225.933	-1.36482	3.14e-05	0.000732068
MELO3C011053	108.313	1.01055	3.1e-05	0.000723465
MELO3C010430	333.488	1.68105	3.04e-05	0.000710585
MELO3C015962	131.523	2.45671	3.04e-05	0.000710585
MELO3C020096	39.169	-1.45761	3.03e-05	0.000710224
MELO3C025369	2050.11	-11.6463	3.01e-05	0.000706843
MELO3C010184	115.318	-2.22223	2.99e-05	0.000701825
MELO3C023621	12.9872	7.2441	2.95e-05	0.000694576
MELO3C007545	66.3424	-1.98592	2.93e-05	0.000691402
MELO3C001971	47.4603	-2.20207	2.86e-05	0.000676326
MELO3C022854	1836.88	1.38858	2.85e-05	0.000675657
MELO3C012015	2227.54	1.98463	2.76e-05	0.000655446
MELO3C003195	57.1533	-3.49045	2.74e-05	0.000650179
MELO3C005602	762.804	1.66844	2.73e-05	0.000649404
MELO3C003642	37.5578	-1.53144	2.71e-05	0.000645522
MELO3C002202	34.8141	1.73637	2.59e-05	0.000618066
MELO3C006022	79.7015	-1.70941	2.58e-05	0.000616408
MELO3C013641	478.915	1.86904	2.55e-05	0.000610848
MELO3C023104	31.8454	-3.06559	2.52e-05	0.000605472
MELO3C008375	240.736	1.78485	2.52e-05	0.000604578
MELO3C008120	1675.39	-1.49585	2.47e-05	0.000597546
MELO3C022141	154.408	-1.12854	2.47e-05	0.000597546
MELO3C009427	26.3517	-3.79786	2.43e-05	0.000589839
MELO3C015015	5.68787	6.0526	2.43e-05	0.000589839
MELO3C024107	20.8944	-4.21831	2.41e-05	0.000588211
MELO3C018554	371.512	-1.1594	2.41e-05	0.000588211
MELO3C026630	429.439	-1.61869	2.37e-05	0.000579683
MELO3C007777	146.945	1.83694	2.33e-05	0.000570381
MELO3C018292	54.13	-1.29643	2.32e-05	0.000568188
MELO3C010174	1467.83	-1.12717	2.27e-05	0.000558817
MELO3C021953	1132.34	2.31572	2.14e-05	0.000529704
MELO3C013779	76.2569	1.8302	2.14e-05	0.000529411
MELO3C021293	49.147	-5.08495	2.1e-05	0.000520605
MELO3C012397	19.2604	2.60039	2.09e-05	0.000518741
MELO3C027138	68.2465	1.03149	2.07e-05	0.000516475
MELO3C017525	46.8521	2.93679	2.06e-05	0.000514631
MELO3C017654	378.146	-1.11031	1.98e-05	0.000497153
MELO3C011491	1073.94	-1.37241	1.97e-05	0.000495463
MELO3C007408	1271.19	-1.66797	1.96e-05	0.000493189
MELO3C026023	303.342	1.0198	1.94e-05	0.00048989
MELO3C005622	329.285	1.28332	1.93e-05	0.000488943
MELO3C002695	531.604	-1.35397	1.91e-05	0.000484025
MELO3C015746	18.4101	3.44037	1.89e-05	0.000480245
MELO3C013384	105.583	1.844	1.87e-05	0.000475986
MELO3C006536	63.1613	-2.62289	1.86e-05	0.000473955
MELO3C015458	313.205	-1.27253	1.85e-05	0.000471768
MELO3C021171	2432.29	-1.39605	1.83e-05	0.000469183
MELO3C009221	117.48	2.0416	1.79e-05	0.000458907
MELO3C001943	97.3132	-1.94864	1.79e-05	0.000458622
MELO3C002210	1873.91	2.04461	1.76e-05	0.000453158
MELO3C012855	160.772	1.08844	1.75e-05	0.000450916
MELO3C018415	386.449	-1.7683	1.74e-05	0.000449604
MELO3C022051	24.5935	-7.97674	1.73e-05	0.000448697
MELO3C018874	67.2535	1.24469	1.72e-05	0.000444635
MELO3C002287	19.6682	-5.24103	1.7e-05	0.000442322
MELO3C019326	246.041	-2.06265	1.69e-05	0.000440558
MELO3C023618	17.157	3.41727	1.69e-05	0.000440558
MELO3C014476	592.567	1.5008	1.69e-05	0.000440031
MELO3C001266	6.23104	-5.99577	1.67e-05	0.000435719
MELO3C025454	905.831	-1.37936	1.66e-05	0.000435182
MELO3C005221	1206.35	1.08095	1.65e-05	0.000434212
MELO3C000273	11.6374	-3.6269	1.55e-05	0.000408334
MELO3C016400	75.4284	-1.12234	1.53e-05	0.000404765
MELO3C003424	79.0871	-1.47	1.51e-05	0.000399283
MELO3C006938	2440.26	-1.02032	1.5e-05	0.000396973
MELO3C019755	135.357	-6.57265	1.49e-05	0.000395832
MELO3C002550	381.98	-2.1959	1.48e-05	0.000393941
MELO3C027124	33.318	-3.94924	1.46e-05	0.000389254
MELO3C006469	13594.7	1.21037	1.45e-05	0.000387224
MELO3C021681	396.109	-1.19219	1.43e-05	0.000383479
MELO3C004500	6.09783	6.1579	1.43e-05	0.000382879
MELO3C002350	7491.81	-3.40469	1.42e-05	0.00038166
MELO3C021865	1471.27	-1.05805	1.42e-05	0.00038166
MELO3C012045	202.044	-1.01182	1.41e-05	0.000379442
MELO3C014497	630.998	-1.70759	1.4e-05	0.000376949
MELO3C015396	96.4416	-1.51268	1.4e-05	0.000376949
MELO3C005068	401.427	-1.05696	1.4e-05	0.000376949
MELO3C011271	1584.67	2.6163	1.4e-05	0.000376949
MELO3C025199	427.454	-2.55824	1.38e-05	0.000373953
MELO3C007405	1155.73	1.00141	1.37e-05	0.000373931
MELO3C006819	88.2561	2.37404	1.37e-05	0.000373931
MELO3C017645	1035.16	1.01597	1.35e-05	0.000367803
MELO3C021688	7192.51	-1.54112	1.32e-05	0.000359835
MELO3C021528	204.481	1.3589	1.31e-05	0.000359835
MELO3C013894	8.49854	6.6381	1.29e-05	0.000353712
MELO3C005260	809.751	-2.4712	1.27e-05	0.000349563
MELO3C003730	162.078	-1.24431	1.2e-05	0.000332135
MELO3C003753	159.761	-3.68038	1.19e-05	0.000331185
MELO3C004147	79.4867	2.67406	1.18e-05	0.000330104
MELO3C006353	5125.8	1.62522	1.16e-05	0.000325866
MELO3C021744	138.524	2.0055	1.15e-05	0.000322628
MELO3C005225	775.237	-2.76064	1.13e-05	0.000318419
MELO3C001301	9.31786	5.7769	1.13e-05	0.000316445
MELO3C013347	624.04	1.4468	1.08e-05	0.000305146
MELO3C023866	81.5926	-1.56684	1.07e-05	0.000303245
MELO3C014419	272.908	-2.02264	1.06e-05	0.00030016
MELO3C013605	28.3062	-1.75117	1.05e-05	0.000298915
MELO3C013562	450.508	-1.71059	1.04e-05	0.000298016
MELO3C004245	6.79827	-6.12226	9.96e-06	0.000285825
MELO3C020912	1449.15	1.11802	9.97e-06	0.000285825
MELO3C016826	24.8153	-2.61809	9.91e-06	0.000284964
MELO3C013614	2705.34	-1.05177	9.85e-06	0.000283637
MELO3C004925	576.612	2.1548	9.72e-06	0.00028029
MELO3C004630	108.198	-1.89277	9.63e-06	0.000278213
MELO3C009228	21.5311	-2.59738	9.31e-06	0.000269645
MELO3C004080	7.33967	6.42361	9.29e-06	0.000269553
MELO3C024689	927.299	-1.39442	8.99e-06	0.000261738
MELO3C011441	76.4672	1.13112	8.95e-06	0.000261135
MELO3C010801	26.9234	2.57252	8.96e-06	0.000261135
MELO3C003088	338.321	-1.26147	8.84e-06	0.000258528
MELO3C021940	5336.5	-1.12237	8.83e-06	0.000258528
MELO3C008804	89.526	1.45704	8.82e-06	0.000258528
MELO3C026207	103.232	1.43009	8.69e-06	0.000255237
MELO3C018582	55.6709	1.93727	8.35e-06	0.000246195
MELO3C014480	1242.65	-2.59585	8.08e-06	0.00023898
MELO3C019904	974.747	-1.48119	8e-06	0.000236977
MELO3C002591	188.208	2.12053	8e-06	0.000236977
MELO3C004396	2000.7	-1.22836	7.38e-06	0.00022098
MELO3C007928	485.772	-1.84718	7.36e-06	0.000220549
MELO3C012188	285.66	-1.98004	7.3e-06	0.000219266
MELO3C003658	88.6113	-1.01752	7.06e-06	0.000212916
MELO3C018814	190.934	-1.77119	7.01e-06	0.000211975
MELO3C023632	187.667	2.46543	6.95e-06	0.00021129
MELO3C002441	376.845	1.47527	6.9e-06	0.000210622
MELO3C019929	275.165	1.22222	6.83e-06	0.000208763
MELO3C014437	432.843	-1.88776	6.68e-06	0.000204567
MELO3C019557	37.8239	-1.84072	6.57e-06	0.000201435
MELO3C002076	18.419	2.87511	6.49e-06	0.000199515
MELO3C000580	6.97846	6.34589	6.45e-06	0.00019866
MELO3C006174	123.038	-1.2087	6.41e-06	0.000197762
MELO3C012987	17.0085	-2.78602	6.38e-06	0.000197641
MELO3C018008	1545.31	-7.41602	6.14e-06	0.000190814
MELO3C005323	944.082	-1.34547	5.95e-06	0.000185018
MELO3C005996	353.928	-1.93516	5.93e-06	0.000184767
MELO3C018689	1918.54	-1.34402	5.84e-06	0.000182558
MELO3C014792	92.5303	2.54785	5.85e-06	0.000182558
MELO3C020754	141.246	2.69702	5.84e-06	0.000182558
MELO3C015593	132.49	1.20517	5.79e-06	0.000181795
MELO3C005307	12.2031	3.3882	5.62e-06	0.00017698
MELO3C002613	440.302	-1.17948	5.52e-06	0.00017402
MELO3C026432	193.892	-2.54135	5.41e-06	0.000170859
MELO3C018822	981.992	3.57986	5.41e-06	0.000170859
MELO3C011860	2683.11	-1.2877	5.36e-06	0.000170233
MELO3C023067	918.019	-2.91389	5.27e-06	0.000167641
MELO3C010532	2203.1	-2.59247	5.16e-06	0.000164702
MELO3C004423	63.1954	-1.38288	5.12e-06	0.000163489
MELO3C011046	505.461	-1.52718	5.01e-06	0.000160759
MELO3C026252	197.257	-2.02427	4.92e-06	0.000157927
MELO3C004728	76.7795	-1.33768	4.87e-06	0.000156635
MELO3C021988	1105.42	-1.79361	4.86e-06	0.000156586
MELO3C026065	1363.27	-1.70882	4.78e-06	0.000154287
MELO3C011177	380.191	-1.61512	4.64e-06	0.000150946
MELO3C014313	9.67393	-6.62098	4.56e-06	0.000148465
MELO3C017147	61.8726	1.79657	4.5e-06	0.000147064
MELO3C024498	74.5183	-2.55843	4.36e-06	0.000142824
MELO3C016007	2125.34	-1.68217	4.3e-06	0.000141307
MELO3C013529	91.8639	-1.48655	4.29e-06	0.000141025
MELO3C011290	14.5457	2.80393	4.27e-06	0.000140645
MELO3C024079	187.761	-1.46087	4.17e-06	0.000137785
MELO3C018047	30.8026	2.49285	4.15e-06	0.000137351
MELO3C009775	304.304	1.52578	4.05e-06	0.000134483
MELO3C025025	8052.78	-4.88591	4.03e-06	0.000134152
MELO3C007330	89.6714	-1.94064	4.03e-06	0.000134152
MELO3C009758	143.863	-1.92571	4.03e-06	0.000134152
MELO3C012222	16.3397	3.78487	3.94e-06	0.000131831
MELO3C009108	162616	-1.24933	3.86e-06	0.000129407
MELO3C004554	94.296	-1.92981	3.85e-06	0.000129073
MELO3C010182	24.9851	-4.7324	3.83e-06	0.000128802
MELO3C015352	30.9841	-1.87568	3.82e-06	0.000128709
MELO3C016259	385.143	-2.32984	3.8e-06	0.000128364
MELO3C007825	72.415	1.19074	3.77e-06	0.000127539
MELO3C023396	274.9	-1.06739	3.75e-06	0.000127055
MELO3C006721	458.086	-1.16942	3.61e-06	0.000123219
MELO3C012395	145.951	2.52079	3.5e-06	0.000119607
MELO3C018864	22.3882	2.98467	3.47e-06	0.000118928
MELO3C005256	16.1393	-3.02945	3.43e-06	0.000117892
MELO3C014299	518.489	-1.04908	3.41e-06	0.000117463
MELO3C004520	330.406	-1.01763	3.39e-06	0.00011702
MELO3C016942	14804	-1.20327	3.36e-06	0.000116291
MELO3C008337	9.30466	-6.57196	3.34e-06	0.000115861
MELO3C015140	49.3033	2.12628	3.29e-06	0.000114329
MELO3C024339	9.50138	-6.60383	3.16e-06	0.000110055
MELO3C012440	115.25	2.01256	3.13e-06	0.000109418
MELO3C021260	1673.41	-1.199	3.12e-06	0.000109255
MELO3C004039	133.094	-1.77961	3.1e-06	0.000108597
MELO3C021100	186.61	1.63764	3.08e-06	0.000108231
MELO3C026374	411.711	-1.70249	3.03e-06	0.000106811
MELO3C001938	4525.54	-1.82135	3e-06	0.000106042
MELO3C022447	88.2974	2.04508	2.98e-06	0.000105655
MELO3C002382	312.61	-1.25023	2.93e-06	0.00010436
MELO3C017925	141.616	-1.19488	2.9e-06	0.000103257
MELO3C012159	2036.41	-1.32904	2.89e-06	0.000103063
MELO3C026028	85.3571	-6.12068	2.88e-06	0.000103026
MELO3C018025	4035.2	1.47223	2.72e-06	9.79e-05
MELO3C014495	719.948	-1.8946	2.51e-06	9.05e-05
MELO3C002855	11.494	6.08942	2.48e-06	8.98e-05
MELO3C003822	58.3815	2.36265	2.41e-06	8.75e-05
MELO3C004261	9.13071	-6.54686	2.38e-06	8.69e-05
MELO3C023619	14.0008	6.3807	2.38e-06	8.69e-05
MELO3C005703	1445.87	-1.61323	2.36e-06	8.63e-05
MELO3C018760	188.199	-1.96421	2.32e-06	8.54e-05
MELO3C009223	601.258	1.1627	2.32e-06	8.53e-05
MELO3C019506	16.7209	-7.42074	2.26e-06	8.36e-05
MELO3C023590	14528.5	-1.26035	2.1e-06	7.79e-05
MELO3C009944	183.623	-1.06439	2.07e-06	7.72e-05
MELO3C024539	129.428	-3.11057	2.05e-06	7.65e-05
MELO3C022373	76.1762	3.0606	1.89e-06	7.09e-05
MELO3C022721	189.741	-1.26268	1.83e-06	6.89e-05
MELO3C021178	85.5408	-1.80514	1.76e-06	6.7e-05
MELO3C016999	63.6317	2.43865	1.74e-06	6.65e-05
MELO3C022375	117.997	2.5294	1.74e-06	6.65e-05
MELO3C006356	105.7	1.30967	1.62e-06	6.27e-05
MELO3C014630	14704.2	-7.89978	1.6e-06	6.18e-05
MELO3C005933	23.1204	2.91449	1.59e-06	6.18e-05
MELO3C021707	506.486	-1.47059	1.53e-06	5.95e-05
MELO3C000378	27.6065	-2.52699	1.53e-06	5.94e-05
MELO3C013932	539.437	-1.18615	1.5e-06	5.87e-05
MELO3C018394	168.282	3.26455	1.47e-06	5.76e-05
MELO3C022936	385.585	-1.26288	1.39e-06	5.46e-05
MELO3C004551	10.8923	6.99396	1.39e-06	5.46e-05
MELO3C012181	49.6015	1.40621	1.27e-06	5.03e-05
MELO3C006431	19.9499	4.26161	1.26e-06	4.99e-05
MELO3C014507	240.946	1.65607	1.24e-06	4.92e-05
MELO3C026644	79.0992	-1.61035	1.18e-06	4.73e-05
MELO3C007962	35.9548	4.79729	1.14e-06	4.6e-05
MELO3C018168	550.972	1.68113	1.1e-06	4.42e-05
MELO3C012526	98.1463	1.96717	1.03e-06	4.18e-05
MELO3C004434	3152.43	1.36559	9.66e-07	3.93e-05
MELO3C022804	1112.26	-1.35396	9.44e-07	3.85e-05
MELO3C016402	909.934	-5.89918	9.33e-07	3.81e-05
MELO3C002553	817.603	2.37617	9.09e-07	3.72e-05
MELO3C016751	640.234	-1.75663	8.93e-07	3.66e-05
MELO3C011000	200.771	-2.68074	8.79e-07	3.62e-05
MELO3C005235	373.047	-1.03748	8.78e-07	3.62e-05
MELO3C002601	910.514	2.16468	8.79e-07	3.62e-05
MELO3C017426	441.938	1.88166	8.72e-07	3.61e-05
MELO3C008477	1004.86	-3.09039	8.63e-07	3.58e-05
MELO3C025078	4469.21	1.19687	8.63e-07	3.58e-05
MELO3C005273	467.326	1.21449	8.62e-07	3.58e-05
MELO3C012318	68.3881	-3.21916	8.53e-07	3.56e-05
MELO3C021172	2957.49	-1.66258	8.18e-07	3.45e-05
MELO3C022372	338.244	2.61596	8.22e-07	3.45e-05
MELO3C010046	12.6838	4.28902	8.23e-07	3.45e-05
MELO3C002191	201.806	4.02799	8.07e-07	3.41e-05
MELO3C004244	1655.94	-7.03457	7.95e-07	3.36e-05
MELO3C027040	4541.18	-3.59902	7.89e-07	3.35e-05
MELO3C014178	1194.19	1.21608	7.75e-07	3.3e-05
MELO3C025863	776.329	1.23802	7.77e-07	3.3e-05
MELO3C010707	2131.73	1.02828	7.03e-07	3.01e-05
MELO3C024370	87.4381	1.43804	7.03e-07	3.01e-05
MELO3C014324	23.0796	2.60746	6.96e-07	2.99e-05
MELO3C023266	1234.67	-1.40809	6.8e-07	2.93e-05
MELO3C002372	1629.97	-1.6618	6.62e-07	2.86e-05
MELO3C018767	186.508	-2.34429	6.46e-07	2.8e-05
MELO3C024508	513.993	-1.7761	6.19e-07	2.68e-05
MELO3C020273	139.176	1.14509	6.02e-07	2.63e-05
MELO3C008196	22.4449	7.06232	5.98e-07	2.62e-05
MELO3C010250	32.5597	2.3463	5.15e-07	2.28e-05
MELO3C006993	774.545	-1.6904	5.06e-07	2.25e-05
MELO3C014145	48.6463	2.28358	5.09e-07	2.25e-05
MELO3C006764	40.5832	-2.11536	5.01e-07	2.23e-05
MELO3C008478	2410.07	-2.36716	4.97e-07	2.22e-05
MELO3C006426	136.154	2.45789	4.87e-07	2.18e-05
MELO3C017954	39.3066	-1.89904	4.84e-07	2.17e-05
MELO3C005808	96.9167	-1.4187	4.58e-07	2.06e-05
MELO3C021789	21.9519	-3.53444	4.43e-07	2e-05
MELO3C017123	39.4232	1.79544	4.24e-07	1.93e-05
MELO3C027057	385.23	-3.48107	4.13e-07	1.89e-05
MELO3C009787	12887.3	-1.07755	4.12e-07	1.89e-05
MELO3C017602	206.734	-1.01696	4.13e-07	1.89e-05
MELO3C003742	95.4995	2.2406	4.12e-07	1.89e-05
MELO3C026550	25243.4	-1.81668	3.99e-07	1.84e-05
MELO3C014489	195.675	-2.87403	3.84e-07	1.78e-05
MELO3C018362	88.9651	-1.58921	3.84e-07	1.78e-05
MELO3C003631	88.2322	1.57939	3.64e-07	1.7e-05
MELO3C010047	14.4117	4.93324	3.64e-07	1.7e-05
MELO3C023979	125.116	-3.38942	3.59e-07	1.69e-05
MELO3C005673	3078.13	2.33304	3.62e-07	1.69e-05
MELO3C003695	65.2133	1.36575	3.55e-07	1.67e-05
MELO3C015515	251.477	4.01153	3.48e-07	1.64e-05
MELO3C005085	46.0315	1.91537	3.27e-07	1.55e-05
MELO3C004346	36.7697	-1.97747	3.26e-07	1.54e-05
MELO3C014144	247.193	1.87003	2.97e-07	1.42e-05
MELO3C023578	241.516	1.23114	2.71e-07	1.3e-05
MELO3C022005	762.03	2.55876	2.71e-07	1.3e-05
MELO3C004321	14.6634	3.90701	2.68e-07	1.29e-05
MELO3C024239	38.6333	-4.12069	2.66e-07	1.28e-05
MELO3C003392	266.252	1.23255	2.65e-07	1.28e-05
MELO3C020386	485.639	-1.45138	2.42e-07	1.18e-05
MELO3C006202	489.876	1.04185	2.43e-07	1.18e-05
MELO3C010500	1740.64	-1.68014	2.37e-07	1.16e-05
MELO3C000668	49.1507	1.87474	2.33e-07	1.14e-05
MELO3C022116	54.8522	-3.67026	2.22e-07	1.09e-05
MELO3C005932	334.57	2.3054	2.13e-07	1.05e-05
MELO3C006933	20.1219	-5.81397	2.04e-07	1.01e-05
MELO3C019392	116.724	1.92778	2e-07	9.92e-06
MELO3C026019	314.829	3.37855	1.95e-07	9.66e-06
MELO3C005099	52.7501	1.72147	1.94e-07	9.64e-06
MELO3C000515	22.3632	-5.98849	1.88e-07	9.41e-06
MELO3C012645	184.786	1.66833	1.88e-07	9.41e-06
MELO3C018580	273.074	-10.4845	1.87e-07	9.4e-06
MELO3C002017	657.169	-1.10535	1.82e-07	9.18e-06
MELO3C008033	169.329	1.32871	1.78e-07	8.95e-06
MELO3C010684	869.878	-1.13226	1.76e-07	8.93e-06
MELO3C025742	254.911	1.76174	1.75e-07	8.9e-06
MELO3C002192	394.154	3.20925	1.66e-07	8.43e-06
MELO3C006062	210.49	3.26505	1.58e-07	8.06e-06
MELO3C026773	24.8043	-3.386	1.57e-07	8.05e-06
MELO3C014622	486.247	1.12291	1.51e-07	7.74e-06
MELO3C018053	937.623	1.39963	1.47e-07	7.59e-06
MELO3C004152	167.937	-1.08299	1.46e-07	7.57e-06
MELO3C014367	17.6195	-5.02308	1.46e-07	7.55e-06
MELO3C008957	67.1302	1.86689	1.39e-07	7.26e-06
MELO3C016829	1515	-1.51472	1.37e-07	7.16e-06
MELO3C009403	1545.71	-1.29139	1.35e-07	7.07e-06
MELO3C013003	792.434	-1.35304	1.32e-07	6.96e-06
MELO3C017390	587.737	-1.5587	1.26e-07	6.71e-06
MELO3C007850	95.1478	2.31847	1.27e-07	6.71e-06
MELO3C007768	153.273	-1.90984	1.24e-07	6.62e-06
MELO3C002417	893.877	1.93392	1.23e-07	6.55e-06
MELO3C000897	15.2491	-7.28376	1.22e-07	6.52e-06
MELO3C008885	11.7503	7.09942	1.2e-07	6.47e-06
MELO3C021521	113.711	1.66922	1.19e-07	6.43e-06
MELO3C014475	168.254	-1.58224	1.16e-07	6.27e-06
MELO3C004260	13.0074	-7.05831	1.08e-07	5.87e-06
MELO3C003336	253.979	-4.25574	1.05e-07	5.76e-06
MELO3C015331	156.525	-1.86947	9.85e-08	5.43e-06
MELO3C011854	259.41	-1.08015	9.38e-08	5.19e-06
MELO3C022019	310.77	-1.6869	8.68e-08	4.83e-06
MELO3C006554	1063.94	1.23865	8.67e-08	4.83e-06
MELO3C009452	1178.38	-1.49448	7.28e-08	4.07e-06
MELO3C016536	6204.07	-2.67588	7.13e-08	4.01e-06
MELO3C018023	1805.91	-2.23857	7.13e-08	4.01e-06
MELO3C022007	54.3432	3.00916	6.7e-08	3.78e-06
MELO3C015556	4525.36	-3.22613	6.54e-08	3.71e-06
MELO3C003408	89.5381	1.67646	6.54e-08	3.71e-06
MELO3C019850	87.9764	-3.13442	6.45e-08	3.68e-06
MELO3C004282	159.425	-1.71358	6.38e-08	3.65e-06
MELO3C023996	297.634	1.1264	6.37e-08	3.65e-06
MELO3C024429	34.9091	2.50083	6.35e-08	3.65e-06
MELO3C010353	5863.55	-1.8609	6.04e-08	3.48e-06
MELO3C025590	245.156	1.23384	5.94e-08	3.44e-06
MELO3C004285	298.736	-1.1627	5.53e-08	3.22e-06
MELO3C023270	462.731	-2.48058	5.12e-08	3e-06
MELO3C025101	2763.43	-2.21779	5.14e-08	3e-06
MELO3C012248	45.9287	3.37643	4.97e-08	2.92e-06
MELO3C006806	96.3629	3.39763	4.97e-08	2.92e-06
MELO3C025190	423.905	-1.22538	4.73e-08	2.8e-06
MELO3C003331	268.985	-1.14302	4.63e-08	2.75e-06
MELO3C005086	238.931	1.31815	4.59e-08	2.73e-06
MELO3C011749	113.175	-2.22376	3.98e-08	2.38e-06
MELO3C001561	44.627	2.83957	3.94e-08	2.36e-06
MELO3C003422	365.944	-2.06018	3.87e-08	2.34e-06
MELO3C018347	324.587	4.76102	3.86e-08	2.34e-06
MELO3C021619	66.6767	-4.90693	3.74e-08	2.28e-06
MELO3C014658	5058.5	2.55282	3.7e-08	2.27e-06
MELO3C013480	296.01	-2.31331	3.49e-08	2.14e-06
MELO3C002513	341.527	-1.74968	3.4e-08	2.09e-06
MELO3C007485	276.348	-1.55587	3.15e-08	1.96e-06
MELO3C021708	5127.34	-3.06311	3.14e-08	1.95e-06
MELO3C010885	74.7017	2.67077	3.06e-08	1.91e-06
MELO3C023826	2873.47	-1.81423	2.94e-08	1.85e-06
MELO3C018733	94.6884	-1.44963	2.96e-08	1.85e-06
MELO3C024187	438.619	-2.22044	2.82e-08	1.78e-06
MELO3C006553	150.341	1.34115	2.77e-08	1.75e-06
MELO3C003164	30.3782	5.63601	2.75e-08	1.75e-06
MELO3C014105	138.306	2.24712	2.54e-08	1.62e-06
MELO3C026247	932.089	-1.2719	2.45e-08	1.56e-06
MELO3C023568	24.5129	3.42932	2.44e-08	1.56e-06
MELO3C002975	50.2944	1.80837	2.4e-08	1.54e-06
MELO3C022464	9472.78	-2.2515	2.35e-08	1.52e-06
MELO3C005214	595.649	-3.53308	2.32e-08	1.51e-06
MELO3C015101	119.97	1.77436	2.25e-08	1.47e-06
MELO3C002674	113.635	1.61365	2.23e-08	1.46e-06
MELO3C016031	553.983	-1.50945	2.12e-08	1.4e-06
MELO3C004240	134.169	4.95077	2.12e-08	1.4e-06
MELO3C014632	32.9831	-4.45879	1.95e-08	1.29e-06
MELO3C018693	318.59	1.89926	1.87e-08	1.25e-06
MELO3C015408	1062.78	-2.2769	1.85e-08	1.24e-06
MELO3C002343	9765.17	1.47435	1.84e-08	1.24e-06
MELO3C016787	6529.25	-3.052	1.77e-08	1.2e-06
MELO3C003752	12320.5	-2.52095	1.58e-08	1.08e-06
MELO3C009172	405.481	-1.90725	1.56e-08	1.07e-06
MELO3C006887	135.555	-1.40012	1.44e-08	9.93e-07
MELO3C008183	135.164	-4.70741	1.42e-08	9.87e-07
MELO3C014623	29.5333	2.82279	1.41e-08	9.79e-07
MELO3C008075	1858.16	1.17984	1.36e-08	9.51e-07
MELO3C005209	333.369	-2.32433	1.32e-08	9.29e-07
MELO3C006054	1457.56	-1.96353	1.33e-08	9.29e-07
MELO3C004179	260.47	-1.27105	1.32e-08	9.29e-07
MELO3C004327	211.589	-1.32919	1.28e-08	9.07e-07
MELO3C020510	350.86	-1.15249	1.26e-08	8.98e-07
MELO3C013491	303.716	-1.18431	1.23e-08	8.75e-07
MELO3C025135	35.9843	-3.87887	1.2e-08	8.59e-07
MELO3C025463	534.742	-1.15683	1.15e-08	8.25e-07
MELO3C003790	14.6348	7.41507	1.12e-08	8.07e-07
MELO3C002048	303.947	-1.78527	1.07e-08	7.77e-07
MELO3C014358	203.224	-1.05602	1.05e-08	7.64e-07
MELO3C008214	1594.53	-2.82442	1.04e-08	7.6e-07
MELO3C020328	2515.43	-2.2235	1.03e-08	7.53e-07
MELO3C022146	265.547	1.44424	9.64e-09	7.1e-07
MELO3C008137	318.812	1.3283	8.93e-09	6.6e-07
MELO3C026870	33.0568	5.4465	8.83e-09	6.55e-07
MELO3C005966	326.877	-1.62669	8.71e-09	6.49e-07
MELO3C003905	871.922	1.15591	8.18e-09	6.12e-07
MELO3C002414	98.4801	2.50154	7.87e-09	5.91e-07
MELO3C023633	844.987	-2.71365	7.59e-09	5.72e-07
MELO3C021743	72.115	2.11818	7.24e-09	5.48e-07
MELO3C016721	269.589	-1.09546	6.82e-09	5.18e-07
MELO3C011054	291.029	1.00505	6.8e-09	5.18e-07
MELO3C003761	326.07	-2.58448	6.23e-09	4.77e-07
MELO3C001981	834.891	-1.6207	6.09e-09	4.7e-07
MELO3C003747	141.19	-1.10647	5.86e-09	4.55e-07
MELO3C018013	110.09	-1.95267	5.69e-09	4.45e-07
MELO3C012387	234.196	-4.51611	5.47e-09	4.29e-07
MELO3C000138	21.1654	7.94981	5.44e-09	4.29e-07
MELO3C024317	25.6378	-2.83031	5.32e-09	4.21e-07
MELO3C020941	1782.22	-1.38636	5.17e-09	4.11e-07
MELO3C026173	141.571	-2.15915	4.36e-09	3.48e-07
MELO3C017346	5895.75	1.73213	3.97e-09	3.18e-07
MELO3C017630	483.503	-1.40823	3.65e-09	2.94e-07
MELO3C009884	75.0083	2.73231	3.5e-09	2.83e-07
MELO3C009498	4088.51	-12.983	3.41e-09	2.77e-07
MELO3C020888	538.715	1.06157	3.39e-09	2.76e-07
MELO3C007917	108.805	-1.44809	3.3e-09	2.71e-07
MELO3C005112	2365.94	1.78647	3.02e-09	2.5e-07
MELO3C012928	1677.76	-1.31376	2.82e-09	2.34e-07
MELO3C014624	26.6047	3.75923	2.73e-09	2.28e-07
MELO3C002352	244.032	-1.92715	2.58e-09	2.16e-07
MELO3C019150	22.3728	-7.84278	2.44e-09	2.05e-07
MELO3C012554	267.702	-4.40449	2.39e-09	2.03e-07
MELO3C002190	697.381	1.55123	2.4e-09	2.03e-07
MELO3C008442	20.5968	-7.72455	2.23e-09	1.92e-07
MELO3C025887	327.232	2.12287	2.21e-09	1.91e-07
MELO3C007590	818.879	2.34585	1.94e-09	1.68e-07
MELO3C014360	30.6354	7.51022	1.81e-09	1.58e-07
MELO3C014672	1111.68	-1.30178	1.65e-09	1.45e-07
MELO3C017013	50.3971	-2.01205	1.58e-09	1.4e-07
MELO3C015409	91.2632	-1.74199	1.59e-09	1.4e-07
MELO3C022390	390.815	1.36856	1.59e-09	1.4e-07
MELO3C021959	285.128	1.06452	1.54e-09	1.37e-07
MELO3C018458	2690.97	-1.98609	1.43e-09	1.28e-07
MELO3C015115	657.782	-1.62988	1.34e-09	1.21e-07
MELO3C013778	468.571	1.4017	1.33e-09	1.2e-07
MELO3C023484	147.076	-3.25776	1.19e-09	1.08e-07
MELO3C018728	48.0027	-7.975	1.17e-09	1.07e-07
MELO3C014376	97.9953	-8.11495	1.12e-09	1.03e-07
MELO3C013946	159.802	-1.50836	1.05e-09	9.66e-08
MELO3C016017	149.561	-1.54571	1.03e-09	9.56e-08
MELO3C017288	1396.09	1.23324	9.91e-10	9.28e-08
MELO3C012854	1402.97	-1.7964	9.45e-10	8.89e-08
MELO3C015100	138.6	1.76198	9.37e-10	8.86e-08
MELO3C018473	121.787	-1.34497	9.16e-10	8.7e-08
MELO3C006328	498.881	-1.17881	9.06e-10	8.65e-08
MELO3C005751	666.472	1.86516	6.57e-10	6.31e-08
MELO3C019691	514.848	-1.12547	6.08e-10	5.88e-08
MELO3C013255	373.462	1.13866	6.05e-10	5.88e-08
MELO3C014625	42.0282	3.08594	6.09e-10	5.88e-08
MELO3C015223	31.3705	3.61329	5.86e-10	5.78e-08
MELO3C011565	430.07	-1.36018	5.2e-10	5.15e-08
MELO3C018634	33.5933	6.15906	5.08e-10	5.05e-08
MELO3C002608	488.953	-2.32995	4.81e-10	4.82e-08
MELO3C018349	1626.12	4.19922	4.66e-10	4.69e-08
MELO3C024223	30.3038	-2.76661	4.16e-10	4.21e-08
MELO3C018356	1180.95	-1.34877	3.47e-10	3.53e-08
MELO3C002355	8670.77	-1.13754	3.23e-10	3.3e-08
MELO3C014369	36.8677	7.78195	3.12e-10	3.21e-08
MELO3C008436	29.2475	-8.22744	3.1e-10	3.2e-08
MELO3C013774	3887.41	-1.67242	2.53e-10	2.65e-08
MELO3C011085	698.475	1.024	2.23e-10	2.35e-08
MELO3C003917	273.374	-5.70992	2.18e-10	2.31e-08
MELO3C024086	267.492	-3.78315	2.07e-10	2.2e-08
MELO3C010967	1009.3	-1.97718	2.05e-10	2.19e-08
MELO3C006678	533.769	-3.76754	1.91e-10	2.05e-08
MELO3C008491	418.568	-2.19032	1.73e-10	1.87e-08
MELO3C022148	259.616	-1.51145	1.68e-10	1.84e-08
MELO3C003929	190.111	1.68166	1.68e-10	1.84e-08
MELO3C027172	14025.4	1.88338	1.7e-10	1.84e-08
MELO3C004395	917.543	1.46138	1.47e-10	1.62e-08
MELO3C002020	1249.65	-2.002	1.42e-10	1.58e-08
MELO3C016970	408.409	-1.4564	1.33e-10	1.49e-08
MELO3C010697	2630.81	-2.09931	1.26e-10	1.42e-08
MELO3C021648	2942.98	-1.78915	1.23e-10	1.39e-08
MELO3C021164	108.605	-6.10954	1.21e-10	1.37e-08
MELO3C023291	9954.46	1.2446	1.19e-10	1.36e-08
MELO3C020601	4331.33	-3.09188	1.06e-10	1.23e-08
MELO3C015388	898.029	-1.89812	1e-10	1.16e-08
MELO3C021245	155.964	-2.52612	9.26e-11	1.08e-08
MELO3C006685	201.823	3.96022	8.47e-11	1e-08
MELO3C022985	865.969	-1.42285	8.13e-11	9.68e-09
MELO3C003003	45.9536	-7.90854	6.81e-11	8.21e-09
MELO3C016459	432.068	-1.46863	6.01e-11	7.29e-09
MELO3C017497	109.858	-7.68725	5.89e-11	7.24e-09
MELO3C025786	1996.74	-1.40733	5.75e-11	7.1e-09
MELO3C014580	1518.74	-1.48607	5.67e-11	7.06e-09
MELO3C014255	209.505	-1.07817	5.52e-11	6.92e-09
MELO3C019177	124.525	-2.17379	5.44e-11	6.86e-09
MELO3C013926	177.664	-1.34455	5.03e-11	6.44e-09
MELO3C023119	47.9365	-7.97138	4.76e-11	6.13e-09
MELO3C022374	192.217	3.22822	4.51e-11	5.85e-09
MELO3C014641	214.568	2.281	4.19e-11	5.47e-09
MELO3C021474	382.693	1.61853	4.14e-11	5.44e-09
MELO3C025940	1111.83	-1.44631	4.02e-11	5.32e-09
MELO3C001960	150.015	1.33973	3.98e-11	5.3e-09
MELO3C022736	79.2661	-3.99996	3.75e-11	5.03e-09
MELO3C010501	890.803	-1.70154	3.65e-11	4.93e-09
MELO3C021499	43.6174	8.99318	3.38e-11	4.61e-09
MELO3C025085	749.693	-1.93992	3.17e-11	4.34e-09
MELO3C018342	35.8671	6.28698	3.05e-11	4.21e-09
MELO3C008403	417.528	2.34168	2.8e-11	3.9e-09
MELO3C015985	176.315	-1.13801	2.73e-11	3.83e-09
MELO3C001851	243.513	-2.05864	2.35e-11	3.34e-09
MELO3C016451	48.5293	8.18105	2.33e-11	3.33e-09
MELO3C021779	523.1	1.12033	1.75e-11	2.53e-09
MELO3C026566	440.607	-1.23761	1.56e-11	2.28e-09
MELO3C004176	122.194	-2.80494	1.41e-11	2.07e-09
MELO3C001962	921.199	-1.02118	1.25e-11	1.87e-09
MELO3C005921	522.965	1.19209	1.25e-11	1.87e-09
MELO3C024664	1123.11	1.34597	1.13e-11	1.7e-09
MELO3C026654	35.4341	-8.49924	7.88e-12	1.2e-09
MELO3C006783	2888.01	-1.73263	7.71e-12	1.19e-09
MELO3C004499	50.3981	7.35285	6.68e-12	1.04e-09
MELO3C018048	85.1868	2.47831	5.74e-12	8.98e-10
MELO3C013920	699.694	-1.6919	3.9e-12	6.14e-10
MELO3C012246	7341.5	-1.99181	3.46e-12	5.51e-10
MELO3C002416	473.187	1.7258	3.32e-12	5.33e-10
MELO3C003731	5778.11	-4.32717	3.25e-12	5.26e-10
MELO3C016897	343.81	-2.27667	3.11e-12	5.08e-10
MELO3C004054	655.087	-4.42847	2.58e-12	4.28e-10
MELO3C000062	172.465	2.63888	2.39e-12	4e-10
MELO3C005967	391.731	-1.25663	2.33e-12	3.93e-10
MELO3C026558	193.178	2.54336	2.21e-12	3.76e-10
MELO3C015436	3452.35	-2.33296	2.13e-12	3.66e-10
MELO3C002624	129.223	-2.00475	2.06e-12	3.57e-10
MELO3C007005	3000.26	1.01631	1.26e-12	2.21e-10
MELO3C006329	211.198	-1.92341	1.21e-12	2.13e-10
MELO3C002607	83.9429	-4.73962	1.16e-12	2.06e-10
MELO3C004494	34.5517	3.00314	1.07e-12	1.93e-10
MELO3C019135	660.773	1.33389	7.37e-13	1.34e-10
MELO3C018522	35.0998	5.44631	7.17e-13	1.32e-10
MELO3C004556	2565.74	-2.72621	6.89e-13	1.28e-10
MELO3C004311	300.456	1.25526	6.84e-13	1.28e-10
MELO3C011304	47.871	3.6058	5.34e-13	1.02e-10
MELO3C025139	483.467	-4.71881	5.04e-13	9.72e-11
MELO3C007182	219.519	1.39313	4.1e-13	8e-11
MELO3C020426	4235.69	-1.68147	2.52e-13	4.97e-11
MELO3C004593	231.497	1.32533	1.94e-13	3.87e-11
MELO3C010969	58.5881	-3.19342	1.48e-13	2.97e-11
MELO3C001812	131.165	-1.8047	1.31e-13	2.66e-11
MELO3C005145	80.2447	8.90725	1.28e-13	2.62e-11
MELO3C018755	102.078	2.09934	1.22e-13	2.54e-11
MELO3C004553	123.207	-3.59868	7.01e-14	1.48e-11
MELO3C011942	116.679	-2.66849	7.05e-14	1.48e-11
MELO3C006673	261.003	2.53757	5.16e-14	1.11e-11
MELO3C002221	192.246	-4.04242	4.34e-14	9.44e-12
MELO3C014370	53.3164	6.82795	2.77e-14	6.1e-12
MELO3C025219	1220.91	-3.44537	2.19e-14	4.88e-12
MELO3C015965	488.638	2.07606	1.89e-14	4.25e-12
MELO3C022499	373.866	-3.32336	1.79e-14	4.12e-12
MELO3C004304	60.6643	2.92768	1.81e-14	4.12e-12
MELO3C010858	242.447	-1.44662	1.57e-14	3.66e-12
MELO3C018886	127.878	3.16091	1.45e-14	3.44e-12
MELO3C026308	203.739	2.1657	1.07e-14	2.56e-12
MELO3C004242	102.884	10.2316	1.01e-14	2.45e-12
MELO3C023245	66.8986	-4.81179	7.6e-15	1.87e-12
MELO3C015071	54.5903	-4.01829	6.57e-15	1.63e-12
MELO3C006480	182.858	2.11839	4.8e-15	1.21e-12
MELO3C019140	123.942	2.1356	4.55e-15	1.16e-12
MELO3C012925	302.77	-4.04767	3.25e-15	8.43e-13
MELO3C023426	1624.21	1.38475	3.13e-15	8.22e-13
MELO3C020630	916.432	-4.05013	2.15e-15	5.74e-13
MELO3C024391	1473.73	-1.25272	1.33e-15	3.59e-13
MELO3C016444	792.57	1.16995	1.29e-15	3.53e-13
MELO3C004281	132.336	-2.13307	1.23e-15	3.42e-13
MELO3C006145	1110.8	-1.03888	8.23e-16	2.32e-13
MELO3C006172	308.472	-1.81336	7.73e-16	2.22e-13
MELO3C018340	49.8324	-5.77987	6.88e-16	2e-13
MELO3C002943	880.384	-2.8029	5.08e-16	1.5e-13
MELO3C023960	99.6342	2.26875	3.49e-16	1.05e-13
MELO3C002154	208.695	-3.35575	3.09e-16	9.42e-14
MELO3C027376	113.612	-10.1805	2.25e-16	7.11e-14
MELO3C006271	1667.35	-1.91407	2.12e-16	6.81e-14
MELO3C006843	123.625	-2.03878	1.98e-16	6.45e-14
MELO3C003720	47.4469	-4.70744	1.89e-16	6.27e-14
MELO3C003842	574.592	1.00104	7.27e-17	2.45e-14
MELO3C013945	240.033	-1.98137	6.82e-17	2.34e-14
MELO3C016001	449.693	-1.29928	3.48e-17	1.22e-14
MELO3C004289	127.617	-10.3494	3.2e-17	1.14e-14
MELO3C027082	189.769	-2.00048	1.56e-17	5.68e-15
MELO3C026416	49.7545	3.32637	1.51e-17	5.61e-15
MELO3C002465	985.512	1.93076	1.45e-17	5.49e-15
MELO3C024311	144.329	-4.62988	1.17e-17	4.53e-15
MELO3C004433	2830.94	2.68923	8.06e-18	3.18e-15
MELO3C002685	44.2538	5.13557	7.41e-18	2.98e-15
MELO3C013961	369.956	1.66002	6.8e-18	2.8e-15
MELO3C015171	220.129	2.45013	5.48e-18	2.3e-15
MELO3C000792	230.269	3.69313	3.37e-18	1.45e-15
MELO3C006852	1046.86	-4.64331	2.65e-18	1.17e-15
MELO3C006935	1338.37	-2.48449	2.08e-18	9.37e-16
MELO3C006802	149.048	-10.5745	1.12e-18	5.18e-16
MELO3C004628	650.807	-1.04729	1.03e-18	4.87e-16
MELO3C018424	104.56	2.14014	6.93e-19	3.45e-16
MELO3C024951	2466.72	2.36946	3.65e-19	1.97e-16
MELO3C000053	106.642	3.40646	3.57e-19	1.97e-16
MELO3C018532	272.283	2.26125	9.36e-20	5.37e-17
MELO3C004330	1445.6	-3.04623	8.89e-20	5.26e-17
MELO3C008404	703.641	3.1087	5.67e-20	3.46e-17
MELO3C016634	278.551	-11.4753	1.77e-20	1.12e-17
MELO3C004329	1558.14	-2.51972	1.27e-20	8.31e-18
MELO3C024721	220.665	-11.1397	1.11e-20	7.48e-18
MELO3C003634	71.9949	3.98383	6.6e-21	4.63e-18
MELO3C006337	265.624	-1.49892	2.37e-21	1.72e-18
MELO3C021820	57.2186	4.06013	1.97e-21	1.49e-18
MELO3C026725	1850.22	1.33207	1.28e-21	1.01e-18
MELO3C011131	218.007	-2.49719	7.03e-22	5.78e-19
MELO3C002031	226.991	-7.35243	4.48e-22	3.86e-19
MELO3C010749	1119.79	-3.22226	2.49e-22	2.24e-19
MELO3C022459	339.353	4.07283	3.55e-23	3.35e-20
MELO3C023581	1636.41	2.78986	2.24e-23	2.23e-20
MELO3C018065	142.173	-4.35721	1.2e-23	1.26e-20
MELO3C024398	1769.65	2.67036	1.12e-23	1.25e-20
MELO3C024183	1384.75	-3.18584	1.92e-24	2.27e-21
MELO3C021758	210.793	-3.32893	7.86e-25	9.91e-22
MELO3C004317	115.775	7.2246	5.41e-25	7.31e-22
MELO3C013119	97.9286	5.1641	2.74e-25	3.99e-22
MELO3C023685	215.315	2.48421	1.97e-26	3.1e-23
MELO3C024962	1161.63	1.22067	9.01e-28	1.66e-24
MELO3C022228	1468.09	1.59954	9.67e-28	1.66e-24
MELO3C004313	405.73	-3.0068	8.28e-29	1.74e-25
MELO3C024016	299.054	-2.32357	3.77e-29	8.91e-26
MELO3C004302	165.17	2.46364	1.74e-29	4.71e-26
MELO3C006355	246.557	3.74434	1.65e-29	4.71e-26
MELO3C004303	283.997	2.55363	6.59e-31	2.49e-27
MELO3C021720	318.838	-3.68496	1.23e-43	5.8e-40
MELO3C004290	348.775	-4.32682	7.85e-46	4.95e-42
MELO3C021686	2575.48	10.5459	3.98e-57	3.76e-53
MELO3C018635	355.901	4.60906	7.34e-63	1.39e-58

## Sheet: ST2vsSC
Differential expression gene description in ST2vsSC
Gene_id	baseMean	log2FoldChange	p-value	p-value adjusted
MELO3C003830	25.7654	1.08278	0.0159808	0.0497712
MELO3C011554	4.66917	2.90154	0.0158947	0.0495436
MELO3C010911	17.1748	-2.84472	0.0158723	0.0494819
MELO3C007835	231.496	1.2181	0.0158221	0.0493662
MELO3C012273	24.9078	1.69774	0.0157662	0.0492405
MELO3C012623	2.05943	4.41536	0.0157236	0.0491397
MELO3C012365	24.3396	1.6873	0.0156242	0.0488937
MELO3C007171	33.1756	-1.57691	0.0155841	0.0488119
MELO3C026220	25.8668	-1.41811	0.0155662	0.0487687
MELO3C010215	89.236	1.19254	0.0155385	0.04869
MELO3C027418	23.3388	1.25585	0.0155345	0.0486857
MELO3C024938	628.738	1.01595	0.0155047	0.0486165
MELO3C027346	239.582	-1.14725	0.0154806	0.048558
MELO3C005864	39.6776	1.1113	0.0153495	0.0482369
MELO3C013665	120.988	-1.77478	0.0153314	0.0482044
MELO3C013590	2.94577	3.88805	0.0153326	0.0482044
MELO3C026388	85.679	-1.01661	0.0151863	0.0478479
MELO3C000729	15.3849	4.38936	0.0151341	0.0477152
MELO3C003407	82.2823	1.05599	0.0150935	0.0476192
MELO3C016847	3.76002	-3.46996	0.0150802	0.0475851
MELO3C021131	5.10504	-2.79748	0.0150658	0.0475474
MELO3C010415	5.28999	-4.05004	0.01506	0.0475371
MELO3C007729	284.207	-1.1006	0.015052	0.0475198
MELO3C024458	163.442	-1.44846	0.014989	0.0473495
MELO3C021642	6.14787	-3.14353	0.0149285	0.0471851
MELO3C004554	125.418	-1.02505	0.0149075	0.0471423
MELO3C023258	20.1734	-1.09764	0.0148972	0.0471176
MELO3C025825	39.396	1.67955	0.0148959	0.0471176
MELO3C020501	13.5197	-3.30492	0.0148468	0.0469896
MELO3C012218	128.778	1.55171	0.0148245	0.0469585
MELO3C002510	56502.8	1.12162	0.0147597	0.0467843
MELO3C006698	14.8117	-1.66322	0.0147409	0.0467403
MELO3C010312	15449.9	3.32602	0.0146663	0.0465274
MELO3C023045	166.159	1.79182	0.0145747	0.0462754
MELO3C002243	55.6345	1.1629	0.0144993	0.0461062
MELO3C024724	347.414	-1.25811	0.0144568	0.0460093
MELO3C018702	2.99356	-4.08139	0.014439	0.045968
MELO3C002373	15.3142	-2.17926	0.0143615	0.045766
MELO3C015076	63493.6	1.16688	0.0143634	0.045766
MELO3C015842	8.01765	-3.58762	0.0143022	0.0456016
MELO3C014142	27.7711	1.43047	0.0142557	0.0454995
MELO3C024110	42.2627	-1.62934	0.0141727	0.0453362
MELO3C021565	27.9855	-1.0301	0.014177	0.0453362
MELO3C010801	18.6374	1.69222	0.0141806	0.0453362
MELO3C000087	181.357	1.43919	0.0141453	0.0452774
MELO3C000770	197.365	-4.4729	0.0141376	0.0452676
MELO3C023316	10.7211	1.84975	0.0141229	0.0452283
MELO3C014853	106.26	-1.0775	0.0140955	0.0451482
MELO3C026872	2.69781	-3.92474	0.0140655	0.0450825
MELO3C004036	4.17312	-3.64596	0.0140563	0.0450606
MELO3C021555	22.529	-1.85303	0.0140525	0.0450567
MELO3C019519	240.326	1.12104	0.0140527	0.0450567
MELO3C020771	119.53	1.4068	0.0140391	0.045036
MELO3C012043	60.1612	-1.00939	0.0139941	0.0449146
MELO3C007202	9.81517	-2.45437	0.0139867	0.0448984
MELO3C011258	45.1812	-1.43067	0.0139771	0.0448753
MELO3C017478	190.345	1.14757	0.0139706	0.044863
MELO3C021452	12.0887	1.51715	0.0139709	0.044863
MELO3C025795	242.845	-1.0423	0.0138821	0.0446248
MELO3C004425	22.6285	-1.01051	0.0138547	0.044573
MELO3C000100	240.732	-1.78893	0.0138326	0.0445399
MELO3C013379	64.6551	-1.23349	0.0137535	0.0443228
MELO3C000398	34.9063	-1.53904	0.0137348	0.0442701
MELO3C000927	4.1275	3.49982	0.0137194	0.0442506
MELO3C026316	5.19657	-3.32645	0.0136368	0.0440444
MELO3C006585	20705.5	-1.02423	0.0135157	0.0436951
MELO3C001088	16.3092	-2.72263	0.0134902	0.0436379
MELO3C008117	21.7025	-1.3685	0.0134862	0.0436325
MELO3C011002	32.4801	-1.70293	0.0134336	0.0434846
MELO3C022142	26.976	-1.12208	0.0134052	0.0434148
MELO3C011009	28.9165	1.00083	0.0133994	0.0434036
MELO3C006836	126.659	1.40705	0.0133469	0.043263
MELO3C003594	4.07453	-3.62859	0.0133337	0.043235
MELO3C009631	136.527	-1.30356	0.0133296	0.0432294
MELO3C011033	19.4027	1.47121	0.0133065	0.0431618
MELO3C019534	20.2546	-1.39955	0.0132567	0.0430224
MELO3C016916	747.595	1.05562	0.0131677	0.0427702
MELO3C000399	224.851	-1.57444	0.0131577	0.0427452
MELO3C026557	80.0001	1.62619	0.0130661	0.0424987
MELO3C005585	118.373	1.18646	0.0129777	0.0422763
MELO3C018952	259.746	1.08208	0.0128747	0.042006
MELO3C011242	3954.41	1.30562	0.0128618	0.0419857
MELO3C024345	3166.58	-1.07204	0.0128252	0.0418879
MELO3C003918	30.4167	1.58926	0.0126993	0.0415629
MELO3C005345	11.6692	-2.93169	0.0126903	0.0415501
MELO3C021926	36.2742	-1.11095	0.0126375	0.041389
MELO3C022241	8.39712	-1.81016	0.0126283	0.0413735
MELO3C012336	27.7517	1.13082	0.0125938	0.0412889
MELO3C008810	4.59972	-2.68053	0.012553	0.0411693
MELO3C023399	2.88334	-4.01994	0.0125398	0.0411331
MELO3C014337	7745.66	1.01925	0.0125164	0.0410641
MELO3C007031	49.245	-1.58001	0.0124882	0.0409958
MELO3C013436	27.6087	1.09548	0.0124564	0.0409306
MELO3C020817	162.542	1.33736	0.0124346	0.0408802
MELO3C017495	44.3961	1.02218	0.0123829	0.0407316
MELO3C000101	381.8	-1.62991	0.0123734	0.0407074
MELO3C026856	23.7607	1.35105	0.0122974	0.0404924
MELO3C012512	2.21152	4.51868	0.0122184	0.0403193
MELO3C021682	14.9014	-2.57127	0.0122134	0.0403142
MELO3C004975	29.4347	1.02702	0.0122022	0.0402844
MELO3C005290	88.8895	-2.22049	0.012165	0.0401812
MELO3C023133	22.6662	-3.17162	0.0121199	0.0400405
MELO3C005858	34.7577	-3.17457	0.0120878	0.0399555
MELO3C006511	130.336	1.00484	0.0120766	0.0399253
MELO3C004966	23.5789	-2.0704	0.0120579	0.0398705
MELO3C008250	17.6562	-2.02745	0.0120305	0.0398007
MELO3C013821	63.9079	1.20345	0.0120163	0.0397608
MELO3C002632	41.4259	1.76813	0.0120067	0.0397359
MELO3C005254	10.5696	-2.23978	0.0119844	0.0396899
MELO3C008271	22.4931	1.38736	0.0119354	0.0395413
MELO3C007952	15.5282	-1.7742	0.011895	0.0394492
MELO3C001539	3.05617	3.91975	0.0118719	0.0393863
MELO3C013427	5.55226	2.76067	0.0117724	0.0390905
MELO3C011215	36.0682	1.32748	0.0117481	0.0390305
MELO3C009122	55.4199	-2.04776	0.0117279	0.038977
MELO3C015897	67.1975	-1.00385	0.0117214	0.0389689
MELO3C022121	138.828	1.31921	0.0116785	0.0388536
MELO3C009956	4630.61	-1.17713	0.0116029	0.0386565
MELO3C018732	15.6466	1.32634	0.0115984	0.0386552
MELO3C007279	61.9917	1.00777	0.0115097	0.0384071
MELO3C025996	15.2413	1.27003	0.0114803	0.0383223
MELO3C023493	40.825	-1.37402	0.0113977	0.0380599
MELO3C010284	5.61014	3.27732	0.0113701	0.0379948
MELO3C010738	7999.8	1.04634	0.0113485	0.037956
MELO3C012388	19.895	1.28504	0.0113232	0.037885
MELO3C014154	115.574	-1.6246	0.0112965	0.0378178
MELO3C011883	78.7346	-1.49086	0.0112944	0.0378178
MELO3C011094	9.35711	-2.3398	0.0112756	0.0377747
MELO3C011492	4.31205	-3.06934	0.0112673	0.0377581
MELO3C007619	9.55355	2.72754	0.0112515	0.0377116
MELO3C009548	244.35	1.1279	0.0112322	0.0376682
MELO3C017050	23.5483	-1.29165	0.0111895	0.0375533
MELO3C023874	31.7387	-1.29167	0.0111707	0.0375141
MELO3C010828	16.1043	1.40289	0.0110939	0.0373158
MELO3C006789	1192.7	1.16988	0.0110796	0.0372918
MELO3C007966	2.31652	4.5903	0.0110719	0.0372918
MELO3C025700	14.6729	1.79686	0.0110102	0.037153
MELO3C007840	23.2919	1.65641	0.0110023	0.0371396
MELO3C000527	17.3066	1.45258	0.010999	0.037135
MELO3C027107	122.018	-1.21414	0.0109963	0.0371331
MELO3C003737	36.2504	2.35989	0.0109859	0.0371107
MELO3C016870	196.839	-1.10045	0.0109313	0.0369463
MELO3C001993	5.06467	-4.87536	0.0109151	0.0369045
MELO3C025884	48.5729	1.30464	0.0108746	0.0368072
MELO3C016287	2078.3	1.35277	0.0108425	0.0367264
MELO3C003416	601.586	1.60129	0.0108172	0.036685
MELO3C021589	1049.61	1.0773	0.0107943	0.0366204
MELO3C005988	16.0137	-1.58987	0.0107635	0.0365226
MELO3C003822	38.8817	1.39103	0.0107607	0.0365226
MELO3C015792	22.7788	1.48252	0.0106642	0.0362507
MELO3C022031	109.639	1.02512	0.0106347	0.0361569
MELO3C009892	31.5226	1.63133	0.0106181	0.0361135
MELO3C017376	21.188	-1.30777	0.0105565	0.0359428
MELO3C005009	33.4189	-1.24229	0.0105555	0.0359428
MELO3C009483	4.29309	4.45908	0.0105538	0.0359428
MELO3C005801	89.2506	-1.89855	0.0105469	0.035936
MELO3C005993	18.9815	1.80635	0.0104736	0.0357312
MELO3C016236	458.904	1.11857	0.0104595	0.035696
MELO3C011221	5.22765	3.7448	0.0104364	0.0356492
MELO3C017098	31.1164	1.63257	0.0104092	0.035582
MELO3C019361	82.6755	1.38235	0.0104031	0.0355677
MELO3C009374	16.6823	1.81843	0.0101682	0.0348844
MELO3C003628	19.5014	1.23748	0.0101428	0.0348137
MELO3C008077	16.105	-2.96479	0.0101324	0.0347931
MELO3C000258	40.8048	-1.52669	0.010126	0.0347773
MELO3C014925	304.548	-1.03587	0.010123	0.0347735
MELO3C006431	9.12517	2.78869	0.0101065	0.0347357
MELO3C014380	107.03	-1.32867	0.0100955	0.034704
MELO3C017596	37.5179	-1.44378	0.0100718	0.034656
MELO3C026843	16.4821	1.71062	0.0100724	0.034656
MELO3C008375	187.065	1.05173	0.0100495	0.0345961
MELO3C019951	8.8402	-2.83341	0.0100346	0.0345637
MELO3C018626	402.029	1.14705	0.0100222	0.0345273
MELO3C006375	13.4476	1.58977	0.00998747	0.0344391
MELO3C021293	61.2289	-2.80914	0.00995213	0.0343298
MELO3C015763	3851.83	1.10237	0.00993749	0.0342888
MELO3C007746	8.88976	1.9109	0.00982969	0.0339623
MELO3C012432	22.3489	-1.26065	0.00979847	0.0338915
MELO3C016836	5.16753	3.7802	0.00979033	0.0338766
MELO3C023851	25.5918	-1.24104	0.00977996	0.033847
MELO3C014160	9.34959	-4.86213	0.00973453	0.0337082
MELO3C016080	46.9654	-1.19611	0.00973271	0.0337081
MELO3C025027	5.70305	-2.99077	0.00972223	0.0336836
MELO3C018344	32.6708	-1.20976	0.00972386	0.0336836
MELO3C015569	7.81035	2.07476	0.00970343	0.033626
MELO3C006562	298.367	1.27144	0.00963574	0.0334151
MELO3C026664	301.349	-1.13664	0.00961518	0.0333499
MELO3C002759	30.7595	2.13563	0.00958462	0.0332561
MELO3C024569	31.9277	1.01873	0.00949871	0.0330064
MELO3C000016	151.452	1.35305	0.00945941	0.0329183
MELO3C025401	53.557	-1.8695	0.00944263	0.0328698
MELO3C004657	27.1748	1.307	0.00944375	0.0328698
MELO3C010639	29.1613	1.02707	0.00943053	0.032848
MELO3C008894	167.055	-2.47204	0.00941387	0.0328081
MELO3C015528	15.8673	-1.78585	0.00935848	0.0326601
MELO3C017258	13.0295	1.62407	0.0093102	0.0325487
MELO3C016238	23.3676	-1.25	0.00928065	0.0324814
MELO3C012490	795.462	1.11015	0.00925487	0.0324092
MELO3C016110	72.6429	1.35856	0.00925425	0.0324092
MELO3C014637	831.774	-4.77348	0.00922715	0.0323333
MELO3C006560	114.467	1.1524	0.00920884	0.0322898
MELO3C006851	754.324	1.38308	0.00920501	0.0322824
MELO3C013103	16.6912	-2.21373	0.00920194	0.0322776
MELO3C015354	3.65939	4.21204	0.00910969	0.032019
MELO3C003762	2281.83	1.41844	0.00904916	0.0318362
MELO3C016408	639.268	-1.18888	0.00904518	0.031828
MELO3C012498	180.435	1.90348	0.008981	0.0316258
MELO3C012903	3.60421	4.19239	0.00895638	0.0315567
MELO3C003092	81.9259	1.02042	0.00889947	0.0313912
MELO3C004060	4.22611	4.44852	0.00881577	0.031125
MELO3C023611	4.45456	-3.09843	0.00877901	0.0310184
MELO3C009274	9.57766	-1.89901	0.0087755	0.0310173
MELO3C022513	66.9316	1.37647	0.00869045	0.0307572
MELO3C008663	41972.3	1.07314	0.00863033	0.0305902
MELO3C026226	14.8682	-1.49006	0.00860573	0.0305202
MELO3C003785	3.59957	-4.37698	0.00847446	0.0301111
MELO3C003577	2338.38	-1.20464	0.00845573	0.0300671
MELO3C010005	12.7051	1.61042	0.00842258	0.0299614
MELO3C007175	163.18	-1.98979	0.00839862	0.0299034
MELO3C006069	13.5604	1.92886	0.00836568	0.0297973
MELO3C019102	28.0635	1.2436	0.00835514	0.029771
MELO3C023696	6.84443	2.4194	0.00834707	0.0297511
MELO3C005250	341.082	1.25128	0.00829092	0.0295923
MELO3C012204	5.19392	-4.91787	0.00828791	0.0295872
MELO3C000776	1685.72	1.01699	0.00828489	0.029582
MELO3C022432	25.5047	1.1877	0.00826692	0.0295234
MELO3C000268	2.80096	-5.02623	0.00825325	0.0294913
MELO3C020684	13.7957	1.90168	0.00825064	0.0294875
MELO3C008014	20.1345	1.26608	0.0081907	0.0293342
MELO3C014438	19.0067	-3.0444	0.00816106	0.0292558
MELO3C003996	3.29043	4.05424	0.00813058	0.0291786
MELO3C002157	69.0458	-2.20073	0.00812542	0.0291778
MELO3C023183	52.4674	1.57704	0.00812336	0.0291759
MELO3C012146	365.356	1.60277	0.0081073	0.0291336
MELO3C009289	4.81564	-3.87006	0.00809514	0.0291266
MELO3C008101	807.762	1.10819	0.00809603	0.0291266
MELO3C018629	136.894	-1.27992	0.00807072	0.0290641
MELO3C001702	35.2945	-1.48801	0.00806398	0.0290454
MELO3C013772	6.22098	-5.17857	0.0079843	0.0288271
MELO3C016482	28.2795	1.48236	0.0079686	0.0287866
MELO3C018788	271.322	1.12823	0.0079476	0.0287192
MELO3C004103	75.4032	-5.1098	0.0079083	0.028599
MELO3C003371	669.236	-1.18264	0.00790238	0.0285881
MELO3C009805	13.9081	-1.90536	0.00784985	0.0284365
MELO3C005569	13.0881	-2.85793	0.00784219	0.0284142
MELO3C015130	3.06656	-5.16421	0.00783801	0.0284045
MELO3C023392	5.07286	-3.27502	0.00782976	0.0283855
MELO3C021618	63.2127	1.01072	0.00782343	0.0283734
MELO3C011758	31.6336	1.18921	0.00782107	0.0283703
MELO3C013606	52.2155	-1.62878	0.00776241	0.0282062
MELO3C025325	14.6861	1.65922	0.00766828	0.0279259
MELO3C021017	6.47285	2.81373	0.00766904	0.0279259
MELO3C009478	52.6845	1.53019	0.00760966	0.0277417
MELO3C017219	42.9991	-2.38393	0.00757831	0.0276488
MELO3C011049	10.2892	-3.09809	0.00756409	0.0276075
MELO3C005355	24.5582	-2.67283	0.00755706	0.0275979
MELO3C018345	135.524	-1.02034	0.00750821	0.0274566
MELO3C013553	10.6924	-4.036	0.00750433	0.0274495
MELO3C011267	39.5147	-1.2879	0.00748439	0.0274012
MELO3C017651	55.9399	1.09849	0.00733267	0.0269344
MELO3C001797	19.3381	2.09516	0.00732379	0.026907
MELO3C006167	6.32462	-2.52154	0.00731162	0.0268675
MELO3C012052	1300.64	1.0237	0.00730477	0.026858
MELO3C021077	531.341	1.00342	0.00728836	0.0268185
MELO3C009778	236.575	1.3331	0.00727698	0.0267947
MELO3C022678	267.324	-2.1186	0.00726347	0.0267634
MELO3C002426	263.613	1.39035	0.00724897	0.0267151
MELO3C002961	19.7492	-2.36352	0.00721094	0.0266013
MELO3C006079	27.8119	-1.81328	0.00721104	0.0266013
MELO3C022003	496.334	1.03583	0.00717573	0.0264917
MELO3C008074	23.6482	1.20346	0.00717501	0.0264917
MELO3C008060	35654.3	1.51922	0.00714962	0.0264107
MELO3C008027	88.9688	-1.10078	0.00705334	0.0261316
MELO3C007377	27.0375	1.91662	0.00705068	0.0261269
MELO3C014600	318.794	1.33853	0.00704383	0.0261098
MELO3C018824	6.25148	3.3279	0.00703481	0.0260885
MELO3C026741	1280.15	1.05187	0.00702763	0.026067
MELO3C015014	2.62777	-4.93386	0.00700293	0.0259805
MELO3C020005	7502.69	2.65957	0.00699336	0.0259653
MELO3C012992	17.7098	1.40839	0.00698559	0.0259467
MELO3C000200	2610.61	1.43658	0.00698447	0.0259467
MELO3C011421	117.596	1.15191	0.00698234	0.0259448
MELO3C017681	12.6127	-2.87228	0.00698001	0.0259412
MELO3C020963	157.635	-1.10138	0.00695138	0.025845
MELO3C024264	1404.06	1.46434	0.00693531	0.0258106
MELO3C022162	7.0718	-3.39175	0.00689941	0.0257157
MELO3C011347	5.46182	-2.96202	0.00687305	0.0256242
MELO3C008203	47.1364	1.2063	0.00685668	0.0255683
MELO3C007941	8.07373	-2.472	0.00684057	0.0255198
MELO3C002551	100.91	-1.10892	0.00684099	0.0255198
MELO3C023876	58.4135	-2.51208	0.00681285	0.0254436
MELO3C018739	9.54778	2.29783	0.0068106	0.0254429
MELO3C024627	22.8655	-1.3952	0.00676443	0.0252991
MELO3C014314	4.80234	-3.18747	0.00674905	0.0252515
MELO3C003701	121.194	1.10283	0.00674306	0.0252341
MELO3C016913	463.693	1.27593	0.0067006	0.0250851
MELO3C016322	3298.95	1.78801	0.00667328	0.0250027
MELO3C018463	72.6149	-2.17477	0.00666829	0.0249889
MELO3C007618	95.4651	1.70375	0.00666018	0.0249684
MELO3C023430	48.8439	-1.04409	0.00662193	0.0248694
MELO3C015852	7.42135	2.81181	0.00655329	0.0246361
MELO3C008049	494.731	1.13655	0.00649345	0.0244402
MELO3C022348	101.978	-1.63077	0.00645759	0.0243198
MELO3C026916	59.4508	1.20105	0.00645582	0.024318
MELO3C005870	23.2991	1.37903	0.0064444	0.0242894
MELO3C007385	5.36344	-4.03082	0.00644213	0.0242857
MELO3C022993	66.349	-2.45842	0.00643362	0.024273
MELO3C015768	13.8689	1.65299	0.00642145	0.0242368
MELO3C019710	41.7167	-1.0181	0.00638819	0.0241353
MELO3C004642	18068.3	1.23981	0.00635046	0.0239975
MELO3C005218	128.843	1.0549	0.00632996	0.0239392
MELO3C011304	4.51164	-3.11299	0.00631092	0.0238815
MELO3C001974	474.974	1.30077	0.00629632	0.023831
MELO3C017334	3.6675	5.24865	0.00629561	0.023831
MELO3C025486	153.468	-1.60427	0.00628118	0.0237975
MELO3C006457	51.671	-1.92153	0.00627045	0.0237616
MELO3C020146	778.072	-1.30621	0.00621975	0.0235932
MELO3C016325	19.3513	-2.24053	0.006202	0.02354
MELO3C023219	9.1692	-2.85361	0.00617331	0.0234499
MELO3C009603	365.088	1.61007	0.00614546	0.0233582
MELO3C006319	921.735	1.42703	0.00614271	0.0233524
MELO3C021521	41.235	-1.53887	0.00608816	0.0231823
MELO3C021910	5.32333	-4.03571	0.00607278	0.0231471
MELO3C022693	41.1192	1.32158	0.00604884	0.0230651
MELO3C002255	47.9631	-1.23441	0.00604476	0.0230542
MELO3C022477	123.571	-1.08044	0.00601669	0.022961
MELO3C004568	254.093	1.4184	0.0059804	0.0228502
MELO3C020448	30.8585	-1.55997	0.00594532	0.0227391
MELO3C006518	45.3429	-3.41148	0.00594254	0.0227377
MELO3C017256	2353.41	1.08168	0.00593959	0.022731
MELO3C012714	142.953	1.06001	0.00591781	0.022666
MELO3C025326	32.4158	2.12176	0.00589218	0.0225724
MELO3C011334	310.627	1.13722	0.00586984	0.0225005
MELO3C026472	34.0162	1.03931	0.00586417	0.0224833
MELO3C020496	33.9447	1.85314	0.00585887	0.0224812
MELO3C024745	17.7004	-1.52194	0.00581769	0.0223413
MELO3C019563	99.9298	1.15017	0.00580282	0.0222978
MELO3C020695	28.4303	-1.62252	0.00577874	0.0222143
MELO3C005302	20.5875	1.29641	0.0057611	0.0221555
MELO3C012426	1578.14	1.02054	0.00575924	0.0221528
MELO3C007533	246.454	-1.09333	0.00574658	0.0221138
MELO3C024573	74.4311	2.08529	0.00574675	0.0221138
MELO3C003995	4.47121	4.50978	0.00570486	0.0219883
MELO3C024417	17.6556	-1.4214	0.00570182	0.0219811
MELO3C014463	23.0237	1.56095	0.0056818	0.0219129
MELO3C026739	49.6965	1.07762	0.00567612	0.0218954
MELO3C022096	34.5959	1.39084	0.00566869	0.0218757
MELO3C013255	394.559	1.00469	0.00566691	0.0218733
MELO3C018658	5.398	-4.03575	0.00561323	0.0216857
MELO3C005527	406.028	1.43357	0.00561372	0.0216857
MELO3C021367	36.6291	2.10591	0.00560701	0.0216686
MELO3C025519	22.169	1.58156	0.00560456	0.0216636
MELO3C005796	228.276	-1.34811	0.00558005	0.0215953
MELO3C015899	24.2005	-1.31132	0.0055791	0.0215953
MELO3C004523	197.976	-1.67888	0.00553869	0.0214667
MELO3C002444	14750.3	1.28022	0.0055256	0.0214372
MELO3C024764	376.988	-5.38694	0.00549592	0.021344
MELO3C016595	92.6908	-3.10715	0.00545704	0.0212191
MELO3C002477	69.6155	-2.98002	0.00542017	0.0211148
MELO3C022429	5715.59	-3.67655	0.00540196	0.0210525
MELO3C011436	85.8283	-1.57366	0.00538951	0.0210083
MELO3C023253	206.15	1.46225	0.00538169	0.0209822
MELO3C022837	311.861	1.4488	0.00535059	0.0208781
MELO3C007070	1011.16	1.08321	0.00534801	0.0208723
MELO3C014417	3608.84	-1.06607	0.00534527	0.0208703
MELO3C017123	30.4714	1.05744	0.00534073	0.0208612
MELO3C023628	55.3933	-2.03115	0.00530754	0.0207444
MELO3C015092	9.73028	-3.88996	0.00528415	0.02067
MELO3C027302	297.821	-1.03487	0.00524794	0.0205496
MELO3C019611	675.577	1.11211	0.00523075	0.0204951
MELO3C021447	573.238	1.24514	0.00522405	0.020473
MELO3C024499	2401.69	-5.6943	0.00520263	0.0204071
MELO3C026875	2966.44	-1.15506	0.00519797	0.0203962
MELO3C021085	1498.15	1.42736	0.00518248	0.0203439
MELO3C011301	5.10208	-3.94725	0.00516743	0.0203016
MELO3C010276	195.652	1.31917	0.00513594	0.0201905
MELO3C007378	101.746	2.35707	0.00512221	0.0201407
MELO3C002450	186.05	-1.02149	0.00508274	0.0200188
MELO3C020958	2186.92	1.09228	0.00507858	0.0200107
MELO3C006433	9.29752	2.54012	0.00507418	0.0200059
MELO3C009097	1748.46	-1.17384	0.00505792	0.0199543
MELO3C001844	52.8554	2.03633	0.00504419	0.0199043
MELO3C010169	7.79584	2.45074	0.00501809	0.0198137
MELO3C025862	22.7138	1.29264	0.00501137	0.0197942
MELO3C000212	17.9105	2.29306	0.00501212	0.0197942
MELO3C023998	3973.94	1.3346	0.00498327	0.0197091
MELO3C011546	85.493	1.65007	0.00498152	0.0197091
MELO3C012035	1248.92	2.93305	0.00495478	0.019621
MELO3C007643	105.276	-1.36994	0.0049523	0.0196153
MELO3C000131	1009.68	-1.39422	0.0049415	0.0195766
MELO3C025166	796.869	1.38932	0.00493481	0.0195583
MELO3C026317	17.7598	-1.85869	0.00484055	0.019225
MELO3C025495	196.424	1.48329	0.00481145	0.0191326
MELO3C020930	796.321	1.20557	0.00478254	0.0190506
MELO3C015467	22.219	-1.26462	0.00470662	0.018772
MELO3C020181	1941.85	1.32794	0.00468248	0.018695
MELO3C017776	437.461	1.39972	0.00467127	0.0186602
MELO3C021487	14.2733	1.59792	0.0046661	0.0186496
MELO3C026485	64.8993	1.09606	0.00466507	0.0186494
MELO3C015011	2.75117	-4.97962	0.00465741	0.0186267
MELO3C023471	32.1566	1.04468	0.00461567	0.0184793
MELO3C005556	217.812	1.96709	0.00460746	0.0184581
MELO3C010162	30.4344	-2.38756	0.00458611	0.0183843
MELO3C021789	31.2408	-1.42504	0.00455009	0.0182515
MELO3C026594	547.376	-1.11161	0.00452822	0.0181792
MELO3C015739	53.2376	1.24996	0.00452672	0.0181792
MELO3C015051	74.321	1.08971	0.00451594	0.0181453
MELO3C007734	72.943	1.05294	0.00451301	0.0181398
MELO3C023349	65.9082	1.07389	0.00448739	0.018064
MELO3C014636	923.426	-4.94254	0.00448405	0.0180574
MELO3C004247	197.916	-2.57893	0.00447126	0.0180155
MELO3C024316	22.0134	-1.35768	0.00446812	0.0180105
MELO3C022279	155.148	-1.10832	0.0044563	0.0179782
MELO3C000500	180.996	-2.30308	0.00440954	0.01782
MELO3C015643	4726.94	1.36783	0.00437604	0.0177111
MELO3C005999	2303.91	1.12321	0.00427866	0.0173839
MELO3C003163	17.9837	1.77969	0.00426675	0.017343
MELO3C015618	862.475	1.22472	0.00425551	0.0173023
MELO3C011987	15.2594	-2.33537	0.00424903	0.0172821
MELO3C012951	104.651	1.60057	0.00421488	0.0171616
MELO3C004199	187.483	1.0194	0.00420459	0.0171345
MELO3C019772	25.4374	1.47076	0.00418831	0.0170792
MELO3C016996	13.5801	2.29147	0.0041628	0.0170008
MELO3C009255	261.886	1.2732	0.0041249	0.0168533
MELO3C008799	152.26	1.63493	0.00409968	0.0167647
MELO3C013644	115.319	-2.20041	0.00408849	0.0167298
MELO3C022019	363.887	-1.4515	0.00406651	0.0166435
MELO3C026062	10.0379	-2.4465	0.00404804	0.016575
MELO3C007912	17.8783	2.22931	0.00400239	0.0164237
MELO3C023231	46.3434	-1.42096	0.00397637	0.0163387
MELO3C019673	490.263	-1.09579	0.00397657	0.0163387
MELO3C020755	28.0807	1.86065	0.00397014	0.0163232
MELO3C012353	50.7285	1.30936	0.00395419	0.0162718
MELO3C025268	120.573	-1.2496	0.00395173	0.0162652
MELO3C006170	17.8224	1.82026	0.00392559	0.0161682
MELO3C013017	10.8386	2.71607	0.00390431	0.0160945
MELO3C006685	16.612	-2.20206	0.00388464	0.0160309
MELO3C006590	22.4447	-1.72977	0.00388428	0.0160309
MELO3C020998	104.678	1.05593	0.00387644	0.016004
MELO3C009076	1064.72	1.31836	0.00385634	0.0159442
MELO3C024482	186.029	1.55052	0.00385781	0.0159442
MELO3C010177	495.387	-3.2753	0.00382984	0.0158497
MELO3C024017	5.23822	-3.32401	0.00382103	0.0158202
MELO3C002839	25.3341	-2.3578	0.00381585	0.0158022
MELO3C010463	24.3671	-1.96873	0.00379845	0.0157439
MELO3C021982	1272.4	1.25996	0.00379188	0.0157271
MELO3C023535	15.0301	1.85057	0.0037888	0.0157177
MELO3C016834	45.9397	1.23036	0.00377053	0.0156522
MELO3C001997	47.686	1.11031	0.00371005	0.0154248
MELO3C022542	3.70696	-5.43571	0.00368752	0.0153514
MELO3C010874	2816.34	-1.02193	0.00367925	0.0153271
MELO3C010773	64.1844	1.29191	0.00367118	0.0153036
MELO3C021014	22.9003	1.60953	0.00365734	0.0152593
MELO3C011148	85.2634	1.80582	0.00365259	0.0152429
MELO3C025206	192.809	-1.31996	0.00365135	0.0152411
MELO3C002748	34.5067	1.58909	0.00364029	0.0151995
MELO3C014879	146.9	1.86778	0.00363844	0.0151973
MELO3C009296	57.2399	1.59314	0.00363419	0.0151829
MELO3C008666	1065.16	3.21439	0.00362985	0.0151748
MELO3C024206	107494	1.58386	0.00361405	0.0151187
MELO3C002684	43.731	1.05662	0.00360954	0.0151112
MELO3C022910	68.9102	-1.15826	0.00359719	0.0150682
MELO3C022373	10.0107	-3.59959	0.00357701	0.0149903
MELO3C023295	80.5671	-4.58666	0.00357047	0.0149662
MELO3C011113	8061.6	1.03556	0.00355849	0.0149293
MELO3C007482	15.709	-1.92606	0.00355676	0.0149253
MELO3C022468	145.871	1.98227	0.00354709	0.0148946
MELO3C020069	31.9415	2.61533	0.00353792	0.0148594
MELO3C017836	17.9449	1.7129	0.00349391	0.014704
MELO3C011730	22.4715	-1.95439	0.00349165	0.014701
MELO3C022446	74.1011	1.45977	0.00346971	0.0146216
MELO3C010046	6.69012	3.10747	0.00346522	0.0146125
MELO3C002653	66.8611	1.08524	0.00346044	0.0145956
MELO3C012324	4708.63	1.70225	0.00345334	0.0145754
MELO3C014896	253.975	-1.00146	0.00342734	0.0144818
MELO3C005283	34.5335	-1.3847	0.00342118	0.014459
MELO3C016795	14.8245	2.25288	0.00340497	0.0144001
MELO3C007387	571.727	-1.10536	0.00339055	0.0143552
MELO3C010699	33.6407	1.26206	0.00337878	0.0143214
MELO3C004299	6.92584	2.84894	0.00337106	0.0142954
MELO3C019528	1160.15	-1.34531	0.00336439	0.0142764
MELO3C002779	13.9153	1.71415	0.00336104	0.0142686
MELO3C001595	565.649	-1.09941	0.00334625	0.0142154
MELO3C015780	135.551	-1.46471	0.00334528	0.0142144
MELO3C012395	80.7884	1.20692	0.00332998	0.0141564
MELO3C012064	57.3368	-1.27738	0.00331248	0.014094
MELO3C015911	12.7022	-3.03852	0.00329916	0.0140437
MELO3C018138	169.341	2.50148	0.00329702	0.0140377
MELO3C006235	112.588	1.11938	0.00325038	0.0138735
MELO3C023976	9.22284	2.10067	0.00322003	0.0137595
MELO3C021144	39.8568	-2.63212	0.00319874	0.0136778
MELO3C022374	26.903	-1.81809	0.00319863	0.0136778
MELO3C017807	115.899	1.46082	0.00319613	0.0136728
MELO3C001181	175.374	2.34419	0.0031948	0.0136702
MELO3C000173	736.758	-1.62797	0.00319207	0.0136616
MELO3C005986	812.545	-1.34513	0.00317889	0.0136114
MELO3C012086	1469.82	1.12691	0.00317492	0.0135983
MELO3C002050	35.2655	-1.47365	0.00314746	0.0135074
MELO3C024718	19.4553	-1.52412	0.0031456	0.0135024
MELO3C021143	364.336	-1.00381	0.00313408	0.0134591
MELO3C014657	58.888	1.94412	0.00312896	0.0134402
MELO3C019634	22785.1	1.20386	0.00312453	0.0134242
MELO3C006973	14.1007	-2.35553	0.00312099	0.0134151
MELO3C002101	35.428	1.14104	0.00311903	0.0134097
MELO3C022489	37.0268	1.30704	0.0031133	0.0133912
MELO3C017906	61.4499	2.14382	0.00309713	0.0133307
MELO3C026802	34292.6	1.50358	0.00308245	0.0132796
MELO3C023011	15.3108	1.89671	0.00307864	0.0132692
MELO3C026367	1204.11	1.86433	0.00307793	0.0132692
MELO3C005367	14.3715	2.77501	0.00304481	0.0131474
MELO3C011457	38.4121	-1.24923	0.00303655	0.0131237
MELO3C004280	37.6234	1.36059	0.0030319	0.0131066
MELO3C016387	15.5222	-2.48341	0.00302024	0.013074
MELO3C020971	57.1858	1.34531	0.00302091	0.013074
MELO3C018873	240.471	1.30639	0.00301405	0.0130503
MELO3C003760	400.845	1.34549	0.00301332	0.0130501
MELO3C015184	432.817	-1.31842	0.00294839	0.0128159
MELO3C020670	173.691	1.88356	0.00294785	0.0128159
MELO3C015765	3.40675	5.14604	0.00294302	0.0128014
MELO3C002773	46.1664	2.62225	0.00292732	0.0127477
MELO3C006456	2007.58	-1.82495	0.00292303	0.0127346
MELO3C006751	48.4881	1.04748	0.00292086	0.0127313
MELO3C018599	47.2975	-3.03816	0.0029017	0.0126566
MELO3C018623	365.575	-1.36544	0.00289568	0.012639
MELO3C016880	60.6627	-2.05297	0.00289376	0.0126335
MELO3C019113	336.232	1.04771	0.00288155	0.0125948
MELO3C010951	181.921	1.4879	0.00283604	0.0124102
MELO3C022334	2788.67	1.13256	0.00282264	0.0123573
MELO3C026143	73.0303	-1.03659	0.00281899	0.012347
MELO3C007267	2159.93	-1.05	0.002817	0.0123412
MELO3C022176	1957.2	1.07794	0.0028086	0.0123129
MELO3C007504	257.79	1.02237	0.00278693	0.0122264
MELO3C021871	16.849	-4.12545	0.00277052	0.0121657
MELO3C006519	283.919	-2.04091	0.00275532	0.0121158
MELO3C017200	162.364	-1.09729	0.00273617	0.0120372
MELO3C010999	3.92583	5.35337	0.00273456	0.012033
MELO3C003725	29497.6	1.66441	0.00272814	0.0120103
MELO3C014288	742.205	1.37631	0.00268527	0.0118436
MELO3C015517	33.1567	-1.6909	0.00266993	0.0117869
MELO3C013913	412.955	-1.29152	0.00266875	0.0117845
MELO3C021607	35.1245	-1.99583	0.00265401	0.0117266
MELO3C024762	268.424	-2.41289	0.00264543	0.0116997
MELO3C020409	14.8391	-1.90558	0.00264584	0.0116997
MELO3C016783	23.1573	1.38982	0.0026249	0.0116207
MELO3C017876	1968.31	1.82227	0.00261677	0.0115983
MELO3C004373	1319.37	-1.04707	0.00261552	0.0115955
MELO3C019205	19.6039	-1.57036	0.00260298	0.0115507
MELO3C022095	63.9514	1.28489	0.00259522	0.0115298
MELO3C000850	4379.88	-1.96143	0.00257917	0.0114728
MELO3C013806	294.608	1.08396	0.00257582	0.0114651
MELO3C014587	12700.1	1.42705	0.00255895	0.0113927
MELO3C009934	444.269	1.22408	0.00254732	0.0113489
MELO3C003759	1528.16	1.3933	0.00253621	0.0113048
MELO3C026218	43.2353	1.13671	0.00251795	0.0112393
MELO3C015691	283.889	-4.2663	0.0025089	0.0112042
MELO3C025688	660.505	1.23647	0.00249104	0.0111349
MELO3C016010	23.1497	1.60812	0.00248514	0.0111191
MELO3C007791	251.897	1.09356	0.00245375	0.0109994
MELO3C007538	51.6946	1.49109	0.00244788	0.0109783
MELO3C019438	4.64427	-4.73697	0.00244462	0.0109663
MELO3C017525	31.3169	2.04674	0.00240421	0.0108081
MELO3C003881	101.945	-1.63029	0.00240043	0.0107988
MELO3C019333	32.6177	-1.11811	0.00239815	0.0107911
MELO3C006773	94.6743	1.24259	0.00239698	0.010791
MELO3C010308	12.0773	1.89108	0.002395	0.0107872
MELO3C024841	125.488	-2.67946	0.00238711	0.0107593
MELO3C011809	811.017	-1.12159	0.00238535	0.0107565
MELO3C021744	113.614	1.40422	0.00237002	0.0107027
MELO3C005968	70.0843	-1.14079	0.00236069	0.0106657
MELO3C010942	70.8342	3.20566	0.00234069	0.010588
MELO3C006166	54.5809	1.48864	0.00232166	0.0105094
MELO3C012392	31.1013	1.44398	0.00231547	0.0104864
MELO3C009756	34.2489	-1.86132	0.0023133	0.0104791
MELO3C002975	16.4449	-1.69088	0.00229323	0.01041
MELO3C021474	335.03	1.11508	0.00228356	0.0103717
MELO3C026043	63.4161	-2.02639	0.0022729	0.0103295
MELO3C020838	232.741	-1.80876	0.00226268	0.0102892
MELO3C021451	30.5701	1.80278	0.00225532	0.0102582
MELO3C020984	46.1807	1.65894	0.0022428	0.0102086
MELO3C006552	2683.01	1.66271	0.00223256	0.0101669
MELO3C015140	12.559	-2.32394	0.00223025	0.0101588
MELO3C010925	503.799	1.12413	0.00222884	0.0101549
MELO3C014686	13.822	1.86419	0.0022268	0.010148
MELO3C025191	22.3479	-2.5587	0.00221628	0.0101098
MELO3C013600	45.6654	-1.50452	0.00221047	0.0100857
MELO3C018580	316.817	-4.85988	0.00220414	0.0100593
MELO3C015963	125.305	2.29813	0.00219425	0.0100245
MELO3C018468	111.325	1.19434	0.00219136	0.0100155
MELO3C003469	252	1.1733	0.00217408	0.00995506
MELO3C021233	38.2614	1.27084	0.00217109	0.00994443
MELO3C020446	27.1086	-1.18871	0.0021657	0.00992454
MELO3C004836	364.921	-1.64813	0.00215468	0.00988836
MELO3C020626	471.122	1.86491	0.00214138	0.00984173
MELO3C009161	647.413	1.00491	0.00213525	0.0098251
MELO3C008183	153.266	-4.36895	0.00213159	0.00981342
MELO3C020639	20.847	-1.955	0.00210009	0.0096896
MELO3C006321	868.761	1.09503	0.00209682	0.00968193
MELO3C018638	340.859	-1.14134	0.00208966	0.00966006
MELO3C014460	74.6715	1.00201	0.00208927	0.00966006
MELO3C026281	680.678	1.44634	0.00207952	0.00962285
MELO3C017132	523.929	1.00463	0.00207742	0.00961767
MELO3C004180	377.525	1.16511	0.00206709	0.00957939
MELO3C007855	43.4956	-1.0852	0.00203984	0.00948331
MELO3C015676	15.4855	-2.48777	0.00203721	0.00947811
MELO3C005784	85.3186	-2.88683	0.00202296	0.00942301
MELO3C026844	102.498	1.03219	0.00201941	0.00941146
MELO3C005540	292.524	1.99801	0.00201754	0.00940509
MELO3C003764	977.279	1.10323	0.0020153	0.00939693
MELO3C021544	348.26	1.39345	0.0020085	0.00937451
MELO3C024292	3953.47	1.03236	0.00200129	0.00934542
MELO3C021550	658.694	1.60292	0.0020012	0.00934542
MELO3C010893	54.1694	1.2747	0.00195826	0.00917168
MELO3C025548	52.1995	1.0028	0.00195262	0.00914751
MELO3C009596	98.9132	1.43489	0.00195221	0.00914751
MELO3C014033	37.7813	-1.49977	0.00194043	0.00910915
MELO3C008725	44.9804	1.21417	0.00194058	0.00910915
MELO3C018799	8.51588	3.47976	0.00193506	0.00908777
MELO3C008731	49298.8	1.43553	0.00193389	0.00908455
MELO3C018773	16.9415	-4.10951	0.00193204	0.00907808
MELO3C000428	8005.66	-2.03928	0.00192829	0.00906496
MELO3C022430	6133.67	-3.73124	0.00191987	0.00902762
MELO3C022688	66.1051	1.47202	0.00191589	0.0090134
MELO3C015329	117.206	1.33018	0.00191205	0.00899757
MELO3C015088	6.42781	3.4338	0.0019094	0.00898855
MELO3C017272	18.3444	-1.85451	0.0019025	0.00896378
MELO3C006980	294.388	1.06465	0.00188781	0.00890568
MELO3C013613	183.034	-1.05861	0.00188734	0.00890567
MELO3C002289	4.37359	-4.65148	0.00187601	0.00885883
MELO3C014881	162.644	2.33308	0.00186354	0.00880874
MELO3C009418	7.39656	-3.09298	0.00181532	0.00859585
MELO3C012241	803.476	2.12446	0.00181178	0.00858123
MELO3C002031	354.177	-1.34032	0.0018067	0.00856148
MELO3C025757	2397.56	-1.3768	0.00180199	0.0085413
MELO3C005413	235.141	1.81104	0.00177864	0.00844965
MELO3C005436	110.566	-1.39165	0.00177484	0.00843585
MELO3C013315	28.6118	1.27083	0.0017697	0.00841351
MELO3C018728	64.8534	-2.26955	0.00176919	0.00841321
MELO3C011146	260.482	1.18937	0.00173612	0.00827051
MELO3C019970	24.2389	2.20391	0.00173546	0.00826944
MELO3C011299	2044.78	1.3377	0.00173209	0.00825754
MELO3C025854	30.6002	-1.228	0.00172199	0.00821767
MELO3C012420	95.5659	-1.79417	0.00171287	0.00817826
MELO3C010708	3601.75	1.66718	0.00170794	0.00815705
MELO3C021558	2057.98	1.245	0.00170615	0.00815235
MELO3C016782	374.634	1.68987	0.00170245	0.00813824
MELO3C023522	96.6732	-1.21238	0.00168789	0.00808351
MELO3C023195	1305.61	1.09356	0.00168126	0.00805377
MELO3C010074	378.875	-1.17927	0.0016735	0.00802679
MELO3C002543	100.958	1.27108	0.00166935	0.00801103
MELO3C021147	4870.92	3.15283	0.00166937	0.00801103
MELO3C005351	31.8172	-4.16948	0.00165543	0.0079542
MELO3C025784	56.587	1.28873	0.00165367	0.00794777
MELO3C015575	1207.31	1.68047	0.00165319	0.00794749
MELO3C007392	224.464	1.26488	0.00163849	0.00788084
MELO3C005719	435.637	-1.03859	0.00163229	0.007853
MELO3C026811	69.0108	1.9703	0.00162385	0.0078164
MELO3C027001	19.7371	-4.086	0.00161701	0.00778743
MELO3C015297	139.069	-1.04895	0.00161054	0.00776415
MELO3C016081	83.1939	-1.51191	0.0015986	0.00771569
MELO3C002507	482.616	1.44615	0.00159252	0.00769039
MELO3C017864	766.664	1.45997	0.00158217	0.00764686
MELO3C004506	2844.17	1.01921	0.00157407	0.00761748
MELO3C010017	12.6773	-3.01225	0.00156583	0.00757953
MELO3C022268	57.9222	1.48908	0.00155797	0.00754673
MELO3C014521	1015.72	-1.21338	0.00155559	0.00753963
MELO3C009450	4.89594	-4.80983	0.00155373	0.00753252
MELO3C023049	30.1923	-3.80845	0.0015283	0.00742448
MELO3C004054	862.025	-2.14995	0.00151409	0.00736302
MELO3C015549	253.036	2.27695	0.00151284	0.00735879
MELO3C014498	30.7905	1.48803	0.00151052	0.00735131
MELO3C023596	3518.12	1.32251	0.00150216	0.00731627
MELO3C023871	12.3409	-5.24952	0.00149713	0.00729366
MELO3C008930	9.3447	-4.29291	0.00149043	0.00726474
MELO3C014724	2982.17	2.03904	0.00148171	0.0072353
MELO3C004544	33.8121	-1.43714	0.00147765	0.00722152
MELO3C009916	26.1816	-1.43637	0.00147807	0.00722152
MELO3C003626	987.627	1.02748	0.0014756	0.00721664
MELO3C002969	9.97973	-2.63688	0.0014581	0.00714169
MELO3C026361	1503.31	1.13757	0.00145877	0.00714169
MELO3C013206	41.8573	-1.0065	0.00144645	0.00709349
MELO3C016190	53929.6	1.18917	0.00144667	0.00709349
MELO3C021287	50.3941	-2.8609	0.0014366	0.00705144
MELO3C006533	533.903	1.21267	0.0014239	0.00699273
MELO3C009506	118.825	2.12529	0.00142362	0.00699273
MELO3C015613	305.692	1.45635	0.00138741	0.00683302
MELO3C006095	277.154	1.35934	0.00136649	0.00674229
MELO3C012934	167.078	1.46948	0.00136211	0.00672417
MELO3C004732	87.5294	-1.20551	0.00135511	0.00669661
MELO3C021431	42.3387	-2.64903	0.00135362	0.00669101
MELO3C010047	7.83672	3.84609	0.00134724	0.00666466
MELO3C016977	44.538	1.15604	0.00133016	0.00659053
MELO3C007391	247.466	1.07822	0.00132357	0.0065638
MELO3C011771	778.593	1.44107	0.00132372	0.0065638
MELO3C019934	81.9083	-2.03236	0.00132112	0.00655604
MELO3C010343	180.124	-1.07198	0.00131561	0.00653383
MELO3C022030	43.3828	1.31508	0.00131553	0.00653383
MELO3C024964	3098.08	-1.18243	0.00131462	0.00653233
MELO3C002670	56.2669	-1.06929	0.00130711	0.00650245
MELO3C016337	5.82233	-6.08496	0.00130526	0.00649715
MELO3C018607	524.036	-1.01437	0.00130547	0.00649715
MELO3C014486	233.453	1.15618	0.00129278	0.00644075
MELO3C006254	87.455	1.2245	0.00129117	0.00643613
MELO3C010788	14.4174	-1.94487	0.00128709	0.00641749
MELO3C002083	38.3776	-1.25092	0.00128624	0.00641491
MELO3C016052	212.602	-1.06771	0.00127793	0.0063785
MELO3C021811	992.972	1.18499	0.00127581	0.00637132
MELO3C018161	529.19	1.66816	0.00126571	0.00632588
MELO3C019056	251.794	1.1087	0.00126479	0.00632434
MELO3C025026	7.00199	-2.97169	0.00126185	0.0063116
MELO3C025174	40.8088	1.74522	0.00126174	0.0063116
MELO3C021619	84.4677	-2.60688	0.00126035	0.00631055
MELO3C004442	3.55266	-5.37373	0.0012598	0.00630967
MELO3C022667	3.91181	-5.4874	0.00125411	0.00628905
MELO3C012661	17.8943	-5.27172	0.00125218	0.00628148
MELO3C015395	10.7516	-3.688	0.00124497	0.00625028
MELO3C014508	87.0493	1.62288	0.00123898	0.00622187
MELO3C024714	55.0662	2.31848	0.00123498	0.00620839
MELO3C002123	25.8603	1.52412	0.00123248	0.0061991
MELO3C013085	301.941	-1.27445	0.0012253	0.00617282
MELO3C003598	16.6058	-1.95143	0.00121915	0.00614348
MELO3C025076	2095.2	1.35143	0.00121368	0.00611943
MELO3C016502	194.755	1.15663	0.00121016	0.00610468
MELO3C019148	2606.57	1.01176	0.0012094	0.00610249
MELO3C018774	392.323	1.50005	0.00120276	0.0060722
MELO3C003483	709.5	1.27607	0.00119322	0.0060321
MELO3C005978	228.993	2.34579	0.0011827	0.00598853
MELO3C002460	25.9894	-1.83881	0.00117319	0.00594836
MELO3C023413	44.8206	-1.35543	0.00117154	0.00594317
MELO3C009153	2025.87	-1.26077	0.00116013	0.00589002
MELO3C018228	24.0675	-2.34333	0.00114985	0.00584725
MELO3C007450	382.292	1.48203	0.00114769	0.00583783
MELO3C007354	11.1893	-2.18021	0.00113314	0.00577314
MELO3C016378	474.858	1.07857	0.00112414	0.00573502
MELO3C000130	2335.83	-2.22736	0.00111958	0.00571483
MELO3C010702	3.33326	-5.27667	0.00111787	0.00570864
MELO3C009569	59.5597	-1.68586	0.00111679	0.00570518
MELO3C011411	8.74432	3.12122	0.00109001	0.00557593
MELO3C007507	79818.3	1.43237	0.00108418	0.00554908
MELO3C007849	181.903	-2.5435	0.00107994	0.0055334
MELO3C018122	120.904	-2.61484	0.00107963	0.00553327
MELO3C008136	15.6926	-3.98055	0.00107245	0.0055084
MELO3C005934	111.31	1.64136	0.00107003	0.00549751
MELO3C021513	285.285	1.40693	0.00106707	0.00548528
MELO3C015781	29.1409	-1.54002	0.00104656	0.00539081
MELO3C016246	258.896	-1.30162	0.00104473	0.00538508
MELO3C026026	19.8793	1.59713	0.0010423	0.00537842
MELO3C003217	933.086	1.17908	0.00103469	0.00534059
MELO3C026908	772.915	1.12341	0.00103416	0.0053393
MELO3C012995	30.7752	1.63279	0.00103278	0.00533364
MELO3C006039	23.9068	-1.46615	0.00102548	0.00530029
MELO3C006229	7.19053	-3.83889	0.00101361	0.00524181
MELO3C013529	113.045	-1.0508	0.00101181	0.00523534
MELO3C016166	1685.25	-1.06868	0.00101087	0.0052319
MELO3C005215	6.53883	-6.25139	0.00100032	0.00519153
MELO3C018598	59.055	-3.4305	0.000992511	0.0051524
MELO3C002466	14.2738	1.82332	0.000989143	0.00513773
MELO3C013847	358.891	1.49818	0.000978188	0.00508642
MELO3C023685	114.17	1.06739	0.000976495	0.00508028
MELO3C003305	571.961	1.0369	0.000975695	0.00507933
MELO3C008539	436.761	1.36106	0.000975751	0.00507933
MELO3C023284	8.56702	-5.65219	0.000970048	0.00505521
MELO3C016369	723.056	1.32665	0.000968907	0.00505065
MELO3C026806	223.39	1.81247	0.000961167	0.00501307
MELO3C024377	84.7232	1.71337	0.000958551	0.0050008
MELO3C013770	17.3372	-4.16717	0.000956704	0.00499254
MELO3C024428	13.585	1.98676	0.000956545	0.00499254
MELO3C021235	127.256	1.23118	0.000952285	0.00497222
MELO3C004633	3200.16	1.5583	0.000946593	0.00494524
MELO3C006486	2647.16	1.34563	0.000940303	0.00491509
MELO3C014480	1509.92	-1.93552	0.000939277	0.00491154
MELO3C007721	105.023	-2.27478	0.000921393	0.00482959
MELO3C026781	839.203	1.10656	0.000914143	0.00479691
MELO3C025587	51596.4	1.95171	0.000913769	0.00479627
MELO3C018004	44.127	-4.51984	0.000906024	0.0047609
MELO3C002380	39.8559	-1.63796	0.000899121	0.00472741
MELO3C026922	64.0871	1.21635	0.00089915	0.00472741
MELO3C026160	7241.61	1.05453	0.000897521	0.00472381
MELO3C022113	72541.3	1.89541	0.000896556	0.00472033
MELO3C004600	62.1861	-3.61562	0.000895117	0.00471406
MELO3C018503	142.757	1.64633	0.000891313	0.00469875
MELO3C005913	175.685	-1.03235	0.000890811	0.00469793
MELO3C018317	99.5744	2.96797	0.000889158	0.00469183
MELO3C016825	8.32217	-3.25799	0.000886429	0.00468004
MELO3C009217	55.9273	-1.48339	0.000881728	0.00465939
MELO3C024464	15.6253	1.9444	0.000874851	0.00463054
MELO3C010742	261.349	1.24661	0.000870964	0.00461255
MELO3C018390	25.0628	1.50345	0.000869371	0.00460798
MELO3C020289	174.182	2.45321	0.000861421	0.00457225
MELO3C011928	878.983	-2.36752	0.000860708	0.00456975
MELO3C022265	43.5777	-1.30749	0.000858712	0.00456043
MELO3C026868	92.5886	-1.10611	0.00085408	0.00453838
MELO3C006073	46.8252	2.5897	0.000845129	0.00449461
MELO3C000147	127.509	-1.18377	0.000843206	0.00448564
MELO3C015470	3440.49	-2.28273	0.000840906	0.00447466
MELO3C018882	111.297	-5.05377	0.000831503	0.00442711
MELO3C013048	23.6792	1.54611	0.000820779	0.00437495
MELO3C024571	108.323	2.10662	0.000817806	0.00436278
MELO3C017382	518.213	1.4656	0.000813117	0.00434635
MELO3C016826	27.3056	-2.91574	0.000809373	0.00433123
MELO3C021788	52527.3	1.54845	0.00080855	0.00432806
MELO3C020424	34.7976	1.40661	0.000800136	0.00428908
MELO3C015932	24.0669	1.90253	0.000798301	0.00428167
MELO3C004649	45.4315	1.08334	0.000796497	0.00427563
MELO3C010272	2059.05	-1.10793	0.000791851	0.00425552
MELO3C026168	2559.88	1.36053	0.000789681	0.00424689
MELO3C025120	23.5887	-2.52253	0.000784764	0.00422224
MELO3C002618	32.5876	1.47707	0.000784356	0.00422124
MELO3C004296	241.806	-4.19384	0.00078269	0.00421467
MELO3C018422	188.476	-1.00299	0.000782623	0.00421467
MELO3C011125	150.239	-1.46538	0.000781087	0.00420964
MELO3C003406	74.463	1.32662	0.000779297	0.00420119
MELO3C024347	11.2983	-2.61482	0.000775636	0.00418384
MELO3C002365	88.7907	-1.45825	0.000773565	0.00417504
MELO3C013487	502.087	1.45099	0.000770711	0.00416083
MELO3C005611	31.2102	-1.76902	0.000756292	0.00409233
MELO3C022506	421.677	-1.08146	0.000752559	0.00407446
MELO3C023161	9.54919	-6.79371	0.000746999	0.00404899
MELO3C003394	326.155	1.01149	0.000737225	0.00400174
MELO3C026509	914.612	2.19769	0.00073281	0.00398121
MELO3C002441	418.495	1.44972	0.000729521	0.00396448
MELO3C009910	106.294	1.13339	0.000728975	0.00396265
MELO3C019557	48.8935	-1.09729	0.000728067	0.00395885
MELO3C016392	242.344	1.14761	0.000718576	0.00391399
MELO3C005763	14918.7	-1.07265	0.00071781	0.00391243
MELO3C016365	419.442	1.38885	0.000717292	0.0039115
MELO3C027375	1160.06	1.38433	0.000714959	0.00390004
MELO3C020850	1694.89	1.3851	0.000714982	0.00390004
MELO3C006378	30.5862	1.47522	0.000713802	0.00389809
MELO3C010674	922.645	-1.00611	0.000711711	0.0038878
MELO3C007509	574.449	1.27257	0.000699778	0.00383035
MELO3C004381	1134.23	1.5857	0.000694939	0.00380827
MELO3C013449	28.5327	-1.84231	0.000687734	0.00377535
MELO3C007426	1059.45	1.16556	0.000687437	0.00377482
MELO3C011173	383.445	-1.31061	0.000681447	0.00374519
MELO3C017656	6.84318	3.65902	0.000680024	0.00373954
MELO3C008039	42.4278	-2.26861	0.000678187	0.00373052
MELO3C000483	3012.88	-2.10251	0.000676078	0.00372
MELO3C019815	686.43	-1.13124	0.000674627	0.00371418
MELO3C021520	845.061	-1.44625	0.000672025	0.00370201
MELO3C022791	381.994	-1.94472	0.000669646	0.00368998
MELO3C014393	298.819	1.13029	0.000668633	0.00368547
MELO3C009567	2701.26	1.25393	0.000659971	0.00364303
MELO3C016809	1178.73	-1.91803	0.000658879	0.00363913
MELO3C011218	83.1607	1.52282	0.000653537	0.00361068
MELO3C025608	181.773	1.43734	0.000652726	0.00360725
MELO3C014991	45.4424	-3.22529	0.000651562	0.00360187
MELO3C004006	2978.92	-1.86592	0.000649885	0.0035947
MELO3C019312	20.293	2.946	0.000644245	0.003575
MELO3C005557	158.792	1.05272	0.000641047	0.00356144
MELO3C003482	1687.75	1.23703	0.000640902	0.00356144
MELO3C005690	48.1474	1.28639	0.000639426	0.00355452
MELO3C012108	676.972	2.00708	0.000633551	0.003526
MELO3C015564	736.677	-1.11484	0.000626358	0.00349008
MELO3C016939	4132.32	-1.18683	0.000624283	0.00348057
MELO3C018490	1942.2	-1.28035	0.000610727	0.00341808
MELO3C003505	211.116	-1.02632	0.000608945	0.00341013
MELO3C024192	5649.94	1.70811	0.000607929	0.00340545
MELO3C015926	25.061	1.4409	0.000607134	0.00340301
MELO3C009673	265.966	-1.13687	0.000605982	0.00339756
MELO3C009976	166.877	1.15113	0.000604075	0.00338988
MELO3C006805	142.878	2.02613	0.000602888	0.00338422
MELO3C025034	2419.61	1.21439	0.000600054	0.00336932
MELO3C006370	45.8653	1.08883	0.000596094	0.00334907
MELO3C012137	35.7498	-1.43008	0.00059539	0.0033461
MELO3C011553	145.242	-1.03107	0.000593828	0.00333832
MELO3C014628	89.3385	-5.46777	0.000589054	0.00331443
MELO3C014376	110.752	-6.65474	0.000587897	0.0033099
MELO3C005814	2267.66	-1.39575	0.000586648	0.00330483
MELO3C002375	9.23461	-5.76094	0.000578972	0.00326979
MELO3C023128	284.449	1.58224	0.000577099	0.00326172
MELO3C009140	1506.11	-1.24864	0.000573729	0.00324753
MELO3C004475	409.28	-1.30326	0.000571379	0.00323616
MELO3C016808	5.2712	-5.94298	0.00056998	0.0032292
MELO3C008492	82.9961	1.39082	0.000568512	0.00322185
MELO3C006522	27.8609	1.38057	0.000567799	0.00321878
MELO3C008331	47.2289	-2.98125	0.00056531	0.00320851
MELO3C007854	157.843	1.21828	0.000564542	0.00320511
MELO3C014178	1343.78	1.21484	0.000564031	0.00320317
MELO3C005662	980.725	1.11939	0.000562556	0.00319768
MELO3C011266	170.482	-1.38194	0.000561254	0.00319163
MELO3C007676	653.78	1.6178	0.000561323	0.00319163
MELO3C021567	25.2169	-2.4097	0.000559987	0.00318679
MELO3C026615	104.596	1.3874	0.00055863	0.00318014
MELO3C011865	66976.5	1.79227	0.000558205	0.00317868
MELO3C014833	223.243	-1.63759	0.000555272	0.00316293
MELO3C025282	229.94	1.12841	0.000555112	0.00316293
MELO3C015213	40.3267	1.24696	0.000547379	0.00312267
MELO3C009708	1004.12	1.08636	0.000547031	0.00312162
MELO3C000868	89.5709	1.26028	0.000546842	0.00312149
MELO3C009486	56.1734	-1.56237	0.000546657	0.00312137
MELO3C023408	262.937	-2.54091	0.000544316	0.00310895
MELO3C009343	2285.88	1.14659	0.000544261	0.00310895
MELO3C016938	15.0951	2.98239	0.000541924	0.00309715
MELO3C024312	126.521	-1.48438	0.000537807	0.00307734
MELO3C024965	39.1665	-1.80335	0.000529161	0.00303185
MELO3C024868	104.021	1.03234	0.000529215	0.00303185
MELO3C020596	65.2499	-1.88642	0.000522888	0.00300014
MELO3C021265	1590.02	-1.17556	0.000513775	0.00295323
MELO3C006679	969.728	-1.36964	0.000512543	0.00294704
MELO3C026272	157.933	1.48572	0.00051205	0.0029451
MELO3C006544	205.679	-2.05546	0.000509543	0.00293247
MELO3C003131	191.277	1.03947	0.000506607	0.00291823
MELO3C022417	232.204	1.31774	0.000504713	0.00290821
MELO3C013809	309.668	1.34209	0.000500778	0.00289082
MELO3C021321	39.0405	-2.07425	0.000493655	0.00285405
MELO3C024541	13.8783	3.08979	0.000491453	0.00284306
MELO3C001463	23.3221	-1.64716	0.000490129	0.00283714
MELO3C010910	1975.96	-1.31844	0.000486656	0.00281876
MELO3C002616	87.9139	-1.54405	0.000485378	0.00281222
MELO3C009328	140.155	1.13105	0.000483993	0.00280526
MELO3C019745	31.2861	2.05147	0.000476888	0.00276897
MELO3C006766	1838.64	1.19334	0.0004758	0.0027651
MELO3C014016	385.16	1.04306	0.000471784	0.00274413
MELO3C018844	140.462	-1.19224	0.000466555	0.00271647
MELO3C003705	2163.46	-1.06143	0.000466139	0.00271488
MELO3C025383	97.7295	-1.30878	0.000464134	0.00270509
MELO3C025791	1230.16	1.16178	0.00046107	0.00269033
MELO3C016906	78.4056	1.14678	0.000460034	0.00268512
MELO3C014714	1115.38	1.31197	0.000459607	0.00268345
MELO3C017503	243.409	-1.33868	0.000455908	0.00266514
MELO3C018415	483.162	-1.19451	0.000453834	0.00265384
MELO3C006676	709.973	1.01633	0.000451791	0.00264271
MELO3C014866	1291.82	1.03804	0.000450906	0.00263867
MELO3C003676	19.5211	-2.74822	0.000447027	0.00261889
MELO3C026560	31.0405	-1.79997	0.000447003	0.00261889
MELO3C004114	38.3321	-1.70631	0.000441738	0.0025938
MELO3C023131	36189.7	1.72396	0.000442058	0.0025938
MELO3C023858	124.817	-1.06093	0.000440344	0.00258775
MELO3C022420	16.319	-2.27915	0.000440003	0.00258656
MELO3C014408	159.295	1.07567	0.000439711	0.00258564
MELO3C021100	73.2221	-1.20212	0.000439091	0.0025828
MELO3C020587	1389.76	-1.34114	0.000438676	0.00258116
MELO3C020363	51.9752	-1.45884	0.0004373	0.00257547
MELO3C015947	34.5578	1.72877	0.000436134	0.0025694
MELO3C002203	1402.38	-1.28208	0.000434152	0.00255852
MELO3C023220	1302.11	1.03075	0.000430691	0.00254288
MELO3C018630	78.9734	-1.34386	0.000429411	0.00253611
MELO3C023520	982.197	2.06632	0.000426908	0.00252369
MELO3C020106	1072.53	-1.24765	0.000422055	0.00250028
MELO3C010470	1382.78	-1.7719	0.000415186	0.00246286
MELO3C015668	34.5006	-2.33154	0.00041487	0.00246176
MELO3C015123	175.401	1.4389	0.000412714	0.00245128
MELO3C000019	73.0438	-2.90428	0.000411041	0.00244287
MELO3C010183	91.3474	-1.71909	0.000404852	0.0024076
MELO3C018690	17.6403	-2.41541	0.000403277	0.00239954
MELO3C007218	3402.88	1.16958	0.000401573	0.00239036
MELO3C016313	13.8674	2.64804	0.000401505	0.00239036
MELO3C020457	139.328	-1.45803	0.000398368	0.00237577
MELO3C012849	24.5746	1.71984	0.000397775	0.00237298
MELO3C018600	233.536	-2.80547	0.000396283	0.00236631
MELO3C002179	894.208	-1.32236	0.000385637	0.00230784
MELO3C017952	22.8049	1.57303	0.00038449	0.00230171
MELO3C012484	69.5515	-2.78414	0.000384215	0.00230079
MELO3C014625	24.9424	1.99487	0.000383765	0.00229883
MELO3C012195	75.6161	1.21083	0.000382261	0.00229126
MELO3C019206	143.846	-1.07277	0.000380699	0.00228407
MELO3C010361	227.868	-1.31739	0.000378379	0.00227088
MELO3C010838	492.246	1.70237	0.00037648	0.00226279
MELO3C010041	37.1995	1.17683	0.000375858	0.00226077
MELO3C021867	25.444	-2.14506	0.000370679	0.0022353
MELO3C021303	91.9629	-1.01788	0.000369916	0.00223311
MELO3C015004	4.06858	5.40028	0.000368194	0.00222386
MELO3C012149	745.523	1.46169	0.000367624	0.00222113
MELO3C014305	65.5881	-1.25585	0.000365303	0.00220851
MELO3C026414	142.831	-1.20079	0.000363678	0.00219947
MELO3C023702	322.605	1.14159	0.000359944	0.00218099
MELO3C021941	879.526	1.53331	0.000359156	0.00217691
MELO3C026270	190.126	1.10939	0.000358247	0.0021721
MELO3C026223	185.718	-1.4178	0.000356599	0.0021628
MELO3C025693	16.4871	-2.01662	0.000355065	0.00215557
MELO3C013895	53.5675	-1.83495	0.000351074	0.0021334
MELO3C022753	2101.83	1.59192	0.000349445	0.00212486
MELO3C005871	8.04812	-4.0352	0.000347623	0.0021165
MELO3C008125	289.715	1.08455	0.000346646	0.00211124
MELO3C003560	715.295	1.14137	0.000343975	0.00209835
MELO3C022917	42.8355	-1.62681	0.000343358	0.00209526
MELO3C008381	9.30673	2.7501	0.000343016	0.00209457
MELO3C010605	304.969	1.49562	0.000340051	0.00207846
MELO3C010822	11.2284	4.8791	0.000338848	0.00207242
MELO3C004370	3481.04	1.41596	0.000333791	0.00204479
MELO3C005721	29.0623	2.29403	0.000331856	0.00203492
MELO3C007873	51.0258	1.16409	0.000331044	0.00203252
MELO3C007390	876.001	1.22998	0.00033019	0.00202799
MELO3C007130	6.3937	5.03915	0.000330174	0.00202799
MELO3C003659	208.66	-1.15321	0.000329605	0.00202637
MELO3C017895	76.4422	1.00223	0.000329124	0.00202473
MELO3C016019	66.7677	1.16873	0.000328604	0.00202219
MELO3C018814	237.386	-1.21956	0.000328303	0.00202165
MELO3C027328	10.3169	2.89777	0.000327861	0.00201958
MELO3C018784	23.4269	1.79837	0.000326126	0.00201021
MELO3C019895	1071.68	-1.52223	0.000324323	0.00200105
MELO3C009514	309.772	1.65343	0.000323601	0.0019979
MELO3C010569	406.553	1.15479	0.000321509	0.00198693
MELO3C010978	310.582	-2.59138	0.000318984	0.00197455
MELO3C025183	800.437	1.1227	0.000315694	0.00195674
MELO3C026790	5238.19	1.51014	0.000314804	0.00195194
MELO3C022259	314.695	-1.76826	0.00031445	0.00195117
MELO3C011861	527.634	1.0768	0.000313722	0.00194771
MELO3C011237	191.804	1.13866	0.000313547	0.00194726
MELO3C018888	408.522	1.698	0.000312821	0.00194339
MELO3C023644	302.38	-1.16766	0.000311355	0.00193556
MELO3C006403	111.425	1.3474	0.000310315	0.00192973
MELO3C023762	1128.58	1.73599	0.000309969	0.00192821
MELO3C012015	2415.99	1.9143	0.000309105	0.0019241
MELO3C014574	94.5983	1.30837	0.000308715	0.00192231
MELO3C025111	3033.2	-1.20863	0.000308441	0.00192123
MELO3C017177	45.8089	-3.39647	0.000304492	0.00189851
MELO3C002372	1967.33	-1.28133	0.000301519	0.00188308
MELO3C013641	561.04	1.93754	0.000294815	0.00184364
MELO3C002247	382.887	-1.73498	0.00029413	0.00183996
MELO3C024258	2207.48	1.63925	0.000293073	0.00183396
MELO3C008307	122.639	-1.03389	0.0002918	0.0018272
MELO3C016780	317.941	-1.65876	0.000291443	0.00182557
MELO3C024356	16685.5	4.31607	0.000289234	0.00181474
MELO3C020292	21.1492	-1.70339	0.000285372	0.00179229
MELO3C011744	26.2371	1.65671	0.000285281	0.00179229
MELO3C005002	570.387	1.31398	0.000284678	0.00178912
MELO3C006469	13895.9	1.00671	0.000281939	0.00177368
MELO3C015881	99.1288	-2.31975	0.000277917	0.00174959
MELO3C023283	22.4296	2.60636	0.000277752	0.00174959
MELO3C012701	626.62	-1.7196	0.000272752	0.00172103
MELO3C003791	93.798	-1.0976	0.000268924	0.00170028
MELO3C014428	45.6465	1.16217	0.000268205	0.001698
MELO3C017549	11.7009	-3.80543	0.000266451	0.00168941
MELO3C017735	7020	1.02658	0.000266621	0.00168941
MELO3C020860	43.8359	1.24918	0.000266495	0.00168941
MELO3C017399	297.339	-1.24772	0.000265338	0.00168421
MELO3C014099	175.824	-1.2487	0.000262178	0.00166822
MELO3C009361	116.092	1.35106	0.000261267	0.00166355
MELO3C013998	97.8209	1.36254	0.000257845	0.0016458
MELO3C002791	375.941	1.69695	0.00025793	0.0016458
MELO3C009923	135.979	-1.16219	0.000255777	0.00163519
MELO3C021182	31.4766	-4.14916	0.000254683	0.0016293
MELO3C008175	130.684	-5.72762	0.000253373	0.00162202
MELO3C002569	42.6306	2.66258	0.000253283	0.00162199
MELO3C026836	292.216	1.24405	0.000252963	0.00162103
MELO3C019250	291.068	1.07749	0.000250058	0.00160514
MELO3C005408	16.9093	-2.05611	0.000248121	0.00159325
MELO3C004426	239.737	1.37665	0.000245534	0.00157797
MELO3C003616	625.979	2.35632	0.000244958	0.00157519
MELO3C026945	53.5078	-2.04534	0.000243946	0.00157017
MELO3C011491	1188.99	-1.45701	0.000241426	0.00155501
MELO3C017124	35.5336	-2.45604	0.000240793	0.00155146
MELO3C013057	1515.05	1.85949	0.000240687	0.0015513
MELO3C007539	767.798	1.06841	0.000238825	0.00154193
MELO3C015831	36.1928	2.63492	0.000238215	0.00153852
MELO3C005720	753.577	1.24031	0.000237932	0.00153721
MELO3C017714	413.275	1.07828	0.000233651	0.00151334
MELO3C011405	285.864	-2.96676	0.00023317	0.00151109
MELO3C017450	107.123	1.36841	0.000229301	0.00148806
MELO3C007694	34.5924	1.693	0.000228304	0.00148261
MELO3C006671	54.0138	1.60326	0.000227878	0.00148085
MELO3C024379	21.7908	1.79794	0.000227073	0.00147664
MELO3C017590	1231.26	-1.1143	0.000225588	0.00146799
MELO3C007768	196.001	-1.19092	0.000223699	0.00145729
MELO3C002114	121.451	1.39511	0.00022325	0.00145578
MELO3C002786	164.562	-1.35557	0.000221827	0.001447
MELO3C017213	413.288	-1.00765	0.000220767	0.00144058
MELO3C012062	93.628	1.25209	0.000220164	0.00143714
MELO3C026762	8103.54	1.41218	0.000219402	0.00143327
MELO3C015155	230.721	-1.08935	0.000218696	0.00143052
MELO3C001444	120.745	-1.23846	0.000218352	0.00142877
MELO3C017644	49.6377	-2.63188	0.000218138	0.00142802
MELO3C014302	481.916	-1.01008	0.000217991	0.00142802
MELO3C010830	37.4731	1.33444	0.000218125	0.00142802
MELO3C003190	1638.96	1.51349	0.000218162	0.00142802
MELO3C008358	58374.8	2.09741	0.000216809	0.00142162
MELO3C006410	221.261	-1.48553	0.000216476	0.00142042
MELO3C005507	367.449	1.12889	0.000215979	0.00141765
MELO3C004538	404.926	1.92556	0.000214221	0.0014066
MELO3C012212	11.4713	2.83241	0.000213936	0.00140522
MELO3C020488	17.9363	2.05643	0.00021243	0.00139824
MELO3C005758	11.3182	-7.03774	0.000212019	0.00139602
MELO3C017825	28.2852	1.77174	0.000211858	0.00139545
MELO3C011872	15.903	-2.55725	0.000211413	0.00139445
MELO3C026252	226.932	-1.86446	0.000211322	0.00139434
MELO3C009245	3686.23	2.3262	0.000209999	0.00138658
MELO3C020414	8.56945	-3.3262	0.000209245	0.00138208
MELO3C007785	53.841	-1.25776	0.000208826	0.0013798
MELO3C020030	3598.99	-1.0715	0.000208747	0.00137976
MELO3C014105	124.586	1.8524	0.000207706	0.00137384
MELO3C015457	220.842	1.15633	0.000207466	0.00137273
MELO3C006003	22.6946	-2.40921	0.000206776	0.00136864
MELO3C010736	37.3576	-2.01766	0.000206201	0.00136532
MELO3C023658	232.773	-1.09278	0.000205401	0.00136097
MELO3C020096	40.1432	-2.02599	0.000205327	0.00136096
MELO3C027104	153.009	-1.1082	0.000205248	0.00136091
MELO3C007762	666.33	1.55313	0.000203983	0.00135347
MELO3C001943	115.434	-1.60282	0.000202142	0.00134172
MELO3C017931	70.9982	-1.68225	0.000197691	0.00131588
MELO3C011657	2982.24	2.00231	0.000196944	0.00131183
MELO3C016842	592.436	1.40021	0.000196409	0.00130872
MELO3C017591	79.3918	1.30464	0.000194807	0.00129943
MELO3C008739	545.153	1.17238	0.000194443	0.00129745
MELO3C010758	781.799	1.2056	0.000193572	0.00129231
MELO3C015772	28416.6	1.48408	0.000192448	0.00128641
MELO3C018504	124.207	1.44618	0.00019209	0.00128447
MELO3C004620	1293.54	1.03625	0.000191728	0.00128296
MELO3C007940	484.983	-1.46599	0.000191551	0.00128223
MELO3C009551	128.086	-1.02841	0.00019007	0.00127321
MELO3C012374	42.3403	-2.01464	0.00018968	0.00127105
MELO3C022636	90.0771	1.02709	0.000186215	0.00125094
MELO3C011848	2099.57	2.54303	0.000185549	0.0012469
MELO3C008993	46.2162	1.3858	0.000184465	0.0012405
MELO3C019293	429.705	1.51973	0.000183164	0.00123482
MELO3C005726	15.4031	-2.68089	0.000182351	0.00123113
MELO3C006198	245.845	1.22136	0.000182472	0.00123113
MELO3C022638	39.9026	1.50708	0.000182447	0.00123113
MELO3C001187	525.423	1.00036	0.000181317	0.00122499
MELO3C021976	418.91	-1.06571	0.0001807	0.00122169
MELO3C005653	47.7669	-1.4038	0.00017687	0.0011988
MELO3C013339	63.1878	1.14929	0.000175141	0.00118836
MELO3C020000	1443.44	-1.35358	0.000174957	0.00118754
MELO3C012507	28.9917	3.32453	0.000174543	0.00118515
MELO3C022867	36.3818	-1.48822	0.000173595	0.00118085
MELO3C020933	518.762	1.03704	0.000173652	0.00118085
MELO3C011100	672.347	1.87135	0.00017366	0.00118085
MELO3C015002	144.285	-1.24822	0.000172298	0.00117455
MELO3C013311	66.658	2.11045	0.000169834	0.00116067
MELO3C020530	369.11	2.98396	0.000169608	0.00115955
MELO3C006334	2763.48	-1.60512	0.000168761	0.00115418
MELO3C025199	496.692	-2.25552	0.000168176	0.00115071
MELO3C016881	1746.78	-1.60323	0.000168099	0.00115071
MELO3C006234	1218.12	-1.24025	0.000168194	0.00115071
MELO3C015826	1192.09	-1.03178	0.000168125	0.00115071
MELO3C010200	93.3223	-1.70703	0.000167076	0.00114514
MELO3C002875	20.8699	-1.73385	0.000166975	0.00114513
MELO3C013421	611.573	1.16742	0.000164603	0.00113147
MELO3C022202	234.44	1.40849	0.000161541	0.00111244
MELO3C017953	573.828	-1.05932	0.000161261	0.00111132
MELO3C019394	1671.92	1.87048	0.000160484	0.00110677
MELO3C019808	429.304	-1.67359	0.00016022	0.00110576
MELO3C020851	1024.29	1.65538	0.00015921	0.00109919
MELO3C016418	306.328	-1.05329	0.000158527	0.00109527
MELO3C006733	6328.79	1.1268	0.000156605	0.00108318
MELO3C017936	56.2367	1.41817	0.00015607	0.00107987
MELO3C011275	47.1459	-2.21998	0.000153397	0.0010641
MELO3C022015	1086.25	1.19457	0.00015318	0.00106299
MELO3C026518	738.676	1.45349	0.000153098	0.00106281
MELO3C000376	16.2024	-4.34764	0.000149981	0.00104232
MELO3C012912	66452.2	4.44141	0.000149213	0.00103774
MELO3C010458	120.824	1.99263	0.00014855	0.00103352
MELO3C016556	37314.4	2.72585	0.000148134	0.001031
MELO3C017925	147.742	-1.58908	0.000147809	0.00102911
MELO3C007839	356.413	1.7909	0.000147528	0.00102753
MELO3C016872	48.5103	1.32558	0.000147408	0.00102708
MELO3C010823	32.3657	2.04321	0.00014704	0.00102536
MELO3C018485	7.92536	-4.60104	0.000145445	0.00101575
MELO3C016945	102.417	-1.29535	0.000144967	0.00101343
MELO3C009141	24.0825	-3.13216	0.00014484	0.00101291
MELO3C013747	490.762	-1.05004	0.000144121	0.00100863
MELO3C023259	22.7871	-1.75677	0.000143296	0.00100323
MELO3C024465	951.287	-1.03382	0.000143128	0.00100243
MELO3C017242	2627.79	1.13791	0.000143021	0.00100205
MELO3C007771	9.0494	-3.77715	0.000142413	0.000998894
MELO3C000903	13.2605	-3.44807	0.000141749	0.000994612
MELO3C009881	79.317	-2.1186	0.000141635	0.000994175
MELO3C018385	263.606	1.40304	0.0001414	0.000993268
MELO3C011939	234.75	1.09272	0.000140039	0.000984437
MELO3C024363	117.359	1.07116	0.000139305	0.000980002
MELO3C015509	16577.7	2.11624	0.000138877	0.00097736
MELO3C007652	154.756	1.56684	0.000138451	0.000974721
MELO3C020826	112.593	-1.01342	0.000138365	0.000974478
MELO3C005572	36.3197	1.8349	0.000138213	0.000973768
MELO3C027371	112.892	1.14902	0.000136729	0.000963676
MELO3C021743	57.1067	1.45815	0.000136723	0.000963676
MELO3C013435	1629.21	-1.01973	0.000136515	0.000962885
MELO3C006964	236.486	1.14225	0.000136489	0.000962885
MELO3C014319	140.662	1.36816	0.000136024	0.000960136
MELO3C016687	488.428	1.36319	0.000133244	0.000942272
MELO3C019844	40.2142	-1.60513	0.000132406	0.000936697
MELO3C009965	5774.36	1.08081	0.000131946	0.000934142
MELO3C004214	34921.9	2.19223	0.000131923	0.000934142
MELO3C024508	623.428	-1.34612	0.00013179	0.000933735
MELO3C018766	349.309	-1.00838	0.000131289	0.000930757
MELO3C007505	44.9712	2.65824	0.000131321	0.000930757
MELO3C018793	140.533	-1.16164	0.000131166	0.000930705
MELO3C017989	104.113	-1.48537	0.000130732	0.000927979
MELO3C004245	8.29089	-3.60901	0.000130145	0.000924549
MELO3C011123	44.4304	-3.50277	0.000130151	0.000924549
MELO3C003634	23.6016	1.96395	0.000130033	0.000924403
MELO3C017220	229.206	1.89196	0.000128595	0.00091452
MELO3C001851	318.91	-1.17992	0.00012801	0.000911201
MELO3C019711	1744.68	-1.12635	0.000127797	0.000910218
MELO3C014471	88.6166	2.8666	0.000127542	0.000909428
MELO3C026491	42.3663	-4.24745	0.00012701	0.000906662
MELO3C002149	2649.38	-1.32942	0.000126721	0.000904939
MELO3C006606	2252.82	1.50736	0.000126697	0.000904939
MELO3C013402	387.22	1.57393	0.000126402	0.000903682
MELO3C025251	140.924	1.64856	0.000125514	0.000898016
MELO3C004261	39.3841	1.49789	0.000125451	0.000897901
MELO3C023521	82.457	1.16022	0.000124861	0.000895033
MELO3C027337	668.652	1.49801	0.000124359	0.000892452
MELO3C024269	46.0931	-2.51842	0.000123496	0.000886929
MELO3C004661	84.1054	-1.39697	0.000122419	0.000879528
MELO3C005783	574.607	1.18435	0.000121251	0.000872797
MELO3C015387	421.471	-1.79629	0.000121151	0.000872406
MELO3C005307	10.2271	2.91986	0.000120777	0.000870376
MELO3C023285	8.74453	-6.67	0.000118679	0.000855909
MELO3C023593	30.1258	1.79793	0.000118088	0.000851975
MELO3C018166	190.989	1.41237	0.000116465	0.000841225
MELO3C012222	15.7491	3.52544	0.000116149	0.000839581
MELO3C004039	154.738	-1.57654	0.000115023	0.000833037
MELO3C021685	9124.43	1.86264	0.000114526	0.000830045
MELO3C002877	10.5124	-3.62947	0.000114383	0.000829353
MELO3C011443	45.0319	-3.12512	0.000114244	0.000828698
MELO3C010866	10684.3	-1.04598	0.000114159	0.000828684
MELO3C003211	130.225	1.60425	0.000112917	0.000820295
MELO3C002984	586.468	-1.53444	0.000112308	0.000816184
MELO3C002219	669.009	1.12493	0.000110323	0.000802992
MELO3C026947	383.857	1.90107	0.000109545	0.000797947
MELO3C002554	534.767	1.36232	0.000109105	0.000795043
MELO3C011466	25.8147	-2.7147	0.000109057	0.000795001
MELO3C011473	19.7398	3.72927	0.000108983	0.000794838
MELO3C024444	20.7624	-3.9769	0.000108864	0.000794514
MELO3C008838	1294	1.69587	0.000108425	0.000791613
MELO3C019832	5217.53	-1.46364	0.000107282	0.000784175
MELO3C014507	207.007	1.11592	0.000106046	0.000775902
MELO3C024416	98.7905	1.17414	0.000106029	0.000775902
MELO3C016601	233.032	1.29488	0.000106068	0.000775902
MELO3C026227	115.671	1.30907	0.000106039	0.000775902
MELO3C012179	24.9591	1.79515	0.000105519	0.000773381
MELO3C016966	258.681	-1.45451	0.000105279	0.00077192
MELO3C014571	4386.8	1.03925	0.000105145	0.000771236
MELO3C026369	55.1841	-1.22881	0.000105048	0.000770827
MELO3C008137	152.79	-1.00949	0.000103626	0.000761574
MELO3C020153	447.028	1.14412	0.000102163	0.00075287
MELO3C025521	150.651	-3.46543	0.000101662	0.000749467
MELO3C024000	292.609	-1.21564	0.000101445	0.000748165
MELO3C014678	1966.84	1.13349	0.00010104	0.000745755
MELO3C022021	5196.48	-1.25513	0.000100399	0.000741651
MELO3C018573	2703.95	1.07641	0.000100405	0.000741651
MELO3C026178	565.898	1.68837	9.9301e-05	0.000734928
MELO3C018104	100.867	1.09663	9.84164e-05	0.000729237
MELO3C007574	80.7846	1.29504	9.81335e-05	0.000727711
MELO3C008269	109.693	1.08165	9.73664e-05	0.000723441
MELO3C015458	369.167	-1.05387	9.68575e-05	0.000720226
MELO3C024578	75.0338	1.03251	9.59934e-05	0.000714081
MELO3C015183	86.5883	-2.11154	9.56217e-05	0.000711875
MELO3C017584	105.849	-1.00832	9.4826e-05	0.000706508
MELO3C014767	3445.66	-2.21544	9.47342e-05	0.000706102
MELO3C008963	163.442	-2.12449	9.42491e-05	0.000702763
MELO3C012192	106.76	1.07656	9.38253e-05	0.000699879
MELO3C002696	23.2361	-4.61412	9.35582e-05	0.000698162
MELO3C010112	268.953	1.08729	9.33624e-05	0.000696976
MELO3C025369	2315.07	-7.49748	9.20879e-05	0.000688548
MELO3C015838	66.5958	-1.93152	9.12241e-05	0.000682987
MELO3C014083	77.9646	-3.02435	9.08986e-05	0.000681541
MELO3C012874	288.442	1.37554	9.047e-05	0.000679135
MELO3C006253	1105.8	-1.59183	8.98883e-05	0.000675036
MELO3C006944	418.156	2.37992	8.94582e-05	0.000672073
MELO3C001614	10.0612	-5.88254	8.78165e-05	0.000661053
MELO3C007928	565.232	-1.64582	8.75738e-05	0.00065975
MELO3C015946	73.9462	-1.60265	8.72262e-05	0.000657655
MELO3C021253	6982.11	-1.26644	8.70444e-05	0.000656546
MELO3C012133	151.496	1.92858	8.70003e-05	0.000656476
MELO3C023598	16.888	-4.70696	8.64185e-05	0.000652346
MELO3C020774	5.25236	-5.93512	8.63263e-05	0.00065191
MELO3C012662	118.472	-2.62248	8.62888e-05	0.000651887
MELO3C009826	141.239	-2.53612	8.62241e-05	0.000651659
MELO3C011329	733.091	2.61864	8.59312e-05	0.000649704
MELO3C010923	367.334	-1.4736	8.53388e-05	0.000645483
MELO3C016116	29.7185	1.63742	8.40895e-05	0.000636289
MELO3C014257	74.1077	2.27957	8.39323e-05	0.000635608
MELO3C006356	108.997	1.12712	8.30968e-05	0.000629532
MELO3C015444	9.87366	5.68936	8.30509e-05	0.000629436
MELO3C026642	36.3733	-4.2927	8.25381e-05	0.000625801
MELO3C022619	68.0309	1.08428	8.24372e-05	0.000625343
MELO3C020095	83.2013	-1.29904	8.2212e-05	0.000624079
MELO3C008318	258.818	-1.1606	8.18439e-05	0.000621534
MELO3C022665	221.752	-1.89126	8.03806e-05	0.000611649
MELO3C006346	154.424	1.34975	7.93118e-05	0.000604732
MELO3C016544	14.044	-3.82686	7.92082e-05	0.000604517
MELO3C011740	19.5456	-2.17497	7.88441e-05	0.000602137
MELO3C023542	1067.05	1.36731	7.8524e-05	0.000599935
MELO3C010941	954.551	1.33589	7.82196e-05	0.000597851
MELO3C005288	396.927	-1.00327	7.74463e-05	0.000592899
MELO3C008469	1311.57	1.14512	7.6908e-05	0.000589254
MELO3C012162	812.453	-2.82382	7.66848e-05	0.00058802
MELO3C005467	644.988	1.83842	7.65235e-05	0.000587022
MELO3C020528	41.2457	1.86658	7.5436e-05	0.000579384
MELO3C012240	210.305	-1.37329	7.48099e-05	0.000574994
MELO3C019392	104.949	1.50414	7.45803e-05	0.000573977
MELO3C022160	27.6723	-4.21083	7.43702e-05	0.000572593
MELO3C011719	843.758	-1.05681	7.42378e-05	0.000572125
MELO3C023975	31.2739	1.74963	7.42489e-05	0.000572125
MELO3C015527	121.017	-1.14555	7.24703e-05	0.000559559
MELO3C002478	137.071	1.85894	7.18246e-05	0.000555027
MELO3C015233	7497.02	-1.1984	7.14055e-05	0.000552239
MELO3C025597	26.7681	-2.29161	7.10569e-05	0.000549768
MELO3C000378	32.5898	-2.1201	7.09593e-05	0.000549238
MELO3C015949	2067.73	1.19126	7.00355e-05	0.000543455
MELO3C021168	125.489	2.00409	6.96962e-05	0.000541233
MELO3C017612	1267.94	-1.1866	6.93256e-05	0.000538797
MELO3C012408	45.1206	-2.67345	6.72397e-05	0.000522916
MELO3C021965	88.4569	1.14656	6.63468e-05	0.000516494
MELO3C023147	498.004	1.16139	6.59363e-05	0.00051351
MELO3C001593	12.8536	2.7002	6.59189e-05	0.00051351
MELO3C024582	181.648	1.7531	6.57126e-05	0.000512902
MELO3C004176	162.989	-1.49768	6.47786e-05	0.000506999
MELO3C007690	457.733	1.22076	6.45321e-05	0.000505279
MELO3C022123	134.153	1.23681	6.34777e-05	0.000497641
MELO3C011906	1677.48	1.31393	6.33905e-05	0.000497246
MELO3C014476	614.901	1.34071	6.34011e-05	0.000497246
MELO3C026880	228.635	-1.56716	6.32438e-05	0.000496425
MELO3C004184	215.267	-2.88576	6.30259e-05	0.00049492
MELO3C002398	65.1829	2.55455	6.24168e-05	0.000490748
MELO3C010969	86.0529	-1.16158	6.1702e-05	0.000485935
MELO3C019354	12.1328	-6.16237	6.15887e-05	0.000485245
MELO3C016014	136.884	-1.108	6.14006e-05	0.000484166
MELO3C013491	341.333	-1.19254	6.10747e-05	0.000481797
MELO3C013086	317.514	-1.32774	6.102e-05	0.000481567
MELO3C009437	333.548	1.04925	6.07351e-05	0.000479519
MELO3C003821	40.5736	1.60163	6.05223e-05	0.000478038
MELO3C006757	23.3734	-3.26353	6.03533e-05	0.000476902
MELO3C002070	611.429	2.45603	5.88265e-05	0.00046532
MELO3C019267	290.042	-1.22429	5.87276e-05	0.000464925
MELO3C025613	6779.1	-4.00232	5.86461e-05	0.000464771
MELO3C007667	130.327	-1.71847	5.86136e-05	0.000464708
MELO3C007889	11176.8	-1.14833	5.85572e-05	0.000464455
MELO3C016754	120.956	-1.16845	5.84976e-05	0.000464177
MELO3C026246	6219.96	1.29199	5.83934e-05	0.000463545
MELO3C001939	724.297	1.04747	5.8068e-05	0.000461349
MELO3C002598	177.139	-2.04176	5.78112e-05	0.000459502
MELO3C016720	53.2274	1.69661	5.7679e-05	0.000458643
MELO3C016552	33.445	-2.36477	5.75904e-05	0.000458199
MELO3C002809	47.6908	2.38818	5.75989e-05	0.000458199
MELO3C023927	261.9	1.706	5.66061e-05	0.00045106
MELO3C017671	1462.41	1.05072	5.61791e-05	0.000448036
MELO3C023203	18.8958	-6.80183	5.60943e-05	0.000447737
MELO3C005573	73.9728	1.86045	5.56724e-05	0.000444557
MELO3C012216	1440.39	2.51038	5.53492e-05	0.000442162
MELO3C009167	758.934	1.23033	5.49901e-05	0.000439665
MELO3C009519	10276.3	1.28022	5.4265e-05	0.000434419
MELO3C004909	82.4359	1.18232	5.27468e-05	0.000423519
MELO3C006434	346.087	-1.77656	5.2458e-05	0.000421558
MELO3C014465	62.8321	1.66938	5.21979e-05	0.000419825
MELO3C002381	271.218	-1.67544	5.18129e-05	0.000417261
MELO3C014599	765.406	1.21588	5.16866e-05	0.00041642
MELO3C007850	86.6288	1.94338	5.16703e-05	0.00041642
MELO3C013444	155.072	-1.40091	5.08053e-05	0.000409844
MELO3C004053	80.0772	1.80004	5.02384e-05	0.00040553
MELO3C013552	137.442	-2.49609	5.01825e-05	0.000405338
MELO3C005350	33.8476	-2.7676	5.01199e-05	0.000405006
MELO3C024816	240.778	-2.64169	4.93693e-05	0.000399623
MELO3C006529	227.217	1.01007	4.93311e-05	0.000399485
MELO3C018248	152.366	1.57013	4.93178e-05	0.000399485
MELO3C012987	20.576	-2.09177	4.87943e-05	0.000395477
MELO3C025698	17.3875	-2.45452	4.86981e-05	0.000394866
MELO3C014390	1597.7	2.01303	4.85879e-05	0.000394141
MELO3C023551	7004.57	1.61925	4.79167e-05	0.000389197
MELO3C014391	3123.11	1.27915	4.78269e-05	0.000388635
MELO3C023288	40.2498	-4.23572	4.77919e-05	0.000388517
MELO3C021953	1995.91	3.06326	4.68882e-05	0.000382321
MELO3C026432	231.884	-2.02172	4.65475e-05	0.000380198
MELO3C014313	11.3604	-4.54545	4.63752e-05	0.000378954
MELO3C026238	189.788	-2.48252	4.63619e-05	0.000378954
MELO3C025669	3080.14	1.38258	4.63407e-05	0.000378954
MELO3C016270	46.121	-1.49517	4.60702e-05	0.000377114
MELO3C006053	26636.2	2.01701	4.53199e-05	0.000371961
MELO3C010144	83.7356	1.06	4.52165e-05	0.000371411
MELO3C018471	2025.88	2.25631	4.50754e-05	0.000370413
MELO3C017297	862.845	-1.49288	4.49388e-05	0.000369477
MELO3C009339	564.112	-1.45797	4.49096e-05	0.000369477
MELO3C013232	86.9122	1.35184	4.46447e-05	0.000367672
MELO3C018691	159.986	-1.88612	4.44258e-05	0.000366348
MELO3C009928	360.183	-1.31281	4.43894e-05	0.000366348
MELO3C010561	44.0294	-2.33442	4.39264e-05	0.000362863
MELO3C024351	3369.18	-1.28569	4.3749e-05	0.000361713
MELO3C006483	36.1955	1.85476	4.29004e-05	0.00035563
MELO3C002202	41.2042	1.83885	4.26098e-05	0.000353686
MELO3C024616	41.3839	-2.0153	4.25806e-05	0.000353635
MELO3C019548	1089.75	-1.04703	4.25426e-05	0.000353593
MELO3C020880	53.5104	1.56622	4.22351e-05	0.000351192
MELO3C022170	1500.39	1.00592	4.19763e-05	0.000349347
MELO3C007138	308.252	1.41657	4.17627e-05	0.000348029
MELO3C025505	1028.59	1.51234	4.10856e-05	0.000343142
MELO3C025888	10850.8	1.81061	4.1075e-05	0.000343142
MELO3C024570	596.182	-1.97016	4.09848e-05	0.000342603
MELO3C010427	629.311	1.23288	4.08082e-05	0.000341277
MELO3C013102	45.3805	-2.19764	4.00465e-05	0.000335356
MELO3C025925	1015.58	-2.19554	3.99625e-05	0.000334945
MELO3C005525	115.593	-1.11123	3.98126e-05	0.00033389
MELO3C018798	96.8016	1.55686	3.9819e-05	0.00033389
MELO3C007569	2381.18	1.26349	3.94432e-05	0.000331032
MELO3C014762	29.3366	-4.31287	3.88561e-05	0.000326473
MELO3C026603	155.197	1.07087	3.88654e-05	0.000326473
MELO3C010967	1237.95	-1.44641	3.85663e-05	0.000324393
MELO3C007561	186.382	1.07093	3.83928e-05	0.000323221
MELO3C020780	6353.54	1.22894	3.8346e-05	0.00032297
MELO3C012285	335.233	1.01178	3.82967e-05	0.000322842
MELO3C015185	44.057	-2.49384	3.81732e-05	0.000321945
MELO3C005822	25.8518	-2.13992	3.79413e-05	0.000320132
MELO3C019239	85.5378	2.85689	3.79079e-05	0.000319992
MELO3C004124	583.348	1.21127	3.74182e-05	0.000316283
MELO3C002579	736.436	-2.80417	3.70951e-05	0.000313972
MELO3C005684	504.997	1.01731	3.69318e-05	0.00031287
MELO3C013843	691.523	1.15534	3.68673e-05	0.000312604
MELO3C007657	67.7296	1.5769	3.67385e-05	0.000311651
MELO3C027421	1081.74	1.83677	3.65591e-05	0.000310268
MELO3C008100	64.9843	-4.23619	3.59416e-05	0.000305302
MELO3C008261	53.3878	1.69663	3.5747e-05	0.000303785
MELO3C003422	479.127	-1.17761	3.48778e-05	0.000297663
MELO3C019617	1041.09	-1.06267	3.49007e-05	0.000297663
MELO3C007654	79.601	-1.50407	3.44186e-05	0.000294214
MELO3C013905	373.8	-1.01286	3.41782e-05	0.000292423
MELO3C016305	146.47	-1.35529	3.41565e-05	0.000292371
MELO3C024337	996.834	1.11569	3.3744e-05	0.00028897
MELO3C015965	329.949	1.08914	3.31205e-05	0.000284532
MELO3C006658	15.3729	-3.69434	3.28358e-05	0.000282343
MELO3C016214	37.8413	1.77477	3.2374e-05	0.000278752
MELO3C008506	140.483	-1.52841	3.22403e-05	0.000277728
MELO3C022969	577.791	-2.32221	3.21468e-05	0.000277301
MELO3C017253	2160.1	1.48111	3.08488e-05	0.000267201
MELO3C013519	19.8858	-2.03093	3.0641e-05	0.000265644
MELO3C015377	617.183	1.84894	3.06113e-05	0.000265508
MELO3C021375	5399.18	1.38515	3.0552e-05	0.000265116
MELO3C017180	45505.9	2.49192	3.05502e-05	0.000265116
MELO3C008557	186.31	1.02456	3.00851e-05	0.000261424
MELO3C022721	195.598	-1.75609	2.93044e-05	0.000254992
MELO3C016821	71.4258	-1.24999	2.83425e-05	0.00024799
MELO3C022736	107.152	-1.85212	2.83175e-05	0.000247886
MELO3C011368	3913.45	1.13462	2.80626e-05	0.000245768
MELO3C022327	10.0739	-3.56944	2.77497e-05	0.000243472
MELO3C015896	70.9892	2.33785	2.77617e-05	0.000243472
MELO3C017154	437.235	2.06026	2.74822e-05	0.000241244
MELO3C000538	154.981	-1.18144	2.72973e-05	0.000239732
MELO3C021934	847.202	-2.31288	2.71706e-05	0.000238989
MELO3C023980	29.942	-4.96405	2.71117e-05	0.000238767
MELO3C007958	103.554	-2.65801	2.60872e-05	0.000230066
MELO3C022304	383.622	1.00632	2.56681e-05	0.000226793
MELO3C010172	100.534	1.43008	2.56077e-05	0.000226365
MELO3C005994	84.0134	-1.78235	2.55076e-05	0.000225585
MELO3C004141	122.383	-2.10872	2.51943e-05	0.000223232
MELO3C011212	753.493	1.0009	2.50672e-05	0.000222314
MELO3C024107	23.1814	-4.61424	2.48639e-05	0.000220718
MELO3C010817	7564.65	-1.00886	2.46039e-05	0.000218718
MELO3C021264	275.695	-2.19433	2.45094e-05	0.00021798
MELO3C021314	24.7204	2.18198	2.44537e-05	0.000217587
MELO3C008796	1359.32	1.49157	2.4407e-05	0.000217274
MELO3C015945	25.6479	-1.84705	2.43108e-05	0.000216522
MELO3C008790	105.344	-1.65195	2.43111e-05	0.000216522
MELO3C008851	1904.02	-1.46053	2.42269e-05	0.000216044
MELO3C020597	2081.38	1.86812	2.42345e-05	0.000216044
MELO3C017264	777.289	-1.48422	2.4116e-05	0.000215291
MELO3C019002	477.668	1.22499	2.3964e-05	0.000214035
MELO3C026703	27.5394	-2.87734	2.37603e-05	0.000212618
MELO3C007311	558.256	-1.21218	2.35899e-05	0.000211193
MELO3C010293	254.886	-1.49086	2.3415e-05	0.000209925
MELO3C015789	88.583	-1.13329	2.32658e-05	0.000208786
MELO3C021855	542.797	-1.39381	2.31914e-05	0.000208216
MELO3C026340	30.2324	1.77493	2.29422e-05	0.000206175
MELO3C009665	193.555	1.04111	2.29146e-05	0.000206123
MELO3C007046	186.599	-1.97031	2.27376e-05	0.000204725
MELO3C009136	567.948	1.93167	2.27297e-05	0.000204725
MELO3C001498	20.536	-2.94421	2.24046e-05	0.000202112
MELO3C001971	52.6498	-2.30596	2.22963e-05	0.000201326
MELO3C007086	1602.83	1.29003	2.20977e-05	0.000199819
MELO3C003238	89208.6	1.98134	2.20719e-05	0.000199682
MELO3C018813	2398.56	1.25497	2.1892e-05	0.000198149
MELO3C000962	42.0661	3.92917	2.17843e-05	0.000197363
MELO3C008215	247.225	-1.28947	2.17649e-05	0.000197281
MELO3C007560	424.752	-2.29203	2.15633e-05	0.000195548
MELO3C015402	1396.21	-1.7753	2.15512e-05	0.000195538
MELO3C007147	256.846	-1.76096	2.15519e-05	0.000195538
MELO3C006266	25.1239	-5.29089	2.15125e-05	0.000195368
MELO3C012032	754.96	1.02259	2.14773e-05	0.000195142
MELO3C020999	154.814	1.10175	2.147e-05	0.000195142
MELO3C010669	74.974	1.41302	2.14021e-05	0.000194646
MELO3C017414	15.3042	3.12845	2.10081e-05	0.000191431
MELO3C020055	1188.67	1.1507	2.07586e-05	0.000189249
MELO3C009800	75.8625	1.11273	2.06469e-05	0.000188321
MELO3C005746	3983.44	2.35851	2.03045e-05	0.000185646
MELO3C013453	2212.68	2.46338	2.02245e-05	0.000185132
MELO3C020425	5237.7	-1.22435	2.00011e-05	0.000183226
MELO3C009271	845.603	2.53615	1.99254e-05	0.000182798
MELO3C009188	466.098	-1.23728	1.95371e-05	0.000179611
MELO3C025882	293.233	1.65179	1.94228e-05	0.000178707
MELO3C022805	551.245	-1.47143	1.92827e-05	0.00017759
MELO3C006313	446.781	1.88872	1.9179e-05	0.000176808
MELO3C023657	35.5338	-2.75963	1.88453e-05	0.00017407
MELO3C004597	292.502	2.83752	1.87198e-05	0.000173165
MELO3C006929	2533.03	1.34829	1.86857e-05	0.000172934
MELO3C013171	443.564	1.05036	1.81907e-05	0.000168931
MELO3C013989	873.057	2.66133	1.81214e-05	0.00016837
MELO3C006174	136.49	-1.27247	1.80105e-05	0.000167425
MELO3C014736	31.9247	2.5745	1.80107e-05	0.000167425
MELO3C016006	31.4368	-2.84432	1.79567e-05	0.000167087
MELO3C003689	7360.42	1.1874	1.79548e-05	0.000167087
MELO3C021901	34.1692	-2.94642	1.79218e-05	0.000166926
MELO3C018794	675.685	-1.19066	1.78681e-05	0.00016659
MELO3C023043	22.0901	3.11843	1.74681e-05	0.000163182
MELO3C005622	399.339	1.432	1.74137e-05	0.000162915
MELO3C006420	197.525	1.49786	1.74102e-05	0.000162915
MELO3C013191	7.48663	6.28073	1.74223e-05	0.000162915
MELO3C018442	114.201	-2.37588	1.7265e-05	0.000161764
MELO3C005683	744.031	1.02299	1.70786e-05	0.000160177
MELO3C006458	1464.55	-2.05387	1.70144e-05	0.000159654
MELO3C024899	2545.82	1.23629	1.69197e-05	0.000158923
MELO3C026590	980.113	1.6294	1.6901e-05	0.000158826
MELO3C004096	347.31	1.12777	1.67368e-05	0.000157595
MELO3C004189	87.5146	1.23806	1.66992e-05	0.00015732
MELO3C013544	161.821	1.57966	1.66573e-05	0.000157004
MELO3C007072	612.233	-1.68935	1.6601e-05	0.000156551
MELO3C006554	1091.94	1.0451	1.64843e-05	0.000155528
MELO3C009074	269.792	1.11712	1.64584e-05	0.000155361
MELO3C018060	220.614	-1.07472	1.64075e-05	0.000154958
MELO3C010765	3369.59	1.70589	1.60695e-05	0.000151993
MELO3C016494	94.6279	-10.0957	1.58342e-05	0.000149918
MELO3C015101	118.901	1.52683	1.56583e-05	0.000148475
MELO3C018020	274.887	-1.41214	1.55985e-05	0.000147983
MELO3C023626	334.311	-1.59229	1.54395e-05	0.000146707
MELO3C006721	535.029	-1.0035	1.53925e-05	0.000146395
MELO3C023456	81.2299	-1.14024	1.52548e-05	0.000145231
MELO3C027242	126.58	-1.03779	1.50722e-05	0.000143638
MELO3C007673	1924.78	1.9838	1.5065e-05	0.000143638
MELO3C026071	187.216	-2.31345	1.50086e-05	0.000143176
MELO3C006343	511.006	1.06027	1.4962e-05	0.000142876
MELO3C024498	89.7958	-1.97986	1.49398e-05	0.000142736
MELO3C006148	627.211	1.01626	1.49279e-05	0.000142694
MELO3C020537	221.831	1.18805	1.47768e-05	0.000141392
MELO3C027095	202.837	1.2467	1.47419e-05	0.00014113
MELO3C014519	2893.88	-1.15684	1.47328e-05	0.000141115
MELO3C023932	108.502	1.56001	1.45883e-05	0.000139801
MELO3C009498	4612.06	-7.85427	1.4442e-05	0.000138469
MELO3C007628	214.356	1.06973	1.43248e-05	0.000137415
MELO3C018981	738.914	-1.16262	1.4274e-05	0.000136997
MELO3C007794	16.8309	3.27628	1.42488e-05	0.000136825
MELO3C016001	538.954	-1.00466	1.41553e-05	0.000136065
MELO3C011754	2920.63	1.28728	1.39651e-05	0.000134451
MELO3C018409	7521.93	1.74673	1.39661e-05	0.000134451
MELO3C008265	194.957	-1.32966	1.39071e-05	0.000134088
MELO3C005359	98.0474	1.72025	1.38152e-05	0.000133406
MELO3C008661	168.858	1.01797	1.37718e-05	0.000133122
MELO3C015357	296.284	-1.11449	1.37278e-05	0.000132765
MELO3C017970	904.4	1.12129	1.37026e-05	0.000132589
MELO3C022355	27.6874	2.55087	1.36375e-05	0.000132027
MELO3C006228	268.753	2.79113	1.31782e-05	0.000127776
MELO3C017930	1421.39	1.09075	1.30288e-05	0.000126522
MELO3C025623	115.048	3.79616	1.29893e-05	0.000126269
MELO3C007616	407.349	1.46541	1.29762e-05	0.000126206
MELO3C007702	1067.2	1.19596	1.29152e-05	0.000125711
MELO3C017068	687.632	1.14117	1.29041e-05	0.000125699
MELO3C000105	37.7202	2.17426	1.28549e-05	0.000125284
MELO3C012157	60.3514	1.3167	1.27274e-05	0.000124233
MELO3C017609	2068.63	-1.07362	1.27074e-05	0.000124166
MELO3C016051	48.9771	2.44057	1.26925e-05	0.000124085
MELO3C001954	354.392	1.24884	1.26363e-05	0.000123599
MELO3C025233	417.189	1.26748	1.24538e-05	0.000121877
MELO3C006728	78.5914	-3.24331	1.2309e-05	0.000120522
MELO3C011010	705.96	-1.18542	1.22524e-05	0.00012003
MELO3C022342	7294.15	-1.0868	1.22363e-05	0.000119934
MELO3C013751	343.475	1.99681	1.22006e-05	0.000119709
MELO3C017677	10669.2	1.44211	1.20918e-05	0.000118711
MELO3C002239	65.2652	-1.57945	1.18809e-05	0.000116815
MELO3C018139	182.769	1.27549	1.18219e-05	0.000116295
MELO3C014872	512.011	-1.71705	1.16412e-05	0.00011477
MELO3C002695	632.081	-1.09168	1.16426e-05	0.00011477
MELO3C002627	1099.48	1.85837	1.15347e-05	0.000113944
MELO3C008128	663.305	-1.44251	1.14666e-05	0.000113389
MELO3C022961	4597.9	-2.0657	1.14333e-05	0.000113119
MELO3C015799	82.6448	1.46403	1.13267e-05	0.00011224
MELO3C004367	211.479	1.4841	1.12897e-05	0.000111932
MELO3C027060	1221.85	1.76915	1.12772e-05	0.000111867
MELO3C021465	2649.77	1.21864	1.11679e-05	0.000110957
MELO3C016679	100.01	-1.49713	1.07385e-05	0.00010686
MELO3C014356	82.7119	-4.20438	1.07133e-05	0.000106665
MELO3C020932	864.83	1.66849	1.06216e-05	0.000105975
MELO3C007825	85.1593	1.28317	1.04903e-05	0.000104776
MELO3C005990	611.752	1.53628	1.03207e-05	0.000103246
MELO3C019675	114.055	1.10459	1.01924e-05	0.000102178
MELO3C013779	83.0448	1.77013	1.01578e-05	0.000101885
MELO3C014922	136.068	-1.03655	1.01319e-05	0.000101679
MELO3C020535	266.577	-2.79491	1.00528e-05	0.000100992
MELO3C014614	5953.59	1.75507	1.00091e-05	0.00010066
MELO3C021231	1324.07	1.68087	9.95136e-06	0.000100186
MELO3C025143	64.5295	1.70856	9.86466e-06	9.94192e-05
MELO3C003559	1379.4	2.13542	9.80626e-06	9.88833e-05
MELO3C010774	3988.29	1.37895	9.73697e-06	9.82894e-05
MELO3C015024	379.555	-1.11852	9.61909e-06	9.73071e-05
MELO3C009091	1856.19	1.13346	9.56978e-06	9.68601e-05
MELO3C009497	81.1824	-1.27127	9.53977e-06	9.6608e-05
MELO3C021993	397.248	-1.24684	9.53695e-06	9.6608e-05
MELO3C015306	4585.5	-1.39683	9.45054e-06	9.58584e-05
MELO3C003773	1099.23	1.81592	9.37835e-06	9.51772e-05
MELO3C022209	17.2511	-2.78586	9.31911e-06	9.46267e-05
MELO3C021858	2001.99	1.08098	9.23094e-06	9.37818e-05
MELO3C008287	434.273	1.78621	9.15171e-06	9.30268e-05
MELO3C017314	351.834	-1.4773	9.14304e-06	9.29887e-05
MELO3C017618	282.352	-1.17811	9.10664e-06	9.27181e-05
MELO3C013228	4762.43	-1.75478	9.095e-06	9.26495e-05
MELO3C026282	439.562	1.14272	9.09001e-06	9.26485e-05
MELO3C011262	481.972	1.29586	9.08372e-06	9.26343e-05
MELO3C007196	37.0377	1.67374	9.04138e-06	9.22523e-05
MELO3C008481	2693.13	1.1201	8.91034e-06	9.10626e-05
MELO3C010184	136.695	-1.84671	8.44311e-06	8.66622e-05
MELO3C005806	112.161	2.29547	8.40358e-06	8.63032e-05
MELO3C011233	9247.28	1.5455	8.37886e-06	8.61429e-05
MELO3C019893	3468.37	-1.07847	8.36299e-06	8.60264e-05
MELO3C004565	3500.13	-2.06345	8.34267e-06	8.58805e-05
MELO3C003526	144.813	-1.05447	8.34426e-06	8.58805e-05
MELO3C003601	38.7302	1.62053	8.31156e-06	8.56371e-05
MELO3C017176	25363.8	2.06406	8.00693e-06	8.26334e-05
MELO3C014749	608.932	1.00932	7.93009e-06	8.19298e-05
MELO3C012873	20.2632	-3.92138	7.92036e-06	8.18741e-05
MELO3C006510	292.264	1.06505	7.91011e-06	8.18127e-05
MELO3C000030	202.635	-1.54503	7.85813e-06	8.1321e-05
MELO3C005736	6620.47	-1.49993	7.80423e-06	8.08946e-05
MELO3C009706	335.408	-2.59258	7.79845e-06	8.0879e-05
MELO3C006379	74.6331	1.85884	7.72898e-06	8.02413e-05
MELO3C016188	39.111	1.88637	7.61778e-06	7.91789e-05
MELO3C013084	1936.73	-1.56457	7.61058e-06	7.91475e-05
MELO3C000937	17.6981	-3.37618	7.58988e-06	7.90192e-05
MELO3C011853	326.858	-1.60853	7.51554e-06	7.83314e-05
MELO3C011432	51.4085	-1.60837	7.49263e-06	7.81356e-05
MELO3C024431	78.199	-1.18337	7.47674e-06	7.8013e-05
MELO3C007491	55.1877	-2.04552	7.44628e-06	7.78239e-05
MELO3C015593	141.476	1.09272	7.35913e-06	7.69982e-05
MELO3C002934	281.544	1.04202	7.33339e-06	7.67713e-05
MELO3C026755	1028.69	2.79003	7.32289e-06	7.67039e-05
MELO3C021988	1292.56	-1.56563	7.25821e-06	7.60685e-05
MELO3C009787	12518.4	-1.87632	7.15784e-06	7.51415e-05
MELO3C026998	88.801	-1.21288	7.08715e-06	7.4482e-05
MELO3C022062	201.991	-1.59308	7.0712e-06	7.43557e-05
MELO3C003324	4481.81	-1.02592	7.01371e-06	7.38239e-05
MELO3C005666	3287.81	-1.09919	7.00125e-06	7.37432e-05
MELO3C014520	19.8753	2.9054	6.98008e-06	7.35611e-05
MELO3C009924	200.764	1.12977	6.96388e-06	7.34312e-05
MELO3C018328	243.942	1.47475	6.93705e-06	7.31891e-05
MELO3C023114	3061.21	1.5967	6.87164e-06	7.25395e-05
MELO3C009360	204.473	1.08697	6.80617e-06	7.18885e-05
MELO3C005476	36.5162	1.97798	6.76856e-06	7.15712e-05
MELO3C014227	87.5616	-1.49709	6.74037e-06	7.1313e-05
MELO3C006195	800.409	2.18264	6.70545e-06	7.09832e-05
MELO3C011970	488.511	1.0445	6.68626e-06	7.08593e-05
MELO3C013430	106.889	1.5009	6.64185e-06	7.04282e-05
MELO3C012235	1038.43	1.02701	6.61089e-06	7.01784e-05
MELO3C019318	29.1922	-4.35428	6.49487e-06	6.90632e-05
MELO3C025079	11.6482	-6.10259	6.48437e-06	6.89904e-05
MELO3C007083	463.842	1.33128	6.4615e-06	6.87857e-05
MELO3C009231	758.503	-1.34913	6.38399e-06	6.80372e-05
MELO3C003544	23.5314	2.43035	6.35831e-06	6.78399e-05
MELO3C012143	126.81	1.87419	6.31973e-06	6.74664e-05
MELO3C019497	1525.29	-1.38033	6.30091e-06	6.73034e-05
MELO3C006363	94.0463	1.35369	6.26392e-06	6.70977e-05
MELO3C013523	18.8769	2.45853	6.07505e-06	6.51484e-05
MELO3C021912	85.3306	1.25192	6.05128e-06	6.5004e-05
MELO3C023104	38.157	-2.37272	6.03666e-06	6.48838e-05
MELO3C013926	200.424	-1.33577	5.99366e-06	6.44583e-05
MELO3C023962	501.99	3.50677	5.98694e-06	6.44226e-05
MELO3C003988	9.90873	-6.83083	5.92823e-06	6.38635e-05
MELO3C023418	2284.3	-2.04314	5.92358e-06	6.38497e-05
MELO3C004274	381.227	-1.69448	5.85799e-06	6.32509e-05
MELO3C024581	121.222	2.05002	5.8462e-06	6.31789e-05
MELO3C022206	47.445	2.56505	5.83326e-06	6.30919e-05
MELO3C002039	1490.8	1.44688	5.73523e-06	6.21027e-05
MELO3C011742	193.567	1.10084	5.72101e-06	6.20197e-05
MELO3C025308	581.629	-1.06275	5.71252e-06	6.19631e-05
MELO3C018748	4566.31	1.89033	5.53605e-06	6.02504e-05
MELO3C022007	32.7873	1.94087	5.5099e-06	6.00062e-05
MELO3C025049	286.281	2.37038	5.48005e-06	5.97499e-05
MELO3C007221	354.28	2.83443	5.41068e-06	5.90957e-05
MELO3C006504	237.633	3.66158	5.36311e-06	5.86101e-05
MELO3C019689	150.516	2.25074	5.3562e-06	5.85683e-05
MELO3C004342	49.2979	-1.51609	5.34296e-06	5.84822e-05
MELO3C009369	111.276	1.71171	5.34523e-06	5.84822e-05
MELO3C022610	219.009	1.74528	5.31608e-06	5.82981e-05
MELO3C012266	747.672	2.03819	5.31573e-06	5.82981e-05
MELO3C015230	866.483	1.08281	5.26976e-06	5.78573e-05
MELO3C016247	42.1437	-2.01853	5.22895e-06	5.7476e-05
MELO3C011288	218.29	1.43854	5.21314e-06	5.73355e-05
MELO3C009715	92.3125	-2.97425	5.11971e-06	5.64382e-05
MELO3C016402	1025.2	-5.68268	5.02358e-06	5.55048e-05
MELO3C011055	500.296	1.16555	5.0114e-06	5.54065e-05
MELO3C023263	127.287	2.2066	5.00251e-06	5.53407e-05
MELO3C004474	520.257	-1.88625	4.97373e-06	5.50545e-05
MELO3C002480	184.341	2.51895	4.93774e-06	5.47201e-05
MELO3C007037	435.495	2.66275	4.89915e-06	5.43242e-05
MELO3C017246	29.8588	-1.96033	4.89372e-06	5.42959e-05
MELO3C003460	41.8715	2.90054	4.8826e-06	5.42043e-05
MELO3C011359	70.3892	-1.53692	4.86882e-06	5.4083e-05
MELO3C000341	294.961	1.97671	4.85413e-06	5.39515e-05
MELO3C009108	175926	-1.44993	4.82925e-06	5.37381e-05
MELO3C014632	39.7565	-3.03912	4.81607e-06	5.36231e-05
MELO3C003792	4205.37	1.70434	4.80007e-06	5.34763e-05
MELO3C006374	2772.81	1.22223	4.74614e-06	5.29067e-05
MELO3C015813	21.4206	-2.24666	4.69835e-06	5.24358e-05
MELO3C019759	2885.53	2.25589	4.68158e-06	5.23104e-05
MELO3C012106	244.894	1.02153	4.59018e-06	5.13801e-05
MELO3C017392	174.853	1.03555	4.51976e-06	5.06819e-05
MELO3C006278	135.666	-1.24026	4.50197e-06	5.05123e-05
MELO3C024370	95.0712	1.36364	4.49811e-06	5.0499e-05
MELO3C006439	237.555	-1.74538	4.46947e-06	5.02073e-05
MELO3C008424	60.919	2.27724	4.43923e-06	4.99863e-05
MELO3C013907	6825.6	1.77074	4.43226e-06	4.99374e-05
MELO3C013758	254.729	1.31753	4.42861e-06	4.99262e-05
MELO3C007809	38.473	-4.56828	4.42157e-06	4.98764e-05
MELO3C009246	370.204	2.62302	4.40441e-06	4.97126e-05
MELO3C013699	2332.69	1.91454	4.38922e-06	4.95707e-05
MELO3C007653	164.961	1.15867	4.37869e-06	4.95108e-05
MELO3C012853	22.6627	3.4133	4.37216e-06	4.94666e-05
MELO3C023494	29.0517	-2.1238	4.36831e-06	4.94526e-05
MELO3C003186	331.61	-1.67544	4.3542e-06	4.93224e-05
MELO3C003204	24.3768	-4.4311	4.28252e-06	4.85395e-05
MELO3C022556	17.8985	2.91834	4.21284e-06	4.77783e-05
MELO3C024890	136.809	1.06648	4.18423e-06	4.75109e-05
MELO3C017283	35.6437	-3.91826	4.17093e-06	4.73883e-05
MELO3C020007	1502.12	2.47478	4.12151e-06	4.69113e-05
MELO3C020803	207.065	2.53633	4.07649e-06	4.64548e-05
MELO3C022169	1267.23	1.31256	4.07315e-06	4.64447e-05
MELO3C014757	75.4847	-1.87659	4.06463e-06	4.64034e-05
MELO3C024832	56.652	-1.37102	4.04802e-06	4.62418e-05
MELO3C004300	319.644	1.35785	4.03723e-06	4.61464e-05
MELO3C009386	643.7	-1.43299	4.01907e-06	4.59944e-05
MELO3C010679	115.344	1.22033	4.00494e-06	4.58604e-05
MELO3C002511	253.482	2.43028	3.99747e-06	4.58027e-05
MELO3C002674	39.6585	-1.91898	3.99075e-06	4.57534e-05
MELO3C016167	4717.14	-2.09679	3.96982e-06	4.5541e-05
MELO3C018886	15.5731	-3.51704	3.95407e-06	4.53879e-05
MELO3C006571	28.4526	3.05036	3.86018e-06	4.43369e-05
MELO3C016707	179.297	1.54451	3.85767e-06	4.4335e-05
MELO3C009653	1789.54	1.17043	3.85202e-06	4.4297e-05
MELO3C017353	1479.94	1.12915	3.83612e-06	4.4141e-05
MELO3C016421	1989.43	1.1566	3.73706e-06	4.31217e-05
MELO3C010844	396.918	1.4913	3.70638e-06	4.28043e-05
MELO3C011101	58.2103	3.5268	3.66011e-06	4.23216e-05
MELO3C024550	5052.97	1.13802	3.63634e-06	4.20726e-05
MELO3C016855	2091.14	1.2158	3.62776e-06	4.1999e-05
MELO3C014419	281.757	-2.79526	3.62372e-06	4.19779e-05
MELO3C007425	50.6539	2.90003	3.59407e-06	4.16599e-05
MELO3C025732	182.524	-1.00419	3.56812e-06	4.13845e-05
MELO3C021776	267.962	1.3411	3.52186e-06	4.08849e-05
MELO3C004216	259.437	1.24589	3.49765e-06	4.06419e-05
MELO3C015936	1254.01	-1.83292	3.45856e-06	4.02866e-05
MELO3C026380	75.0223	-2.98641	3.4473e-06	4.01803e-05
MELO3C011065	120.777	1.88515	3.40236e-06	3.97054e-05
MELO3C019598	1395.04	1.04362	3.38573e-06	3.95357e-05
MELO3C009222	3374.41	1.68736	3.37061e-06	3.93834e-05
MELO3C017306	4307.41	-1.53111	3.35504e-06	3.92257e-05
MELO3C015084	210.709	1.12786	3.33889e-06	3.9061e-05
MELO3C002689	52.6848	2.16151	3.32937e-06	3.89738e-05
MELO3C015784	250.379	1.17002	3.30036e-06	3.86581e-05
MELO3C014497	699.892	-1.79864	3.26644e-06	3.82846e-05
MELO3C007307	31.5113	2.64381	3.23568e-06	3.79476e-05
MELO3C008466	31.8863	-2.54593	3.23216e-06	3.79298e-05
MELO3C007396	153.256	1.25644	3.2217e-06	3.78539e-05
MELO3C016374	1404.26	1.51564	3.21424e-06	3.77898e-05
MELO3C017662	189.749	1.08282	3.1489e-06	3.70908e-05
MELO3C008524	1709.39	1.10057	3.11535e-06	3.67642e-05
MELO3C024064	147.942	1.05927	3.10916e-06	3.67141e-05
MELO3C007367	315.817	1.97328	3.08982e-06	3.65313e-05
MELO3C018890	34.5878	-3.67885	3.07345e-06	3.63605e-05
MELO3C004892	9993.95	-1.0783	3.0498e-06	3.61033e-05
MELO3C005095	294.776	1.60345	3.02006e-06	3.57961e-05
MELO3C003150	3080.54	-1.00166	3.00458e-06	3.56656e-05
MELO3C021159	819.645	1.13583	3.00529e-06	3.56656e-05
MELO3C002119	7501.77	-1.10978	2.97525e-06	3.53731e-05
MELO3C013917	260.199	1.86041	2.91483e-06	3.47228e-05
MELO3C003275	69.6446	2.05353	2.85168e-06	3.40134e-05
MELO3C005292	43.1804	-3.04459	2.83908e-06	3.38845e-05
MELO3C007625	715.153	-1.04246	2.83228e-06	3.38246e-05
MELO3C023523	604.02	1.71764	2.80766e-06	3.35942e-05
MELO3C005526	4764.35	1.73943	2.79737e-06	3.34924e-05
MELO3C025189	216.881	-1.16514	2.78822e-06	3.34039e-05
MELO3C004154	552.075	-1.10425	2.77034e-06	3.32107e-05
MELO3C013740	695.635	1.11536	2.76883e-06	3.32107e-05
MELO3C009227	1098.97	-1.09702	2.6411e-06	3.18224e-05
MELO3C025634	1723.32	1.47533	2.61576e-06	3.1549e-05
MELO3C020816	1640.55	1.26648	2.59403e-06	3.13155e-05
MELO3C020531	14.6658	4.78257	2.56838e-06	3.10652e-05
MELO3C002144	1478.69	1.77517	2.55667e-06	3.09434e-05
MELO3C012822	440.795	1.97673	2.52369e-06	3.0569e-05
MELO3C018472	902.997	3.39271	2.52412e-06	3.0569e-05
MELO3C002336	1227.1	1.24317	2.48876e-06	3.01794e-05
MELO3C004372	546.151	-1.10929	2.45186e-06	2.9751e-05
MELO3C018017	78.0529	1.21635	2.39071e-06	2.90463e-05
MELO3C002732	761.118	1.11712	2.38277e-06	2.89684e-05
MELO3C003562	6475.54	1.07123	2.38104e-06	2.8966e-05
MELO3C018394	134.993	2.71721	2.36923e-06	2.88409e-05
MELO3C026423	241.862	1.44846	2.31766e-06	2.82494e-05
MELO3C016031	643.535	-1.34095	2.2774e-06	2.77766e-05
MELO3C010580	542.395	-1.77724	2.261e-06	2.76123e-05
MELO3C021566	42.5841	-2.40487	2.25302e-06	2.75325e-05
MELO3C023342	1501.81	1.16263	2.25065e-06	2.75213e-05
MELO3C008051	387.098	1.07388	2.22376e-06	2.72278e-05
MELO3C013906	2993.88	1.32694	2.21892e-06	2.71861e-05
MELO3C017905	154.359	1.14575	2.21594e-06	2.71671e-05
MELO3C003105	769.044	1.08479	2.21104e-06	2.71247e-05
MELO3C001110	138.654	1.16018	2.19773e-06	2.69789e-05
MELO3C010540	162.17	2.77356	2.15831e-06	2.65466e-05
MELO3C014477	68.5052	2.27876	2.14771e-06	2.64506e-05
MELO3C002319	5964.75	2.01013	2.14543e-06	2.64398e-05
MELO3C019823	346.988	1.76111	2.14227e-06	2.64181e-05
MELO3C013690	25.9811	-3.32914	2.13708e-06	2.63972e-05
MELO3C025417	296.431	-2.11064	2.13849e-06	2.63972e-05
MELO3C015100	127.443	1.36846	2.13514e-06	2.63972e-05
MELO3C023555	5653.78	-1.16496	2.12695e-06	2.63322e-05
MELO3C022212	780.768	1.07724	2.0992e-06	2.60227e-05
MELO3C017899	1572.87	-1.30991	2.09262e-06	2.59604e-05
MELO3C024239	45.0625	-3.36574	2.08577e-06	2.59072e-05
MELO3C024010	1782.09	1.07328	2.06501e-06	2.5683e-05
MELO3C006926	1830.84	1.19164	2.0518e-06	2.55691e-05
MELO3C005397	136.335	1.87414	2.03832e-06	2.54179e-05
MELO3C013480	340.585	-2.13975	2.02799e-06	2.53057e-05
MELO3C010153	98.9411	-1.24699	1.97812e-06	2.46997e-05
MELO3C009952	2771.96	1.77709	1.95438e-06	2.44356e-05
MELO3C013046	1957.56	1.42421	1.94009e-06	2.42729e-05
MELO3C025190	485.589	-1.14129	1.93302e-06	2.42005e-05
MELO3C010843	213.792	-1.13735	1.90985e-06	2.39263e-05
MELO3C006933	25.1891	-2.95833	1.88441e-06	2.36382e-05
MELO3C010528	116.656	2.02139	1.88556e-06	2.36382e-05
MELO3C014323	26.684	2.96332	1.88561e-06	2.36382e-05
MELO3C016989	183.646	-3.23685	1.86894e-06	2.34759e-05
MELO3C017569	99.9205	1.55042	1.8472e-06	2.32338e-05
MELO3C010471	4411.78	-1.74913	1.83187e-06	2.30795e-05
MELO3C016550	901.82	-1.05864	1.83312e-06	2.30795e-05
MELO3C004382	606.115	-1.00879	1.83372e-06	2.30795e-05
MELO3C000754	227.943	1.32872	1.8196e-06	2.29476e-05
MELO3C016993	330.574	-1.01813	1.8177e-06	2.29389e-05
MELO3C012819	1018.4	1.47848	1.79974e-06	2.27579e-05
MELO3C003719	261.693	1.08603	1.79636e-06	2.27303e-05
MELO3C019363	5380.61	-1.20536	1.77413e-06	2.2464e-05
MELO3C020721	1227.76	-1.25066	1.76831e-06	2.24053e-05
MELO3C012433	286.439	1.09937	1.76801e-06	2.24053e-05
MELO3C010233	212.054	1.28762	1.76076e-06	2.23396e-05
MELO3C018758	195.241	1.24755	1.74368e-06	2.21675e-05
MELO3C019393	463.914	1.8348	1.70492e-06	2.16893e-05
MELO3C003297	91.0847	-1.20465	1.68771e-06	2.14848e-05
MELO3C024525	429.196	1.2417	1.68545e-06	2.14705e-05
MELO3C009221	141.777	2.16501	1.68525e-06	2.14705e-05
MELO3C011456	93.7737	1.27523	1.6738e-06	2.13509e-05
MELO3C010776	430.97	-3.43321	1.65546e-06	2.11597e-05
MELO3C022854	2260.64	1.56478	1.64255e-06	2.10231e-05
MELO3C011705	1067.48	-2.73475	1.62402e-06	2.08141e-05
MELO3C020429	1344.65	1.49284	1.6186e-06	2.07728e-05
MELO3C023434	3786.73	1.36687	1.60624e-06	2.06282e-05
MELO3C006686	51.0741	-2.55712	1.59677e-06	2.05205e-05
MELO3C019755	151.236	-7.91074	1.58697e-06	2.04084e-05
MELO3C009903	90.2678	2.34818	1.55099e-06	2.00001e-05
MELO3C005343	198.769	-1.1618	1.53782e-06	1.98437e-05
MELO3C014256	461.855	3.01072	1.52291e-06	1.96916e-05
MELO3C002562	447.616	-1.68939	1.50629e-06	1.95157e-05
MELO3C002582	254.85	1.81341	1.50455e-06	1.95076e-05
MELO3C021335	41.0233	3.51718	1.49825e-06	1.94392e-05
MELO3C024121	1922.57	1.31149	1.49574e-06	1.942e-05
MELO3C014580	1835.22	-1.13053	1.49031e-06	1.93627e-05
MELO3C009963	636.117	1.34032	1.48732e-06	1.93372e-05
MELO3C023627	35.0516	2.56428	1.48664e-06	1.93372e-05
MELO3C021106	244.137	1.23142	1.46858e-06	1.91462e-05
MELO3C011424	482.063	1.64335	1.45872e-06	1.90308e-05
MELO3C016777	1767.24	2.06204	1.45367e-06	1.89911e-05
MELO3C002671	167.773	1.57498	1.43913e-06	1.88142e-05
MELO3C014128	997.778	-1.14413	1.43352e-06	1.87537e-05
MELO3C002442	1641.48	-1.17552	1.4094e-06	1.84844e-05
MELO3C025056	1347.54	1.33722	1.4107e-06	1.84844e-05
MELO3C002287	21.8993	-6.12528	1.39956e-06	1.83857e-05
MELO3C016583	1891.01	1.08805	1.38387e-06	1.82049e-05
MELO3C007153	67619.7	3.48884	1.36076e-06	1.79134e-05
MELO3C008890	1141.48	1.12304	1.34912e-06	1.77726e-05
MELO3C008914	259.297	-1.48807	1.34152e-06	1.76846e-05
MELO3C014378	108.139	1.07763	1.31154e-06	1.73136e-05
MELO3C015418	62.2471	1.57259	1.30739e-06	1.72708e-05
MELO3C024241	489.674	1.57811	1.29741e-06	1.7151e-05
MELO3C019919	55.2682	1.86403	1.29164e-06	1.70867e-05
MELO3C007312	1350.1	-1.42577	1.2864e-06	1.70293e-05
MELO3C012634	1182.3	1.2182	1.26756e-06	1.68152e-05
MELO3C025078	4932.35	1.15634	1.26465e-06	1.67884e-05
MELO3C010662	3886.95	1.5081	1.21451e-06	1.61568e-05
MELO3C007859	398.564	-1.04866	1.1948e-06	1.5917e-05
MELO3C013376	19077.7	2.66412	1.18387e-06	1.57825e-05
MELO3C019850	103.45	-2.60023	1.17774e-06	1.57228e-05
MELO3C022704	684.667	2.01834	1.17233e-06	1.56838e-05
MELO3C002720	17.1672	2.851	1.16442e-06	1.5589e-05
MELO3C013925	9348.93	-1.08861	1.15306e-06	1.5448e-05
MELO3C018572	6268.55	1.33387	1.15105e-06	1.54319e-05
MELO3C016141	123.92	-1.54082	1.14951e-06	1.54221e-05
MELO3C015606	423.144	1.0123	1.14702e-06	1.53998e-05
MELO3C012575	328.06	1.26177	1.14551e-06	1.53903e-05
MELO3C020115	3283.51	1.44574	1.13352e-06	1.52509e-05
MELO3C000512	166.275	-1.23995	1.13212e-06	1.52429e-05
MELO3C022018	284.338	-1.64049	1.12604e-06	1.51718e-05
MELO3C006690	1113.85	1.52406	1.11753e-06	1.5068e-05
MELO3C013624	643.788	1.3722	1.11515e-06	1.50466e-05
MELO3C013384	119.054	1.84902	1.09611e-06	1.48108e-05
MELO3C008252	44.0153	-2.71675	1.09389e-06	1.47913e-05
MELO3C002134	266.476	-1.11809	1.09161e-06	1.47711e-05
MELO3C009961	203.882	-4.54216	1.0835e-06	1.46763e-05
MELO3C018042	1276.05	1.23604	1.08209e-06	1.46738e-05
MELO3C015071	74.9875	-1.76635	1.0809e-06	1.46681e-05
MELO3C003578	320.557	-1.25146	1.07407e-06	1.45859e-05
MELO3C019048	260.805	1.67914	1.07257e-06	1.4576e-05
MELO3C006515	237.9	1.68533	1.06677e-06	1.45076e-05
MELO3C024959	1566.09	1.35497	1.05392e-06	1.43535e-05
MELO3C003177	724.338	2.12505	1.0165e-06	1.38738e-05
MELO3C007180	466.503	1.87376	1.00745e-06	1.37603e-05
MELO3C015823	1403.58	1.57789	1.00193e-06	1.36947e-05
MELO3C009403	1784.04	-1.16804	9.99684e-07	1.36739e-05
MELO3C002017	680.581	-1.52289	9.9809e-07	1.3662e-05
MELO3C006436	92.4841	-1.33362	9.63342e-07	1.3215e-05
MELO3C008033	169.272	1.08413	9.40525e-07	1.29302e-05
MELO3C014363	231.402	-1.05554	9.21555e-07	1.26878e-05
MELO3C022473	41.7766	3.27338	9.04746e-07	1.24655e-05
MELO3C006695	766.865	2.50051	9.03006e-07	1.24506e-05
MELO3C005112	1886.6	1.10653	8.90185e-07	1.22917e-05
MELO3C009482	1926.41	-1.12986	8.8708e-07	1.22667e-05
MELO3C026609	410.779	1.85676	8.70986e-07	1.20707e-05
MELO3C026582	504.193	1.01719	8.53031e-07	1.18333e-05
MELO3C026001	25.8581	-4.4964	8.47001e-07	1.17641e-05
MELO3C026743	232.36	-1.16993	8.34077e-07	1.16016e-05
MELO3C025851	115.796	-1.72977	8.30186e-07	1.1556e-05
MELO3C024317	106.126	1.67421	8.15604e-07	1.13614e-05
MELO3C021322	68.3849	-2.738	8.01585e-07	1.11743e-05
MELO3C011909	89.4603	1.20823	7.80845e-07	1.08991e-05
MELO3C008409	36.582	2.37965	7.77399e-07	1.08612e-05
MELO3C017348	1295.17	2.54558	7.68416e-07	1.07436e-05
MELO3C009215	3258.12	-1.28444	7.65442e-07	1.07179e-05
MELO3C011016	2952.71	2.66333	7.64428e-07	1.07116e-05
MELO3C016390	130.475	-3.22165	7.62076e-07	1.06866e-05
MELO3C023582	1637.94	1.25904	7.6156e-07	1.06866e-05
MELO3C001812	163.32	-1.24621	7.5063e-07	1.05574e-05
MELO3C017107	264.407	-1.2739	7.48045e-07	1.05288e-05
MELO3C014518	204.388	1.43152	7.47e-07	1.0522e-05
MELO3C027277	40.57	-7.90486	7.42008e-07	1.04594e-05
MELO3C009927	1418.62	1.31762	7.35471e-07	1.0375e-05
MELO3C007428	180.61	-1.47777	7.26594e-07	1.02651e-05
MELO3C016542	942.951	1.58008	7.24462e-07	1.02501e-05
MELO3C013780	161.437	2.15563	7.24123e-07	1.02501e-05
MELO3C014595	898.341	-1.92183	7.19388e-07	1.02014e-05
MELO3C022596	189.978	1.25575	7.18832e-07	1.02012e-05
MELO3C011095	2623.81	-2.5505	7.08757e-07	1.00733e-05
MELO3C006331	1186.95	2.04952	6.98488e-07	9.94977e-06
MELO3C025754	168.605	-1.19317	6.85008e-07	9.76511e-06
MELO3C014156	1158.39	1.07557	6.81239e-07	9.7187e-06
MELO3C020132	956.849	1.24316	6.77812e-07	9.67711e-06
MELO3C025029	8821.2	1.8597	6.75387e-07	9.65452e-06
MELO3C016734	186.345	1.8135	6.68101e-07	9.56893e-06
MELO3C010249	341.06	2.12065	6.68718e-07	9.56893e-06
MELO3C023503	278.271	-1.64665	6.55973e-07	9.40792e-06
MELO3C018749	3414.87	1.33423	6.52175e-07	9.36055e-06
MELO3C015115	773.152	-1.38616	6.4272e-07	9.23184e-06
MELO3C005590	140.653	-1.05052	6.35423e-07	9.14091e-06
MELO3C011916	85.7624	1.22654	6.34924e-07	9.14069e-06
MELO3C026630	466.075	-1.84069	6.29082e-07	9.07038e-06
MELO3C004513	495.114	1.16572	6.26102e-07	9.0343e-06
MELO3C019602	3545.08	-1.20463	6.02345e-07	8.69814e-06
MELO3C007059	363.658	1.34788	5.94538e-07	8.60169e-06
MELO3C002613	492.643	-1.20601	5.85975e-07	8.50068e-06
MELO3C010601	127.616	1.13124	5.70122e-07	8.28341e-06
MELO3C001992	28.1866	3.61868	5.68288e-07	8.26312e-06
MELO3C002322	72.8284	1.42426	5.65767e-07	8.23278e-06
MELO3C015466	118.021	1.24904	5.64523e-07	8.221e-06
MELO3C006969	1912.83	1.00264	5.54047e-07	8.08089e-06
MELO3C009211	22.8769	-2.81802	5.52151e-07	8.08e-06
MELO3C020631	51.697	-1.66397	5.53559e-07	8.08e-06
MELO3C026879	192.589	1.44391	5.53387e-07	8.08e-06
MELO3C021057	263.687	1.47939	5.52621e-07	8.08e-06
MELO3C027082	220.295	-1.78534	5.51261e-07	8.07762e-06
MELO3C026033	23.5403	-2.63366	5.49166e-07	8.05315e-06
MELO3C017326	56.6984	1.73191	5.4881e-07	8.05315e-06
MELO3C007423	43653.4	-1.35571	5.42539e-07	7.96832e-06
MELO3C009709	51.3272	2.17207	5.27194e-07	7.76104e-06
MELO3C019677	95225.9	2.82872	5.15237e-07	7.6087e-06
MELO3C003524	105.294	-1.12431	5.11418e-07	7.55819e-06
MELO3C006376	150.129	-1.51221	5.10217e-07	7.54635e-06
MELO3C016581	815.388	1.36943	5.08952e-07	7.53352e-06
MELO3C005737	119.587	-1.94672	5.07772e-07	7.52195e-06
MELO3C020610	803.289	1.1583	5.06731e-07	7.5183e-06
MELO3C009210	2281.56	-1.4589	5.04908e-07	7.50126e-06
MELO3C008583	248.268	-1.08394	5.05186e-07	7.50126e-06
MELO3C025448	364.507	-1.0321	4.91278e-07	7.31197e-06
MELO3C012961	855.353	2.21652	4.89307e-07	7.28837e-06
MELO3C014062	178.024	1.41534	4.8791e-07	7.27328e-06
MELO3C008417	2099.48	1.23103	4.87276e-07	7.26956e-06
MELO3C018865	586.319	1.47659	4.86823e-07	7.26853e-06
MELO3C025397	884.367	1.19255	4.83677e-07	7.2387e-06
MELO3C015785	123.06	1.58992	4.80936e-07	7.20337e-06
MELO3C017583	272.604	1.10609	4.8045e-07	7.2018e-06
MELO3C022728	515.401	-1.25132	4.75992e-07	7.14631e-06
MELO3C019585	6438.6	-2.77429	4.72765e-07	7.10349e-06
MELO3C005602	1005.86	1.96224	4.68661e-07	7.04742e-06
MELO3C015292	451.561	-1.32135	4.64637e-07	6.99247e-06
MELO3C022991	20250.8	-1.1564	4.63529e-07	6.98135e-06
MELO3C020754	170.696	2.818	4.62264e-07	6.96784e-06
MELO3C024605	2362.55	-1.6807	4.61196e-07	6.95729e-06
MELO3C006734	300.652	1.05371	4.60312e-07	6.9495e-06
MELO3C010210	140.529	-1.78756	4.55228e-07	6.87823e-06
MELO3C023881	103.292	-1.79675	4.41174e-07	6.67654e-06
MELO3C012854	1655.79	-1.51281	4.35973e-07	6.60313e-06
MELO3C005451	88.8945	2.4537	4.33083e-07	6.5646e-06
MELO3C005379	727.438	-1.39138	4.26845e-07	6.48044e-06
MELO3C025291	45.3791	1.62361	4.26812e-07	6.48044e-06
MELO3C009821	794.615	1.09965	4.20012e-07	6.38695e-06
MELO3C002079	1995.09	2.09664	4.18998e-07	6.37666e-06
MELO3C004602	129.099	1.97335	4.17305e-07	6.356e-06
MELO3C018667	382.661	2.02164	4.15754e-07	6.33748e-06
MELO3C014068	2228.34	-1.022	4.1147e-07	6.27724e-06
MELO3C012953	274.311	1.04394	4.11335e-07	6.27724e-06
MELO3C019135	659.153	1.08404	4.03073e-07	6.15907e-06
[truncated: 1,036 more rows]

## Sheet: ST3vsSC
Differential expression gene description in ST3vsSC
Gene_id	baseMean	log2FoldChange	p-value	p-value adjusted
MELO3C021171	7605.58	1.46381	0.00424312	0.0498389
MELO3C017644	54.6336	-1.99201	0.00421366	0.0496162
MELO3C015021	307.95	-1.55678	0.00419691	0.0494806
MELO3C008155	14.1148	-4.0613	0.00413925	0.0490163
MELO3C009958	10557	-2.61993	0.00413881	0.0490163
MELO3C017154	109.925	-1.87891	0.00413247	0.0490163
MELO3C010703	6.75875	3.58935	0.00414197	0.0490163
MELO3C024989	31.5722	-5.15699	0.00412042	0.0489145
MELO3C002606	131.705	1.81336	0.00411769	0.0489128
MELO3C004609	339.642	-1.11871	0.00410128	0.0487791
MELO3C021191	3.93104	4.30199	0.00409057	0.0486824
MELO3C007317	567.51	-2.60974	0.00406646	0.0484823
MELO3C018721	433.975	-1.42289	0.00406863	0.0484823
MELO3C014099	551.515	1.75395	0.0040631	0.0484823
MELO3C010024	4883.07	1.18026	0.00403075	0.0482395
MELO3C004177	3962.75	1.62871	0.00403293	0.0482395
MELO3C024379	17.9421	1.38267	0.00402692	0.0482287
MELO3C024434	60.2824	-1.90185	0.00402331	0.0482159
MELO3C005585	47.6406	-1.78006	0.0040203	0.0482104
MELO3C024426	336.401	1.05145	0.00401689	0.0482001
MELO3C013055	16724.5	2.45487	0.00400678	0.0481093
MELO3C001811	6.10193	-2.45923	0.00399617	0.048043
MELO3C005747	632.544	1.37311	0.00399617	0.048043
MELO3C023821	37.5839	-1.23089	0.00398336	0.04795
MELO3C005897	368.161	1.05941	0.00398004	0.04795
MELO3C005458	202.239	-1.42451	0.00396932	0.0478724
MELO3C013586	9.9248	-1.9381	0.00393527	0.0475833
MELO3C015467	51.101	1.13272	0.00392432	0.0474813
MELO3C005408	45.3037	1.17183	0.00391447	0.0474319
MELO3C022804	3784.47	1.64379	0.00391464	0.0474319
MELO3C022373	60.232	2.43368	0.00391321	0.0474319
MELO3C000115	3.07375	4.96918	0.00391035	0.0474319
MELO3C012075	43.3052	-1.92428	0.00388435	0.04727
MELO3C007749	3130.26	1.10128	0.00387744	0.0472163
MELO3C007240	41.829	1.92429	0.00386836	0.047197
MELO3C006207	12.0198	2.96447	0.00385772	0.0470976
MELO3C026872	2.60138	-4.91858	0.00382601	0.0467708
MELO3C003319	5.78687	-5.07312	0.00381424	0.0466572
MELO3C020819	20.4239	-5.01027	0.0038112	0.0466572
MELO3C020547	44.2372	-2.12198	0.00380581	0.0466572
MELO3C013855	2166.51	-1.12976	0.00379454	0.0465669
MELO3C006501	60.6406	1.16279	0.00379409	0.0465669
MELO3C002516	219.499	-11.314	0.00378133	0.0464652
MELO3C010823	7.45925	-2.81197	0.00377227	0.046405
MELO3C017591	33.2101	-1.2397	0.00377398	0.046405
MELO3C018211	229.55	-1.53749	0.00373462	0.0461336
MELO3C013043	749.149	1.67441	0.00372776	0.0461066
MELO3C004428	6914.31	1.50147	0.00368995	0.0457587
MELO3C005910	28.5091	-1.19075	0.00368311	0.0457297
MELO3C016387	107.767	2.80797	0.00368319	0.0457297
MELO3C016050	494.045	1.14966	0.00366287	0.0456113
MELO3C016033	1059.81	1.35702	0.00366476	0.0456113
MELO3C008741	849.819	1.17126	0.00365206	0.0455279
MELO3C014752	22412.5	-1.89109	0.00362875	0.0452671
MELO3C009698	130.455	2.08506	0.00362489	0.0452671
MELO3C021355	701.56	1.50179	0.00361096	0.0451645
MELO3C002412	199.22	-1.4305	0.00360299	0.0450947
MELO3C018864	13.0262	1.81683	0.00358658	0.0449487
MELO3C018532	253.317	1.88209	0.00355466	0.0447266
MELO3C021331	281.533	-1.23373	0.00354703	0.0446604
MELO3C009263	296.511	-1.88124	0.00352616	0.0444569
MELO3C001815	991.843	2.49608	0.00351174	0.0443046
MELO3C005561	76.0421	-1.90538	0.00347168	0.0438286
MELO3C025780	228.445	-1.46343	0.00344916	0.0435733
MELO3C016897	1249.31	1.49516	0.00339721	0.0430522
MELO3C009427	178.927	2.41631	0.0033988	0.0430522
MELO3C002517	47.5237	-2.24125	0.00334765	0.042651
MELO3C002255	103.352	1.00541	0.0033446	0.042651
MELO3C003724	26.6093	1.77746	0.00335358	0.042651
MELO3C009826	560.23	1.82977	0.00333514	0.0425596
MELO3C013629	33.953	3.71758	0.00331801	0.0423983
MELO3C022261	5.97522	-5.11804	0.00331283	0.0423608
MELO3C000105	8.31827	-2.47197	0.00328629	0.0421069
MELO3C021163	87.024	-1.15628	0.00327473	0.0419872
MELO3C003725	8660.3	-2.32478	0.00326592	0.0419614
MELO3C023979	648.337	1.97982	0.00326606	0.0419614
MELO3C025505	393.853	-1.16865	0.00324469	0.0417437
MELO3C014380	106.097	-1.48308	0.00323452	0.0416696
MELO3C006054	4441.83	1.22381	0.00323421	0.0416696
MELO3C011657	773.163	-1.88394	0.00322753	0.0416646
MELO3C019361	29.1329	-2.03974	0.00321122	0.0415109
MELO3C018117	83.9022	2.98883	0.00320867	0.0415063
MELO3C024616	49.976	-1.0674	0.00319686	0.0413818
MELO3C000019	344.118	2.07887	0.00319557	0.0413818
MELO3C016964	637.769	1.87843	0.00318179	0.0412433
MELO3C010759	30.3945	-1.56268	0.00317214	0.0411464
MELO3C012189	12.281	-3.08319	0.0031682	0.0411235
MELO3C022433	257.766	-2.25399	0.00315675	0.0410312
MELO3C001938	17967.1	1.78161	0.00315582	0.0410312
MELO3C016594	11.6508	-7.08014	0.00314203	0.0408962
MELO3C018479	715.163	-1.63241	0.00313263	0.0408019
MELO3C013693	70.7617	-1.41551	0.00310199	0.0404865
MELO3C018822	99.8126	-2.76494	0.00309644	0.0404695
MELO3C021915	156.532	-1.2363	0.00309573	0.0404695
MELO3C014591	28.8926	1.17984	0.00309854	0.0404695
MELO3C016772	40.9652	-2.10127	0.00308384	0.0403612
MELO3C025764	11.4714	-2.45354	0.0030669	0.0402231
MELO3C010587	333.36	2.18203	0.0030634	0.0402049
MELO3C013618	210.699	-2.11795	0.00306116	0.0402035
MELO3C010264	359.98	1.28914	0.00305637	0.0401685
MELO3C022252	164.388	-1.08708	0.00304782	0.0400914
MELO3C012606	32.6588	-1.04487	0.00304838	0.0400914
MELO3C024135	446.243	1.42957	0.00304602	0.0400914
MELO3C012064	48.615	-2.5294	0.00303559	0.0400745
MELO3C007913	49.5996	-1.39248	0.00303374	0.0400745
MELO3C026573	891.979	-1.22833	0.00302056	0.0400745
MELO3C027040	7035.26	-1.11536	0.0030343	0.0400745
MELO3C005528	92.143	1.10891	0.00302491	0.0400745
MELO3C005966	968.939	1.27442	0.00303073	0.0400745
MELO3C019354	107.507	2.95308	0.00303845	0.0400745
MELO3C002771	343.041	-1.24134	0.00295779	0.0394212
MELO3C026806	63.3038	-1.98915	0.00294263	0.0393281
MELO3C014659	985.488	1.37981	0.00293909	0.0393105
MELO3C011958	26.4943	-1.85226	0.00293281	0.0392788
MELO3C024948	104.554	-1.66967	0.00293451	0.0392788
MELO3C010174	4018.71	1.30879	0.00290314	0.0390508
MELO3C020982	554.752	-2.30296	0.00288455	0.0388284
MELO3C012082	349.575	-1.05197	0.00288359	0.0388284
MELO3C023557	17.8881	-3.36291	0.00287859	0.0388035
MELO3C018862	113.978	-2.33356	0.00287061	0.0387235
MELO3C007153	6373.44	-2.9568	0.00286608	0.0386901
MELO3C016367	13.4509	-2.42622	0.00285229	0.0385571
MELO3C013263	389.261	1.85622	0.00285419	0.0385571
MELO3C007813	40.4106	3.9256	0.00282009	0.0382056
MELO3C005116	167.407	1.09833	0.0028107	0.0381057
MELO3C016780	1326.83	2.13262	0.00280471	0.0380592
MELO3C019850	689.104	2.72354	0.00280525	0.0380592
MELO3C023822	98.5752	-1.21421	0.00279751	0.0380093
MELO3C005307	7.48462	2.36986	0.00279755	0.0380093
MELO3C015963	24.324	-3.01569	0.00277793	0.0378243
MELO3C014627	5798.31	-2.09554	0.00276551	0.0376823
MELO3C015613	109.709	-1.66654	0.00275578	0.0375769
MELO3C011491	3904.07	1.7618	0.00274316	0.0374467
MELO3C003566	24.4584	2.24563	0.00273468	0.03737
MELO3C013118	6.6647	-6.27085	0.00271646	0.0372198
MELO3C008996	410.986	-1.59148	0.00270266	0.0370934
MELO3C012444	4863.39	1.14132	0.00268821	0.0370016
MELO3C026594	1589.78	1.66243	0.0026901	0.0370016
MELO3C002345	4796.2	3.22123	0.00268024	0.0369466
MELO3C020639	20.9526	-2.07841	0.00267762	0.0369375
MELO3C001996	591.551	-1.25829	0.00266923	0.0369375
MELO3C023496	284.843	-1.02638	0.00266986	0.0369375
MELO3C013894	9.04245	6.52113	0.00267653	0.0369375
MELO3C012387	2239.33	2.9447	0.0026573	0.0368919
MELO3C021357	4.6209	5.56219	0.0026587	0.0368919
MELO3C009861	3110.01	-1.66394	0.00264482	0.0368074
MELO3C023491	673.708	-1.33411	0.00261756	0.0365354
MELO3C020277	30.8811	1.21957	0.00261947	0.0365354
MELO3C023360	352.077	7.74912	0.00261087	0.0364692
MELO3C022249	30.0374	-1.98464	0.00259654	0.0363948
MELO3C024312	131.472	-1.38966	0.00260169	0.0363948
MELO3C001949	230.409	-1.16391	0.00260095	0.0363948
MELO3C018053	435.91	-1.08207	0.00260051	0.0363948
MELO3C026227	50.6272	-1.02277	0.00259891	0.0363948
MELO3C015678	140.236	1.53814	0.00258828	0.0363948
MELO3C015470	21885.9	2.70401	0.00256803	0.0362459
MELO3C005623	22.0797	1.39765	0.00254528	0.0359785
MELO3C019939	192.327	-1.34812	0.00253408	0.0359277
MELO3C011798	4310.65	1.18599	0.0025333	0.0359277
MELO3C012592	719.208	1.08366	0.00250976	0.0356363
MELO3C010229	3031.99	-1.19578	0.00250472	0.0356206
MELO3C023762	325.209	-2.17257	0.00249239	0.0354964
MELO3C002526	14.7514	-2.25873	0.00247924	0.0353624
MELO3C005556	51.2123	-2.95847	0.00246288	0.0351555
MELO3C024483	4377.99	-1.59625	0.00245703	0.0350986
MELO3C021132	2.99216	4.92535	0.00244498	0.0350324
MELO3C010323	27.2525	2.62224	0.0024128	0.0346501
MELO3C016906	36.9844	-1.04511	0.0024017	0.0345431
MELO3C015139	20.7348	-6.94128	0.00238609	0.034371
MELO3C000827	126.626	-1.97775	0.00238302	0.0343529
MELO3C024358	491.906	-1.40298	0.00238145	0.0343529
MELO3C004393	5.19544	-4.9166	0.0023718	0.0342434
MELO3C003634	26.6718	2.14178	0.00236908	0.0342434
MELO3C003385	4.83748	-4.78592	0.00234585	0.0339986
MELO3C021789	29.8649	-1.82266	0.00233223	0.0338792
MELO3C013613	419.787	1.22	0.00233208	0.0338792
MELO3C020624	284.6	1.00503	0.00232771	0.0338656
MELO3C020590	449.77	-1.32851	0.00232466	0.0338473
MELO3C005368	2422.25	-1.78294	0.00230518	0.0336414
MELO3C024574	42.8101	-1.67123	0.00227798	0.0333992
MELO3C004178	98.5568	1.26436	0.00225676	0.0331137
MELO3C016920	91.136	1.12861	0.00222726	0.0327813
MELO3C011908	5507.18	1.27235	0.00221529	0.0326574
MELO3C016782	112.997	-2.01539	0.00221312	0.0326509
MELO3C020769	46.763	-2.8948	0.00220573	0.0325673
MELO3C009255	103.21	-1.65412	0.00220212	0.0325649
MELO3C024714	9.92382	-4.27141	0.00219781	0.0325266
MELO3C015016	201.029	-2.31559	0.00211327	0.0314846
MELO3C013315	10.9471	-1.86546	0.00211408	0.0314846
MELO3C016806	38.9558	-2.40556	0.00208076	0.0310864
MELO3C010774	5151.82	1.83086	0.00206048	0.0309038
MELO3C021953	273.072	-1.97191	0.0020488	0.0307736
MELO3C023570	141.232	-1.10005	0.00204928	0.0307736
MELO3C014315	787.295	1.57946	0.00204364	0.0307736
MELO3C008263	48.6438	4.3437	0.00204282	0.0307736
MELO3C022991	19552.1	-1.42988	0.00201783	0.030508
MELO3C007627	702.529	2.28989	0.00198088	0.0299733
MELO3C008128	732.732	-1.05337	0.00196713	0.0297891
MELO3C002131	70.9628	-1.13397	0.0019459	0.0295386
MELO3C002644	22.4029	-2.26694	0.00194243	0.0295097
MELO3C018552	640.727	1.39935	0.00193577	0.0294558
MELO3C001026	39.4513	1.26308	0.00191155	0.0291772
MELO3C025139	4070.89	2.72568	0.00191283	0.0291772
MELO3C002372	8903.45	2.39593	0.00190557	0.029114
MELO3C002033	1097.75	1.45266	0.00189979	0.0290721
MELO3C004427	1202.62	1.68077	0.00189376	0.0290034
MELO3C027106	38.2003	-1.93526	0.001883	0.0289089
MELO3C019673	1633.02	1.92348	0.00187383	0.0288149
MELO3C007072	1863.67	1.5412	0.0018668	0.0287301
MELO3C003431	48.8636	-1.35333	0.00185265	0.0285361
MELO3C025029	2805.65	-1.17639	0.00184681	0.0284921
MELO3C019267	774.12	1.452	0.00183553	0.0283876
MELO3C011119	486.631	-1.13873	0.00183295	0.028371
MELO3C004579	128.352	-1.97646	0.00182389	0.0282539
MELO3C019394	466.796	-1.87482	0.00181692	0.028169
MELO3C013387	30.9766	-2.47189	0.00179751	0.0279138
MELO3C009363	3083.82	-1.3515	0.00177957	0.0276579
MELO3C024183	4476.05	1.08749	0.00176439	0.0274447
MELO3C017007	49.3175	-2.18403	0.00175959	0.0273988
MELO3C009203	768.801	-1.52183	0.00175802	0.0273988
MELO3C002032	949.983	1.86693	0.00174966	0.0273054
MELO3C009673	275.605	-1.06565	0.00174749	0.027294
MELO3C010904	11.9656	-2.09286	0.0017418	0.0272907
MELO3C015030	8528.36	-1.08366	0.00173145	0.0272009
MELO3C026947	101.354	-2.16047	0.00172579	0.0271571
MELO3C011919	74.2708	3.1069	0.0017233	0.0271477
MELO3C012724	8.88989	-5.70213	0.00171495	0.027122
MELO3C007316	118.905	-1.48595	0.00170501	0.0269874
MELO3C004536	137.298	-1.74971	0.00169073	0.0268062
MELO3C009435	56.7744	-1.49383	0.00168182	0.0267099
MELO3C015618	357.18	-1.50028	0.00167278	0.0265886
MELO3C020751	77.301	-1.83164	0.00165657	0.0263531
MELO3C008143	54.1821	-1.6769	0.00165178	0.026314
MELO3C018733	290.67	1.4109	0.00165272	0.026314
MELO3C017314	1162.22	1.76698	0.00162579	0.0259947
MELO3C024500	585.209	-1.22413	0.00162337	0.0259781
MELO3C002014	412.886	1.16166	0.00162099	0.0259781
MELO3C010882	15.7554	-1.59261	0.00161427	0.0259422
MELO3C010781	3168.49	-1.35516	0.00160689	0.0258456
MELO3C007886	6145.97	-1.05172	0.00159122	0.0256591
MELO3C027257	22.7016	1.52815	0.00158326	0.0255935
MELO3C006819	20.0654	-2.22144	0.00158114	0.0255839
MELO3C006253	3580.18	1.68889	0.00156236	0.0253887
MELO3C022704	186.412	-1.5293	0.00153582	0.0250436
MELO3C000196	481.385	-1.34388	0.00153472	0.0250436
MELO3C003803	15.944	-7.53299	0.00152854	0.0249678
MELO3C011348	12.8729	-2.81055	0.00150852	0.0246836
MELO3C002336	556.956	-1.0078	0.00150112	0.024605
MELO3C025066	22.7387	-2.95801	0.00149781	0.0245722
MELO3C018360	14.3843	2.07573	0.00147795	0.0242674
MELO3C014480	1542.97	-1.93498	0.0014722	0.024194
MELO3C006581	23.7885	-1.3947	0.00145631	0.0239537
MELO3C002674	143.504	1.79945	0.00145467	0.0239475
MELO3C006438	608.421	2.3915	0.00145202	0.0239247
MELO3C000849	16.8523	-5.03864	0.00144663	0.0238776
MELO3C003337	3.36768	-5.2976	0.0014453	0.0238765
MELO3C025645	569.87	-1.32508	0.00144019	0.0238149
MELO3C006081	117.059	-1.23759	0.00144031	0.0238149
MELO3C015495	104.371	1.6247	0.00142143	0.0235646
MELO3C016965	688.248	1.10442	0.00140841	0.0234103
MELO3C001309	50.1059	-1.53366	0.00140576	0.0233868
MELO3C003426	1138.58	1.306	0.00140397	0.0233776
MELO3C014690	758.805	2.31105	0.00140394	0.0233776
MELO3C003902	44.7321	2.45838	0.00140315	0.0233776
MELO3C017219	39.5975	-3.73514	0.00139725	0.023348
MELO3C026601	86.4144	-4.27109	0.00139165	0.0233159
MELO3C013367	14.328	-2.51763	0.00139091	0.0233159
MELO3C005942	171.227	-1.41082	0.00139143	0.0233159
MELO3C005666	7038.18	1.05557	0.00139286	0.0233159
MELO3C016595	92.3877	-3.5003	0.0013804	0.0232172
MELO3C003386	5648.99	-1.70296	0.00137779	0.0232172
MELO3C025464	139.97	-1.30842	0.00138101	0.0232172
MELO3C021768	80.7806	-1.27975	0.00138205	0.0232172
MELO3C014131	28.128	2.32242	0.00138046	0.0232172
MELO3C019438	42.7908	3.06321	0.00137272	0.0231634
MELO3C009217	158.182	1.46319	0.00136067	0.0230012
MELO3C020181	722.283	-1.83977	0.00134214	0.0227855
MELO3C006566	229.09	1.03421	0.00133888	0.0227549
MELO3C007028	303.347	1.51509	0.00133183	0.0226555
MELO3C025166	282.136	-1.96638	0.00132116	0.0225553
MELO3C009860	422.991	-1.66893	0.0013138	0.0224701
MELO3C023456	177.357	1.07851	0.00129925	0.0222615
MELO3C005902	405.673	-1.1797	0.00129662	0.0222366
MELO3C009520	410.361	-1.15031	0.0012626	0.0218116
MELO3C013390	21.7995	-1.89736	0.00125297	0.0217161
MELO3C018476	9.83352	-3.50132	0.00124969	0.0216877
MELO3C016305	152.031	-1.27479	0.00124505	0.021627
MELO3C023968	21.2203	-2.18532	0.00124122	0.0215803
MELO3C021528	206.258	1.09217	0.00123752	0.0215358
MELO3C001268	19.7809	-1.89415	0.00123218	0.0214626
MELO3C004384	165.992	-1.4383	0.00122964	0.0214382
MELO3C018610	464.024	-1.04912	0.00122295	0.0213609
MELO3C015816	64.1171	5.23736	0.00121382	0.0212604
MELO3C021544	120.459	-2.1347	0.00121227	0.021253
MELO3C017883	941.483	3.49014	0.00121176	0.021253
MELO3C006365	263.244	2.51998	0.00120044	0.0211043
MELO3C007318	577.258	-1.58068	0.00119152	0.0210257
MELO3C019161	239.043	-1.46266	0.00118724	0.0209807
MELO3C000180	98.5635	-1.24884	0.00118786	0.0209807
MELO3C008895	115.759	-1.07362	0.00118132	0.0209337
MELO3C007516	389.884	1.14946	0.00118187	0.0209337
MELO3C014256	61.3362	-2.49947	0.00117442	0.0208407
MELO3C015538	1016.54	-1.60172	0.00116217	0.0206427
MELO3C025248	257.362	-1.0753	0.00116023	0.0206276
MELO3C026634	26.9143	-4.1204	0.00115512	0.0205561
MELO3C010829	19.3038	-3.80818	0.00113351	0.0201905
MELO3C021951	233.468	-2.33753	0.0011279	0.0201229
MELO3C021452	17.1716	2.1365	0.00112864	0.0201229
MELO3C002446	11.3261	-6.06043	0.00111625	0.0199585
MELO3C000241	64.5997	-1.52235	0.00111519	0.0199584
MELO3C008930	73.8605	2.82087	0.00111287	0.0199357
MELO3C026281	228.462	-2.155	0.00110209	0.01978
MELO3C013608	159.486	-1.10345	0.00109034	0.0196063
MELO3C002511	49.0845	-2.25543	0.00107301	0.0193316
MELO3C015946	303.742	2.12203	0.0010587	0.019165
MELO3C004463	171.306	-1.01056	0.00105188	0.0190599
MELO3C007354	37.0891	1.56133	0.00105096	0.0190599
MELO3C013006	1613.07	1.00329	0.00104172	0.0189302
MELO3C012408	280.429	2.59705	0.00103715	0.0189062
MELO3C007549	147.374	-1.96911	0.00103196	0.0188434
MELO3C006355	161.335	2.83534	0.00101578	0.0185839
MELO3C009312	703.279	-1.00369	0.00101213	0.0185516
MELO3C014392	23.2213	1.32552	0.00101303	0.0185516
MELO3C023462	11.05	-2.45095	0.00100508	0.0184596
MELO3C015316	182.735	-1.02257	0.0010041	0.0184596
MELO3C017100	2086.93	-1.62597	0.000998465	0.0183739
MELO3C023461	49.9535	-3.02476	0.000994411	0.0183171
MELO3C024292	1845.41	-1.34806	0.000993683	0.0183171
MELO3C004655	1409.6	1.33964	0.000992585	0.0183171
MELO3C005948	52.049	-2.88031	0.00098666	0.0182455
MELO3C015430	2803.11	3.24123	0.000986521	0.0182455
MELO3C018132	197.495	-1.01303	0.000983455	0.0182398
MELO3C014033	316.389	3.33974	0.00097543	0.0181265
MELO3C011268	8.56127	-3.01626	0.000968864	0.0180566
MELO3C004925	459.238	1.47551	0.000967499	0.0180566
MELO3C004147	70.847	2.24844	0.000963685	0.0180324
MELO3C009369	31.5864	-2.46573	0.000959	0.0179803
MELO3C017886	1892.29	2.33665	0.000958542	0.0179803
MELO3C018544	19.1576	-5.38718	0.000939528	0.0176854
MELO3C007193	50.2395	-1.77889	0.000934264	0.0176214
MELO3C017674	258.27	-2.79876	0.000931469	0.0176038
MELO3C021409	41.945	-4.80568	0.000927731	0.0175661
MELO3C009219	78.9908	-1.6739	0.000928541	0.0175661
MELO3C026270	86.9304	-1.26728	0.000926548	0.0175635
MELO3C006405	245.805	-2.05554	0.000912197	0.0173786
MELO3C004149	103.249	1.30083	0.000901139	0.0171853
MELO3C012917	554.749	-2.70022	0.000896928	0.0171223
MELO3C001034	28.5699	-4.22463	0.000891496	0.0170588
MELO3C022440	39.0025	-1.43392	0.000891799	0.0170588
MELO3C023183	14.9838	-3.23031	0.000873931	0.016785
MELO3C013831	171.914	1.10658	0.000863637	0.016638
MELO3C019563	41.0111	-1.77612	0.000861367	0.0166112
MELO3C023098	53.5946	1.00836	0.000854644	0.0165491
MELO3C012426	738.786	-1.36335	0.000846592	0.0164577
MELO3C015313	11.2213	-2.61667	0.000840201	0.016387
MELO3C024193	192.27	-1.21349	0.000839096	0.0163861
MELO3C015945	105.913	2.05938	0.000839291	0.0163861
MELO3C010540	22.0097	-4.66621	0.000823163	0.0161547
MELO3C003917	4350.32	3.71513	0.000817865	0.0160674
MELO3C012381	20.3625	-1.75636	0.000797376	0.0157266
MELO3C016943	70.2094	-2.28564	0.000781047	0.0154566
MELO3C006843	159.393	-1.34082	0.000780654	0.0154566
MELO3C023161	242.484	4.56907	0.000779021	0.0154488
MELO3C019419	33.446	1.23708	0.000776258	0.0154102
MELO3C003824	6.96554	4.28861	0.00076901	0.0152984
MELO3C002408	773.702	1.51589	0.000760596	0.015147
MELO3C016905	39.5092	-1.59637	0.000746706	0.0149263
MELO3C007531	187.168	-1.24404	0.000744448	0.0149039
MELO3C020536	910.532	1.47931	0.000736777	0.014766
MELO3C003810	3.58161	-5.38427	0.000735866	0.0147634
MELO3C020688	36.809	-1.3835	0.000733102	0.0147236
MELO3C005964	312.69	6.60224	0.000730319	0.0146984
MELO3C017860	5.00148	-4.8509	0.000728919	0.0146864
MELO3C002462	4.31541	-5.6355	0.000715572	0.0144792
MELO3C005655	601.828	-1.43631	0.00071507	0.0144792
MELO3C016593	20.5506	-7.8983	0.000712422	0.0144619
MELO3C000588	4.44289	5.49565	0.000705203	0.0143462
MELO3C014907	143.721	-2.17176	0.000700008	0.0142712
MELO3C016728	48.0684	-2.25527	0.000699249	0.0142712
MELO3C018166	70.8831	-1.60568	0.000694231	0.0141841
MELO3C018571	107.669	-1.3625	0.000684001	0.0139917
MELO3C023126	8.80749	4.07331	0.000684073	0.0139917
MELO3C020289	29.5544	-3.7189	0.000681345	0.0139661
MELO3C021473	165.145	-1.47384	0.000673764	0.0138257
MELO3C006997	955.615	-1.81119	0.00066709	0.0137185
MELO3C003321	123.098	3.29204	0.000665088	0.0136923
MELO3C004346	49.6134	-1.06661	0.000659489	0.0135918
MELO3C010758	281.044	-2.60892	0.000656055	0.0135463
MELO3C002253	744.184	1.34154	0.000656563	0.0135463
MELO3C010662	1459.72	-1.27183	0.000651967	0.0135104
MELO3C011280	1401.31	1.26705	0.000646786	0.0134178
MELO3C022141	172.468	-1.26358	0.000637954	0.0132491
MELO3C020257	43.4362	-3.24488	0.000624603	0.0130004
MELO3C005928	793.726	-1.65268	0.000618408	0.0128857
MELO3C018023	8046.49	1.88889	0.000617891	0.0128857
MELO3C026289	23.6423	6.17893	0.000616102	0.012866
MELO3C008692	9.95499	2.61395	0.000599829	0.01254
MELO3C015154	106.789	1.06925	0.000592702	0.0124185
MELO3C011118	2298.34	1.01629	0.000589687	0.0123828
MELO3C005611	103.215	1.67785	0.000589296	0.0123828
MELO3C002480	32.1755	-2.7483	0.000588096	0.0123769
MELO3C007314	232.917	1.31545	0.000585413	0.0123341
MELO3C006964	239.078	1.12506	0.000584664	0.0123321
MELO3C018099	9754.53	1.00092	0.000583075	0.0123123
MELO3C008403	106.861	-1.5222	0.000582383	0.0123115
MELO3C007221	51.2915	-2.7068	0.000576978	0.0122109
MELO3C002190	703.758	1.29341	0.000576314	0.0122105
MELO3C018381	3.76213	-5.45467	0.00057342	0.0121765
MELO3C007322	11.6008	-2.42049	0.000573104	0.0121765
MELO3C024411	8.08179	-3.97712	0.000571474	0.0121625
MELO3C013402	124.358	-2.00169	0.000570358	0.0121524
MELO3C003175	34.7041	-2.48173	0.000568562	0.0121278
MELO3C024169	14.8175	-2.52575	0.000567718	0.0121235
MELO3C016384	68.2926	1.47869	0.000562277	0.0120209
MELO3C021825	49.5615	1.29739	0.000556981	0.011933
MELO3C021499	4.64648	5.55843	0.000553075	0.0118779
MELO3C014631	83.9082	2.5127	0.000549537	0.0118288
MELO3C019102	9.52317	-2.94389	0.000545662	0.0117722
MELO3C000200	781.129	-3.51332	0.000540658	0.011691
MELO3C009653	819.411	-1.12597	0.000538088	0.0116487
MELO3C012318	86.3279	-2.18771	0.000537414	0.0116475
MELO3C023714	533.224	-1.46176	0.000535964	0.0116294
MELO3C008410	22.6611	-2.50296	0.000533567	0.011604
MELO3C000976	35.0712	-1.57989	0.000527479	0.0115229
MELO3C009424	74.5927	-1.43133	0.000528006	0.0115229
MELO3C024247	344.606	-1.69997	0.000526553	0.0115177
MELO3C002122	120.84	-1.83931	0.000524458	0.0115119
MELO3C003469	97.0026	-2.14954	0.000522338	0.011492
MELO3C005657	548.302	-1.60539	0.000513789	0.0113171
MELO3C020873	12.978	-2.83444	0.000512901	0.0113108
MELO3C017286	12.5899	-2.22557	0.000511402	0.0112909
MELO3C011105	838.473	1.42434	0.000509539	0.0112629
MELO3C010015	6.29152	-5.20158	0.000508316	0.011249
MELO3C000538	159.109	-1.15583	0.00050558	0.0112016
MELO3C003219	857.174	1.11363	0.00050511	0.0112016
MELO3C007574	31.9697	-1.56728	0.000503364	0.0111787
MELO3C006531	8.86059	-3.69216	0.000497251	0.0110559
MELO3C003416	181.068	-2.39797	0.00049556	0.0110313
MELO3C025783	118.101	-1.18676	0.000486458	0.0108769
MELO3C008487	493.975	2.75261	0.000486898	0.0108769
MELO3C002450	466.159	1.41274	0.000482019	0.0108108
MELO3C006677	315.76	-2.51416	0.000478547	0.0107539
MELO3C002128	34.1601	-3.78543	0.000475204	0.0107077
MELO3C012027	75.1579	-2.85364	0.000475357	0.0107077
MELO3C003988	10.4341	-4.96273	0.000473194	0.0106845
MELO3C000994	4.90649	5.63942	0.000469913	0.0106358
MELO3C019395	233.881	-1.23775	0.000466082	0.0105744
MELO3C024339	12.5329	-2.78226	0.000465328	0.01057
MELO3C005359	29.2025	-1.99494	0.000464942	0.01057
MELO3C011123	598.309	3.73837	0.000463135	0.0105455
MELO3C020850	646.085	-1.52055	0.000459695	0.010523
MELO3C003191	5.63981	-5.018	0.000452083	0.0103864
MELO3C015223	18.3474	2.49379	0.000452301	0.0103864
MELO3C009881	462.253	2.59012	0.000452243	0.0103864
MELO3C007175	151.45	-2.85558	0.000442609	0.010226
MELO3C018471	430.649	-2.30587	0.000438516	0.0101828
MELO3C023032	657.633	-1.26515	0.000439122	0.0101828
MELO3C005986	2496.34	1.67802	0.000438896	0.0101828
MELO3C018366	31.7103	-1.50539	0.000433881	0.0100984
MELO3C004441	617.73	1.14216	0.000433149	0.0100984
MELO3C008077	15.0471	-4.96701	0.000432077	0.0100937
MELO3C005149	50.4751	-1.12348	0.000431602	0.0100937
MELO3C021600	9.70346	-3.47372	0.000425388	0.00997446
MELO3C022507	110.007	-1.75284	0.00041908	0.009851
MELO3C000924	33.0732	-3.43657	0.000418356	0.009848
MELO3C004245	8.50691	-3.38097	0.000416613	0.009848
MELO3C006836	41.6823	-2.51372	0.000417255	0.009848
MELO3C000334	22.1947	-2.36185	0.00041656	0.009848
MELO3C011048	69.7811	2.19109	0.000417911	0.009848
MELO3C027057	3766.73	3.05027	0.000416791	0.009848
MELO3C017493	414.439	-1.35706	0.000409779	0.00972917
MELO3C021684	9.0794	-6.72335	0.000407223	0.00968064
MELO3C015642	21.55	-6.19624	0.000406004	0.00967445
MELO3C008993	47.803	1.4109	0.000406451	0.00967445
MELO3C005237	66.5592	1.13229	0.000404308	0.00964776
MELO3C018703	102.902	-3.10408	0.000401663	0.00961331
MELO3C005607	140.188	-3.02693	0.000400333	0.00961331
MELO3C023128	91.8809	-1.92921	0.000401847	0.00961331
MELO3C006515	76.3632	-1.62281	0.000393574	0.0094633
MELO3C022200	77.8735	-3.28193	0.000392375	0.00944648
MELO3C007125	28.5325	-7.40147	0.000389153	0.00938087
MELO3C004378	1989.99	2.07367	0.000386036	0.00932953
MELO3C016557	76.2129	1.28979	0.000385374	0.00932546
MELO3C015230	423.378	-1.01782	0.000379495	0.00919498
MELO3C002370	434.424	1.58109	0.000378021	0.00917101
MELO3C022372	321.621	2.29134	0.000376827	0.00915381
MELO3C024521	96.4184	-1.62334	0.000373942	0.0090954
MELO3C018878	7637.8	3.28094	0.00037084	0.00903158
MELO3C027413	42.1111	-3.16478	0.000367786	0.00896875
MELO3C023424	6549.58	1.37006	0.000367735	0.00896875
MELO3C013738	2151.8	-1.0077	0.000366473	0.00895986
MELO3C022051	28.7751	-5.57738	0.000361013	0.00887051
MELO3C007887	18.1239	-2.80183	0.000358531	0.00887051
MELO3C005485	105.708	-2.28479	0.000359418	0.00887051
MELO3C002521	265.03	-1.97734	0.000361853	0.00887051
MELO3C000179	236.347	-1.07486	0.000361585	0.00887051
MELO3C020106	3639.18	1.89835	0.000362349	0.00887051
MELO3C002183	1998.94	3.40758	0.000358934	0.00887051
MELO3C025508	6.57604	6.05961	0.000361938	0.00887051
MELO3C000273	14.2203	-2.80389	0.000356146	0.00884469
MELO3C023678	61.0383	-3.2752	0.000352446	0.00876432
MELO3C005965	81.8221	3.67884	0.000350553	0.00874023
MELO3C021693	34.0953	-1.40829	0.000344743	0.00860675
MELO3C000527	4.78926	-5.78904	0.00034312	0.00857754
MELO3C005933	20.5867	2.47504	0.000340183	0.00851539
MELO3C022327	66.326	2.58954	0.00033892	0.00850631
MELO3C014415	89.3883	-1.46964	0.000337168	0.00848486
MELO3C019708	38.7984	1.27231	0.000332754	0.00840737
MELO3C003553	16.8907	-2.21537	0.000330944	0.00837759
MELO3C001498	115.809	2.39291	0.000316889	0.0080604
MELO3C018342	10.9342	4.35285	0.000315921	0.00804663
MELO3C023426	650.252	-1.95361	0.000313048	0.00800146
MELO3C009825	4.63114	5.55335	0.000312277	0.00799693
MELO3C002485	2177.5	1.18336	0.000302443	0.00776612
MELO3C002855	6.93035	5.15306	0.000299754	0.00770755
MELO3C016267	53.5538	-1.03395	0.000293909	0.00756755
MELO3C024508	2356.93	2.05739	0.000288718	0.00746116
MELO3C003195	1024.39	4.00042	0.000288975	0.00746116
MELO3C009708	428.675	-1.70903	0.000282782	0.00735115
MELO3C012252	436282	-1.52584	0.000282685	0.00735115
MELO3C008010	786.697	-1.94339	0.000279396	0.00729325
MELO3C001167	21.1377	-3.37834	0.000276485	0.00722723
MELO3C002191	148.008	3.32602	0.000274403	0.00718274
MELO3C005218	56.2332	-1.67543	0.000270467	0.00709938
MELO3C014076	7.64987	6.28382	0.000270214	0.00709938
MELO3C018004	44.6915	-4.81971	0.000268264	0.00707103
MELO3C010750	203.505	1.77789	0.000267421	0.00705866
MELO3C023401	32.7376	-2.02428	0.000265712	0.00702335
MELO3C012934	50.442	-3.16615	0.000261068	0.00691027
MELO3C024347	11.2916	-2.81622	0.000260363	0.00690125
MELO3C025105	87.2511	-4.0643	0.000256635	0.00682159
MELO3C017677	4176.46	-1.23197	0.000252129	0.00671126
MELO3C016913	173.637	-1.97608	0.000250963	0.00669168
MELO3C013480	1317.88	1.87082	0.000250844	0.00669168
MELO3C002601	224.808	-2.50049	0.000248799	0.00667788
MELO3C017063	1862.16	1.32446	0.000249143	0.00667788
MELO3C015171	196.515	2.01587	0.000249223	0.00667788
MELO3C009486	378.295	2.97178	0.000249462	0.00667788
MELO3C020096	48.3846	-1.09063	0.000245628	0.00661271
MELO3C019588	72.4202	-1.72431	0.000243575	0.00656681
MELO3C004240	57.7869	3.45128	0.000243346	0.00656681
MELO3C011484	374.462	-1.21073	0.000242495	0.00656127
MELO3C019544	73.4003	-1.09839	0.000241976	0.00656111
MELO3C008647	34.5523	1.76927	0.000240648	0.0065345
MELO3C026214	39.3051	2.16363	0.000240009	0.00652651
MELO3C005581	321.333	1.29792	0.0002394	0.00651935
MELO3C006552	767.982	-2.56751	0.000237751	0.00648376
MELO3C023609	1658.86	1.33077	0.000237554	0.00648376
MELO3C023203	19.4481	-5.97221	0.000236789	0.00647624
MELO3C014823	341.742	1.07971	0.000236016	0.00646444
MELO3C010737	899.717	1.72534	0.000234937	0.00645358
MELO3C009569	436.774	3.07353	0.000228968	0.0063264
MELO3C009469	43.1848	-2.21983	0.00022734	0.00629985
MELO3C006874	44.4047	2.67377	0.000224667	0.00623493
MELO3C017662	82.7129	-1.59989	0.000224144	0.00622954
MELO3C018743	113.544	-3.02293	0.000223552	0.00622226
MELO3C013925	21835.2	1.24263	0.000223509	0.00622226
MELO3C016445	4.35966	-5.65315	0.00022098	0.00619878
MELO3C020562	428.807	-2.95233	0.000221397	0.00619878
MELO3C013314	6.82698	5.11981	0.000219385	0.00617906
MELO3C009108	440990	1.23667	0.000218008	0.00614945
MELO3C023399	26.4697	3.09083	0.000215983	0.00610143
MELO3C022247	95.9064	2.21378	0.000203325	0.00580459
MELO3C013751	87.1988	-2.05801	0.00020187	0.00578053
MELO3C005186	4.62285	5.55746	0.000198638	0.00569661
MELO3C004493	1028	-1.1529	0.000194968	0.00560611
MELO3C009289	29.5996	2.46412	0.000191993	0.00555663
MELO3C004300	123.998	-1.50401	0.000191284	0.00554458
MELO3C004316	100.844	1.69789	0.000190866	0.00554098
MELO3C014314	4.40304	-5.67374	0.000188535	0.00548942
MELO3C023924	1397.28	3.27675	0.0001888	0.00548942
MELO3C005746	789.982	-2.39172	0.000187594	0.0054712
MELO3C000399	198.535	-2.70004	0.000186699	0.00545352
MELO3C022228	622.736	-1.0334	0.000184654	0.00540214
MELO3C008890	491.244	-1.55725	0.00018303	0.00536291
MELO3C018884	1865.54	-2.3536	0.000181814	0.00533555
MELO3C009567	1052.4	-1.77621	0.000180993	0.00531974
MELO3C018604	39.4964	-1.25348	0.000180124	0.0053107
MELO3C013276	46.7059	-1.19861	0.000178995	0.00528568
MELO3C012155	2376.71	1.581	0.000177778	0.00525794
MELO3C007784	739.746	1.04166	0.000176681	0.00523369
MELO3C005803	69.971	-1.56529	0.000174031	0.00516329
MELO3C018630	202.416	1.31884	0.000173871	0.00516329
MELO3C027054	99.7982	-1.09761	0.00017298	0.00514826
MELO3C015964	71.9372	-1.98604	0.00017207	0.00512925
MELO3C027277	41.9003	-5.94807	0.000171515	0.0051208
MELO3C006166	17.1556	-2.55124	0.000170196	0.00509752
MELO3C002449	111.986	-1.15513	0.000168467	0.00505374
MELO3C020541	300.866	-2.27867	0.000167994	0.00505137
MELO3C000792	115.521	2.34729	0.000168121	0.00505137
MELO3C022462	257.932	-3.29616	0.000167532	0.00504973
MELO3C023104	36.2034	-3.22948	0.000166312	0.00502096
MELO3C021831	192.244	-1.95059	0.000164216	0.00496691
MELO3C010783	55.0017	2.34191	0.000164258	0.00496691
MELO3C007779	24.2265	-2.30505	0.000160098	0.00487603
MELO3C026279	1856.89	1.24124	0.00016013	0.00487603
MELO3C025408	2609.38	-2.84168	0.000158796	0.00486102
MELO3C002694	848.411	-1.37239	0.000158956	0.00486102
MELO3C027332	2393.41	-1.04862	0.000155185	0.00476111
MELO3C017611	3617.11	1.39911	0.000154854	0.00476111
MELO3C012793	175.97	-10.9953	0.000153967	0.00474686
MELO3C026029	101.506	-1.4679	0.00015246	0.00470809
MELO3C006254	34.2236	-1.83989	0.000151674	0.00469146
MELO3C008286	1377.16	1.27343	0.000151385	0.00469021
MELO3C006615	5019.36	-1.74941	0.000150436	0.00466847
MELO3C021451	46.4543	2.50675	0.000150275	0.00466847
MELO3C000220	104.01	-2.03923	0.000147366	0.00460341
MELO3C004610	1815.81	1.60838	0.000147258	0.00460341
MELO3C010668	832.357	-3.4555	0.000146504	0.00459168
MELO3C009271	147.826	-2.6093	0.000146028	0.00459168
MELO3C017160	76.4469	1.47575	0.000142194	0.00450137
MELO3C017416	70.9376	-2.50828	0.000140957	0.0044697
MELO3C017371	11.4027	-2.86977	0.000139224	0.00442218
MELO3C017341	443.199	2.64317	0.000138049	0.00439224
MELO3C016346	234.334	-1.61199	0.00013422	0.00428485
MELO3C014301	21.84	-2.29053	0.000133993	0.00428482
MELO3C023501	784.285	-1.70291	0.000132288	0.0042519
MELO3C004600	64.654	-3.31449	0.000130278	0.00421596
MELO3C006530	1257.36	3.16244	0.000128092	0.00415235
MELO3C018629	131.805	-1.59164	0.000127142	0.00412861
MELO3C006864	325.231	1.5122	0.000126002	0.00409866
MELO3C001851	761.405	1.24846	0.000124976	0.00407227
MELO3C010887	43.6121	-3.70576	0.000123472	0.00403718
MELO3C001664	40.2973	-3.35287	0.000122191	0.00400918
MELO3C010782	92.1891	-2.10191	0.000120565	0.00396272
MELO3C000130	2222.19	-2.95153	0.00012021	0.00395793
MELO3C020616	21.2404	-2.32437	0.000119001	0.00392496
MELO3C006289	58.1516	-2.18235	0.000114971	0.00380531
MELO3C010814	62.7901	1.76322	0.000114746	0.00380455
MELO3C013960	1259	-2.18344	0.000113543	0.00377127
MELO3C004748	39.3062	-2.47361	0.000112216	0.00373651
MELO3C007330	426.967	2.07833	0.000112299	0.00373651
MELO3C015417	7.45088	-5.43113	0.000111749	0.00373134
MELO3C005794	86.5853	-1.20615	0.000111572	0.00373134
MELO3C003035	199.891	-1.09689	0.00011113	0.00372383
MELO3C003677	32.7585	-2.06366	0.00010872	0.00364954
MELO3C023618	18.4297	3.31134	0.000108321	0.00364262
MELO3C006763	449.119	-1.17014	0.000107773	0.00363068
MELO3C025317	686.32	-1.55931	0.000106122	0.00358461
MELO3C005267	234.793	-1.19473	0.000106216	0.00358461
MELO3C016768	273.883	2.1041	0.000105288	0.00357241
MELO3C016596	57.739	-4.40234	0.000104094	0.00354463
MELO3C020515	4085.13	-2.3636	0.000100739	0.00344802
MELO3C018844	138.869	-1.3476	9.94929e-05	0.00341255
MELO3C002365	307.464	1.86121	9.83337e-05	0.00338508
MELO3C024938	276.608	-1.72708	9.81142e-05	0.00338369
MELO3C006946	18.7236	-1.88472	9.6978e-05	0.00335675
MELO3C023673	143.087	1.11527	9.53165e-05	0.0033053
MELO3C021805	144.916	-1.01652	9.41896e-05	0.00327222
MELO3C007357	218.549	1.9589	9.33059e-05	0.00325348
MELO3C018489	352.85	-1.0554	9.31145e-05	0.00325281
MELO3C001566	139.256	-3.20944	9.19855e-05	0.00322151
MELO3C014767	3976.46	-1.41718	9.09725e-05	0.00320166
MELO3C024513	272.841	-2.43738	8.83615e-05	0.00312724
MELO3C019741	102.818	-1.01637	8.77972e-05	0.0031131
MELO3C017499	431.504	-4.05168	8.62636e-05	0.00306447
MELO3C011329	110.741	-4.17522	8.5104e-05	0.00304594
MELO3C002066	37.8954	-2.28879	8.53055e-05	0.00304594
MELO3C013529	107.91	-1.36922	8.54199e-05	0.00304594
MELO3C014465	17.8168	-2.60449	8.42175e-05	0.00302016
MELO3C013774	15348.5	1.8149	8.37554e-05	0.0030093
MELO3C026805	188.84	1.20473	8.23292e-05	0.00297503
MELO3C025597	27.7358	-2.16251	8.17577e-05	0.00296572
MELO3C022333	100.814	-1.44034	8.07153e-05	0.00293919
MELO3C000483	2867.11	-2.75855	8.0484e-05	0.00293642
MELO3C016499	30.9965	-1.97545	7.98608e-05	0.00292498
MELO3C017569	33.4968	-1.8004	7.96625e-05	0.00292338
MELO3C018874	71.9754	1.10017	7.81387e-05	0.00287304
MELO3C003790	8.68078	6.46078	7.7274e-05	0.00284679
MELO3C005221	1345.41	1.01951	7.32514e-05	0.00271447
MELO3C012714	60.1215	-1.8932	7.13218e-05	0.0026586
MELO3C020146	735.487	-1.73603	7.07178e-05	0.0026413
MELO3C014632	37.8393	-4.45594	6.93864e-05	0.00260185
MELO3C018470	101.845	-3.24097	6.82009e-05	0.00256248
MELO3C025864	274.263	-1.04281	6.7928e-05	0.00255731
MELO3C014002	35.5232	-3.8746	6.61427e-05	0.00249507
MELO3C024834	1288.91	-1.47191	6.59248e-05	0.00249183
MELO3C008957	70.6635	1.69978	6.48571e-05	0.00246132
MELO3C027107	107.745	-2.07436	6.38679e-05	0.00243753
MELO3C005653	48.4735	-1.44757	6.40435e-05	0.00243753
MELO3C006534	775.08	1.2303	6.41013e-05	0.00243753
MELO3C013926	215.081	-1.09208	6.16649e-05	0.00235912
MELO3C015912	2503.73	-1.48598	6.05717e-05	0.002322
MELO3C002465	325.407	-1.38633	6.05405e-05	0.002322
MELO3C017985	172.616	-1.8631	5.94306e-05	0.00228753
MELO3C015575	341.115	-2.61235	5.83366e-05	0.00225461
MELO3C007297	4979.75	3.98418	5.79007e-05	0.00224235
MELO3C006764	50.4158	-1.58309	5.75156e-05	0.00224121
MELO3C004742	26.9948	-4.34797	5.71056e-05	0.00222983
MELO3C018005	2809.09	-3.27901	5.64494e-05	0.00220877
MELO3C002572	47.4894	-2.91001	5.64212e-05	0.00220877
MELO3C020809	68.203	-1.18611	5.63814e-05	0.00220877
MELO3C006938	2743.18	-1.11525	5.63011e-05	0.00220877
MELO3C007676	200.494	-2.1735	5.49868e-05	0.00217383
MELO3C003066	1027.6	-1.56193	5.50964e-05	0.00217383
MELO3C027236	96.8239	-2.62474	5.31869e-05	0.00211172
MELO3C016272	1504.97	1.1823	5.31647e-05	0.00211172
MELO3C016274	33.8538	-2.3752	5.25061e-05	0.00209349
MELO3C015643	1431.37	-3.9952	5.19378e-05	0.00207521
MELO3C016032	173.106	1.26438	5.1494e-05	0.00206183
MELO3C018413	3604.98	2.51026	5.10664e-05	0.00204905
MELO3C002132	72.3228	-1.81763	4.98551e-05	0.00200898
MELO3C018701	32.6895	3.27143	4.91855e-05	0.00198623
MELO3C010683	32.6228	-1.83615	4.8568e-05	0.00196933
MELO3C012925	3275.89	3.16958	4.86627e-05	0.00196933
MELO3C003625	50.554	-1.23826	4.73533e-05	0.00192458
MELO3C009141	319.778	3.75031	4.70622e-05	0.00191687
MELO3C000100	211.388	-3.21832	4.61144e-05	0.0018946
MELO3C009572	2502.22	1.03581	4.53536e-05	0.00187148
MELO3C004382	607.251	-1.09024	4.50554e-05	0.00186733
MELO3C018873	86.4686	-2.15825	4.3882e-05	0.00183886
MELO3C010736	144.018	1.88673	4.26935e-05	0.00179303
MELO3C020645	25.8415	-2.44813	4.21862e-05	0.00177567
MELO3C024764	376.913	-8.81441	4.19421e-05	0.00176934
MELO3C004242	6.97994	6.15034	4.12571e-05	0.00174434
MELO3C004407	48.5959	-1.37705	4.10572e-05	0.00173978
MELO3C000503	1754.33	-1.82115	3.87009e-05	0.00164361
MELO3C013394	19.6279	-6.85708	3.77427e-05	0.00160653
MELO3C016166	4322.06	1.44009	3.76014e-05	0.00160413
MELO3C023299	69.1203	-3.34469	3.69807e-05	0.0015848
MELO3C002735	456.084	-1.77936	3.69147e-05	0.0015848
MELO3C014692	242.236	1.48192	3.68275e-05	0.0015848
MELO3C006761	54.9856	-3.09172	3.67024e-05	0.00158365
MELO3C018472	85.1596	-4.03778	3.55681e-05	0.00154425
MELO3C010878	1188.34	1.15121	3.53946e-05	0.00154425
MELO3C004966	19.8933	-5.41969	3.51391e-05	0.00153726
MELO3C009294	43.5066	-2.22891	3.44252e-05	0.00150952
MELO3C003616	117.136	-3.05277	3.41898e-05	0.00150268
MELO3C000173	662.265	-2.60606	3.33701e-05	0.00147008
MELO3C007597	660.766	-2.38788	3.24073e-05	0.00143099
MELO3C005272	21.4339	-2.03132	3.22911e-05	0.0014292
MELO3C018582	55.4111	1.66858	3.20107e-05	0.00142012
MELO3C002718	301.731	-1.37166	3.18165e-05	0.00141483
MELO3C013495	261.314	-1.90896	3.16308e-05	0.00140988
MELO3C006028	473.734	-1.46881	3.08793e-05	0.00137964
MELO3C013322	1633.28	1.15522	3.08074e-05	0.00137964
MELO3C024397	364.511	1.21972	3.07039e-05	0.00137832
MELO3C003783	149.43	-1.41499	3.0618e-05	0.00137774
MELO3C020934	2816.13	-2.39144	3.00361e-05	0.00135478
MELO3C000106	550.708	1.10825	2.99075e-05	0.00135478
MELO3C018702	35.1741	3.46974	3.00073e-05	0.00135478
MELO3C017355	40.0969	-6.33598	2.9549e-05	0.00134242
MELO3C012256	1059.06	-2.38139	2.9343e-05	0.00133627
MELO3C020884	38.6932	-3.32954	2.82127e-05	0.00129357
MELO3C015351	166.108	1.09382	2.78664e-05	0.00128138
MELO3C009418	150.951	4.41014	2.77508e-05	0.00127918
MELO3C011293	37.0892	-3.25132	2.61444e-05	0.00120808
MELO3C011929	174.243	-2.72236	2.47482e-05	0.00115221
MELO3C002670	51.589	-1.62292	2.47525e-05	0.00115221
MELO3C005806	20.7111	-3.92635	2.43709e-05	0.00114006
MELO3C023568	18.1909	2.71558	2.38223e-05	0.00111716
MELO3C026782	139.066	-2.62331	2.36956e-05	0.00111399
MELO3C005932	323.865	2.00304	2.34363e-05	0.00110454
MELO3C000277	211.708	-3.26342	2.33166e-05	0.00110388
MELO3C014105	147.647	2.12382	2.33637e-05	0.00110388
MELO3C001500	16.3359	3.08471	2.32866e-05	0.00110388
MELO3C005596	15.2358	-3.1623	2.30511e-05	0.00109734
MELO3C009218	288.799	-1.82915	2.28153e-05	0.00108885
MELO3C021912	30.5323	-2.43594	2.23051e-05	0.0010672
MELO3C008885	6.6424	6.07557	2.17653e-05	0.00104402
MELO3C009532	2872.59	-1.1521	2.14565e-05	0.00103182
MELO3C002477	64.2606	-5.75602	2.10386e-05	0.00101951
MELO3C003015	515.242	-4.9028	2.08335e-05	0.00101216
MELO3C007037	67.6298	-3.12871	2.07497e-05	0.00101069
MELO3C024317	29.1714	-2.98878	2.0122e-05	0.000988961
MELO3C011443	375.438	3.02852	2.01466e-05	0.000988961
MELO3C022375	144.182	2.62892	1.97419e-05	0.000976705
MELO3C014361	8477.7	-1.4798	1.9626e-05	0.000973519
MELO3C008751	106.584	2.40446	1.92807e-05	0.000961443
MELO3C025365	359.453	-1.49704	1.88252e-05	0.000946025
MELO3C027009	37.9196	2.11901	1.87769e-05	0.000946025
MELO3C014516	285.535	-1.08852	1.87016e-05	0.000945033
MELO3C013907	1959.68	-2.04991	1.83507e-05	0.000930242
MELO3C024370	88.4262	1.17534	1.83597e-05	0.000930242
MELO3C024356	846.615	-4.73083	1.74767e-05	0.000894976
MELO3C026359	58.6516	-3.73042	1.75216e-05	0.000894976
MELO3C005923	1487.91	2.80041	1.74522e-05	0.000894976
MELO3C026599	70.7061	-2.28182	1.69055e-05	0.000872944
MELO3C025521	2564.2	4.10339	1.65769e-05	0.000858323
MELO3C008681	295.966	1.63463	1.63929e-05	0.000851125
MELO3C000585	336.054	-3.12375	1.62608e-05	0.000846594
MELO3C005095	96.7189	-1.75437	1.57958e-05	0.00082694
MELO3C010528	26.9308	-2.7922	1.57052e-05	0.000825937
MELO3C013487	165.038	-2.31033	1.5733e-05	0.000825937
MELO3C011943	243.902	-1.67355	1.41427e-05	0.000749521
MELO3C025424	391.775	-1.01785	1.37472e-05	0.000731853
MELO3C022084	206.671	-1.68004	1.35659e-05	0.000726295
MELO3C008331	448.719	3.2408	1.33926e-05	0.000719053
MELO3C003592	29363.5	2.48499	1.33138e-05	0.000718907
MELO3C018412	898.855	3.1483	1.24583e-05	0.000674642
MELO3C007543	516.233	1.14673	1.2163e-05	0.000664362
MELO3C010182	724.559	4.65659	1.19135e-05	0.000652616
MELO3C025463	566.505	-1.57036	1.17985e-05	0.000648198
MELO3C022234	30.2166	-4.33266	1.1075e-05	0.000613011
MELO3C015640	11.2311	-3.46752	1.10932e-05	0.000613011
MELO3C014437	469.3	-2.32032	1.05068e-05	0.000585747
MELO3C014628	90.3854	-6.28829	1.04497e-05	0.000584978
MELO3C020803	34.0071	-3.41724	1.04208e-05	0.000584978
MELO3C027379	507.891	-1.11126	1.03041e-05	0.000581303
MELO3C020617	380.419	-3.13534	1.01802e-05	0.000576257
MELO3C003764	411.038	-1.75239	9.87707e-06	0.000562249
MELO3C021194	49.8862	2.03488	9.68724e-06	0.000554785
MELO3C024192	1589.07	-2.50693	9.60688e-06	0.000554623
MELO3C023353	114.213	-2.04617	9.65505e-06	0.000554623
MELO3C009211	83.0365	1.62316	9.62582e-06	0.000554623
MELO3C018446	60.3046	-1.42765	9.37865e-06	0.000547345
MELO3C006960	138.08	-2.41007	9.28117e-06	0.000544735
MELO3C007872	231.631	-3.10081	9.15243e-06	0.000538853
MELO3C003624	183.11	-1.06057	9.14396e-06	0.000538853
MELO3C026677	50.3238	-3.35031	8.47032e-06	0.000503398
MELO3C017706	381.131	-1.58746	8.23054e-06	0.000495182
MELO3C023604	146.636	-1.47808	8.19065e-06	0.000494553
MELO3C000101	327.729	-3.16998	8.09144e-06	0.000490129
MELO3C025233	160.662	-1.81327	8.0885e-06	0.000490129
MELO3C026868	86.4654	-1.55571	7.73053e-06	0.000471288
MELO3C005406	16.2721	-2.9255	7.68846e-06	0.00047024
MELO3C018800	125.696	2.57237	7.58897e-06	0.000467179
MELO3C015015	7.27125	6.20562	7.53055e-06	0.000465097
MELO3C007849	172.974	-3.47804	7.30388e-06	0.000454066
MELO3C019166	193.72	1.15646	7.11897e-06	0.000444031
MELO3C001812	436.673	1.44776	7.06862e-06	0.00044235
MELO3C020908	285.763	1.16932	6.73092e-06	0.000422616
MELO3C017027	225.601	1.57791	6.5227e-06	0.000410908
MELO3C008677	1004.31	-1.24732	6.28641e-06	0.000397348
MELO3C006420	64.7952	-2.14834	5.97011e-06	0.000378621
MELO3C014757	85.95	-1.25147	5.64483e-06	0.000360411
MELO3C010874	2523.42	-1.68355	5.03332e-06	0.000323775
MELO3C010183	1243.46	4.03593	4.61027e-06	0.000298389
MELO3C018303	146.128	-1.28046	4.39377e-06	0.000285353
MELO3C006029	251.588	-1.47183	4.36744e-06	0.000284622
MELO3C022837	94.873	-3.16911	3.98144e-06	0.000261268
MELO3C000903	105.85	2.91601	3.96521e-06	0.00026111
MELO3C000500	161.568	-4.32689	3.85728e-06	0.000254891
MELO3C011901	428.987	-1.01689	3.83152e-06	0.000254077
MELO3C025456	60.3054	-2.09712	3.77008e-06	0.000250883
MELO3C023962	42.1254	-6.05171	3.75664e-06	0.000250872
MELO3C004582	1137.46	1.73405	3.75255e-06	0.000250872
MELO3C001266	7.15239	-6.37695	3.71181e-06	0.000249642
MELO3C021904	94.8181	-1.02593	3.59816e-06	0.000243733
MELO3C010933	214.082	-1.78983	3.50517e-06	0.000238288
MELO3C006929	971.917	-1.58738	3.4607e-06	0.000236114
MELO3C022146	252.441	1.0566	3.42265e-06	0.000234364
MELO3C010760	485.044	-2.29389	3.31129e-06	0.000227564
MELO3C009162	53.3003	-7.36303	3.24789e-06	0.000224021
MELO3C010877	762.128	1.03418	3.12772e-06	0.000217319
MELO3C000951	222.941	-1.24901	3.11267e-06	0.000217072
MELO3C003695	68.5063	1.18517	3.06691e-06	0.000214941
MELO3C013594	124.557	-2.23721	3.01585e-06	0.000212674
MELO3C015459	458.478	-1.46331	2.85984e-06	0.000203188
MELO3C003164	39.1083	5.81762	2.57556e-06	0.000184377
MELO3C007917	136.665	-1.01651	2.54058e-06	0.000182564
MELO3C004260	15.1966	-5.61771	2.42956e-06	0.000175253
MELO3C015598	80.4591	-1.18129	2.29022e-06	0.000166472
MELO3C009498	4697.26	-8.83069	2.15231e-06	0.000157661
MELO3C018530	101.571	1.05549	2.04066e-06	0.000150064
MELO3C000131	873.506	-2.56486	1.98256e-06	0.000146361
MELO3C005612	144.328	-2.37458	1.9428e-06	0.000143988
MELO3C018859	32.6244	-4.35084	1.92409e-06	0.000143163
MELO3C025165	43.7454	-2.10439	1.75847e-06	0.000132304
MELO3C024925	884.803	-1.08643	1.76414e-06	0.000132304
MELO3C014313	11.1142	-7.00362	1.65808e-06	0.000125848
MELO3C014430	86.7889	-4.15177	1.65479e-06	0.000125848
MELO3C013854	1253	-2.61735	1.6482e-06	0.000125848
MELO3C021164	126.812	-4.95368	1.58622e-06	0.000121862
MELO3C003502	314.901	1.56589	1.58294e-06	0.000121862
MELO3C008196	16.917	6.44812	1.56795e-06	0.000121446
MELO3C004297	471.572	-1.05257	1.44159e-06	0.000112581
MELO3C013082	8981.76	1.88212	1.40606e-06	0.000110721
MELO3C021210	35.4207	-4.24324	1.26039e-06	9.96659e-05
MELO3C018785	53.1978	-4.38611	1.24224e-06	9.89936e-05
MELO3C014245	35.1338	-1.96624	1.24665e-06	9.89936e-05
MELO3C026945	715.339	3.93552	1.21242e-06	9.75047e-05
MELO3C006808	356.712	-1.61991	1.18973e-06	9.60881e-05
MELO3C000776	679.647	-2.35617	1.15101e-06	9.33601e-05
MELO3C002520	74.9926	-6.07591	1.13841e-06	9.27366e-05
MELO3C006319	294.511	-2.70151	1.07391e-06	8.7861e-05
MELO3C026001	652.475	4.63067	1.05185e-06	8.643e-05
MELO3C008337	10.6845	-6.95345	1.03084e-06	8.50735e-05
MELO3C005137	91.3117	-1.97091	1.01146e-06	8.384e-05
MELO3C024531	112.234	-7.88351	1.00628e-06	8.37782e-05
MELO3C011405	272.203	-4.31092	8.9467e-07	7.51483e-05
MELO3C023546	93.7814	-3.45918	8.77082e-07	7.39999e-05
MELO3C006484	5293.62	2.48836	8.46716e-07	7.17583e-05
MELO3C004321	17.5924	3.97684	7.01276e-07	5.99702e-05
MELO3C005287	153.266	1.07551	6.60684e-07	5.67558e-05
MELO3C015153	69.0214	1.5075	6.30531e-07	5.46624e-05
MELO3C004261	10.4784	-6.92759	6.25424e-07	5.44696e-05
MELO3C016794	1281.46	-3.83068	6.14366e-07	5.37541e-05
MELO3C023603	376.171	-2.56264	6.04751e-07	5.3159e-05
MELO3C014356	81.9567	-5.35364	5.54286e-07	4.91805e-05
MELO3C009788	174.061	-2.13439	5.36555e-07	4.78318e-05
MELO3C010765	966.134	-2.3375	5.14412e-07	4.60752e-05
MELO3C003823	855.964	-1.15138	5.11485e-07	4.60312e-05
MELO3C006168	210.044	-1.47501	4.55575e-07	4.13401e-05
MELO3C015593	142.326	1.06675	4.57172e-07	4.13401e-05
MELO3C017013	62.239	-1.55616	4.31205e-07	3.93688e-05
MELO3C009728	1012.32	1.30147	4.27632e-07	3.92322e-05
MELO3C019570	47.9639	-1.90809	3.98244e-07	3.67546e-05
MELO3C013383	697.118	-1.14793	3.98683e-07	3.67546e-05
MELO3C022012	297.367	-1.69111	3.67934e-07	3.42541e-05
MELO3C012400	148.01	-1.09441	3.49548e-07	3.27035e-05
MELO3C018580	312.924	-11.8258	3.17795e-07	2.98806e-05
MELO3C014548	215.565	-1.31529	2.50611e-07	2.39339e-05
MELO3C006721	512.393	-1.2968	2.50749e-07	2.39339e-05
MELO3C006865	41.5372	-2.58488	2.42329e-07	2.33662e-05
MELO3C022039	818.904	-1.52921	2.27882e-07	2.20858e-05
MELO3C023270	537.533	-2.36702	2.26605e-07	2.20753e-05
MELO3C009573	764.324	1.23923	2.21228e-07	2.16632e-05
MELO3C027055	111.935	-1.91535	2.18365e-07	2.1558e-05
MELO3C021525	81.3057	1.22678	1.91013e-07	1.89998e-05
MELO3C022176	916.84	-1.22017	1.74353e-07	1.74343e-05
MELO3C022820	1757.62	3.08898	1.59962e-07	1.60804e-05
MELO3C023852	40.5639	1.98927	1.58492e-07	1.60179e-05
MELO3C018356	1311.58	-1.52355	1.54539e-07	1.57023e-05
MELO3C000729	16.5771	4.49314	1.53928e-07	1.57023e-05
MELO3C004480	32.2268	2.11134	1.36186e-07	1.39879e-05
MELO3C001301	23.2358	6.90944	1.14222e-07	1.18609e-05
MELO3C009821	368.786	-1.22055	8.50355e-08	9.13117e-06
MELO3C012550	196.635	-3.88494	6.87458e-08	7.46682e-06
MELO3C022148	278.277	-1.94227	6.79315e-08	7.42103e-06
MELO3C020626	110.269	-3.9839	6.15607e-08	6.80372e-06
MELO3C016053	167.086	2.26804	5.56555e-08	6.18726e-06
MELO3C005256	17.5823	-3.92926	5.50069e-08	6.15134e-06
MELO3C013026	525.144	-1.16486	4.95776e-08	5.57718e-06
MELO3C001960	159.643	1.18194	4.04055e-08	4.5726e-06
MELO3C015140	58.7505	2.19701	3.97237e-08	4.52252e-06
MELO3C026224	406.899	-2.78625	3.90102e-08	4.4682e-06
MELO3C000897	17.5016	-7.6647	3.6474e-08	4.20319e-06
MELO3C021779	617.812	1.17985	3.54348e-08	4.10848e-06
MELO3C000428	7013.22	-3.93359	3.36335e-08	3.94807e-06
MELO3C002473	278.535	1.00197	3.19643e-08	3.77558e-06
MELO3C000850	3797.81	-3.92037	2.91848e-08	3.46895e-06
MELO3C003746	242.579	-1.59963	2.30556e-08	2.75778e-06
MELO3C004304	48.1653	2.30245	2.18293e-08	2.62772e-06
MELO3C004728	82.1731	-1.74214	1.82843e-08	2.2151e-06
MELO3C004500	21.6649	7.78646	1.6802e-08	2.04865e-06
MELO3C010766	595.828	-1.10557	1.66755e-08	2.04643e-06
MELO3C018362	90.9081	-2.41459	1.52483e-08	1.88351e-06
MELO3C018880	141521	2.54947	1.45754e-08	1.81224e-06
MELO3C011303	28.7893	3.8155	1.33857e-08	1.67534e-06
MELO3C006869	177.499	3.40722	1.28268e-08	1.61609e-06
MELO3C006062	318.225	3.69799	1.10695e-08	1.40405e-06
MELO3C002695	592.834	-1.51089	1.0498e-08	1.34056e-06
MELO3C011107	453.213	-1.14359	8.89115e-09	1.14371e-06
MELO3C004285	355.288	-1.00332	8.89601e-09	1.14371e-06
MELO3C002980	273.859	1.04154	8.69969e-09	1.1339e-06
MELO3C005260	911.388	-2.6707	8.07214e-09	1.05941e-06
MELO3C002685	20.9144	3.79771	8.04541e-09	1.05941e-06
MELO3C014367	20.5254	-4.41959	6.80685e-09	9.05934e-07
MELO3C005726	73.2493	2.15672	5.68764e-09	7.6779e-07
MELO3C005292	400.109	3.19235	5.33662e-09	7.25588e-07
MELO3C014922	129.328	-1.37877	4.81335e-09	6.59185e-07
MELO3C010969	78.2574	-1.78572	4.59816e-09	6.34312e-07
MELO3C002925	98.8909	9.97455	3.26375e-09	4.53542e-07
MELO3C021926	27.3629	-3.55238	3.17519e-09	4.44503e-07
MELO3C020268	1674.12	-4.28931	2.12391e-09	2.9955e-07
MELO3C020270	10990.9	-2.98657	1.90115e-09	2.70149e-07
MELO3C016588	256.437	-8.09542	1.8224e-09	2.60921e-07
MELO3C005085	53.4526	1.93571	1.75644e-09	2.53396e-07
MELO3C002624	583.611	1.96966	1.61926e-09	2.35403e-07
MELO3C014810	54.184	-2.12661	1.39194e-09	2.03925e-07
MELO3C013057	353.133	-4.15086	1.27202e-09	1.88137e-07
MELO3C006195	157.511	-3.89841	1.27422e-09	1.88137e-07
MELO3C006546	302.623	1.29164	1.21772e-09	1.82648e-07
MELO3C015386	411.164	1.15594	9.43054e-10	1.43732e-07
MELO3C016459	519.32	-1.23349	9.09084e-10	1.39681e-07
MELO3C021688	7314.85	-2.39909	8.66367e-10	1.34209e-07
MELO3C021618	80.535	1.46686	8.49394e-10	1.32667e-07
MELO3C003680	106.595	-2.04601	6.67668e-10	1.06036e-07
MELO3C000515	26.1784	-4.79285	6.25403e-10	1.00165e-07
MELO3C006759	589.182	-1.79432	6.01311e-10	9.71296e-08
MELO3C019150	25.6705	-8.22293	5.40492e-10	8.88239e-08
MELO3C000138	24.6762	7.97069	4.77997e-10	7.92427e-08
MELO3C008442	23.6371	-8.10509	3.97205e-10	6.70248e-08
MELO3C018473	136.269	-1.48002	3.2843e-10	5.5919e-08
MELO3C006695	124.912	-4.02339	3.15149e-10	5.45596e-08
MELO3C012301	429.467	1.18444	3.1756e-10	5.45596e-08
MELO3C006172	349.774	-1.90056	2.90613e-10	5.08545e-08
MELO3C016451	43.2046	7.81071	1.71167e-10	3.02326e-08
MELO3C012181	65.3465	1.67219	1.63203e-10	2.90979e-08
MELO3C012526	183.849	2.81209	1.33674e-10	2.406e-08
MELO3C021585	124.214	2.12412	1.07877e-10	1.96036e-08
MELO3C024400	510.486	-1.55389	1.05271e-10	1.93158e-08
MELO3C018522	28.329	4.9228	9.26403e-11	1.71648e-08
MELO3C001595	455.3	-2.68009	7.54897e-11	1.41255e-08
MELO3C005947	103.319	-2.41644	6.99556e-11	1.32209e-08
MELO3C008436	33.5727	-8.6082	6.90751e-11	1.31864e-08
MELO3C013194	322.522	1.07623	5.91683e-11	1.16481e-08
MELO3C004294	93.0552	3.48715	5.82586e-11	1.15898e-08
MELO3C018424	135.447	2.34857	4.53596e-11	9.1197e-09
MELO3C002605	470.846	1.11439	4.21207e-11	8.55956e-09
MELO3C011748	358.046	1.33419	3.6752e-11	7.6327e-09
MELO3C002352	270.923	-2.17509	3.3652e-11	7.06655e-09
MELO3C025883	390.412	-1.08247	1.47493e-11	3.13198e-09
MELO3C014369	60.104	8.29097	1.35548e-11	2.91104e-09
MELO3C004499	72.5841	7.68045	7.27283e-12	1.57988e-09
MELO3C001415	49.4767	3.58666	6.26172e-12	1.37605e-09
MELO3C003791	247.813	1.48803	4.63949e-12	1.03155e-09
MELO3C023960	111.471	2.22752	3.04679e-12	6.85491e-10
MELO3C018728	56.4716	-5.11663	2.64515e-12	6.02297e-10
MELO3C019630	109.96	2.55935	1.7026e-12	3.97252e-10
MELO3C011854	275.672	-1.46046	1.34532e-12	3.17815e-10
MELO3C026654	40.6879	-8.88076	9.59477e-13	2.29534e-10
MELO3C005099	76.4215	2.14992	7.06336e-13	1.71142e-10
MELO3C002192	792.489	4.08336	2.76467e-13	6.78566e-11
MELO3C005145	93.5333	8.928	2.59476e-13	6.4524e-11
MELO3C017631	235.836	-4.28538	2.09292e-13	5.27388e-11
MELO3C002941	128.6	2.53727	1.40991e-13	3.60079e-11
MELO3C024223	32.6811	-3.70083	1.20556e-13	3.12108e-11
MELO3C026870	107.977	6.97176	9.48627e-14	2.52509e-11
MELO3C015651	226.769	2.56948	8.70907e-14	2.35132e-11
MELO3C010869	7191.57	2.69991	6.01493e-14	1.64748e-11
MELO3C024256	343.648	-5.25509	5.42529e-14	1.50783e-11
MELO3C015985	197.7	-1.25398	4.33674e-14	1.22329e-11
MELO3C005182	548.575	1.0531	2.62775e-14	7.5999e-12
MELO3C014500	364.82	2.11297	2.65407e-14	7.5999e-12
MELO3C000062	219.284	2.80836	1.72487e-14	5.09349e-12
MELO3C014813	265.729	-2.47137	1.67197e-14	5.01564e-12
MELO3C023119	54.8499	-9.31434	1.44776e-14	4.41311e-12
MELO3C004914	89.4179	-10.0186	1.00628e-14	3.11766e-12
MELO3C023685	220.41	2.28366	9.37731e-15	2.9537e-12
MELO3C010863	791.034	-1.27192	7.36939e-15	2.36058e-12
MELO3C024305	476.846	1.05102	6.3559e-15	2.07104e-12
MELO3C020421	63.5357	-9.52842	4.94705e-15	1.64025e-12
MELO3C021686	515.849	7.99799	1.41929e-15	4.78984e-13
MELO3C021758	272.467	-2.07486	6.29473e-16	2.16298e-13
MELO3C014370	72.678	7.08402	3.7444e-16	1.31047e-13
MELO3C013158	93.1358	-10.0758	3.00464e-16	1.07141e-13
MELO3C006802	171.261	-9.99374	7.571e-17	2.75162e-14
MELO3C027376	130.444	-10.5621	2.78842e-17	1.0333e-14
MELO3C006337	299.686	-1.599	1.53973e-17	5.81988e-15
MELO3C018755	114.714	2.06128	8.33571e-18	3.21503e-15
MELO3C003720	54.9861	-4.40028	6.0521e-18	2.38289e-15
MELO3C021720	394.088	-2.63927	3.97238e-18	1.59732e-15
MELO3C004289	146.487	-10.7305	3.10951e-18	1.27754e-15
MELO3C018340	56.9003	-6.17306	1.57559e-18	6.61713e-16
MELO3C000111	93.6599	4.08362	1.18842e-18	5.10452e-16
MELO3C011304	53.6575	3.56118	7.02988e-19	3.08971e-16
MELO3C019140	200.457	2.72398	4.38995e-19	1.97537e-16
MELO3C000053	101.749	3.1144	3.82721e-19	1.76416e-16
MELO3C024311	169.446	-3.97865	2.42171e-19	1.1442e-16
MELO3C003003	53.6304	-5.59284	4.72989e-20	2.29205e-17
MELO3C006039	106.024	2.2885	3.76693e-20	1.87345e-17
MELO3C002031	265.549	-5.30551	3.55829e-20	1.81752e-17
MELO3C021820	56.6984	3.83254	3.38116e-20	1.77501e-17
MELO3C021100	323.666	2.37995	6.76209e-21	3.65133e-18
MELO3C004494	55.7851	3.54597	5.0888e-21	2.82862e-18
MELO3C011747	1337.88	2.85085	3.66134e-21	2.09684e-18
MELO3C013119	93.4091	4.88703	3.02246e-21	1.78504e-18
MELO3C004303	249.648	2.0892	2.5409e-21	1.54904e-18
MELO3C016634	319.788	-11.8567	2.0293e-21	1.27839e-18
MELO3C003647	271.458	1.47017	1.97515e-21	1.27839e-18
MELO3C024721	253.338	-11.5209	5.46146e-22	3.68629e-19
MELO3C019137	902.579	1.30857	7.7249e-23	5.40714e-20
MELO3C022374	322.283	3.82675	6.69324e-23	4.86522e-20
MELO3C004311	368.958	1.38978	4.36285e-23	3.29814e-20
MELO3C000836	436.758	-12.3072	3.614e-23	2.84587e-20
MELO3C026416	73.8828	3.72513	3.03663e-24	2.49519e-21
MELO3C004317	119.555	7.07097	1.45142e-24	1.24683e-21
MELO3C014621	819.559	1.28279	4.42238e-26	3.97994e-23
MELO3C000107	373.416	3.55629	2.56587e-26	2.42462e-23
MELO3C004302	165.336	2.22721	1.33981e-27	1.33268e-24
MELO3C001648	159.32	2.80552	5.33724e-30	5.60381e-27
MELO3C024955	474.961	2.27085	7.53616e-31	8.378e-28
MELO3C020097	193.018	5.14848	4.18843e-31	4.94732e-28
MELO3C006150	204.581	2.6796	6.72723e-33	8.47586e-30
MELO3C026725	2184.5	1.38807	1.56534e-34	2.11309e-31
MELO3C012484	632.591	3.20953	8.66018e-36	1.25899e-32
MELO3C002608	478.972	-5.47012	2.46359e-36	3.87994e-33
MELO3C003929	271.73	2.08002	1.38577e-40	2.38088e-37
MELO3C010971	272.141	2.70084	9.92905e-41	1.87649e-37
MELO3C004313	455.432	-3.32974	8.92402e-41	1.87395e-37
MELO3C009764	196.739	2.63903	5.38929e-41	1.27315e-37
MELO3C004290	397.289	-4.58663	1.15659e-44	3.12262e-41
MELO3C009184	415.749	3.44294	7.99981e-45	2.51981e-41
MELO3C020033	179.145	3.08228	1.71042e-45	6.46504e-42
MELO3C018635	488.611	4.87975	3.73052e-51	1.76258e-47
MELO3C024016	333.85	-2.58156	6.00795e-55	3.78481e-51
MELO3C006685	816.201	5.82897	1.66825e-56	1.57641e-52
MELO3C023581	2214.85	3.05967	2.91599e-99	5.51094e-95

## Sheet: ST5vsSC
Differential expression gene description in ST5vsSC
Gene_id	baseMean	log2FoldChange	p-value	p-value adjusted
MELO3C019585	7652.1	-1.76885	0.00377489	0.0499337
MELO3C018490	2120.49	-1.10799	0.00375206	0.0496687
MELO3C005375	23.403	1.34847	0.00374778	0.0496687
MELO3C024363	126.598	1.11922	0.00374074	0.0496669
MELO3C024429	22.5498	1.39142	0.00369678	0.0491935
MELO3C010276	222.581	1.4728	0.00367599	0.0489902
MELO3C011976	162.927	1.86547	0.00364523	0.0487049
MELO3C009294	117.868	1.13772	0.00361881	0.048586
MELO3C021179	541.451	-1.24598	0.00361118	0.0485269
MELO3C020892	14.6315	2.00621	0.00358128	0.0481616
MELO3C017900	107.549	1.19904	0.00353183	0.0476408
MELO3C015517	37.7013	-1.25296	0.00352805	0.047626
MELO3C024574	123.084	1.41624	0.00349411	0.0472902
MELO3C020535	315.408	-1.81256	0.00348417	0.0472388
MELO3C009903	66.3935	1.70034	0.00343346	0.0467757
MELO3C017940	54.6398	1.27771	0.00339708	0.0463155
MELO3C021467	34.1865	1.37074	0.00339563	0.0463155
MELO3C026033	28.5756	-1.54824	0.00337923	0.0461875
MELO3C008049	544.156	1.22687	0.00338029	0.0461875
MELO3C018732	19.4184	1.65452	0.00338249	0.0461875
MELO3C018798	126.699	1.97038	0.0033466	0.0459446
MELO3C003460	28.4536	2.15293	0.00334648	0.0459446
MELO3C004794	373.394	1.17911	0.00331003	0.0456188
MELO3C022007	28.7822	1.60626	0.00330651	0.0456057
MELO3C006426	143.2	2.24911	0.00330148	0.0456057
MELO3C026252	266.866	-1.24061	0.0032961	0.0455683
MELO3C009892	35.1396	1.73841	0.00329429	0.0455683
MELO3C024877	131.88	1.23835	0.00328781	0.045554
MELO3C011761	40.9604	1.58695	0.00327684	0.0455146
MELO3C018629	148.487	-1.14028	0.00326922	0.0454841
MELO3C013384	90.819	1.22105	0.00325942	0.0454354
MELO3C027106	40.2514	-1.79383	0.00324239	0.0452482
MELO3C023288	44.8859	-3.13492	0.00318298	0.0447315
MELO3C024964	3293.55	-1.13724	0.00312972	0.0441616
MELO3C014471	73.6455	2.47056	0.00312503	0.0441305
MELO3C007153	34423.4	2.2965	0.00311672	0.044083
MELO3C014593	1088.18	-1.40491	0.00308594	0.0438894
MELO3C012149	663.334	1.11973	0.00307163	0.0437591
MELO3C016402	1219.36	-2.73047	0.0030601	0.0436648
MELO3C014419	348.453	-1.54085	0.00303252	0.0433061
MELO3C004475	445.012	-1.14834	0.00302205	0.0432887
MELO3C014005	560.518	1.36508	0.00302053	0.0432887
MELO3C015896	54.0135	1.756	0.0030051	0.0431922
MELO3C012281	1082.48	-1.00126	0.00299811	0.0431879
MELO3C019382	1044.26	1.13046	0.00297713	0.0430339
MELO3C002179	969.673	-1.17802	0.00296452	0.0428866
MELO3C008404	281.887	1.1684	0.00296375	0.0428866
MELO3C026836	278.58	1.0353	0.00295371	0.0427999
MELO3C006676	775.249	1.09414	0.00295257	0.0427999
MELO3C005215	7.04751	-5.43867	0.0029281	0.0425328
MELO3C000995	69.6724	-1.48012	0.00289479	0.0422216
MELO3C007561	221.653	1.32682	0.00284355	0.041751
MELO3C007037	283.098	1.81767	0.00283928	0.041751
MELO3C003752	15410.6	-2.06424	0.00282854	0.0416658
MELO3C017954	52.5566	-1.20996	0.00281878	0.041591
MELO3C015045	2088.58	-1.0083	0.00281466	0.0415647
MELO3C027060	1007.76	1.2942	0.00279712	0.0413745
MELO3C004342	56.9894	-1.04994	0.00278657	0.0412876
MELO3C008796	1202.42	1.14047	0.00278266	0.0412876
MELO3C014501	609.387	-1.27678	0.0027611	0.0410127
MELO3C014428	46.6069	1.09321	0.00275708	0.0410127
MELO3C024581	106.859	1.72076	0.00273959	0.0409345
MELO3C021335	31.438	3.00977	0.00274458	0.0409345
MELO3C007286	43.2506	4.28767	0.00274596	0.0409345
MELO3C005758	12.3643	-4.75431	0.00272562	0.0407924
MELO3C025623	64.1222	2.78209	0.00268896	0.0403799
MELO3C011177	499.048	-1.08905	0.00264486	0.0400026
MELO3C003773	911.468	1.35584	0.00264583	0.0400026
MELO3C013847	399.338	1.60577	0.00262826	0.0398677
MELO3C006003	25.6454	-1.86584	0.00260957	0.039623
MELO3C027095	195.285	1.0572	0.00260472	0.0395833
MELO3C009758	190.37	-1.28547	0.00259619	0.0395213
MELO3C024549	87.3566	2.43257	0.00259557	0.0395213
MELO3C026065	1718.25	-1.36091	0.00259158	0.0395188
MELO3C012188	380.743	-1.28446	0.00256311	0.039287
MELO3C025811	69.0501	1.50208	0.00255803	0.0392478
MELO3C008739	538.233	1.03618	0.00253343	0.0389665
MELO3C025702	856.877	1.35911	0.00252333	0.0388786
MELO3C019814	147.772	2.37489	0.00251397	0.038768
MELO3C020537	227.882	1.13506	0.00247825	0.0383837
MELO3C014173	1291.95	1.29226	0.00246966	0.0382841
MELO3C025652	104.792	3.46059	0.00246798	0.0382841
MELO3C021532	341.306	1.07423	0.00245969	0.0381961
MELO3C018000	14.2597	3.85861	0.00241546	0.0377071
MELO3C015737	10.7327	5.73895	0.00240935	0.0377071
MELO3C003761	424.79	-1.81814	0.00239856	0.0375753
MELO3C013347	702.625	1.34597	0.00238757	0.0374361
MELO3C026947	343.055	1.59337	0.0023616	0.037162
MELO3C021999	975.135	1.14404	0.00235444	0.0371462
MELO3C010885	46.0105	1.49614	0.00233709	0.0369987
MELO3C020880	53.7285	1.47777	0.0023207	0.0367911
MELO3C019951	8.7465	-3.80867	0.00230766	0.0366359
MELO3C019850	122.924	-1.66734	0.00228811	0.0364885
MELO3C012896	220.344	1.93518	0.00224253	0.0359554
MELO3C009569	62.7295	-1.69042	0.00221775	0.0356869
MELO3C011440	329.774	-1.39994	0.00221029	0.0356608
MELO3C026494	557.828	1.11366	0.00219559	0.0355224
MELO3C003275	53.4996	1.46838	0.00219753	0.0355224
MELO3C003205	2503.38	-1.00007	0.00217731	0.0352687
MELO3C013544	150.495	1.33535	0.002172	0.0352687
MELO3C013315	38.9592	1.76965	0.00217786	0.0352687
MELO3C015549	262.008	2.24749	0.00217496	0.0352687
MELO3C017220	223.457	1.74889	0.00216065	0.0351501
MELO3C025851	132.048	-1.27968	0.00213449	0.0348273
MELO3C026270	221.693	1.31894	0.00213111	0.0348273
MELO3C024187	574.831	-1.54024	0.0021262	0.0347809
MELO3C026011	46.9815	1.20221	0.00211166	0.0346386
MELO3C005986	862.836	-1.30032	0.00209978	0.0344842
MELO3C013367	47.1357	1.46123	0.0020856	0.0343061
MELO3C003066	1164.61	-1.08641	0.00206132	0.0339697
MELO3C012280	80.0716	-1.07652	0.00205847	0.0339542
MELO3C009833	1089.6	1.27853	0.00205522	0.0339322
MELO3C024582	183.066	1.66963	0.00205368	0.0339322
MELO3C010736	41.2416	-1.71706	0.00203832	0.0337442
MELO3C002671	137.219	1.06332	0.00203959	0.0337442
MELO3C023985	181.698	1.52569	0.00202918	0.0337216
MELO3C027370	54.3132	1.80127	0.00199362	0.0332585
MELO3C015745	19.5306	3.34129	0.00199383	0.0332585
MELO3C010338	719.927	-1.11003	0.0019839	0.0332466
MELO3C003132	22841.2	-1.10913	0.00196715	0.0329995
MELO3C007221	240.139	2.08139	0.0019608	0.0329241
MELO3C009435	149.127	1.29975	0.00195465	0.0328519
MELO3C010361	246.617	-1.18326	0.00194007	0.0326995
MELO3C023542	949.513	1.01903	0.00193872	0.0326995
MELO3C012241	879.792	2.19208	0.00193118	0.0326117
MELO3C019335	458.088	1.64648	0.0019231	0.0325199
MELO3C018471	1720.08	1.87106	0.00192392	0.0325199
MELO3C002478	134.208	1.72224	0.00191071	0.0323581
MELO3C006843	173	-1.09349	0.00184622	0.0314596
MELO3C016782	418.454	1.79991	0.00184702	0.0314596
MELO3C006228	187.222	2.08362	0.00183311	0.0313731
MELO3C002253	310.579	-1.22179	0.00182515	0.031267
MELO3C013989	703.173	2.20187	0.00181906	0.0311926
MELO3C020644	595.378	-1.41537	0.0018023	0.0310724
MELO3C009328	153.917	1.21889	0.00180855	0.0310724
MELO3C002521	672.807	1.06186	0.0017675	0.0306535
MELO3C023220	1440.66	1.13675	0.00177333	0.0306535
MELO3C007840	40.4211	2.54944	0.00176535	0.0306535
MELO3C018149	1734.64	-1.24435	0.00174198	0.0303396
MELO3C002147	1054.01	-1.61114	0.0017364	0.0303316
MELO3C004176	182.585	-1.18149	0.00171685	0.0300491
MELO3C023827	382.457	-1.39314	0.00171426	0.0300334
MELO3C014099	190.043	-1.12455	0.00171201	0.0300235
MELO3C021264	310.658	-1.71832	0.00170203	0.0299076
MELO3C018774	411.273	1.49216	0.0016888	0.0297339
MELO3C001664	44.2619	-2.55785	0.00167231	0.0295518
MELO3C016270	52.8518	-1.06368	0.00166848	0.0295388
MELO3C008379	43.6673	1.81577	0.00166791	0.0295388
MELO3C002809	42.4622	2.09219	0.00166941	0.0295388
MELO3C014497	803.983	-1.3051	0.00164069	0.0292052
MELO3C017878	677.514	1.00006	0.00162986	0.0290999
MELO3C019091	881.114	-1.43659	0.00161819	0.0289499
MELO3C010430	334.072	1.35477	0.00161638	0.0289466
MELO3C006564	255.689	1.61005	0.00160062	0.0287223
MELO3C013013	4482.53	1.5461	0.00158938	0.0286072
MELO3C006532	393.644	1.17168	0.0015861	0.0285771
MELO3C018690	20.5454	-1.68498	0.00158144	0.0285301
MELO3C025663	344.362	1.89142	0.00158188	0.0285301
MELO3C023826	3790.58	-1.21738	0.00156348	0.0283359
MELO3C002213	3432.79	1.31175	0.00156617	0.0283359
MELO3C012103	331.845	-1.1323	0.00155362	0.0282074
MELO3C026739	51.0214	1.02672	0.00154963	0.0282074
MELO3C016734	144.545	1.21817	0.00155093	0.0282074
MELO3C023590	16139.7	-1.60486	0.00152605	0.0280367
MELO3C000951	242.723	-1.0055	0.0015262	0.0280367
MELO3C013809	316.823	1.2835	0.00152949	0.0280367
MELO3C023128	297.892	1.57146	0.001522	0.0280367
MELO3C001444	129.963	-1.13707	0.0015068	0.0278853
MELO3C022354	2796.03	1.22412	0.00150689	0.0278853
MELO3C026180	6.79208	3.53459	0.00150683	0.0278853
MELO3C018366	79.8947	1.20635	0.00148853	0.0276898
MELO3C025233	391.603	1.02682	0.00147817	0.0275259
MELO3C019354	13.9076	-3.28625	0.00146164	0.0273976
MELO3C006757	27.8223	-2.01366	0.00146665	0.0273976
MELO3C011879	204.588	1.4294	0.00144135	0.0271533
MELO3C012395	161.755	2.41039	0.00143722	0.0271043
MELO3C025049	220.871	1.8156	0.00143146	0.027053
MELO3C006504	162.108	2.97069	0.00143011	0.027053
MELO3C007749	1539.31	-1.00404	0.001423	0.026971
MELO3C007893	59.8692	1.31551	0.00141505	0.0268573
MELO3C018489	739.277	1.00693	0.00138756	0.0265625
MELO3C019334	156.745	-1.05668	0.00136853	0.0262549
MELO3C015071	81.0971	-1.59751	0.00134815	0.0259197
MELO3C008100	70.9959	-3.43533	0.00133764	0.0257796
MELO3C013751	290.27	1.58731	0.00133941	0.0257796
MELO3C019810	238.36	1.39958	0.0013311	0.0257033
MELO3C009650	50.4314	1.65914	0.0013266	0.0256442
MELO3C027076	1359.34	-1.21738	0.00130367	0.0252876
MELO3C013091	553.62	1.03655	0.00130409	0.0252876
MELO3C004619	94.2985	1.05194	0.00130531	0.0252876
MELO3C007337	73.4594	2.22042	0.00129356	0.0251424
MELO3C021604	424.883	1.24943	0.0012914	0.0251279
MELO3C007762	617.374	1.29983	0.0012895	0.0251183
MELO3C002064	92.3812	1.79078	0.00127166	0.02487
MELO3C019677	58988.9	1.91412	0.00127018	0.02487
MELO3C025251	142.855	1.57599	0.00125788	0.0246921
MELO3C007086	1469.84	1.00076	0.0012539	0.0246633
MELO3C016714	7111.52	2.02415	0.00125171	0.0246633
MELO3C023043	18.2588	2.71995	0.00125096	0.0246633
MELO3C004649	48.2145	1.10289	0.00124678	0.0246615
MELO3C014131	20.3969	1.6922	0.00124053	0.0246235
MELO3C025625	30.8151	1.92624	0.00123629	0.0245943
MELO3C024000	318.22	-1.06348	0.00122094	0.0243708
MELO3C007774	3739.81	-1.208	0.00121485	0.0243239
MELO3C024551	33.3315	1.45972	0.00121585	0.0243239
MELO3C008847	358.535	1.10008	0.00120412	0.0241435
MELO3C010978	322.279	-2.73939	0.00120027	0.0241149
MELO3C007330	118.75	-1.29417	0.00120133	0.0241149
MELO3C013889	323.53	1.36845	0.00119922	0.0241149
MELO3C002582	218.678	1.42093	0.00119699	0.0241149
MELO3C006331	817.708	1.24068	0.00118337	0.0239209
MELO3C003002	1044.81	1.42713	0.00118359	0.0239209
MELO3C020626	581.708	2.15094	0.00117804	0.0238904
MELO3C011146	301.868	1.38488	0.00117389	0.0238333
MELO3C005992	2029.66	-1.991	0.00116328	0.023672
MELO3C002572	53.2001	-2.12155	0.00114685	0.0234181
MELO3C018297	48.7499	1.93219	0.0011408	0.0233214
MELO3C004396	2482.16	-1.0175	0.0011361	0.0232721
MELO3C014507	211.776	1.05572	0.00113616	0.0232721
MELO3C015123	175.653	1.33972	0.00113708	0.0232721
MELO3C018845	35.1814	2.01699	0.0011314	0.0232721
MELO3C007307	26.3205	2.24908	0.00111834	0.0231016
MELO3C018872	2142.98	-1.01895	0.00111509	0.0230881
MELO3C023962	297.875	2.57629	0.00111379	0.0230881
MELO3C007423	48682	-1.07655	0.00110949	0.0230576
MELO3C026892	106.314	1.5026	0.0010911	0.0228406
MELO3C022028	179.185	2.37543	0.00108511	0.0227861
MELO3C009896	80.8994	1.02367	0.00108057	0.0227445
MELO3C002726	114.674	1.43586	0.00107982	0.0227445
MELO3C007378	174.361	3.16381	0.0010789	0.0227445
MELO3C006761	225.226	1.78369	0.0010757	0.0227227
MELO3C001992	20.7045	3.03771	0.00107088	0.0226477
MELO3C019904	1156.65	-1.4717	0.00106716	0.0226297
MELO3C023266	1531.07	-1.18069	0.00105915	0.0225339
MELO3C011123	47.8001	-3.16117	0.00105539	0.0225124
MELO3C027413	44.472	-2.84138	0.00105457	0.0225124
MELO3C007657	68.6592	1.5001	0.0010556	0.0225124
MELO3C013654	293.928	1.27365	0.0010411	0.0223641
MELO3C010444	27.8138	-2.16767	0.00102854	0.0221478
MELO3C017541	223.311	1.30565	0.00100335	0.0216317
MELO3C000378	37.4576	-1.54899	0.00100031	0.0215924
MELO3C000105	27.6742	1.50643	0.000989256	0.0214058
MELO3C003568	87.3229	2.61038	0.000989056	0.0214058
MELO3C026498	1818.27	-2.3199	0.000982477	0.0213371
MELO3C005783	573.849	1.07326	0.000962782	0.0209863
MELO3C006933	31.0441	-1.63733	0.000954054	0.0208472
MELO3C025347	7375.95	-1.44248	0.000942622	0.0207137
MELO3C003072	2135.59	-1.07075	0.000944348	0.0207137
MELO3C015093	868.917	1.09382	0.00093894	0.0206951
MELO3C022098	12.8207	3.96707	0.000938758	0.0206951
MELO3C007509	632.197	1.36134	0.000933995	0.0206888
MELO3C018590	343.077	1.46624	0.000933899	0.0206888
MELO3C018760	241.881	-1.46343	0.000914137	0.0203969
MELO3C021231	1251.6	1.47265	0.000915856	0.0203969
MELO3C013402	396.007	1.5176	0.000916223	0.0203969
MELO3C007140	204.101	1.32399	0.000902817	0.0202252
MELO3C000180	96.2212	-1.5404	0.000898885	0.020188
MELO3C026685	275.853	1.01412	0.000897668	0.020188
MELO3C012094	152.934	-1.44611	0.00088804	0.0200203
MELO3C027236	105.276	-2.14964	0.000873212	0.0197613
MELO3C022867	40.8496	-1.16472	0.000872669	0.0197613
MELO3C004536	349.829	1.1408	0.000857905	0.0194645
MELO3C015739	61.7071	1.44444	0.000853355	0.0194086
MELO3C006686	63.0357	-1.43073	0.000845464	0.019306
MELO3C021766	944.605	-1.37528	0.000836632	0.0191531
MELO3C015409	123.779	-1.03795	0.000834391	0.0191264
MELO3C022464	12965.5	-1.32905	0.000828339	0.0190122
MELO3C007424	101.046	-1.00372	0.000823094	0.0189353
MELO3C010846	224.463	1.59501	0.000806894	0.0186871
MELO3C006674	636.732	1.00924	0.000801086	0.018603
MELO3C016172	354.944	1.94049	0.000800738	0.018603
MELO3C015098	293.249	1.19338	0.000795948	0.0185321
MELO3C009733	502.687	1.04452	0.000794237	0.0185166
MELO3C018821	27.5194	1.91742	0.000771899	0.0181146
MELO3C008125	326.934	1.2291	0.000765104	0.0180266
MELO3C024317	92.6061	1.31086	0.000762505	0.0180004
MELO3C026071	212.283	-1.76184	0.000737187	0.0174897
MELO3C002122	385.809	1.56694	0.000738346	0.0174897
MELO3C009367	108.857	1.11973	0.000734186	0.0174603
MELO3C002319	4994.46	1.58457	0.00073241	0.0174519
MELO3C023049	31.2322	-4.25866	0.000728795	0.0174457
MELO3C018579	4298.83	-1.14926	0.000729845	0.0174457
MELO3C018795	88.3048	1.00899	0.000719531	0.017297
MELO3C026781	971.521	1.30309	0.000719421	0.017297
MELO3C019553	163.095	1.43747	0.000717595	0.017297
MELO3C021260	2065.56	-1.01369	0.000715171	0.0172622
MELO3C005169	2442.37	1.31972	0.00071385	0.0172538
MELO3C023557	137.66	2.84936	0.000712677	0.0172489
MELO3C017905	156.501	1.06446	0.000707164	0.0171623
MELO3C008851	2098.88	-1.22549	0.000702644	0.0171227
MELO3C014476	611.294	1.22404	0.000700211	0.017105
MELO3C023420	4801.53	1.59764	0.000700953	0.017105
MELO3C008318	281.793	-1.0074	0.000694046	0.0170065
MELO3C017348	993.96	1.994	0.000692374	0.016989
MELO3C011474	436.504	2.2853	0.000688144	0.016932
MELO3C022641	109.016	1.0355	0.000686341	0.016911
MELO3C001815	1130.05	2.66471	0.000678008	0.0168459
MELO3C015947	35.1286	1.66206	0.000665402	0.0166257
MELO3C019840	734.183	1.51232	0.000662708	0.0166051
MELO3C007887	75.6578	1.8563	0.000658167	0.0165146
MELO3C020966	253.61	1.00886	0.000651104	0.0164302
MELO3C003932	42.714	3.95374	0.00064276	0.0162427
MELO3C015470	3659.62	-2.20217	0.0006364	0.016174
MELO3C021057	279.792	1.49877	0.000634894	0.0161589
MELO3C006888	583.242	-1.77969	0.000627232	0.0160097
MELO3C005947	429.27	1.91991	0.000626411	0.0160097
MELO3C009709	33.6728	1.27601	0.000618755	0.0158617
MELO3C017749	465.462	-1.13566	0.000612088	0.0157135
MELO3C025408	9999.79	1.69136	0.000612038	0.0157135
MELO3C009875	157.742	-1.51284	0.000604131	0.0155768
MELO3C021404	2875.12	1.12432	0.000603596	0.0155768
MELO3C019742	576.36	1.24201	0.00060284	0.0155768
MELO3C016601	248.112	1.31771	0.000598406	0.0155076
MELO3C007771	10.1797	-2.77085	0.000592752	0.0154629
MELO3C011016	1902.89	1.80311	0.000589042	0.0153887
MELO3C006195	735.855	1.93914	0.000586645	0.0153487
MELO3C004637	1064.35	-1.15025	0.000582786	0.0153154
MELO3C020803	169.422	2.09842	0.000572903	0.0151905
MELO3C001971	62.8143	-1.46539	0.00056804	0.0150841
MELO3C023496	625.176	1.11794	0.000560429	0.0149266
MELO3C014315	275.58	-1.50296	0.000559526	0.0149249
MELO3C024525	406.066	1.01597	0.000548803	0.0147268
MELO3C020570	345.292	1.74084	0.000549614	0.0147268
MELO3C020414	9.04481	-3.2453	0.000545055	0.0146711
MELO3C022982	27.4119	1.97266	0.000539985	0.0145788
MELO3C017414	17.5269	3.25402	0.000538391	0.0145579
MELO3C025079	14.7411	-2.20705	0.000534669	0.0145014
MELO3C025056	1298.91	1.15606	0.000529694	0.0143884
MELO3C002351	543.193	2.2121	0.000524274	0.014263
MELO3C002375	9.70873	-5.90771	0.000518926	0.0141391
MELO3C004141	142.959	-1.4456	0.000505233	0.0138084
MELO3C020754	147.477	2.4852	0.000501684	0.0137537
MELO3C010471	4967.71	-1.36652	0.000499608	0.0137522
MELO3C021168	132.113	2.00306	0.000485267	0.013491
MELO3C008914	293.862	-1.1179	0.000480905	0.0134117
MELO3C026734	191.514	2.02425	0.000478098	0.0133544
MELO3C010249	263.991	1.55148	0.000476969	0.0133439
MELO3C022653	7.75939	-3.28418	0.000471878	0.0133057
MELO3C001167	22.1586	-3.13687	0.000473357	0.0133057
MELO3C022501	843.719	2.58038	0.000463012	0.0130769
MELO3C002079	1559.3	1.54397	0.000461838	0.0130646
MELO3C024508	663.315	-1.29476	0.000460224	0.0130397
MELO3C016967	2064.37	-1.54286	0.000450691	0.0128462
MELO3C007219	699.286	1.10797	0.000450981	0.0128462
MELO3C027124	40.3108	-3.49233	0.000442401	0.0126893
MELO3C004367	209.41	1.3634	0.000441997	0.0126893
MELO3C015024	409.188	-1.00989	0.000439593	0.0126635
MELO3C011102	82.142	1.88799	0.000439819	0.0126635
MELO3C009791	4519.8	-1.30129	0.000437898	0.0126492
MELO3C026703	30.8058	-2.27215	0.000431754	0.012492
MELO3C016939	4267.62	-1.27939	0.000427863	0.0123996
MELO3C023523	451.938	1.03531	0.000424276	0.0123158
MELO3C019588	234.22	1.62636	0.000422599	0.0122872
MELO3C022036	736.898	1.61903	0.000407271	0.0118999
MELO3C023603	1336.99	1.59956	0.000406243	0.0118895
MELO3C016031	722.104	-1.03972	0.000403728	0.0118411
MELO3C025613	7617	-2.90781	0.000400468	0.0117787
MELO3C021367	52.036	2.61864	0.000399387	0.0117664
MELO3C021262	76.15	-2.02635	0.000398323	0.0117545
MELO3C003331	316.078	-1.17958	0.000392011	0.0115875
MELO3C010501	1174.9	-1.13447	0.000386736	0.0114697
MELO3C017591	79.451	1.20076	0.000381159	0.0113422
MELO3C018441	7503.36	-1.0367	0.00038012	0.0113302
MELO3C012554	350.319	-2.6709	0.000378408	0.0113121
MELO3C007434	50.2006	1.37734	0.000378638	0.0113121
MELO3C013907	6152.91	1.47459	0.00037608	0.0113121
MELO3C025291	52.0996	1.77914	0.000378874	0.0113121
MELO3C018472	690.607	2.87815	0.000377492	0.0113121
MELO3C008410	61.1051	1.0693	0.000372757	0.011282
MELO3C022447	74.453	1.40592	0.000370851	0.0112618
MELO3C009027	9060.39	-1.20545	0.000367384	0.0111798
MELO3C018865	492.737	1.01406	0.000367519	0.0111798
MELO3C001566	148.962	-2.73676	0.000361429	0.0111086
MELO3C007624	49.3072	1.67915	0.000352679	0.0109152
MELO3C007138	312.158	1.33836	0.000350486	0.0108663
MELO3C000599	151.355	-1.03512	0.000348714	0.0108302
MELO3C026233	71.3907	1.02725	0.000348426	0.0108302
MELO3C018292	66.7492	-1.10536	0.000345932	0.0107816
MELO3C019395	576.386	1.26494	0.000343134	0.0107131
MELO3C023067	1077.46	-3.03266	0.000335661	0.0105354
MELO3C004646	786.957	-1.46503	0.000332862	0.0104834
MELO3C001274	212.519	1.90254	0.000330859	0.01044
MELO3C016829	1961.95	-1.07025	0.000329603	0.0104189
MELO3C003424	98.7583	-1.2013	0.000325792	0.0103168
MELO3C019048	259.414	1.56982	0.000325602	0.0103168
MELO3C016285	60.0905	1.42454	0.000322797	0.0102585
MELO3C006522	29.9958	1.42508	0.00032249	0.0102585
MELO3C011109	574.45	1.06486	0.000319896	0.0102211
MELO3C007794	11.8462	2.61999	0.000317986	0.0101784
MELO3C009954	210.885	-1.02415	0.000315453	0.0101156
MELO3C009630	6339.85	1.35637	0.000312306	0.0100509
MELO3C015475	448.923	1.01384	0.000307299	0.00994383
MELO3C026755	864.212	2.4109	0.000306661	0.0099413
MELO3C015556	5966.64	-2.10777	0.000305473	0.00992089
MELO3C006268	835.111	-1.21369	0.000301821	0.00982025
MELO3C008409	31.6274	2.02833	0.000299649	0.00976745
MELO3C004920	1437.28	-1.26719	0.000293074	0.00957071
MELO3C026548	5945.67	-1.2611	0.000290343	0.00952895
MELO3C004300	328.389	1.30765	0.000289963	0.00952895
MELO3C013376	14272.5	2.07425	0.000290945	0.00952895
MELO3C012249	32.8512	2.24948	0.000286159	0.00946668
MELO3C010500	2302.68	-1.10494	0.000285068	0.00944821
MELO3C026075	432.903	1.56732	0.000282039	0.00936527
MELO3C005737	142.52	-1.23067	0.000276519	0.00921644
MELO3C023270	602.43	-1.75412	0.000273516	0.00913349
MELO3C007643	103.283	-1.77665	0.000272826	0.00913304
MELO3C006515	216.07	1.39796	0.000272989	0.00913304
MELO3C014376	126.248	-3.43324	0.00027034	0.0090958
MELO3C017654	438.712	-1.20649	0.000269884	0.0090958
MELO3C003339	240.505	-2.05544	0.00026903	0.00908617
MELO3C012108	927.69	2.46683	0.000256379	0.00880961
MELO3C027107	109.992	-2.15675	0.000252392	0.00872366
MELO3C002689	48.5894	1.9313	0.000253173	0.00872366
MELO3C022068	252.881	1.67034	0.000249133	0.00866063
MELO3C005464	183.185	1.00531	0.000245757	0.00857734
MELO3C025664	263.408	1.83547	0.000243522	0.00852038
MELO3C005292	48.1513	-2.41706	0.000241158	0.00848353
MELO3C022507	348.687	1.57975	0.000240771	0.00848353
MELO3C019808	451.597	-1.67943	0.000238028	0.0084067
MELO3C009872	403.408	2.28611	0.000226799	0.00802606
MELO3C000179	229.664	-1.36491	0.000220073	0.0078192
MELO3C023265	1297.44	-1.09369	0.000219184	0.00780322
MELO3C018689	2293.4	-1.29948	0.000218709	0.00780193
MELO3C003187	184.425	1.69054	0.000210955	0.00755568
MELO3C002485	947.442	-1.39965	0.000200307	0.00732092
MELO3C013430	97.1453	1.2049	0.000199022	0.00728994
MELO3C002874	15817.9	-1.0299	0.000195992	0.00720868
MELO3C020688	95.0006	1.29662	0.000195326	0.00719909
MELO3C025608	207.351	1.59207	0.000194001	0.00716514
MELO3C009877	757.904	-1.53135	0.000189724	0.00702178
MELO3C009246	328.177	2.32951	0.000188068	0.00697499
MELO3C006695	642.105	2.1019	0.000183947	0.00683643
MELO3C009775	312.894	1.24336	0.000177661	0.00665068
MELO3C018582	51.4545	1.46748	0.000176798	0.00665068
MELO3C007082	121.829	1.18918	0.000175623	0.00662409
MELO3C022804	1396.45	-1.07539	0.000171271	0.0064875
MELO3C016634	1115.96	1.25339	0.000170344	0.00646615
MELO3C006993	990.458	-1.27395	0.000168843	0.00642292
MELO3C000483	2980.13	-2.66834	0.000164077	0.00628194
MELO3C026879	189.693	1.30996	0.000163387	0.00626904
MELO3C012440	102.084	1.466	0.000163115	0.00626904
MELO3C003578	354.688	-1.02006	0.000160669	0.00620496
MELO3C016167	5232.32	-1.73756	0.000158171	0.00612641
MELO3C027057	506.305	-2.26086	0.000156768	0.0061074
MELO3C020030	3747.86	-1.11997	0.000153097	0.00600391
MELO3C008799	197.29	2.01761	0.000150545	0.00591688
MELO3C011218	95.9436	1.69854	0.000149824	0.0059016
MELO3C012387	303.481	-2.81367	0.000148487	0.00586194
MELO3C013562	559.504	-1.43883	0.000147702	0.00584392
MELO3C010774	4486.93	1.50941	0.000147031	0.00583038
MELO3C005673	2658.85	1.76692	0.00014371	0.00571142
MELO3C004119	91.051	1.03782	0.000136012	0.0054298
MELO3C020932	819.038	1.46377	0.000135609	0.0054298
MELO3C009219	259.238	1.66963	0.00013376	0.0053883
MELO3C006980	327.677	1.18278	0.000129624	0.00523358
MELO3C015418	63.9865	1.52247	0.000129598	0.00523358
MELO3C009007	1291.56	-1.64216	0.000128408	0.00521064
MELO3C011570	548.751	1.73008	0.000128469	0.00521064
MELO3C014925	302.988	-1.29969	0.000126093	0.00513771
MELO3C011309	37.1587	-1.36227	0.000125621	0.00513026
MELO3C020630	1251.43	-2.16867	0.000122501	0.00502594
MELO3C022355	33.8703	2.79611	0.000121835	0.00501019
MELO3C023996	343.618	1.06853	0.00011935	0.00494233
MELO3C016019	68.994	1.12777	0.000118518	0.00492808
MELO3C024603	1663.81	1.05811	0.000117572	0.00490797
MELO3C004602	118.329	1.71743	0.000117692	0.00490797
MELO3C012394	302.235	2.43629	0.000116159	0.00490159
MELO3C005359	93.9008	1.53943	0.000112671	0.00477709
MELO3C008491	567.063	-1.34395	0.000108784	0.00463439
MELO3C026374	508.54	-1.46338	0.000107924	0.00461993
MELO3C020639	20.3452	-2.60049	0.000103272	0.00443145
MELO3C023426	1735.51	1.1729	0.000102331	0.00440172
MELO3C015902	87.8403	-2.26408	9.97745e-05	0.00430217
MELO3C023418	2479.74	-1.82654	9.96668e-05	0.00430217
MELO3C011095	2965.14	-1.96474	9.77384e-05	0.00426405
MELO3C016354	3401.32	-1.10661	9.70104e-05	0.00426405
MELO3C007261	2074.18	-1.0381	9.73533e-05	0.00426405
MELO3C006395	344.826	1.29712	9.79124e-05	0.00426405
MELO3C016687	548.165	1.48944	9.54899e-05	0.00423553
MELO3C003695	71.0646	1.19769	9.33646e-05	0.00417789
MELO3C023633	1014.02	-2.57843	9.20024e-05	0.00412733
MELO3C010967	1340.92	-1.29962	8.86848e-05	0.00404774
MELO3C003950	4869.32	-1.02129	8.87575e-05	0.00404774
MELO3C022021	5626.02	-1.11993	8.67716e-05	0.0039832
MELO3C007477	121.271	3.24222	8.66792e-05	0.0039832
MELO3C009427	33.2898	-2.81395	8.4782e-05	0.00391208
MELO3C015421	6796.57	1.14128	8.47172e-05	0.00391208
MELO3C005806	121.136	2.33862	7.87847e-05	0.0036639
MELO3C022985	964.364	-1.78367	7.63473e-05	0.00356923
MELO3C002287	25.4554	-3.08318	7.47665e-05	0.00354623
MELO3C005225	1076.9	-1.53125	7.5456e-05	0.00354623
MELO3C007966	13.3513	7.04483	7.53321e-05	0.00354623
MELO3C000792	81.5666	1.66653	7.36763e-05	0.00350901
MELO3C007793	362.606	1.98986	7.34333e-05	0.00350683
MELO3C007304	65.3629	1.87223	7.24358e-05	0.0034686
MELO3C009146	209.126	-1.23439	7.11605e-05	0.00342592
MELO3C006338	1923.37	1.78615	7.06134e-05	0.00340883
MELO3C011405	291.363	-3.46363	6.91171e-05	0.00334568
MELO3C008026	22.9079	2.60334	6.87639e-05	0.00333768
MELO3C027040	6472.26	-1.72037	6.77552e-05	0.00329773
MELO3C016999	74.6848	2.41757	6.72444e-05	0.00328186
MELO3C019755	159.709	-7.25351	6.22048e-05	0.00306549
MELO3C001498	22.3237	-2.5677	6.07839e-05	0.00300787
MELO3C023290	221.129	1.14418	6.04266e-05	0.00299854
MELO3C003592	5469.99	-2.39178	5.85676e-05	0.0029354
MELO3C012433	295.874	1.05796	5.80604e-05	0.00292193
MELO3C020210	186.865	2.01553	5.63032e-05	0.00284155
MELO3C015233	7702.08	-1.31657	5.55835e-05	0.00281322
MELO3C008429	1696.93	-1.05805	5.44073e-05	0.00276156
MELO3C000585	354.937	-2.8148	5.417e-05	0.00275739
MELO3C009876	453.309	-1.61859	5.3893e-05	0.00275739
MELO3C023385	256.269	1.26048	5.40805e-05	0.00275739
MELO3C019602	3792.36	-1.12746	5.26831e-05	0.0027128
MELO3C016197	64.4276	-1.81405	5.25128e-05	0.00271189
MELO3C008487	581.678	2.97107	5.19712e-05	0.00269174
MELO3C003195	68.4791	-3.29493	4.93175e-05	0.00256177
MELO3C004114	38.6974	-1.97704	4.65439e-05	0.0024378
MELO3C026019	199.611	2.35268	4.66565e-05	0.0024378
MELO3C023394	148.38	-1.25267	4.47467e-05	0.00235185
MELO3C018862	674.321	2.55572	4.45882e-05	0.00235047
MELO3C022969	616.503	-2.2033	4.4041e-05	0.00232854
MELO3C007425	66.3395	3.24583	4.39716e-05	0.00232854
MELO3C000924	32.9881	-4.12944	4.24819e-05	0.00226634
MELO3C003418	8293.8	-1.68975	4.02108e-05	0.00216468
MELO3C014324	20.1288	2.07219	3.94242e-05	0.00213528
MELO3C018667	354.616	1.78775	3.89541e-05	0.00211627
MELO3C014641	158.995	1.41422	3.85956e-05	0.00210322
MELO3C007621	747.854	1.03958	3.84765e-05	0.00210318
MELO3C027055	123.155	-1.5172	3.78088e-05	0.00207306
MELO3C007072	659.776	-1.55222	3.61563e-05	0.00199477
MELO3C000130	2275.54	-3.03661	3.54296e-05	0.00196077
MELO3C009996	2628.95	-1.00321	3.45462e-05	0.00191785
MELO3C009714	2733.44	-1.13068	3.31757e-05	0.00185335
MELO3C024539	159.604	-2.62955	3.22842e-05	0.00180924
MELO3C003783	359.315	1.14259	3.21577e-05	0.00180785
MELO3C017612	1358.09	-1.10371	3.1495e-05	0.00177622
MELO3C021988	1377.07	-1.4973	3.10525e-05	0.0017681
MELO3C002238	147.014	1.29065	3.02355e-05	0.00173269
MELO3C026247	1147.62	-1.09173	2.80675e-05	0.00161889
MELO3C024664	1131.48	1.0074	2.79952e-05	0.00161889
MELO3C026361	1970.07	1.57711	2.76149e-05	0.0016032
MELO3C002943	1331.22	-1.12296	2.70638e-05	0.00157635
MELO3C021648	3453.32	-1.85402	2.68829e-05	0.00157097
MELO3C017346	5585.71	1.29589	2.65019e-05	0.00155896
MELO3C010730	73.2435	2.62062	2.58506e-05	0.0015257
MELO3C008207	534.963	1.79317	2.52916e-05	0.00149769
MELO3C022558	21.8711	2.80045	2.4778e-05	0.00147712
MELO3C026623	677.742	1.22334	2.46007e-05	0.00147629
MELO3C009926	478.668	2.56291	2.4517e-05	0.00147629
MELO3C025219	1694.25	-1.84481	2.43076e-05	0.00146879
MELO3C016536	7662.59	-2.28148	2.40892e-05	0.00146056
MELO3C002553	692.478	1.77794	2.35909e-05	0.00143525
MELO3C023924	1544.26	3.38741	2.31949e-05	0.00141601
MELO3C006505	2054.78	-1.21037	2.2372e-05	0.00137298
MELO3C009172	504.812	-1.59389	2.15405e-05	0.00133333
MELO3C002131	174.786	1.30593	2.08548e-05	0.00129541
MELO3C002591	201.615	1.94038	2.06593e-05	0.00129541
MELO3C023632	213.26	2.39467	2.06894e-05	0.00129541
MELO3C002727	5728.17	3.61646	2.08483e-05	0.00129541
MELO3C013014	543.065	-1.78134	2.01489e-05	0.00127837
MELO3C000100	217.948	-3.21512	1.97573e-05	0.00126368
MELO3C013163	8604.13	-1.44639	1.96652e-05	0.00126368
MELO3C005526	4667.64	1.60235	1.98462e-05	0.00126368
MELO3C005204	687.316	1.82479	1.98121e-05	0.00126368
MELO3C024544	838.627	1.13173	1.90764e-05	0.00124136
MELO3C008424	65.1667	2.30429	1.88978e-05	0.00123426
MELO3C023009	712.706	1.33948	1.85931e-05	0.00122336
MELO3C021940	6296.66	-1.14246	1.79602e-05	0.00119499
MELO3C000101	339.92	-3.0858	1.75678e-05	0.00117578
MELO3C000399	200.484	-2.93976	1.72894e-05	0.00117167
MELO3C011000	246.825	-2.32835	1.73459e-05	0.00117167
MELO3C020408	775.39	1.06726	1.64107e-05	0.0011213
MELO3C018480	488.235	1.53341	1.6324e-05	0.00111968
MELO3C005356	490.092	-1.21322	1.54991e-05	0.00106721
MELO3C022939	108.795	-1.2737	1.45035e-05	0.00100647
MELO3C004142	156.385	-1.49927	1.44078e-05	0.00100374
MELO3C005561	394.045	2.42566	1.3308e-05	0.000930773
MELO3C001938	5415.17	-1.75741	1.28565e-05	0.0009054
MELO3C006938	2811.59	-1.14674	1.28942e-05	0.0009054
MELO3C023485	64.0764	3.13049	1.24544e-05	0.000881482
MELO3C021707	618.804	-1.31018	1.16731e-05	0.000829491
MELO3C021708	6903.34	-1.87723	1.14498e-05	0.000816891
MELO3C022005	461.431	1.33681	1.07177e-05	0.000767744
MELO3C013480	362.917	-2.04527	1.01219e-05	0.000730959
MELO3C008478	2899.88	-2.23448	9.90337e-06	0.000721038
MELO3C003726	400.823	2.023	9.84207e-06	0.000719524
MELO3C012370	1523.39	-1.07436	9.52754e-06	0.000699408
MELO3C015580	6097.16	1.95279	9.45021e-06	0.00069661
MELO3C015337	304.789	-1.38324	9.25619e-06	0.000685151
MELO3C010747	108.175	1.35031	8.72683e-06	0.000659711
MELO3C010532	2619.04	-2.55935	8.31939e-06	0.000631598
MELO3C018065	209.494	-1.71538	8.2267e-06	0.000627242
MELO3C001851	323.969	-1.35602	8.18395e-06	0.000627242
MELO3C017645	1798.13	1.78057	8.20497e-06	0.000627242
MELO3C010706	44.4575	2.41584	8.15033e-06	0.000627242
MELO3C020328	3208.15	-1.70622	7.59656e-06	0.000597137
MELO3C007763	97.4039	1.26365	7.59617e-06	0.000597137
MELO3C024079	239.657	-1.09214	7.29257e-06	0.000580953
MELO3C021172	3349.02	-1.95925	7.11655e-06	0.000569485
MELO3C021171	2677.07	-1.82925	6.89984e-06	0.000557233
MELO3C025940	1403.7	-1.12911	6.91272e-06	0.000557233
MELO3C015340	52.5395	2.25439	6.93209e-06	0.000557233
MELO3C013740	728.74	1.10431	6.8232e-06	0.000556028
MELO3C015331	195.506	-1.54143	6.78956e-06	0.000555836
MELO3C005149	119.268	1.22273	6.63041e-06	0.000545321
MELO3C007485	349.219	-1.21967	6.0986e-06	0.000518381
MELO3C005921	700.627	1.43883	5.97769e-06	0.000510546
MELO3C024483	20978.4	2.37361	5.88701e-06	0.000507684
MELO3C016007	2538.57	-1.63544	5.82153e-06	0.000504485
MELO3C018972	107.676	1.89389	5.34397e-06	0.000465371
MELO3C006819	109.354	2.45053	5.185e-06	0.000453751
MELO3C017116	1837.98	-1.12468	4.88514e-06	0.000429626
MELO3C009698	28.5102	-3.18245	4.8325e-06	0.000427111
MELO3C004407	125.787	1.3043	4.73624e-06	0.000420696
MELO3C009203	2298.33	1.54	4.35709e-06	0.000390927
MELO3C016964	181.503	-1.7893	4.08393e-06	0.000368279
MELO3C016826	30.3671	-2.33247	3.99615e-06	0.000362202
MELO3C023979	156.294	-2.69613	3.9523e-06	0.000360064
MELO3C010778	3958.2	-1.53563	3.78984e-06	0.000347044
MELO3C003088	364.886	-1.78473	3.68877e-06	0.000341894
MELO3C006062	153.652	2.47173	3.69511e-06	0.000341894
MELO3C005809	1074.89	-1.19458	3.56828e-06	0.000334102
MELO3C007601	953.477	1.99401	3.46044e-06	0.000326993
MELO3C006356	124.634	1.29887	3.25027e-06	0.000308775
MELO3C011366	210.001	2.24722	3.23704e-06	0.000308775
MELO3C012854	1782.65	-1.39184	3.21441e-06	0.00030867
MELO3C018733	116.941	-1.23361	3.08609e-06	0.000299587
MELO3C001595	502.631	-2.07542	2.82709e-06	0.000275952
MELO3C005703	1687.64	-1.70316	2.73205e-06	0.000268149
MELO3C020601	5717.96	-2.02943	2.68507e-06	0.000265576
MELO3C008214	2081.79	-1.95743	2.6909e-06	0.000265576
MELO3C006054	1817.03	-1.63534	2.64468e-06	0.000263948
MELO3C004550	1308.56	2.02631	2.46947e-06	0.000249263
MELO3C014245	115.27	1.57733	2.42213e-06	0.00024588
MELO3C005214	753.751	-2.6406	2.37198e-06	0.000242174
MELO3C002417	809.505	1.42613	2.32495e-06	0.000238744
MELO3C015408	1405.84	-1.52654	2.28879e-06	0.000236398
MELO3C021031	545.746	-1.14207	2.05689e-06	0.000213688
MELO3C002154	274.097	-2.20576	2.01105e-06	0.000210155
MELO3C018455	146.511	1.54235	2.00049e-06	0.000210155
MELO3C011046	614.444	-1.39037	1.7578e-06	0.000189257
MELO3C003642	43.2929	-1.70722	1.71671e-06	0.000185959
MELO3C026550	30144.2	-1.76746	1.6683e-06	0.000181825
MELO3C018530	107.586	1.10816	1.6503e-06	0.000180973
MELO3C008075	2425.37	1.37752	1.61536e-06	0.000179246
MELO3C005602	1048.9	1.94523	1.62447e-06	0.000179246
MELO3C002416	451.622	1.30505	1.52359e-06	0.000171941
MELO3C006536	75.8725	-2.48619	1.49153e-06	0.000170949
MELO3C008224	159.945	-1.5693	1.48162e-06	0.000170915
MELO3C000277	213.863	-3.60726	1.44125e-06	0.000167345
MELO3C006734	349.355	1.25997	1.43732e-06	0.000167345
MELO3C026207	132.103	1.57813	1.40786e-06	0.000165633
MELO3C002030	2312.28	1.07617	1.34689e-06	0.000159517
MELO3C023484	182.956	-2.64612	1.30383e-06	0.000155453
MELO3C000500	166.669	-4.30528	1.25064e-06	0.00015012
MELO3C022352	411.819	1.27742	1.21498e-06	0.00014683
MELO3C023291	14031.9	1.58916	1.13404e-06	0.000138331
MELO3C018047	52.7176	3.09248	1.13686e-06	0.000138331
MELO3C022499	466.776	-2.65421	1.09109e-06	0.000134605
MELO3C011968	350.454	-1.82317	1.06231e-06	0.000133181
MELO3C016897	444.463	-1.65971	1.07031e-06	0.000133181
MELO3C011957	956.114	1.3311	1.07204e-06	0.000133181
MELO3C004549	292.341	1.94708	1.05772e-06	0.000133181
MELO3C013082	2563.22	-1.75819	1.00614e-06	0.00012859
MELO3C017288	1594.47	1.1563	1.00449e-06	0.00012859
MELO3C023188	428.9	1.76076	8.16693e-07	0.000106513
MELO3C026278	167.227	2.42474	8.21405e-07	0.000106513
MELO3C025259	410.125	1.51664	6.96881e-07	9.23887e-05
MELO3C003917	332.318	-4.44872	6.59975e-07	8.83308e-05
MELO3C022936	418.754	-1.7449	6.57672e-07	8.83308e-05
MELO3C000729	16.9942	4.47849	6.613e-07	8.83308e-05
MELO3C023620	54.5615	3.20902	6.40045e-07	8.74647e-05
MELO3C013529	106.657	-1.60637	5.82831e-07	8.08906e-05
MELO3C026992	242.924	1.16596	5.74639e-07	8.03816e-05
MELO3C010182	29.8829	-4.39736	5.22164e-07	7.421e-05
MELO3C003087	303.193	-1.92096	5.05102e-07	7.25742e-05
MELO3C015962	143.218	2.31427	5.02349e-07	7.25742e-05
MELO3C015436	4845.26	-1.254	4.83796e-07	7.103e-05
MELO3C007182	236.274	1.19596	4.2906e-07	6.35188e-05
MELO3C025135	44.3105	-3.20489	3.87348e-07	5.83155e-05
MELO3C025590	262.603	1.02026	3.47948e-07	5.28316e-05
MELO3C024183	1911.94	-1.76997	3.33032e-07	5.10027e-05
MELO3C009469	233.495	2.42774	3.14093e-07	4.85206e-05
MELO3C018458	3519.6	-1.38673	2.83175e-07	4.41281e-05
MELO3C013961	369.665	1.32349	2.52036e-07	3.96232e-05
MELO3C022647	165.295	1.25575	2.37524e-07	3.76751e-05
MELO3C005243	355.447	-2.18479	2.26148e-07	3.65229e-05
MELO3C024689	1177.32	-1.06189	2.13729e-07	3.48339e-05
MELO3C014580	1861.29	-1.30916	2.03348e-07	3.34489e-05
MELO3C021585	106.894	1.79485	1.91885e-07	3.18583e-05
MELO3C022228	1701.3	1.55631	1.8964e-07	3.17825e-05
MELO3C010250	43.6502	2.55456	1.779e-07	3.00991e-05
MELO3C003753	183.296	-4.50494	1.73251e-07	2.95943e-05
MELO3C024616	43.4358	-2.02958	1.6972e-07	2.92727e-05
MELO3C014495	855.45	-1.87948	1.47291e-07	2.56532e-05
MELO3C003742	86.4903	1.75503	1.42679e-07	2.50961e-05
MELO3C019135	732.872	1.19862	1.32594e-07	2.37404e-05
MELO3C009429	582.537	1.24292	1.33636e-07	2.37404e-05
MELO3C018822	997.394	3.33995	1.23818e-07	2.29128e-05
MELO3C017952	33.0474	2.16056	1.22143e-07	2.28408e-05
MELO3C023027	926.129	-1.79359	1.10909e-07	2.09607e-05
MELO3C011100	1161.03	2.73036	1.00507e-07	1.9199e-05
MELO3C022116	67.5148	-3.04389	9.8766e-08	1.90715e-05
MELO3C009126	279.672	-1.32948	9.71015e-08	1.89561e-05
MELO3C012477	557.914	1.75203	8.31451e-08	1.64119e-05
MELO3C025085	924.517	-1.68112	8.1773e-08	1.63224e-05
MELO3C021865	1615.04	-1.42991	7.75521e-08	1.56558e-05
MELO3C017426	566.241	2.02478	7.35989e-08	1.50286e-05
MELO3C013952	3301.19	3.81104	6.988e-08	1.45604e-05
MELO3C006499	6854.35	-1.3199	6.79392e-08	1.43683e-05
MELO3C003731	7376.57	-2.92804	6.48082e-08	1.38713e-05
MELO3C012248	39.8711	2.87682	5.8262e-08	1.27781e-05
MELO3C000173	650.649	-3.19243	5.38706e-08	1.19626e-05
MELO3C012246	8920.58	-1.81951	5.32909e-08	1.19626e-05
MELO3C018053	1075.39	1.33479	5.01361e-08	1.14458e-05
MELO3C025887	263.341	1.40146	5.02545e-08	1.14458e-05
MELO3C006935	1655.4	-2.11776	4.89594e-08	1.14443e-05
MELO3C021772	180.145	-1.00779	4.81998e-08	1.14169e-05
MELO3C010749	1749.88	-1.12041	4.65754e-08	1.11812e-05
MELO3C004556	3452.21	-1.70441	4.51069e-08	1.09771e-05
MELO3C006783	3468.61	-1.65114	3.89219e-08	9.7387e-06
MELO3C002641	336.393	1.75627	3.00116e-08	7.61652e-06
MELO3C015502	1250.31	-1.05836	2.5829e-08	6.65004e-06
MELO3C006678	660.067	-3.05169	2.26576e-08	5.96181e-06
MELO3C023245	88.9939	-2.62435	2.28203e-08	5.96181e-06
MELO3C017390	688.593	-1.62481	1.94604e-08	5.2381e-06
MELO3C006852	1378.37	-2.68122	1.91475e-08	5.23316e-06
MELO3C026851	924.585	-1.17735	1.84592e-08	5.12387e-06
MELO3C012925	380.3	-3.00577	1.75575e-08	4.95094e-06
MELO3C011908	2408.49	-1.16102	1.63898e-08	4.75846e-06
MELO3C026897	3495.66	-1.36331	1.51684e-08	4.53857e-06
MELO3C006553	168.889	1.23325	1.53287e-08	4.53857e-06
MELO3C004329	2045.12	-1.73508	1.39003e-08	4.28322e-06
MELO3C018048	112.189	2.65137	1.39841e-08	4.28322e-06
MELO3C002020	1522.35	-1.81471	1.25358e-08	3.97674e-06
MELO3C026558	114.962	1.28443	1.04797e-08	3.38493e-06
MELO3C024391	1823	-1.05297	9.52915e-09	3.18165e-06
MELO3C020888	638.634	1.06293	9.67121e-09	3.18165e-06
MELO3C011131	286.734	-1.70829	9.06925e-09	3.09837e-06
MELO3C026173	160.614	-2.54883	8.15053e-09	2.8391e-06
MELO3C025324	35.4555	3.55369	7.82566e-09	2.78046e-06
MELO3C007005	3828.34	1.17358	6.46155e-09	2.34264e-06
MELO3C025298	473.282	1.99554	4.81513e-09	1.7821e-06
MELO3C011271	2231.23	2.90409	4.63494e-09	1.75191e-06
MELO3C018023	2108.77	-2.3662	3.88281e-09	1.53285e-06
MELO3C007962	47.5032	4.96438	3.39652e-09	1.37135e-06
MELO3C002513	408.668	-1.69081	3.0011e-09	1.23987e-06
MELO3C006357	337.253	1.04922	2.51844e-09	1.06524e-06
MELO3C009452	1437.98	-1.33868	1.58007e-09	7.01747e-07
MELO3C021618	87.3086	1.56133	8.51827e-10	3.88018e-07
MELO3C004330	1950.04	-1.85816	7.45699e-10	3.48614e-07
MELO3C000131	850.559	-3.26679	4.33785e-10	2.14061e-07
MELO3C001981	1020.08	-1.44816	4.25469e-10	2.14061e-07
MELO3C000106	726.385	1.60151	2.53506e-10	1.32457e-07
MELO3C024086	316.259	-3.82604	1.01801e-10	5.48028e-08
MELO3C025139	581.142	-4.24295	5.77923e-11	3.20838e-08
MELO3C019544	229.429	1.78413	2.2817e-11	1.39774e-08
MELO3C003647	259.25	1.31741	1.82153e-11	1.1557e-08
MELO3C011942	147.329	-2.10664	1.13409e-11	7.46187e-09
MELO3C011749	130.277	-2.48267	9.56367e-12	6.53456e-09
MELO3C010353	6636.74	-2.1973	5.36203e-12	3.96902e-09
MELO3C000428	7043.87	-4.71438	2.82477e-12	2.25852e-09
MELO3C000850	3814.6	-4.68968	2.92407e-12	2.25852e-09
MELO3C001561	65.2978	3.17849	2.67283e-12	2.25852e-09
MELO3C019630	79.7189	1.94137	2.03242e-12	1.90031e-09
MELO3C009884	90.6667	2.76739	7.38949e-13	7.29301e-10
MELO3C008033	223.903	1.54612	1.92063e-13	2.00706e-10
MELO3C016259	499.2	-1.68361	7.47145e-16	8.29564e-13
MELO3C006271	2226.4	-1.23031	5.16303e-16	6.11475e-13
MELO3C001415	75.2984	4.18833	1.7877e-16	2.26846e-13
MELO3C015515	374.082	4.36419	3.98647e-19	5.44767e-16
MELO3C009764	204.806	2.66179	8.30961e-20	1.23017e-16
MELO3C024955	477.153	2.22387	1.70751e-20	2.82032e-17
MELO3C006150	205.732	2.63215	1.74633e-20	2.82032e-17
MELO3C018025	5450.21	1.72418	4.35191e-22	8.59019e-19
MELO3C020097	181.472	4.99762	2.26355e-22	5.0265e-19
MELO3C000107	399.148	3.60917	1.28831e-23	3.26955e-20
MELO3C026308	250.502	2.22821	4.6505e-24	1.37694e-20
MELO3C010971	262.042	2.57962	3.7362e-25	1.32747e-21
MELO3C020033	169.632	2.9411	7.22908e-26	3.21061e-22
MELO3C000111	146.107	4.71213	3.48305e-27	2.06255e-23
MELO3C009184	307.799	2.9099	8.25667e-34	7.33398e-30
MELO3C001648	266.808	3.58119	1.04004e-46	1.84764e-42
