# Supplementary material for: Comparative transcriptome analysis of melon (Cucumis melo L.) reveals candidate genes and pathways involved in powdery mildew resistance
Source: Sci Rep. 2022 Mar 23;12:4936. doi: 10.1038/s41598-022-08763-3 (PMC8943038; doi:10.1038/s41598-022-08763-3)
Supplement: Supplementary file 1 — Supplementary Information. [file 41598_2022_8763_MOESM1_ESM.zip › Supply Figure and Table/Table S3.xlsx]

## Sheet: Sheet1
Table S3.Information on 8 DEGs shared in disease-resistant materials
Gene_name	Description	GO_id
MELO3C002089	transcription factor BEE 3-like	GO:0046983
MELO3C004240	Aspartate-tRNA(Asp/Asn) ligase
MELO3C014657	Peroxidase	GO:0004601,GO:0005576,GO:0006979,GO:0016491,GO:0020037,GO:0042744,GO:0046872,GO:0055114
MELO3C021091	Sulfate/thiosulfate import ATP-binding protein cysA, putative	GO:0005524
MELO3C021685	Xyloglucan endotransglucosylase/hydrolase	GO:0004553,GO:0005576,GO:0005618,GO:0005975,GO:0006073,GO:0008152,GO:0010411,GO:0016020,GO:0016021,GO:0016740,GO:0016762,GO:0016787,GO:0016798,GO:0042546,GO:0048046,GO:0071555
MELO3C021686	Xyloglucan endotransglucosylase/hydrolase	GO:0004553,GO:0005576,GO:0005618,GO:0005975,GO:0006073,GO:0008152,GO:0010411,GO:0016020,GO:0016021,GO:0016740,GO:0016762,GO:0016787,GO:0016798,GO:0042546,GO:0048046,GO:0071555
MELO3C022993	1-deoxy-D-xylulose-5-phosphate synthase
MELO3C023621	Short-chain dehydrogenase/reductase	GO:0016491,GO:0055114
