# Supplementary material for: Comparative transcriptome analysis of melon (Cucumis melo L.) reveals candidate genes and pathways involved in powdery mildew resistance
Source: Sci Rep. 2022 Mar 23;12:4936. doi: 10.1038/s41598-022-08763-3 (PMC8943038; doi:10.1038/s41598-022-08763-3)
Supplement: Supplementary file 1 — Supplementary Information. [file 41598_2022_8763_MOESM1_ESM.zip › Supply Figure and Table/Table S4.xlsx]

## Sheet: RT1 vs ST1
Table S4. DEGs between disease-resistant materials and susceptible materials at the same time points after Px inoculation (RT1 vs ST1)
Gene_id	baseMean	log2FoldChange	p-value	p-value adjusted
Novel00888	371.895	-5.65622	9.44e-100	1.92e-95
MELO3C004290	377.533	4.19883	5.17e-94	5.26e-90
MELO3C027172	15423.9	-2.41067	8.2e-90	5.57e-86
MELO3C018635	421.596	-4.38572	3.77e-84	1.92e-80
MELO3C021686	3031.41	-10.7887	1.55e-83	6.31e-80
MELO3C002190	729.976	-2.36701	5.96e-76	2.02e-72
MELO3C016805	831.832	-9.61999	4.17e-67	1.21e-63
MELO3C024263	2180.13	4.81275	5.12e-65	1.3e-61
Novel01474	401.596	-5.40502	4.08e-62	9.22e-59
MELO3C004433	3374.85	-2.55556	1.5e-59	3.05e-56
MELO3C021720	294.987	3.30744	8.52e-57	1.58e-53
MELO3C018693	314.778	-3.9374	3.14e-56	5.33e-53
Novel00707	597.561	2.1192	1.47e-55	2.3e-52
MELO3C011443	200.69	-5.25101	3.29e-47	4.79e-44
Novel01381	318.552	-2.65376	8.39e-42	1.14e-38
MELO3C024398	2150.56	-2.35731	1.9e-41	2.41e-38
Novel00367	192.874	-2.87873	1.15e-40	1.38e-37
Novel00039	177.461	-2.74808	1.91e-39	2.16e-36
MELO3C013119	115.466	-5.02525	2.39e-39	2.56e-36
MELO3C022372	381.093	-3.126	7e-39	7.13e-36
MELO3C022375	126.19	-3.87454	2.43e-38	2.36e-35
Novel00993	101.035	-4.00782	4.12e-38	3.82e-35
MELO3C004313	334.003	2.41312	1.05e-36	9.26e-34
MELO3C020562	1147.59	-3.20865	1.1e-36	9.32e-34
Novel01181	114.896	-6.29184	5e-36	4.08e-33
MELO3C005292	200.227	-4.60547	3.18e-35	2.49e-32
MELO3C004147	88.1269	-3.50885	2.25e-32	1.7e-29
MELO3C006337	384.165	1.88965	3.3e-32	2.4e-29
MELO3C004302	200.054	-2.20959	5.62e-32	3.94e-29
Novel00712	680.409	-3.25811	8.21e-31	5.57e-28
MELO3C000053	124.796	-3.47257	8.92e-31	5.86e-28
Novel00015	119.19	-4.63904	2.56e-30	1.63e-27
MELO3C002031	137.116	6.35651	3.48e-30	2.15e-27
MELO3C024317	116.856	4.92404	4.9e-30	2.93e-27
MELO3C000062	200.023	-2.80929	5.38e-30	3.13e-27
MELO3C026725	2150.32	-1.39617	7.26e-30	4.11e-27
Novel01047	468.648	-3.03845	4.71e-29	2.57e-26
MELO3C004240	155.487	-5.85711	4.79e-29	2.57e-26
MELO3C002191	224.106	-8.72852	6.92e-29	3.62e-26
MELO3C003592	2725.14	-2.22608	7.23e-29	3.68e-26
MELO3C018356	1617.21	1.64539	1.1e-28	5.47e-26
Novel00186	274.354	-9.43621	1.14e-28	5.51e-26
MELO3C004430	5631.8	-2.0925	3.63e-28	1.72e-25
MELO3C006355	306.548	-2.88212	5.64e-28	2.61e-25
MELO3C004303	350.073	-2.1423	9.64e-28	4.36e-25
MELO3C022374	211.142	-4.87304	1.64e-27	7.25e-25
MELO3C005288	702.605	-1.85977	4.32e-27	1.87e-24
MELO3C004311	313.46	-1.95856	5.2e-27	2.21e-24
MELO3C022295	441.852	1.57987	1.53e-26	6.37e-24
Novel01199	513.354	-10.9267	3.94e-26	1.6e-23
Novel00892	211.729	-1.92099	8.47e-26	3.38e-23
MELO3C018886	143.821	-4.04019	1.98e-25	7.74e-23
MELO3C005209	344.744	2.0939	3.62e-25	1.39e-22
Novel00382	366.064	-12.2967	6.96e-25	2.62e-22
MELO3C012526	98.5923	-3.83404	2.21e-24	8.18e-22
MELO3C023581	1967.26	-2.56561	4.29e-24	1.56e-21
MELO3C016634	640.675	12.4426	4.73e-24	1.69e-21
MELO3C002685	53.0306	-4.41419	5.35e-24	1.88e-21
MELO3C002193	113.255	-5.63438	5.7e-24	1.97e-21
MELO3C024311	135.796	4.28955	1.48e-23	5.03e-21
Novel00343	930.256	1.68927	6.43e-23	2.15e-20
Novel00893	135.314	-8.41415	8.74e-23	2.85e-20
MELO3C022373	80.5926	-6.9234	8.82e-23	2.85e-20
MELO3C008404	948.032	-1.84778	1.05e-22	3.33e-20
MELO3C022376	239.776	-8.50702	2.29e-22	7.19e-20
MELO3C004499	59.8648	-5.99941	3.02e-22	9.33e-20
Novel00901	107.939	2.77416	5.85e-22	1.78e-19
MELO3C014356	120.056	3.32639	8.51e-22	2.54e-19
MELO3C021820	64.2838	-6.32285	8.62e-22	2.54e-19
MELO3C005932	389.421	-2.39877	1.01e-21	2.93e-19
MELO3C003072	2725.82	-2.08614	1.28e-21	3.67e-19
MELO3C014370	62.9	-6.29888	1.74e-21	4.92e-19
MELO3C015431	2087.05	1.16487	2.08e-21	5.79e-19
MELO3C004289	311.183	11.4007	4.51e-21	1.24e-18
MELO3C006685	228.767	-5.2855	7.73e-21	2.1e-18
MELO3C022247	68.5013	-3.58517	1.67e-20	4.48e-18
Novel00934	240.11	11.0269	1.88e-20	4.98e-18
MELO3C006480	220.942	-1.91551	2.39e-20	6.24e-18
MELO3C023067	158.94	-1.96433	3.71e-20	9.57e-18
Novel00342	231.547	10.9741	4.94e-20	1.26e-17
MELO3C015118	442.316	-1.51197	5.11e-20	1.28e-17
MELO3C013932	620.561	1.1388	8.5e-20	2.11e-17
Novel01349	254.353	-10.8087	1.03e-19	2.53e-17
MELO3C016487	8381.8	1.15019	1.74e-19	4.23e-17
MELO3C011304	53.706	-5.03951	2.36e-19	5.64e-17
MELO3C022459	420.616	-3.11913	2.9e-19	6.88e-17
Novel00090	50.5916	-3.10351	3.89e-19	9.1e-17
Novel01074	86.5496	-7.76872	8.09e-19	1.87e-16
MELO3C004304	74.9722	-2.38981	8.46e-19	1.94e-16
MELO3C022978	812.206	-3.27226	9.53e-19	2.16e-16
MELO3C021758	136.147	2.33679	1.03e-18	2.3e-16
MELO3C014853	158.911	-1.67937	1.43e-18	3.18e-16
MELO3C003747	212.915	1.60242	1.83e-18	3.99e-16
MELO3C024721	170.743	10.5346	1.84e-18	3.99e-16
MELO3C021520	1383.45	-1.34706	2.3e-18	4.94e-16
Novel00716	93.6672	-7.87737	2.7e-18	5.72e-16
MELO3C026416	57.4964	-3.70526	2.93e-18	6.15e-16
Novel01366	100.834	-10.4378	3.51e-18	7.3e-16
Novel01088	76.9456	5.92054	4.06e-18	8.34e-16
Novel00820	614.573	-1.28265	5.7e-18	1.16e-15
MELO3C002668	377.057	1.38951	7.88e-18	1.59e-15
MELO3C004317	135.592	-9.0051	8.26e-18	1.65e-15
MELO3C012320	672.986	-1.16753	8.51e-18	1.68e-15
Novel01429	147.698	10.3254	8.98e-18	1.76e-15
MELO3C018522	41.4302	-5.08566	1e-17	1.94e-15
MELO3C015171	270.135	-2.10566	1.32e-17	2.53e-15
MELO3C021521	125.554	-2.0879	1.43e-17	2.72e-15
MELO3C019140	150.443	-1.91094	1.81e-17	3.42e-15
MELO3C010338	315.061	-1.6207	2.11e-17	3.94e-15
Novel00788	77.006	-3.2948	2.79e-17	5.16e-15
MELO3C006802	125.173	10.0875	3.77e-17	6.92e-15
MELO3C004925	592.44	-3.86729	3.87e-17	7.04e-15
Novel01157	126.968	10.1071	4.3e-17	7.75e-15
MELO3C027142	120.075	10.0272	4.79e-17	8.56e-15
MELO3C025120	57.2806	-5.27339	4.96e-17	8.79e-15
MELO3C004242	121.058	-10.7011	5.97e-17	1.05e-14
MELO3C018609	720.425	1.33879	8.64e-17	1.5e-14
MELO3C002674	115.311	-2.81018	8.7e-17	1.5e-14
MELO3C003720	46.8921	4.43829	1.19e-16	2.03e-14
MELO3C027376	115.014	9.96552	1.4e-16	2.38e-14
MELO3C014369	43.8794	-6.03261	1.71e-16	2.88e-14
MELO3C010840	1940.37	-1.20239	2.22e-16	3.7e-14
MELO3C004628	765.042	1.04505	2.46e-16	4.07e-14
MELO3C023685	297.965	-1.36848	2.5e-16	4.11e-14
MELO3C025786	961.445	-1.01604	3.16e-16	5.14e-14
Novel00010	190.568	9.73055	3.5e-16	5.66e-14
Novel00057	91.2954	-2.54486	3.87e-16	6.2e-14
Novel01201	72.9244	-9.96979	3.94e-16	6.28e-14
Novel00708	73.4374	-9.97992	4.57e-16	7.21e-14
MELO3C005145	94.4619	-8.4817	4.74e-16	7.43e-14
MELO3C015965	640.791	-1.39636	6.85e-16	1.07e-13
MELO3C011334	317.93	1.54572	8.81e-16	1.36e-13
MELO3C022148	274.488	1.30015	1.13e-15	1.72e-13
MELO3C010978	491.381	2.64262	1.21e-15	1.83e-13
MELO3C014792	102.036	-3.37124	1.34e-15	2.01e-13
MELO3C002382	372.899	1.27394	1.34e-15	2.01e-13
Novel00484	1147.62	-2.17624	1.45e-15	2.15e-13
MELO3C021959	316.023	-1.34879	1.7e-15	2.5e-13
MELO3C004003	2597.39	-1.50723	1.73e-15	2.54e-13
MELO3C016451	56.903	-9.61272	2.93e-15	4.26e-13
Novel01077	85.663	-8.33997	3.22e-15	4.65e-13
MELO3C014568	25740.3	-1.51023	3.62e-15	5.19e-13
MELO3C004395	1095.29	-1.38256	3.84e-15	5.47e-13
MELO3C006821	5279.46	1.16136	4.56e-15	6.45e-13
Novel01461	57.2274	-9.62129	5.68e-15	7.98e-13
Novel01447	52.4636	-9.49362	5.74e-15	8.01e-13
MELO3C008957	72.5784	-2.52487	9.04e-15	1.25e-12
MELO3C024016	258.279	1.76824	1.01e-14	1.38e-12
MELO3C021562	3000.33	-1.06277	1.13e-14	1.54e-12
MELO3C004118	245.831	1.37304	1.26e-14	1.7e-12
Novel01413	49.427	-9.40707	1.39e-14	1.86e-12
MELO3C009162	137.199	3.1131	1.77e-14	2.34e-12
MELO3C001960	169.015	-1.56758	1.92e-14	2.52e-12
MELO3C017382	453.314	1.15904	1.93e-14	2.52e-12
MELO3C013868	2217.37	2.95774	2.04e-14	2.64e-12
Novel00362	53.0566	-9.51042	2.1e-14	2.71e-12
MELO3C020867	47.4234	3.54289	2.28e-14	2.92e-12
Novel01324	73.982	9.32913	2.58e-14	3.28e-12
Novel01204	45.6644	-9.29616	2.74e-14	3.46e-12
Novel00989	52.6663	5.13846	3.1e-14	3.89e-12
MELO3C018532	341.707	-1.7863	3.42e-14	4.27e-12
MELO3C018342	43.7202	-4.40041	3.79e-14	4.7e-12
MELO3C004892	10588.6	-1.00671	4.47e-14	5.52e-12
MELO3C019542	939.386	1.15294	4.59e-14	5.63e-12
MELO3C005235	455.933	1.11578	4.63e-14	5.64e-12
Novel00262	84.9893	-9.22543	4.66e-14	5.65e-12
MELO3C020268	2771.86	1.00348	5.23e-14	6.3e-12
MELO3C006172	357.637	1.78628	5.67e-14	6.79e-12
MELO3C024063	1108.67	-1.00579	6.85e-14	8.11e-12
Novel01375	61.1049	9.05222	6.94e-14	8.17e-12
MELO3C002192	420.966	-7.28836	7.43e-14	8.7e-12
MELO3C016459	478.172	1.34532	7.64e-14	8.89e-12
MELO3C012382	1365.23	-1.06684	8.69e-14	1e-11
MELO3C020271	80.0767	-2.20671	9.24e-14	1.06e-11
MELO3C011943	387.705	-1.19699	9.48e-14	1.08e-11
MELO3C022430	2086.75	2.86915	1.29e-13	1.46e-11
Novel00286	180.184	-3.20155	1.42e-13	1.6e-11
MELO3C018424	128.102	-1.84526	1.55e-13	1.74e-11
Novel00991	174.512	-1.35201	1.76e-13	1.96e-11
Novel01141	37.8668	-9.02474	1.92e-13	2.12e-11
Novel01276	52.7091	8.83884	3.17e-13	3.47e-11
MELO3C014360	36.5652	-5.51637	3.21e-13	3.5e-11
Novel01209	103.667	-1.78176	3.24e-13	3.51e-11
MELO3C008440	157.091	-1.66873	3.3e-13	3.55e-11
MELO3C021499	51.3524	-9.46324	4.39e-13	4.7e-11
MELO3C006328	597.656	1.21391	5.17e-13	5.51e-11
MELO3C015526	418.577	1.40161	5.38e-13	5.7e-11
MELO3C004407	144.93	2.25791	6.03e-13	6.36e-11
MELO3C006657	266.107	1.18998	6.4e-13	6.71e-11
MELO3C021554	4374.69	-1.10244	7.13e-13	7.44e-11
MELO3C018306	1977.38	-1.41501	7.25e-13	7.54e-11
Novel00789	139.205	-1.98199	9.3e-13	9.56e-11
Novel01272	68.5566	2.35708	1.05e-12	1.07e-10
MELO3C024106	321.566	1.66022	1.15e-12	1.17e-10
MELO3C013289	227.442	1.91541	1.15e-12	1.17e-10
MELO3C005149	156.361	2.2729	1.17e-12	1.18e-10
Novel00160	44.9604	8.60973	1.36e-12	1.36e-10
MELO3C005187	60.5027	3.53354	1.37e-12	1.36e-10
MELO3C014767	2552.94	-2.77013	1.37e-12	1.36e-10
Novel00936	45.1666	8.61655	1.58e-12	1.54e-10
MELO3C004494	42.1721	-2.582	1.88e-12	1.83e-10
MELO3C018634	42.4243	-3.49868	2.18e-12	2.1e-10
MELO3C002170	3133.23	-2.29653	2.24e-12	2.14e-10
MELO3C002608	488.849	2.03991	2.66e-12	2.52e-10
MELO3C006758	2914.36	-1.02498	2.68e-12	2.53e-10
Novel00821	270.853	-1.26536	2.77e-12	2.6e-10
MELO3C023119	75.3461	8.38955	2.95e-12	2.74e-10
MELO3C004259	305.648	2.6194	2.99e-12	2.77e-10
MELO3C004296	465.024	2.70353	3.21e-12	2.96e-10
Novel00374	29.3308	-8.65496	3.23e-12	2.96e-10
MELO3C021100	203.263	-2.16674	3.9e-12	3.55e-10
MELO3C026431	467.123	-1.13279	3.9e-12	3.55e-10
MELO3C023678	79.9415	2.93252	4.21e-12	3.81e-10
MELO3C023960	117.092	-2.28193	4.65e-12	4.19e-10
Novel01484	118.172	1.79219	4.98e-12	4.47e-10
MELO3C016011	545.818	-1.84978	5.07e-12	4.53e-10
MELO3C002374	49.7769	-2.16594	5.38e-12	4.79e-10
Novel00060	30.2184	-8.69983	6.3e-12	5.58e-10
MELO3C006810	758.873	-1.74109	7.81e-12	6.83e-10
MELO3C026654	37.1623	8.33502	8.07e-12	7.02e-10
MELO3C019137	705	-1.14237	8.66e-12	7.5e-10
MELO3C020857	2715.34	-2.14179	8.98e-12	7.75e-10
Novel00731	27.3528	-8.55807	1e-11	8.54e-10
MELO3C012885	2393.51	-1.06947	1.06e-11	8.92e-10
MELO3C011040	3541.04	1.00353	1.11e-11	9.33e-10
MELO3C011747	430.569	-1.01127	1.13e-11	9.46e-10
MELO3C025473	1471.89	-1.18468	1.14e-11	9.48e-10
MELO3C002579	2166.86	2.1695	1.41e-11	1.17e-09
MELO3C006039	44.017	-2.71266	1.57e-11	1.29e-09
MELO3C014437	379.337	1.32021	1.59e-11	1.31e-09
MELO3C016167	2350.38	-1.0388	1.63e-11	1.33e-09
MELO3C003791	134.802	-2.49524	1.68e-11	1.37e-09
MELO3C026870	38.7964	-5.85031	1.7e-11	1.38e-09
MELO3C004479	664.402	1.21771	1.75e-11	1.41e-09
MELO3C020915	170.519	-1.29091	1.85e-11	1.48e-09
MELO3C005921	1394.05	1.17443	2e-11	1.6e-09
MELO3C009944	226.569	1.16268	2.01e-11	1.6e-09
Novel00954	42.2065	-8.21132	2.25e-11	1.76e-09
MELO3C006483	60.4503	2.61955	2.41e-11	1.88e-09
MELO3C018528	403.948	-1.47386	2.41e-11	1.88e-09
MELO3C023027	733.876	-1.93647	2.79e-11	2.16e-09
MELO3C018785	798.14	2.43053	2.83e-11	2.18e-09
Novel00681	59.12	8.03679	3.33e-11	2.54e-09
MELO3C013960	4680.74	1.50211	3.49e-11	2.65e-09
MELO3C004260	32.9203	8.15964	3.76e-11	2.84e-09
MELO3C012712	2783.46	-1.25819	4.07e-11	3.07e-09
MELO3C012394	280.735	1.19831	4.21e-11	3.17e-09
Novel00220	24.8686	-4.92298	4.28e-11	3.21e-09
MELO3C020131	16510	-1.58033	4.35e-11	3.25e-09
MELO3C020225	124.645	-1.38787	4.57e-11	3.4e-09
MELO3C003686	118.431	-2.45656	4.79e-11	3.55e-09
MELO3C006032	3746.11	-1.54244	4.89e-11	3.61e-09
MELO3C014925	460.463	1.77992	5.39e-11	3.95e-09
Novel01156	21.6275	-8.2152	5.79e-11	4.2e-09
Novel00667	31.5222	4.37542	6.04e-11	4.36e-09
Novel00344	21.7427	-8.22174	6.47e-11	4.64e-09
MELO3C006314	1271.86	1.05134	6.47e-11	4.64e-09
MELO3C023465	1286.51	-1.04091	7.09e-11	5.06e-09
Novel00691	76.851	-1.9534	7.21e-11	5.14e-09
MELO3C014310	726.464	-1.02149	7.36e-11	5.22e-09
MELO3C020861	5405.07	-1.12629	7.84e-11	5.55e-09
MELO3C018418	911.717	-1.0288	1.13e-10	7.91e-09
MELO3C016857	105.51	-1.59356	1.17e-10	8.15e-09
MELO3C018340	32.7548	4.9069	1.31e-10	9.09e-09
MELO3C012181	51.7699	-2.17976	1.42e-10	9.75e-09
MELO3C004423	90.4999	1.75584	1.53e-10	1.05e-08
MELO3C013778	580.37	-1.1456	1.53e-10	1.05e-08
MELO3C024107	29.1177	4.47589	1.59e-10	1.08e-08
Novel00359	21.0935	-8.18465	1.63e-10	1.11e-08
MELO3C000138	24.9159	-8.41963	1.63e-10	1.11e-08
MELO3C019150	27.7855	7.91566	1.7e-10	1.14e-08
Novel00134	51.5705	-3.66111	1.73e-10	1.16e-08
MELO3C014656	2718.42	2.37085	1.75e-10	1.17e-08
MELO3C010858	289.169	1.4728	1.86e-10	1.24e-08
MELO3C008801	498.222	1.36767	1.94e-10	1.29e-08
MELO3C003988	28.7866	5.07877	2.48e-10	1.64e-08
MELO3C020273	143.452	-1.87009	2.5e-10	1.66e-08
MELO3C015638	341.789	1.44087	2.64e-10	1.74e-08
MELO3C015221	636.809	-5.13511	2.87e-10	1.88e-08
MELO3C019564	11906.9	-1.1066	2.9e-10	1.89e-08
Novel00223	19.8631	-8.09566	3.25e-10	2.1e-08
MELO3C014622	552.227	-1.29056	3.33e-10	2.15e-08
MELO3C017553	421.059	1.04387	3.35e-10	2.15e-08
MELO3C004974	186.03	-1.54822	3.5e-10	2.24e-08
Novel00224	17.7733	-7.93375	4.28e-10	2.72e-08
Novel00444	18.4628	-7.98479	4.44e-10	2.81e-08
MELO3C009476	2273.6	-1.65991	4.62e-10	2.91e-08
MELO3C020105	71.1805	-2.47602	4.68e-10	2.94e-08
MELO3C015223	39.1972	-2.72664	5.1e-10	3.18e-08
MELO3C008436	24.4937	7.73273	5.21e-10	3.24e-08
Novel01325	26.1324	7.82755	5.57e-10	3.45e-08
MELO3C006832	330.228	1.16516	6.05e-10	3.71e-08
MELO3C003150	2229.75	-1.08866	6.21e-10	3.79e-08
MELO3C026722	57433.9	-1.10348	6.29e-10	3.82e-08
MELO3C020055	1600.08	1.11021	6.75e-10	4.08e-08
MELO3C006246	536.817	-1.10366	7.38e-10	4.44e-08
MELO3C003790	17.2188	-7.88384	7.56e-10	4.54e-08
Novel01066	16.4421	-7.81955	7.6e-10	4.55e-08
MELO3C005933	27.4737	-2.75448	8.04e-10	4.8e-08
MELO3C003003	40.3281	7.48277	8.43e-10	5.02e-08
Novel00028	17.4453	-7.903	8.58e-10	5.09e-08
Novel00013	16.8522	-7.85212	8.8e-10	5.21e-08
MELO3C017023	41848.6	-1.33519	9.73e-10	5.73e-08
MELO3C025191	42.4862	-2.6493	9.93e-10	5.83e-08
MELO3C016219	333.087	1.62604	1.02e-09	5.99e-08
MELO3C008289	687.951	-1.02009	1.05e-09	6.09e-08
MELO3C023502	199.952	-1.2652	1.11e-09	6.44e-08
MELO3C023568	30.3212	-2.68612	1.19e-09	6.87e-08
MELO3C014810	113.209	2.14296	1.27e-09	7.26e-08
MELO3C012397	20.022	-5.20691	1.42e-09	8.06e-08
Novel00652	60.6983	1.94082	1.47e-09	8.32e-08
MELO3C002350	2925.39	1.50885	1.59e-09	8.95e-08
Novel00075	31.5058	3.30443	1.64e-09	9.21e-08
MELO3C011682	4508.88	-1.38001	1.68e-09	9.39e-08
MELO3C027288	298.811	2.23331	1.68e-09	9.39e-08
MELO3C016140	12065.2	-1.10656	1.7e-09	9.45e-08
MELO3C021156	2992.14	-1.31942	2.06e-09	1.13e-07
MELO3C003164	35.2497	-7.95677	2.44e-09	1.33e-07
MELO3C014627	10356.8	-2.18701	2.62e-09	1.43e-07
MELO3C002355	9628	1.0146	2.83e-09	1.54e-07
MELO3C022833	154.595	-2.37145	2.84e-09	1.54e-07
MELO3C000897	20.7379	7.49417	2.9e-09	1.57e-07
MELO3C007833	237.772	1.62332	3.01e-09	1.62e-07
MELO3C003422	423.037	2.02799	3.08e-09	1.65e-07
MELO3C006022	93.1434	1.6935	3.36e-09	1.78e-07
MELO3C013256	100.064	1.54686	3.78e-09	1.99e-07
MELO3C018460	2403.71	-1.12203	3.78e-09	1.99e-07
MELO3C020879	40.2449	2.23629	3.78e-09	1.99e-07
MELO3C022021	4335.08	-1.48625	3.95e-09	2.07e-07
MELO3C019177	111.822	1.6799	4.08e-09	2.13e-07
MELO3C018755	125.951	-1.77899	4.19e-09	2.18e-07
MELO3C019454	2149.69	-1.3276	4.35e-09	2.25e-07
MELO3C004261	19.2935	7.38882	5.2e-09	2.66e-07
Novel00111	259.625	-1.12531	6.29e-09	3.19e-07
MELO3C002352	251.221	1.67826	6.32e-09	3.2e-07
MELO3C013566	129.563	2.70551	6.73e-09	3.4e-07
MELO3C004321	16.9858	-4.35646	7.05e-09	3.56e-07
MELO3C010933	269.245	1.08214	7.47e-09	3.76e-07
MELO3C014959	16.894	-4.11731	7.6e-09	3.8e-07
MELO3C023555	4939.03	-1.24803	7.87e-09	3.93e-07
MELO3C021912	46.4807	2.36321	8.22e-09	4.09e-07
MELO3C008885	13.8201	-7.56784	8.53e-09	4.24e-07
MELO3C003634	92.2236	-2.68043	8.69e-09	4.3e-07
MELO3C004728	96.7685	1.48051	9.19e-09	4.51e-07
Novel00059	17.5796	7.25595	9.63e-09	4.72e-07
MELO3C018385	200.703	1.60462	9.94e-09	4.85e-07
MELO3C013082	1591.09	-1.34782	1.04e-08	5.07e-07
MELO3C016472	51.4832	-1.85144	1.17e-08	5.61e-07
MELO3C012256	1231.4	1.29226	1.19e-08	5.68e-07
Novel00903	16.9097	7.19851	1.23e-08	5.86e-07
Novel00213	432.777	-1.67894	1.42e-08	6.71e-07
MELO3C004119	220.174	1.3719	1.43e-08	6.75e-07
MELO3C024339	16.9789	7.20518	1.48e-08	6.98e-07
MELO3C018185	3372.04	-1.50436	1.52e-08	7.15e-07
MELO3C020465	5614.79	-1.04003	1.56e-08	7.33e-07
MELO3C015338	196.369	1.29883	1.58e-08	7.4e-07
MELO3C012173	1264.61	1.09294	1.59e-08	7.42e-07
MELO3C003275	89.8328	2.62448	1.65e-08	7.65e-07
MELO3C004176	70.021	1.52687	1.68e-08	7.76e-07
MELO3C008403	610.244	-1.03527	1.68e-08	7.76e-07
MELO3C007328	325.705	-1.08814	1.81e-08	8.29e-07
MELO3C022034	37.6878	-2.65778	1.94e-08	8.87e-07
MELO3C026581	848.999	-1.16411	1.97e-08	9e-07
MELO3C017956	284.626	1.00375	2e-08	9.09e-07
MELO3C015864	1050.74	1.10986	2e-08	9.09e-07
MELO3C024724	221.31	-1.58604	2.09e-08	9.36e-07
MELO3C012248	54.2372	-3.30891	2.18e-08	9.77e-07
MELO3C020945	216.86	1.08545	2.23e-08	9.95e-07
MELO3C022302	32463.7	-1.12995	2.3e-08	1.02e-06
MELO3C018480	505.135	1.03783	2.3e-08	1.02e-06
MELO3C013002	372.565	1.02344	2.35e-08	1.04e-06
MELO3C020892	22.3955	4.35736	2.41e-08	1.07e-06
MELO3C010866	10454.5	-1.06019	2.48e-08	1.09e-06
MELO3C007072	315.477	-1.17694	2.49e-08	1.09e-06
MELO3C000117	28543.2	-1.0857	2.55e-08	1.12e-06
MELO3C022377	127.634	-7.91854	2.57e-08	1.13e-06
MELO3C008196	26.3708	-7.53212	2.88e-08	1.26e-06
MELO3C018631	924.306	-1.50603	3.08e-08	1.34e-06
MELO3C009363	3506.42	-1.25136	3.16e-08	1.37e-06
MELO3C022791	500.051	-2.57879	3.2e-08	1.38e-06
MELO3C014632	42.2953	4.58257	3.45e-08	1.48e-06
MELO3C014367	22.6274	5.15352	3.63e-08	1.55e-06
Novel01269	298.354	-1.30675	3.63e-08	1.55e-06
MELO3C009673	242.891	-1.02655	3.74e-08	1.59e-06
MELO3C015243	133.017	1.0791	3.78e-08	1.61e-06
MELO3C014593	393.894	-1.23414	3.84e-08	1.63e-06
MELO3C005388	3665.8	-1.3884	3.87e-08	1.64e-06
Novel00468	450.034	-1.04524	3.97e-08	1.68e-06
MELO3C001553	209.016	-1.08285	4.04e-08	1.7e-06
MELO3C018930	7924.58	-1.05568	4.14e-08	1.74e-06
MELO3C022596	218.395	1.14147	4.21e-08	1.76e-06
MELO3C001301	10.7472	-7.20817	4.43e-08	1.85e-06
MELO3C009683	638.27	-1.07662	4.6e-08	1.91e-06
MELO3C002060	538.4	1.09016	4.91e-08	2.03e-06
MELO3C005934	104.151	1.41683	4.99e-08	2.05e-06
MELO3C022736	58.2021	3.26263	5.13e-08	2.1e-06
MELO3C026781	1353.27	1.64656	5.44e-08	2.22e-06
MELO3C005700	1550.59	-1.19986	5.56e-08	2.26e-06
MELO3C017740	1672.09	-1.35866	5.66e-08	2.29e-06
Novel01203	100.305	-2.06668	5.84e-08	2.36e-06
MELO3C003578	381.958	-1.01496	6.06e-08	2.42e-06
Novel00810	130.195	-1.18177	6.18e-08	2.47e-06
MELO3C026260	1811.5	-1.16689	6.36e-08	2.52e-06
MELO3C009168	10155.2	-1.16975	6.44e-08	2.55e-06
MELO3C020952	6102.03	-1.04159	6.47e-08	2.56e-06
MELO3C019365	608.75	-1.02168	6.62e-08	2.61e-06
MELO3C023932	156.063	1.31298	6.67e-08	2.62e-06
MELO3C012157	96.1261	1.61434	6.68e-08	2.62e-06
MELO3C008442	14.8821	7.01343	7.03e-08	2.73e-06
MELO3C014630	3676.03	5.64421	7.05e-08	2.74e-06
MELO3C008804	104.669	-1.49957	7.14e-08	2.76e-06
MELO3C011299	2672.72	-1.10292	7.68e-08	2.96e-06
MELO3C018366	92.5385	1.66898	7.71e-08	2.97e-06
MELO3C025780	246.078	-1.06938	7.85e-08	3.01e-06
MELO3C022176	1917.29	1.21544	7.89e-08	3.02e-06
MELO3C024412	61.2692	-2.07956	8.87e-08	3.39e-06
MELO3C013852	278.604	-1.21368	9.07e-08	3.45e-06
Novel00766	15.1165	-3.93535	9.15e-08	3.47e-06
MELO3C016473	2097.19	-1.1444	9.56e-08	3.6e-06
MELO3C023889	2869.44	-1.73083	1e-07	3.77e-06
MELO3C023673	136.495	-1.26976	1.01e-07	3.79e-06
Novel00916	53.8475	-1.57376	1.04e-07	3.89e-06
MELO3C005085	56.2519	-1.6848	1.2e-07	4.45e-06
MELO3C005763	12731.5	-1.16268	1.2e-07	4.45e-06
Novel00594	11.994	-7.35999	1.24e-07	4.57e-06
MELO3C005297	3176.83	-1.00836	1.26e-07	4.64e-06
MELO3C005736	7410.84	-1.47497	1.27e-07	4.67e-06
MELO3C018031	532.484	1.51453	1.3e-07	4.77e-06
MELO3C024223	30.1833	2.49123	1.31e-07	4.8e-06
MELO3C004184	263.127	-1.10585	1.33e-07	4.89e-06
Novel00258	79.528	-1.48989	1.35e-07	4.92e-06
MELO3C004513	397.557	1.25778	1.38e-07	5.02e-06
Novel00336	103.511	-1.64897	1.51e-07	5.45e-06
MELO3C000515	25.6034	5.93859	1.64e-07	5.85e-06
MELO3C014944	527.214	-1.04294	1.65e-07	5.88e-06
MELO3C020192	3568.06	-1.31831	1.72e-07	6.11e-06
MELO3C013350	45430.4	-1.17854	1.75e-07	6.22e-06
MELO3C002347	295.029	1.07043	1.81e-07	6.39e-06
MELO3C008350	348.088	-1.228	1.85e-07	6.54e-06
MELO3C009387	868.741	-1.09947	1.88e-07	6.65e-06
Novel00089	12.0172	-7.37119	1.93e-07	6.77e-06
MELO3C022177	4287.12	1.00956	1.94e-07	6.82e-06
MELO3C018303	130.26	-1.13817	1.99e-07	6.96e-06
MELO3C011366	587.821	1.94006	2.07e-07	7.23e-06
MELO3C025855	12000.4	-1.92702	2.08e-07	7.26e-06
MELO3C020745	1385.83	-1.21659	2.1e-07	7.31e-06
MELO3C015092	16.9516	-3.43434	2.21e-07	7.69e-06
MELO3C016351	6981.75	-1.16494	2.28e-07	7.89e-06
MELO3C002022	1016.5	1.08849	2.28e-07	7.89e-06
MELO3C015140	57.3566	-2.20229	2.38e-07	8.19e-06
MELO3C024595	18.5282	-3.54061	2.59e-07	8.85e-06
MELO3C002119	7662.1	-1.05696	2.62e-07	8.92e-06
MELO3C013203	9230.55	-1.62396	2.64e-07	8.98e-06
MELO3C003218	7480.79	1.12893	2.65e-07	9.01e-06
MELO3C014660	225.134	1.16618	2.65e-07	9.01e-06
MELO3C011013	1193.52	-1.189	2.72e-07	9.23e-06
MELO3C015740	150.803	1.76141	2.87e-07	9.65e-06
Novel01355	72.0767	-1.27244	2.88e-07	9.65e-06
MELO3C017830	254.025	1.12695	2.93e-07	9.8e-06
MELO3C021955	101.709	-1.50032	2.96e-07	9.88e-06
Novel01178	175.623	-1.10988	3.03e-07	1.01e-05
MELO3C020281	10.0217	-7.11329	3.03e-07	1.01e-05
MELO3C021194	34.9555	-1.89777	3.3e-07	1.09e-05
Novel00603	637.087	-1.27189	3.37e-07	1.11e-05
Novel00379	16.5694	-4.92387	3.4e-07	1.12e-05
MELO3C007849	93.2902	-2.68535	3.4e-07	1.12e-05
MELO3C013862	679.159	-1.10642	3.43e-07	1.12e-05
MELO3C008244	612.439	1.18448	3.51e-07	1.15e-05
MELO3C012936	775.954	-1.78281	3.56e-07	1.16e-05
MELO3C004281	98.75	1.26941	3.66e-07	1.19e-05
MELO3C012339	638.199	-1.20277	4.19e-07	1.36e-05
MELO3C003284	202.84	-1.34022	4.28e-07	1.38e-05
MELO3C005710	407.25	-2.49275	4.4e-07	1.42e-05
MELO3C018190	120.141	-1.0709	4.51e-07	1.45e-05
Novel00437	22.545	3.46167	4.74e-07	1.52e-05
MELO3C014657	47.4597	1.79878	4.76e-07	1.52e-05
MELO3C006806	136.294	-1.65937	4.8e-07	1.53e-05
MELO3C011240	1718.72	-1.26733	4.86e-07	1.54e-05
MELO3C024271	82.0975	-3.16078	5.16e-07	1.63e-05
MELO3C013086	625.524	-1.20328	5.54e-07	1.74e-05
MELO3C006001	3306.95	-1.15306	5.94e-07	1.86e-05
MELO3C018473	135.792	1.23889	6.44e-07	1.98e-05
MELO3C015079	178.246	1.15893	6.84e-07	2.09e-05
MELO3C002147	365.925	-1.15415	6.85e-07	2.09e-05
MELO3C005849	917.74	1.00065	7.04e-07	2.15e-05
MELO3C014631	32.1288	-3.07752	7.08e-07	2.16e-05
MELO3C009210	2232.68	-1.24729	7.27e-07	2.21e-05
MELO3C008158	966.384	-1.15889	7.32e-07	2.22e-05
MELO3C000580	8.21037	-6.81452	7.33e-07	2.22e-05
MELO3C011016	3625.53	1.23304	7.37e-07	2.22e-05
Novel00450	9.48644	-7.02775	7.37e-07	2.22e-05
MELO3C020146	488.488	-1.04921	7.76e-07	2.32e-05
MELO3C022429	2333.49	3.38722	7.87e-07	2.35e-05
MELO3C015343	34.4643	2.26408	8.23e-07	2.45e-05
MELO3C023503	149.13	-1.88666	8.51e-07	2.53e-05
Novel01205	7.76453	-6.73475	8.84e-07	2.6e-05
MELO3C014361	5067.78	-1.19571	8.88e-07	2.61e-05
MELO3C011100	913.458	1.52514	8.95e-07	2.62e-05
MELO3C008890	883.99	1.01442	9.15e-07	2.67e-05
Novel00547	26.6994	2.2851	9.34e-07	2.71e-05
MELO3C026575	665.129	1.21177	9.98e-07	2.88e-05
MELO3C007949	12567.7	-1.16277	1e-06	2.88e-05
MELO3C024316	52.2089	-1.63706	1.03e-06	2.95e-05
MELO3C006410	228.698	-1.58358	1.04e-06	2.98e-05
MELO3C018729	50.1183	1.61836	1.07e-06	3.08e-05
MELO3C002076	22.4813	-2.46261	1.12e-06	3.18e-05
MELO3C010047	19.3221	-2.51227	1.13e-06	3.22e-05
MELO3C011750	227.368	-1.35153	1.15e-06	3.27e-05
Novel00668	122.706	-1.29594	1.17e-06	3.31e-05
Novel00056	7.42161	-6.67475	1.23e-06	3.46e-05
MELO3C005829	881.369	-1.18751	1.28e-06	3.59e-05
Novel00228	35.6157	-1.79963	1.35e-06	3.75e-05
MELO3C014144	335.628	-1.0867	1.39e-06	3.87e-05
Novel01471	23.9198	-2.51175	1.41e-06	3.89e-05
MELO3C018330	164.477	-1.11774	1.42e-06	3.92e-05
MELO3C006945	571.627	1.04384	1.46e-06	4.03e-05
MELO3C009500	76.22	-1.42602	1.46e-06	4.03e-05
MELO3C001561	195.257	1.69251	1.48e-06	4.07e-05
MELO3C018719	48.7083	4.53107	1.49e-06	4.1e-05
MELO3C023273	167.745	1.22396	1.63e-06	4.45e-05
MELO3C005719	335.072	-1.13178	1.64e-06	4.47e-05
Novel01420	80.0434	-1.26705	1.68e-06	4.55e-05
MELO3C003118	1161.49	-1.02501	1.76e-06	4.75e-05
MELO3C015151	22704.8	-1.16676	1.86e-06	4.99e-05
MELO3C018425	114.041	1.12263	1.86e-06	4.99e-05
MELO3C004500	7.17709	-6.62793	1.89e-06	5.05e-05
MELO3C018580	30.189	7.06256	1.91e-06	5.1e-05
MELO3C005650	269.406	1.0514	1.93e-06	5.13e-05
MELO3C018630	84.964	-1.5762	1.94e-06	5.16e-05
MELO3C010747	197.127	1.07395	1.94e-06	5.16e-05
Novel00219	10.1354	6.45868	1.96e-06	5.2e-05
Novel01291	18.9468	-2.53786	1.98e-06	5.24e-05
MELO3C000792	321.694	-1.84782	2e-06	5.29e-05
MELO3C018188	1562.78	-1.04557	2.03e-06	5.38e-05
MELO3C020617	163.345	-1.65837	2.11e-06	5.54e-05
Novel00620	17.3898	-3.95622	2.15e-06	5.63e-05
MELO3C005210	30.2733	2.01542	2.21e-06	5.75e-05
MELO3C004593	277.477	-1.23215	2.25e-06	5.83e-05
Novel00660	149.405	-1.57316	2.28e-06	5.89e-05
MELO3C017182	2755.64	-1.01372	2.31e-06	5.97e-05
MELO3C010730	153.965	1.89869	2.36e-06	6.04e-05
MELO3C006885	441.747	-1.32992	2.47e-06	6.29e-05
MELO3C002629	142.528	1.33494	2.47e-06	6.29e-05
MELO3C016114	87.673	1.14654	2.49e-06	6.3e-05
MELO3C006562	436.069	1.98618	2.49e-06	6.31e-05
Novel01424	12.0903	-4.12375	2.5e-06	6.32e-05
MELO3C017630	608.855	1.54071	2.54e-06	6.39e-05
MELO3C021951	425.835	-1.20707	2.54e-06	6.39e-05
Novel00941	7.49694	-6.69279	2.54e-06	6.39e-05
MELO3C020298	246.537	1.07337	2.59e-06	6.49e-05
MELO3C023619	16.9707	-4.62793	2.65e-06	6.62e-05
MELO3C005137	188.077	1.22663	2.69e-06	6.68e-05
MELO3C009422	28.8933	2.51265	2.72e-06	6.76e-05
MELO3C019231	140.929	-1.54133	2.75e-06	6.81e-05
MELO3C002925	12.6133	-7.43703	2.76e-06	6.82e-05
Novel01437	16.2173	5.2661	2.76e-06	6.82e-05
MELO3C009188	369.203	-1.04109	2.78e-06	6.86e-05
Novel00757	142.393	-1.21964	3.02e-06	7.43e-05
MELO3C027047	250.972	1.0854	3.03e-06	7.43e-05
MELO3C018317	100.674	1.54536	3.07e-06	7.53e-05
MELO3C005809	614.874	-1.05856	3.07e-06	7.53e-05
MELO3C026588	105.783	1.12561	3.1e-06	7.57e-05
MELO3C024484	209.23	1.13694	3.16e-06	7.68e-05
MELO3C015964	79.8257	2.07804	3.29e-06	7.97e-05
MELO3C015015	6.69071	-6.52131	3.41e-06	8.21e-05
MELO3C011290	17.2678	-2.73604	3.44e-06	8.26e-05
MELO3C014343	50.4659	1.64452	3.44e-06	8.26e-05
MELO3C002795	31.2867	-2.47516	3.44e-06	8.26e-05
MELO3C009231	652.912	-1.24166	3.49e-06	8.36e-05
MELO3C016728	110.676	1.0679	3.5e-06	8.36e-05
MELO3C005237	59.7945	-1.46478	3.56e-06	8.47e-05
MELO3C025865	9395.91	-1.28041	3.58e-06	8.5e-05
Novel01322	8.52907	6.21253	3.67e-06	8.68e-05
MELO3C012004	180.926	2.30358	3.84e-06	9.07e-05
MELO3C000527	8.42383	6.19399	3.87e-06	9.11e-05
Novel01417	8.42717	6.19444	3.88e-06	9.11e-05
Novel01258	8.97398	6.28479	4e-06	9.37e-05
MELO3C025807	70.6692	-1.32239	4.04e-06	9.44e-05
MELO3C017116	1530.01	-1.11498	4.24e-06	9.85e-05
MELO3C009748	312.67	1.15755	4.26e-06	9.9e-05
MELO3C009871	520.908	1.40141	4.35e-06	0.000100976
Novel01079	12.6599	6.78224	4.36e-06	0.000101091
MELO3C009768	106.298	-2.16865	4.44e-06	0.000102333
MELO3C018878	3901.46	-1.04088	4.53e-06	0.0001042
MELO3C016427	3259.79	-1.57323	4.55e-06	0.000104442
MELO3C010754	93481.9	-1.27179	4.57e-06	0.000104565
MELO3C017147	79.1466	-1.3136	4.57e-06	0.000104565
MELO3C016426	6180.31	-1.66847	4.59e-06	0.00010485
MELO3C012348	1449.98	-1.22991	4.61e-06	0.000105025
MELO3C011391	71.5448	1.22656	4.61e-06	0.000105048
MELO3C003087	197.902	-1.04511	4.63e-06	0.00010538
MELO3C004352	2701.22	-1.10178	4.76e-06	0.00010771
MELO3C014579	22.4498	-2.24162	4.83e-06	0.000108943
MELO3C011536	6345.87	-1.16342	4.9e-06	0.000110186
MELO3C004282	137.091	1.0847	5e-06	0.000112355
MELO3C024498	65.1439	2.04365	5.03e-06	0.000112889
MELO3C007279	46.329	2.59055	5.17e-06	0.000115719
MELO3C020653	55.7267	2.13946	5.5e-06	0.00012178
MELO3C006438	345.145	-2.07055	5.51e-06	0.000121955
MELO3C015098	430.183	1.05467	5.64e-06	0.000124122
Novel00750	111.609	-1.17481	5.8e-06	0.000127412
MELO3C001181	299.522	2.38592	5.89e-06	0.000128889
MELO3C002028	663.212	-1.23342	5.99e-06	0.000130912
MELO3C007327	411.198	-1.03057	6e-06	0.000130912
MELO3C019236	141.039	1.16261	6e-06	0.000130912
MELO3C002941	61.6086	-2.15857	6.4e-06	0.00013829
MELO3C015213	50.8758	1.42231	6.41e-06	0.000138495
MELO3C004258	91.4951	-1.331	6.46e-06	0.000139278
Novel00898	70.3119	-1.3564	6.52e-06	0.000140191
MELO3C023286	140.433	-1.76181	6.53e-06	0.000140191
MELO3C007530	222.199	-1.02481	6.84e-06	0.000146072
MELO3C013057	878.523	1.69092	7.12e-06	0.000150947
Novel01293	6.03875	-6.37424	7.13e-06	0.000150947
MELO3C015045	1892.85	-1.08626	7.35e-06	0.000154809
MELO3C004244	106.827	2.64816	7.66e-06	0.000160058
Novel01104	55.6101	2.08467	7.67e-06	0.000160103
MELO3C015903	153.111	-1.37045	7.69e-06	0.000160384
MELO3C005359	111.977	1.23187	7.74e-06	0.000161235
MELO3C004346	40.1651	1.84528	7.78e-06	0.000161586
MELO3C003822	76.4665	-1.59197	7.91e-06	0.000163785
Novel01435	12.5168	5.78043	8.03e-06	0.000166203
MELO3C023879	525018	-1.18665	8.05e-06	0.000166447
MELO3C021743	101.777	-1.06254	8.09e-06	0.000167003
MELO3C012158	83.5079	1.18171	8.22e-06	0.000169368
MELO3C004054	171.575	2.0019	8.27e-06	0.000170272
MELO3C004180	303.346	1.1395	8.28e-06	0.000170272
Novel00621	19.8811	-2.95522	8.43e-06	0.000173019
MELO3C016375	3658.86	-1.01556	8.48e-06	0.000173755
MELO3C018422	181.53	-1.54541	8.49e-06	0.000173761
MELO3C014623	34.5825	-2.88311	8.58e-06	0.000175339
Novel01121	11.1039	-3.97705	8.77e-06	0.000178863
Novel00412	63.0188	1.62426	9.15e-06	0.000185556
MELO3C018008	222.459	4.32325	9.22e-06	0.000186732
MELO3C006538	117.931	1.45832	9.26e-06	0.000187517
MELO3C006819	340.564	1.54639	9.29e-06	0.000187893
MELO3C007942	2864.34	1.17011	9.43e-06	0.000190015
MELO3C001981	359.007	-1.03132	9.43e-06	0.000190015
MELO3C026807	2002.34	-1.0479	9.52e-06	0.000191298
MELO3C002855	15.5827	-2.58424	9.61e-06	0.000192883
Novel00797	100.997	-1.18159	9.92e-06	0.000198118
MELO3C006384	2482.98	-1.01778	9.96e-06	0.000198486
MELO3C014477	37.0598	2.42531	1.05e-05	0.000207753
MELO3C003810	7.40498	6.00702	1.05e-05	0.000207753
MELO3C014224	53.7646	-1.28397	1.05e-05	0.000208875
MELO3C017689	1797.22	-1.79483	1.08e-05	0.000214301
MELO3C014132	405.584	-1.17008	1.11e-05	0.00021828
MELO3C013118	16.2199	5.25154	1.12e-05	0.000219527
MELO3C001266	7.25334	5.97774	1.15e-05	0.000223361
MELO3C014313	7.69133	6.06442	1.21e-05	0.000233629
MELO3C003680	125.114	1.37307	1.21e-05	0.000234134
MELO3C021220	746.818	-1.39128	1.26e-05	0.000243287
MELO3C022554	71.9412	1.10828	1.29e-05	0.000247211
MELO3C018025	11826.4	1.25507	1.3e-05	0.000248158
MELO3C010778	1764.29	-1.13994	1.36e-05	0.000258108
MELO3C004920	1296.26	-1.26969	1.37e-05	0.000259351
MELO3C006672	7.0957	5.94681	1.38e-05	0.000260552
MELO3C001003	6.4726	-6.47373	1.46e-05	0.000273094
MELO3C018794	657.866	-1.34767	1.49e-05	0.000278852
MELO3C026468	1234.24	-1.09123	1.53e-05	0.000284015
MELO3C024378	3490.54	1.0867	1.56e-05	0.000289227
MELO3C004685	954.968	-1.3025	1.62e-05	0.000297412
MELO3C021457	206.567	1.06132	1.62e-05	0.000297414
MELO3C010748	145.661	1.52528	1.66e-05	0.000304454
MELO3C013953	17.672	3.25831	1.66e-05	0.000304454
Novel00655	12.3948	4.22964	1.7e-05	0.000310664
MELO3C015407	14095.5	1.11146	1.76e-05	0.000321027
MELO3C009306	1995.73	1.05028	1.77e-05	0.000322327
MELO3C021141	825.115	-1.23111	1.79e-05	0.000325013
MELO3C016769	51.914	-2.10112	1.79e-05	0.000325013
MELO3C006042	990.526	-1.13269	1.8e-05	0.000325298
MELO3C016263	1376.28	-1.01899	1.8e-05	0.000325298
MELO3C005099	60.3022	-1.90949	1.8e-05	0.000325346
MELO3C025383	120.286	-1.76671	1.85e-05	0.000333814
MELO3C005974	16.4236	3.57285	1.91e-05	0.000342462
MELO3C011125	139.287	-1.0238	1.95e-05	0.000348664
MELO3C011066	85.5966	-1.36993	1.97e-05	0.000351652
MELO3C026492	3021.88	-1.01191	2.03e-05	0.000360882
MELO3C025583	7.39973	-6.67412	2.04e-05	0.00036172
MELO3C012121	94.1612	1.25239	2.05e-05	0.000362494
MELO3C019595	1670.82	-1.06587	2.07e-05	0.000365937
MELO3C000668	60.4148	-1.58721	2.07e-05	0.000365937
MELO3C007870	372.82	-1.02729	2.09e-05	0.00036715
MELO3C013084	3243.94	-1.10731	2.09e-05	0.00036715
MELO3C018430	67.4444	1.61845	2.09e-05	0.000367343
MELO3C024143	85.7135	1.29404	2.23e-05	0.000389223
MELO3C022965	69.9283	1.28251	2.24e-05	0.000390551
MELO3C025508	5.70423	-6.29772	2.37e-05	0.00041128
MELO3C012325	23.9011	4.53826	2.44e-05	0.000420649
MELO3C003371	576.731	-1.14868	2.48e-05	0.000426286
MELO3C017060	223.812	1.42216	2.57e-05	0.000440207
MELO3C007966	14.6267	4.04591	2.58e-05	0.000440292
MELO3C014692	144.02	-1.81762	2.63e-05	0.000447392
MELO3C018830	51.6896	-1.65298	2.69e-05	0.00045654
MELO3C018381	6.92226	5.90873	2.79e-05	0.000470794
MELO3C014589	418.143	-1.00888	2.8e-05	0.000470951
MELO3C007657	84.1933	1.19183	2.82e-05	0.000474146
Novel01407	391.271	-1.39293	2.83e-05	0.000474146
Novel00581	8.07947	-5.80659	2.85e-05	0.000476927
Novel01419	40.3744	1.46095	2.85e-05	0.000476992
MELO3C013159	30.6031	1.88241	2.89e-05	0.000482999
MELO3C018498	122.365	1.40895	2.93e-05	0.000488402
Novel01399	11.958	-3.19836	2.96e-05	0.000492551
MELO3C026855	601.838	1.23461	2.98e-05	0.000495687
MELO3C000994	5.05133	-6.11384	3.11e-05	0.00051406
Novel00752	119.488	-1.12209	3.16e-05	0.00052067
Novel00856	102.118	-1.41752	3.17e-05	0.000521622
MELO3C020772	187.125	-1.47809	3.19e-05	0.000524282
MELO3C006420	158.633	1.08694	3.22e-05	0.00052814
MELO3C005817	2165.58	-1.25932	3.27e-05	0.000533763
MELO3C023543	133.293	-1.24036	3.27e-05	0.000533763
MELO3C015885	143.736	1.19152	3.3e-05	0.000538036
MELO3C015430	211.611	1.93694	3.33e-05	0.000542035
MELO3C020983	39.5815	1.60982	3.39e-05	0.000550289
MELO3C014282	4103.29	-1.02986	3.42e-05	0.000553354
MELO3C010897	102.812	1.00356	3.42e-05	0.000553359
MELO3C016518	58.2095	1.24692	3.43e-05	0.000553578
MELO3C011167	354.312	1.30328	3.52e-05	0.000564883
MELO3C011008	1710.31	1.30635	3.55e-05	0.000569515
MELO3C009126	148.481	-1.13014	3.59e-05	0.000573893
MELO3C005673	9248.47	1.04238	3.62e-05	0.000578097
MELO3C002131	229.232	1.20312	3.65e-05	0.000580979
MELO3C023621	15.6683	-5.2883	3.76e-05	0.000596804
MELO3C004080	9.17033	-4.03646	3.78e-05	0.00059825
MELO3C002975	64.0193	-1.36054	3.94e-05	0.000619773
MELO3C010736	38.7885	-1.88462	4.07e-05	0.000635927
MELO3C027212	78.0047	1.2729	4.13e-05	0.000643089
Novel01393	7.30538	-5.656	4.13e-05	0.000643089
MELO3C006678	152.987	1.36109	4.17e-05	0.000647735
MELO3C023118	6.50983	5.82404	4.22e-05	0.000655233
MELO3C019393	563.855	1.2469	4.26e-05	0.000659787
MELO3C022090	359.513	1.01346	4.32e-05	0.000666238
MELO3C000115	4.89414	-6.07704	4.34e-05	0.000668071
MELO3C005912	340.225	1.13598	4.39e-05	0.000673582
MELO3C022693	67.8057	1.53852	4.44e-05	0.000679217
MELO3C016739	95.8977	-1.05701	4.47e-05	0.000682903
Novel01065	54.3304	-1.15568	4.5e-05	0.00068505
Novel00740	22.6599	2.64996	4.55e-05	0.000691339
MELO3C017890	2007.25	-1.00872	4.55e-05	0.000691339
MELO3C001939	777.254	1.13667	4.58e-05	0.000696069
MELO3C024951	3600.72	-1.05648	4.64e-05	0.000703933
MELO3C010702	13.561	-2.44878	4.73e-05	0.000713717
MELO3C021980	5.14226	-6.1453	4.76e-05	0.000716534
Novel00831	35.7898	-1.49556	4.87e-05	0.000729242
MELO3C013962	116.259	1.5625	5.06e-05	0.000753579
MELO3C004454	147.438	1.14518	5.15e-05	0.000765794
MELO3C005818	2983.72	-1.66113	5.22e-05	0.000774427
MELO3C004927	56.7727	-2.01305	5.27e-05	0.000780409
MELO3C005623	20.5246	-2.07852	5.3e-05	0.000784524
MELO3C021842	323.202	1.06017	5.36e-05	0.000789953
MELO3C009569	35.4158	-1.45388	5.58e-05	0.000819929
MELO3C003095	412.411	-1.19708	5.84e-05	0.000853981
MELO3C015831	43.1237	3.29654	5.86e-05	0.000855522
MELO3C014345	415.74	1.09285	5.96e-05	0.000866785
MELO3C015691	34.064	-2.42772	6.05e-05	0.000876627
MELO3C003553	29.4111	2.06811	6.08e-05	0.000879354
MELO3C006166	44.119	1.82625	6.58e-05	0.000944189
MELO3C005256	14.2293	2.54996	6.59e-05	0.000944571
MELO3C006757	14.5866	-3.47242	6.61e-05	0.000946655
MELO3C023781	913.731	-1.07886	6.71e-05	0.000956576
MELO3C006673	373.537	-1.2298	6.73e-05	0.000958957
MELO3C006254	60.2937	1.28156	6.82e-05	0.000970919
MELO3C008100	21.0682	2.10299	6.83e-05	0.000971934
MELO3C006585	20231.4	-1.07083	6.86e-05	0.000975233
MELO3C010765	3004.51	1.38281	7.08e-05	0.00100109
MELO3C017741	140.391	-1.22422	7.39e-05	0.00103812
MELO3C004388	9400.18	-1.08433	7.53e-05	0.00105615
MELO3C023394	71.8405	-1.21027	7.65e-05	0.00106973
MELO3C024388	240.544	1.08828	7.7e-05	0.00107681
MELO3C012192	123.518	1.0593	7.78e-05	0.0010858
MELO3C003548	700.632	1.10863	8.02e-05	0.0011151
MELO3C001758	4.36817	-5.90736	8.23e-05	0.00114058
MELO3C018360	14.2635	-2.32876	8.25e-05	0.00114266
MELO3C004103	6.27321	5.76644	8.27e-05	0.00114355
MELO3C026947	377.682	1.28343	8.31e-05	0.00114721
MELO3C023490	70.9934	-1.05884	8.41e-05	0.00116073
MELO3C019522	74.5579	1.38366	8.49e-05	0.00117012
MELO3C005156	148.933	1.17466	8.53e-05	0.00117318
Novel00915	56.2787	-2.10986	8.54e-05	0.00117399
MELO3C022982	28.5385	2.22557	8.55e-05	0.00117541
Novel00261	75.6863	-1.8912	8.72e-05	0.00119543
MELO3C012249	42.8571	-2.89591	8.72e-05	0.00119543
Novel01166	71.4219	-1.42617	8.75e-05	0.00119705
MELO3C007449	39.641	-1.45216	8.87e-05	0.00120777
MELO3C024521	86.6684	1.19407	8.95e-05	0.0012161
MELO3C013618	234.644	-1.51418	9.36e-05	0.00126461
Novel00069	52.356	-1.09054	9.46e-05	0.00127789
MELO3C020705	109.901	1.11181	9.57e-05	0.00128917
MELO3C000199	152.407	1.34842	9.64e-05	0.0012988
MELO3C017160	70.9953	-1.05246	9.92e-05	0.00132952
Novel00334	16.7387	-2.24937	0.000100178	0.00133955
MELO3C000105	40.2861	1.44572	0.000100395	0.00134156
MELO3C016116	49.7031	1.28506	0.000100965	0.00134741
Novel00567	104.317	-1.14989	0.000101608	0.00135422
MELO3C017906	75.6916	1.09123	0.000103979	0.00137771
MELO3C008657	1371.9	-1.01082	0.00010475	0.00138522
MELO3C024168	43.0646	-1.34163	0.000106826	0.00140901
MELO3C013120	270.208	1.0847	0.000107015	0.00141058
MELO3C015798	3228.1	-1.41524	0.000108808	0.0014296
MELO3C016845	560.167	1.0286	0.000117191	0.00153183
MELO3C019441	3604.52	-1.04773	0.000118066	0.00154227
MELO3C008049	422.708	1.13583	0.000119539	0.00155852
MELO3C008891	87.8398	1.07138	0.000124297	0.00161366
MELO3C011591	23.7089	1.77495	0.000124393	0.00161366
MELO3C018601	74.1406	-1.14069	0.000126011	0.00163142
MELO3C003746	481.246	1.06768	0.000126441	0.00163594
MELO3C008033	466.239	1.18303	0.000127962	0.00165248
MELO3C011883	116.702	-1.61129	0.000128224	0.00165481
MELO3C014501	666.291	-1.06392	0.00013044	0.00168128
MELO3C009631	116.587	-1.67499	0.000131142	0.00168711
MELO3C003881	92.3273	1.78078	0.000131373	0.00168795
MELO3C006253	589.667	-1.08986	0.000132892	0.00170104
MELO3C012191	23.2813	1.82252	0.000133973	0.00171272
MELO3C012550	264.496	1.16902	0.00013515	0.00172452
Novel00405	50.0099	-1.26806	0.00013644	0.0017388
MELO3C004189	148.073	1.11435	0.000136593	0.00173966
MELO3C005405	1927.61	-1.04168	0.000138697	0.00176243
MELO3C010046	17.3388	-2.1655	0.000138727	0.00176243
MELO3C018873	180.803	1.37287	0.000139096	0.00176562
MELO3C017940	108.161	1.02263	0.000139152	0.00176562
MELO3C009211	27.5579	-2.08295	0.000139918	0.00177292
MELO3C005112	3213.75	-1.03358	0.000140213	0.00177356
MELO3C005748	300.576	1.15828	0.000140415	0.00177502
MELO3C014644	516.582	1.0632	0.000141459	0.0017871
MELO3C027162	4.24125	-5.85963	0.000142235	0.00179468
MELO3C018845	65.267	1.88394	0.000146354	0.00184323
MELO3C007140	213.545	1.13117	0.000146689	0.0018463
Novel00211	89.5893	-2.38201	0.000146919	0.00184806
MELO3C004936	42.0604	-1.5192	0.000147712	0.00185689
MELO3C019835	1975.15	1.16669	0.000149527	0.00187507
MELO3C018228	35.1172	1.61161	0.000150178	0.00188208
MELO3C010952	46.2302	1.7569	0.000151151	0.00189195
MELO3C002591	612.244	1.26323	0.000153262	0.00191249
MELO3C013430	145.892	1.13026	0.000153984	0.00192032
MELO3C006353	6659.86	-1.11283	0.000155652	0.00193993
MELO3C016586	4.81974	-6.0568	0.000158529	0.00197096
MELO3C023522	219.844	-1.41481	0.000159694	0.00198276
Novel00912	82.3904	1.03496	0.000159859	0.00198276
MELO3C008453	119.519	-1.23287	0.000161639	0.00200108
MELO3C014626	12.7356	-3.12441	0.000161967	0.00200392
MELO3C023204	28.4499	-1.75333	0.000165712	0.00204405
MELO3C022601	95.6961	1.00906	0.000167963	0.00206225
MELO3C010962	66.928	1.00961	0.000169556	0.00207762
MELO3C000487	3.93793	-5.75901	0.000172543	0.00210916
Novel01383	41.7191	-1.28405	0.000172993	0.00211338
MELO3C024545	54.2394	-1.83543	0.00017373	0.00211984
MELO3C023694	948.199	-1.03994	0.000176722	0.00215119
MELO3C008692	10.959	-3.04682	0.000178802	0.0021736
MELO3C023986	29.6229	1.6686	0.000188621	0.00227052
MELO3C012099	64.3686	2.79197	0.000191735	0.00230093
Novel00939	215.395	-1.23549	0.000193271	0.00231392
MELO3C018864	29.4568	-1.96633	0.00019514	0.00232996
MELO3C015352	30.3073	1.52743	0.000197111	0.00234884
MELO3C003191	15.2887	4.1025	0.000199561	0.00236833
MELO3C015696	126.689	-1.01258	0.000204378	0.00241705
MELO3C021545	372.473	-1.01285	0.000204759	0.00242015
MELO3C023354	138983	-1.002	0.000208674	0.00245928
MELO3C022704	514.244	1.17354	0.000209148	0.00246345
MELO3C016268	1006.24	-1.24291	0.000223141	0.00260865
Novel00552	29.6528	-1.48967	0.000224547	0.00261907
MELO3C016445	4.76707	5.37134	0.000228998	0.00266065
MELO3C014833	438.168	-1.35825	0.000234211	0.00271469
MELO3C023627	58.3687	1.52052	0.000236512	0.00273669
MELO3C014539	24.3508	1.94394	0.00023934	0.00276417
MELO3C016932	222.018	-1.18567	0.000242559	0.00278918
MELO3C009386	514.052	-1.11048	0.00024891	0.00284778
MELO3C025330	20.2312	-3.54075	0.000251254	0.00286891
MELO3C017013	47.048	1.58853	0.000251461	0.00286891
Novel01095	4.65949	-5.99691	0.000251966	0.00287306
MELO3C006241	94.405	1.16025	0.000255057	0.00290505
Novel00971	60.0732	1.14162	0.000255382	0.00290713
MELO3C024413	53.3858	-1.72894	0.000256338	0.00291312
MELO3C013847	549.862	1.46053	0.000262906	0.0029778
MELO3C008120	1908.29	1.43178	0.000264416	0.00298835
MELO3C004362	142.458	1.18861	0.000264424	0.00298835
Novel01083	280.822	-1.13308	0.000269107	0.0030338
MELO3C005549	4.71466	5.35762	0.000269191	0.0030338
MELO3C017568	125.967	-1.09168	0.000270413	0.00304237
MELO3C021693	35.4417	1.27119	0.000273921	0.00307297
MELO3C023393	11.3708	-2.49172	0.000274025	0.00307297
MELO3C018450	714.619	-1.02086	0.000283082	0.00316052
MELO3C019994	37.0394	1.60714	0.000284829	0.00317664
MELO3C014574	125.506	1.26384	0.000286376	0.00319214
Novel00253	60.3802	-1.2964	0.00028679	0.00319501
Novel00324	10.6559	-4.73815	0.000287675	0.00320312
MELO3C009884	255.309	1.21773	0.000288176	0.00320519
Novel00624	4.60308	5.32228	0.000291609	0.00323454
MELO3C018581	117.475	-1.36675	0.000292642	0.00324423
Novel00166	29.7152	1.40733	0.00029542	0.00326614
MELO3C016053	115.148	1.07721	0.000316618	0.00346996
Novel00616	67.4663	1.10042	0.000319701	0.00349812
MELO3C014547	4255.98	-1.0568	0.000321567	0.0035095
MELO3C022084	267.599	1.01021	0.000327247	0.00355624
MELO3C018875	53.9832	-1.02702	0.000331623	0.0035942
MELO3C007589	26.1313	-1.53326	0.000333988	0.00361599
MELO3C007138	459.652	1.12514	0.00033913	0.00365417
MELO3C024278	108.151	1.16726	0.000348923	0.00373821
MELO3C015396	88.7708	1.00922	0.000356727	0.00380553
MELO3C017507	361.081	-1.77058	0.000358491	0.00382234
MELO3C002693	39.6867	1.43409	0.000370947	0.00393865
MELO3C011309	46.6053	-1.73412	0.000377437	0.00399153
MELO3C009406	87.9061	-1.001	0.000382858	0.00404194
Novel00640	3.52328	-5.59859	0.000397416	0.00416331
MELO3C024389	33.3209	-2.21174	0.000398276	0.00416798
Novel00197	6.32599	-4.50725	0.0003989	0.00417236
Novel00373	10.671	-2.84467	0.000407263	0.00424458
MELO3C014479	31.9775	-1.30075	0.000410751	0.00427028
MELO3C010826	89.0934	-1.06611	0.000411412	0.00427171
MELO3C014812	35.0788	1.37234	0.000411544	0.00427171
Novel01350	18.7929	-1.79751	0.00041214	0.00427554
MELO3C013743	34.0135	-1.21051	0.000416289	0.00430341
Novel00427	22.2525	-2.21836	0.00042696	0.00438922
MELO3C010861	843.041	-1.05967	0.00043591	0.00446599
MELO3C020803	168.592	1.47944	0.000443715	0.00452945
MELO3C003808	49.6905	1.09639	0.000446086	0.00455137
Novel00456	114.296	-1.01547	0.000449946	0.00458616
MELO3C018968	35.2206	-2.05098	0.000455365	0.00463675
MELO3C009295	444.712	-1.26641	0.000460815	0.00468069
MELO3C012388	38.7585	1.44752	0.000468957	0.00475374
MELO3C023618	22.6293	-2.18481	0.000473587	0.00479354
MELO3C023647	242.718	1.68108	0.000492218	0.00495153
MELO3C007729	214.305	1.03404	0.000492357	0.00495153
MELO3C026451	1573.39	-1.17281	0.000493306	0.00495862
MELO3C025663	624.219	1.12886	0.000494834	0.00496895
MELO3C003460	53.438	1.41185	0.00049882	0.00499679
MELO3C009596	75.9466	1.5136	0.000504141	0.00504512
MELO3C008281	982.783	-1.46681	0.000507569	0.00507195
MELO3C003726	608.718	1.18236	0.00051496	0.00513825
MELO3C019221	199.251	-1.24239	0.000515847	0.00514206
MELO3C013805	41.0089	1.77633	0.000517712	0.0051556
Novel01364	68.2775	-1.45184	0.00052233	0.00519143
Novel00960	206.118	-1.36113	0.000524503	0.00521049
MELO3C020880	53.5827	1.58378	0.00052592	0.00522094
MELO3C006228	369.695	1.37575	0.000528717	0.00524212
MELO3C020816	1755.92	1.00008	0.000535675	0.005303
MELO3C025668	46.1706	1.24177	0.000538245	0.00532105
MELO3C013322	1203.02	-1.01014	0.000540488	0.00534063
MELO3C007619	16.9129	2.5196	0.00054154	0.00534843
MELO3C011271	5947.15	1.43825	0.000543922	0.00536935
MELO3C026266	7.16047	-3.28896	0.000548652	0.0054108
Novel00191	3.30996	-5.50894	0.000553017	0.0054433
MELO3C015768	12.3989	2.74425	0.000554895	0.00545652
MELO3C000273	9.05845	2.96945	0.000570193	0.00556929
MELO3C011348	27.5914	-2.13978	0.000578342	0.00564348
MELO3C015962	475.088	1.39448	0.000585892	0.00570349
MELO3C014314	4.58338	5.31663	0.000586667	0.00570659
Novel01323	41.2976	1.19115	0.000588377	0.00571947
MELO3C024886	820.959	-1.10105	0.000590151	0.00573094
Novel01463	21.8466	-2.51387	0.00059142	0.0057381
MELO3C008337	4.23528	5.20084	0.00059966	0.00578497
MELO3C027057	47.0277	-1.92645	0.000599967	0.00578519
MELO3C018090	58.9679	-1.24377	0.000620912	0.00594773
MELO3C022041	50.1983	-1.361	0.000621528	0.00595083
MELO3C005652	44.8245	1.71209	0.000631548	0.00603053
MELO3C027076	632.94	-1.18011	0.000638085	0.00607509
MELO3C026494	1310.33	1.04511	0.000643636	0.0061165
MELO3C005225	149.558	-1.85592	0.000647729	0.00614965
MELO3C015459	460.889	1.00862	0.000649031	0.00615915
MELO3C021211	19.9736	1.83637	0.00064984	0.00616395
MELO3C011032	19.3856	1.71699	0.000655829	0.00621141
Novel00399	49.2809	1.15287	0.000676294	0.00638106
MELO3C015482	24.5817	-1.56359	0.000677351	0.00638623
MELO3C000087	206.943	-1.02725	0.000680875	0.00641351
MELO3C019216	78.5992	-1.4139	0.000684658	0.00643427
MELO3C016938	12.4371	2.66693	0.000685904	0.00643903
MELO3C000016	233.502	1.63784	0.000685943	0.00643903
MELO3C009203	5167.23	1.06659	0.000686113	0.00643903
MELO3C002735	445.555	-1.24412	0.000689976	0.00646237
MELO3C018645	10.4412	-2.48581	0.000700297	0.006545
MELO3C008725	60.5186	1.05804	0.000703535	0.00656923
Novel01000	39.0148	-1.24552	0.000705458	0.00658416
MELO3C014805	34.5782	1.22144	0.000708829	0.00660957
MELO3C014131	53.4286	1.38208	0.000711223	0.00662886
MELO3C002341	499.699	1.04049	0.000725278	0.00673213
MELO3C002351	1291.9	1.05429	0.000737766	0.00682936
MELO3C005335	63.1259	-1.25443	0.000772938	0.00710329
MELO3C018728	10.4406	5.50774	0.000780001	0.00715206
MELO3C026623	996.318	1.02919	0.000790304	0.00722376
MELO3C014145	65.2853	-1.40881	0.000795825	0.00725794
MELO3C025700	13.2935	2.1139	0.000799088	0.00727792
MELO3C014520	23.5119	2.37785	0.000804011	0.00731295
Novel00491	73.5484	2.53235	0.000806638	0.00733029
MELO3C006067	21.3242	-2.22889	0.000809923	0.00735686
MELO3C022994	14.7787	2.02782	0.000817554	0.00739648
MELO3C027009	26.9822	-1.56114	0.00082237	0.00743345
MELO3C004801	537.162	-1.07244	0.000827498	0.00746986
MELO3C000157	169.114	1.06474	0.00083481	0.00752919
MELO3C003211	136.856	1.1271	0.00084382	0.0075997
MELO3C018301	5.93413	-4.43033	0.000864996	0.00776362
MELO3C014803	144.024	-1.182	0.000875399	0.0078522
MELO3C004142	70.2753	-1.03447	0.000879105	0.00787681
MELO3C022300	31.3998	1.67523	0.000885157	0.0079268
MELO3C022993	39.1831	2.28737	0.000888236	0.0079442
Novel00917	136.782	-1.18892	0.000893158	0.00798121
Novel00641	4.14883	5.17472	0.000900657	0.00803763
Novel00745	14.0855	-1.87906	0.000905769	0.00807328
MELO3C001489	35.6815	-1.53146	0.000915743	0.00814636
MELO3C012387	14.0667	-2.20692	0.00092372	0.00820304
MELO3C014624	33.6127	-2.70788	0.000924771	0.00820304
MELO3C026071	99.1461	-1.86113	0.000925747	0.00820759
MELO3C018882	33.2753	2.24933	0.000927497	0.00821595
MELO3C001234	387.147	-1.18508	0.000937132	0.00828268
MELO3C007774	1031.62	-1.37334	0.000965541	0.00847769
MELO3C012094	68.8812	-1.13474	0.000966057	0.00847769
MELO3C002747	28.5588	-1.43724	0.000966202	0.00847769
Novel01208	3.08104	-5.40755	0.000967188	0.00848268
MELO3C027015	3.38168	-5.54869	0.000971405	0.00851599
MELO3C006865	45.9718	1.94241	0.000979989	0.00858017
Novel00158	42.8717	1.43504	0.000989768	0.00865834
Novel00410	49.9357	1.03693	0.000995168	0.00870184
MELO3C021926	28.4334	2.43532	0.000995706	0.00870281
MELO3C018122	37.0077	-1.11252	0.00100874	0.00878282
MELO3C022160	18.5985	-2.09299	0.00101739	0.00884342
MELO3C001531	25.1714	-2.30271	0.00106343	0.00916878
MELO3C023126	3.27876	-5.49759	0.00106784	0.00919907
MELO3C011436	108.563	-1.16277	0.0011203	0.00954997
Novel00178	18.2379	-1.67973	0.00112489	0.0095811
Novel00008	32.1908	-1.34835	0.00113917	0.00968246
MELO3C011991	1459.12	-3.20676	0.00114071	0.00968654
MELO3C026842	81.8135	-1.07339	0.00114158	0.00968678
MELO3C007082	241.253	1.12339	0.0011533	0.0097659
MELO3C025714	8.59884	-2.64297	0.00118462	0.00998539
MELO3C017924	300.731	1.28781	0.00118749	0.00999717
Novel01290	13.3114	-2.02501	0.00121663	0.0102088
MELO3C013314	6.42429	-3.13691	0.00121936	0.0102192
MELO3C026370	348.802	-1.42699	0.00125901	0.0104895
MELO3C010865	12.5196	3.77624	0.00126486	0.0105267
MELO3C026265	12.8169	-1.86203	0.0012667	0.0105377
Novel00988	3.93072	-5.75679	0.00127349	0.0105726
MELO3C013018	5.56386	-5.26518	0.00128668	0.0106734
MELO3C018431	45.5594	1.13597	0.00130267	0.0107623
MELO3C026755	1284.62	1.24546	0.00130733	0.0107963
MELO3C002459	644.587	-1.52685	0.00131	0.010814
MELO3C002641	439.807	1.37357	0.00131708	0.010868
MELO3C023413	64.3977	1.18888	0.00132322	0.0109011
MELO3C009232	6.26398	-3.07792	0.00132746	0.0109271
MELO3C015941	3.66477	4.99425	0.0013369	0.0109782
MELO3C010875	4596.71	-1.2461	0.00134306	0.0110244
MELO3C020565	30.3383	-1.171	0.0013437	0.0110251
MELO3C009709	75.7488	1.02007	0.00136368	0.0111532
MELO3C006038	46.3439	-1.846	0.00137557	0.0112368
Novel01467	32.9139	1.90539	0.00140183	0.0114239
MELO3C017950	22.4495	-2.39462	0.00141088	0.0114793
MELO3C005356	290.951	-1.22892	0.00141496	0.0115032
MELO3C022760	27.8285	-1.39409	0.0014296	0.0116075
Novel00523	4.43325	-5.92069	0.00144658	0.0117182
Novel00347	69.4919	1.02398	0.00145079	0.0117383
MELO3C008409	36.3364	1.46465	0.00148869	0.012002
MELO3C002247	168.782	-1.73915	0.00151306	0.0121265
MELO3C015002	100.495	-1.27789	0.00154249	0.0123236
MELO3C019152	25.2145	1.60662	0.00158362	0.0125782
MELO3C002030	3762.1	1.0519	0.00158572	0.0125863
Novel01139	32.6806	1.20374	0.00160201	0.0126847
Novel01226	32.8198	1.15207	0.00161529	0.0127699
MELO3C014465	60.6661	1.83115	0.00162695	0.012843
MELO3C023220	1072.51	-1.25082	0.00164128	0.0129402
MELO3C011930	345.555	-1.25508	0.00166771	0.0131233
Novel00625	68.2054	-2.01047	0.00167509	0.0131661
MELO3C005456	50.7894	1.59625	0.00170181	0.0133272
MELO3C004694	22.0308	-1.44468	0.00171453	0.0134168
MELO3C021823	136.321	-1.49355	0.00171731	0.0134305
MELO3C007538	55.8158	-1.18549	0.0017409	0.0135785
Novel00678	7.58131	3.03217	0.0017577	0.013699
MELO3C014498	37.7403	1.129	0.00176287	0.0137312
Novel00016	26.0205	-1.26211	0.00178317	0.0138551
MELO3C004403	2.69759	-5.21276	0.00179895	0.0139564
MELO3C014638	8154.83	2.37545	0.00181999	0.0140698
MELO3C021600	16.3147	1.94528	0.00188377	0.0144657
MELO3C002863	196.863	1.49002	0.00189087	0.0145092
MELO3C013308	71.1554	1.48818	0.00189887	0.0145487
MELO3C012621	2.95771	-5.34084	0.0019116	0.0146242
MELO3C021367	45.1321	1.36052	0.00192695	0.014725
MELO3C020528	63.332	1.32895	0.00194086	0.0148036
MELO3C004249	5.21257	4.47946	0.00195888	0.0149076
MELO3C014491	6.77045	-3.22837	0.00196483	0.0149361
MELO3C014026	125.823	-1.7329	0.0019753	0.0149933
Novel00232	21.762	-1.59651	0.0019881	0.015068
Novel00813	49.3099	-1.08662	0.0019881	0.015068
MELO3C015071	16.3214	1.75616	0.00200203	0.0151623
MELO3C014965	14.5675	-2.56105	0.00200435	0.0151742
MELO3C026367	1804.94	-1.07159	0.00200732	0.0151857
Novel00494	41.2612	1.1865	0.00200791	0.0151857
MELO3C007590	1157.68	-1.18915	0.00200884	0.0151857
MELO3C026323	43.5145	-1.21718	0.00200885	0.0151857
MELO3C004248	4.10634	5.15653	0.00201684	0.0152404
MELO3C011980	109.482	-1.21904	0.00202145	0.0152696
MELO3C013146	60.9157	1.1637	0.00202718	0.0153072
Novel00112	34.2575	-1.65421	0.00202981	0.0153213
MELO3C006323	4.95594	4.39919	0.00204529	0.0154016
MELO3C021428	173.085	-1.43074	0.00214355	0.0159786
Novel01122	53.7253	1.5511	0.00214546	0.015987
MELO3C015902	149.345	-1.39997	0.00215161	0.0160269
MELO3C006464	45.1434	2.19723	0.00219278	0.0162799
MELO3C005502	95.5629	1.89047	0.00219798	0.0162948
MELO3C021934	713.263	1.00074	0.00224045	0.0165135
MELO3C020626	371.961	1.49301	0.00228017	0.0167577
MELO3C018449	189.679	-1.09098	0.00232134	0.0169608
MELO3C022633	30.1603	1.2807	0.00233462	0.0170349
MELO3C018423	379.473	-4.73435	0.00235458	0.0171498
Novel00054	60.7428	-1.19126	0.00235782	0.0171658
MELO3C017831	94.8064	-1.40077	0.00235846	0.0171658
MELO3C015852	20.1372	1.62058	0.00239932	0.0174197
MELO3C018499	3.38915	-5.53896	0.00240574	0.01746
MELO3C002038	15.5377	-1.62516	0.0024911	0.0179898
MELO3C013894	11.3401	-2.92557	0.00250132	0.0180335
MELO3C017631	241.511	-1.1794	0.00250157	0.0180335
MELO3C008894	64.0777	-1.56657	0.00253848	0.0182608
MELO3C018916	10.7688	-2.16168	0.00256889	0.0184469
MELO3C023462	15.1377	1.71371	0.00257137	0.0184524
MELO3C017170	20.6189	1.68669	0.00258331	0.0185309
MELO3C012162	410.075	-1.2488	0.00263238	0.0188298
MELO3C002109	60.0672	1.06041	0.00264782	0.0189203
MELO3C008724	52.1894	1.10256	0.0027042	0.0192489
MELO3C004562	47.5622	1.05366	0.00271822	0.0193284
MELO3C019557	32.2803	1.22168	0.00274631	0.0194959
MELO3C027370	95.0245	1.50186	0.00275681	0.0195482
MELO3C018355	25.4255	-1.38218	0.00278607	0.0197282
MELO3C006164	12.9505	2.22295	0.00279446	0.0197601
MELO3C002447	27.0209	1.72692	0.00281826	0.0199077
MELO3C011435	133.686	-1.42058	0.00285369	0.0201231
MELO3C012890	9.60123	2.23849	0.00288992	0.0203056
MELO3C013449	92.7463	-1.01426	0.00289054	0.0203056
MELO3C022564	2.53947	-5.12038	0.00291376	0.0204405
MELO3C024589	5.1123	-4.19381	0.00292725	0.0205281
MELO3C016943	119.826	1.78655	0.00295529	0.0207033
MELO3C014223	61.3398	-1.79927	0.00299488	0.020923
MELO3C018972	275.085	1.46834	0.00300279	0.0209496
MELO3C006616	322.383	-1.13098	0.00309583	0.0215102
MELO3C018604	35.1174	1.11617	0.00309994	0.0215315
MELO3C005712	52.6367	-1.37612	0.00313418	0.0217101
MELO3C004455	47.1179	2.27766	0.00315678	0.0218562
Novel00506	9.96672	3.07854	0.00317155	0.021925
MELO3C015640	10.5581	2.01974	0.00319742	0.0220432
MELO3C006427	191.955	1.18587	0.0032177	0.0221605
MELO3C007271	10.8679	-1.83901	0.00324995	0.0222996
MELO3C026734	307.862	1.06268	0.00327078	0.0224048
MELO3C011968	106.804	-1.11735	0.00327952	0.0224366
MELO3C021143	222.104	-1.26773	0.00328992	0.0224981
MELO3C014252	46.695	1.72798	0.00333735	0.0227765
MELO3C026173	42.7848	-1.30568	0.00341225	0.0231867
MELO3C003761	79.9424	-1.12674	0.00343258	0.0232704
MELO3C002667	23.6268	-1.83504	0.00343593	0.0232854
MELO3C004931	24.1996	-1.83765	0.00344699	0.0233294
MELO3C003226	63.1131	1.0188	0.0034726	0.023487
MELO3C011455	50.9922	1.0591	0.00350214	0.0236476
Novel00205	6.02913	-3.85324	0.00354679	0.0239253
MELO3C004404	2.84372	-5.29286	0.00357613	0.0240548
Novel00607	20.2268	-3.20463	0.00360237	0.024196
Novel00659	123.065	-1.12539	0.00363037	0.0243674
Novel00794	18.8553	1.6824	0.00363147	0.0243674
MELO3C018890	62.7411	-1.62924	0.00367108	0.0245842
MELO3C008331	39.7698	-1.67823	0.00368589	0.0246594
MELO3C003394	350.996	1.08019	0.00377006	0.0251234
Novel01107	53.6059	1.10604	0.00381443	0.0253115
MELO3C017583	248.132	1.06202	0.00381739	0.0253229
MELO3C014428	56.9427	1.08832	0.00387255	0.0256053
Novel00583	7.91147	-2.14975	0.00388499	0.0256793
MELO3C022244	25.4467	1.29014	0.00388922	0.0256989
MELO3C001026	21.0303	-1.4025	0.0039255	0.0258882
MELO3C022098	32.4892	2.44084	0.00393163	0.0259203
MELO3C011457	28.2796	-1.34702	0.00400069	0.0262481
MELO3C026089	17.6378	-1.92993	0.00400264	0.0262524
MELO3C014222	31.8073	-2.91951	0.00405243	0.0264682
Novel01442	36.4865	1.11273	0.00412717	0.026853
MELO3C019453	7.62341	-2.24691	0.00415023	0.0269772
MELO3C016768	56.8893	-1.11223	0.00417427	0.0271075
MELO3C015444	9.18657	2.6857	0.00418647	0.0271607
Novel00911	11.793	-3.77565	0.00423152	0.0274093
MELO3C002926	12.029	2.5918	0.0043024	0.0277997
MELO3C010587	129.994	-1.30684	0.00430392	0.0277997
MELO3C016782	459.954	1.04677	0.00433299	0.0279156
MELO3C002084	108.361	1.38021	0.00434901	0.0279746
MELO3C020732	55.5131	1.02097	0.00438126	0.0281358
MELO3C003737	28.6915	1.55409	0.00445891	0.0285642
Novel00617	41.5575	-1.15895	0.00457919	0.0292244
MELO3C012755	3.08557	-5.41855	0.00463607	0.0295183
MELO3C022498	13.9345	1.94327	0.00467727	0.0297293
MELO3C014076	6.74082	-3.19175	0.00468818	0.0297522
MELO3C017874	5.53297	-3.26149	0.00474145	0.0300247
MELO3C014323	34.0034	-1.19152	0.00475618	0.0300993
MELO3C017356	2923.05	-1.97399	0.00476544	0.030135
MELO3C014304	23.6151	-2.07148	0.00477724	0.0301857
MELO3C014813	470.199	-2.17199	0.00479918	0.0302774
MELO3C015478	10.3929	2.38527	0.00482066	0.030394
MELO3C002154	29.6273	-1.49282	0.00489452	0.0307455
MELO3C024096	416.723	2.30921	0.0049333	0.0309414
Novel00306	7.26732	2.56263	0.00496986	0.0311036
MELO3C004556	593.679	-1.00386	0.00502695	0.0313547
MELO3C006859	83.0582	-1.24833	0.00507339	0.0315249
MELO3C010846	608.251	1.18983	0.00507433	0.0315249
MELO3C020005	5444.24	1.14715	0.00513565	0.0318379
MELO3C022397	29.4593	-1.41267	0.0051528	0.0319248
MELO3C008271	21.3797	-1.52724	0.00521385	0.0322217
Novel01152	140.222	-10.9122	0.0052244	0.0322527
MELO3C017220	177.574	1.05232	0.00530377	0.0326713
Novel01190	17.4538	-2.22463	0.00539608	0.0331397
Novel00338	6.01455	-2.70465	0.00543021	0.0333192
MELO3C021825	46.8225	-1.00246	0.00548041	0.0335362
MELO3C005870	37.467	1.02442	0.00550176	0.0336366
MELO3C008013	6.04178	-4.45325	0.0055103	0.0336639
MELO3C016281	105.737	-1.1204	0.00551119	0.0336639
MELO3C011337	42.3466	1.29087	0.00551691	0.0336887
MELO3C023309	9.67569	-1.8309	0.00552786	0.0337252
MELO3C019849	24.6283	-1.14837	0.00553022	0.0337295
MELO3C026811	30.6086	1.31178	0.00555822	0.0338699
Novel01305	4.07112	4.10304	0.00556921	0.0339064
MELO3C009249	46.1972	-1.0379	0.00559434	0.0340094
Novel01010	30.9108	1.792	0.00570042	0.0345448
MELO3C018526	9.22866	1.98972	0.00570121	0.0345448
MELO3C024512	230.275	1.21269	0.00571275	0.0346045
MELO3C002555	156.063	1.03983	0.00575249	0.0348038
Novel00472	7.31318	-3.33281	0.00583648	0.0352283
MELO3C004554	74.1599	1.14372	0.0058365	0.0352283
MELO3C023802	66.9038	1.32674	0.00584122	0.0352463
MELO3C000589	13.4612	-1.64357	0.00584846	0.0352691
MELO3C008261	56.0695	1.12774	0.00585306	0.035276
Novel00604	3.12258	-4.39324	0.0058661	0.0353128
MELO3C022297	3.90113	4.04034	0.00588886	0.0354288
MELO3C005607	131.17	-1.06201	0.00589088	0.0354305
MELO3C006431	29.9542	-1.5239	0.00594996	0.0357307
MELO3C013304	3.23145	4.8085	0.00595132	0.0357307
MELO3C010972	116.889	1.46355	0.00603555	0.0361299
MELO3C022509	37.2966	1.14648	0.00606565	0.0362462
MELO3C018667	539.84	1.1694	0.00608798	0.0363582
Novel00002	8.60954	2.31261	0.00611241	0.0364507
MELO3C019234	181.995	-1.13029	0.00616497	0.036689
MELO3C018829	20.7362	-1.48837	0.00617291	0.036723
Novel01086	16.0075	-1.52768	0.00618471	0.0367611
Novel00473	6.96326	-2.47549	0.00618612	0.0367611
MELO3C025681	4.30355	4.18455	0.00625938	0.0370723
MELO3C016494	57.2964	3.74762	0.00642366	0.0378414
MELO3C010466	96.1546	1.32033	0.00648175	0.0381065
MELO3C025601	30.1231	1.51553	0.00648881	0.038126
MELO3C013523	12.5823	2.34437	0.00649477	0.038128
Novel00283	53.1708	-1.32202	0.00654261	0.0383536
MELO3C011550	41.1506	-1.03455	0.00659812	0.0386234
Novel00080	14.463	-1.5684	0.00661057	0.038674
MELO3C025708	41.0301	1.21979	0.0066222	0.0387309
MELO3C014290	43.8122	1.54351	0.00668434	0.0390159
MELO3C003451	4.53627	-4.02509	0.00670598	0.0391086
MELO3C012556	4.07747	4.10527	0.00675556	0.0393414
MELO3C017012	25.87	-1.16797	0.00682593	0.0396945
MELO3C014077	9.66462	-3.53777	0.00688268	0.039956
MELO3C014227	85.226	-1.04075	0.00693692	0.040248
MELO3C008431	3.09851	4.74775	0.00695564	0.0403336
MELO3C006499	2825.8	-1.7555	0.0069956	0.0405422
Novel00711	58.0337	1.76586	0.00704909	0.0407735
MELO3C019243	29.8534	1.03458	0.00704955	0.0407735
MELO3C015549	205.672	1.32911	0.00705153	0.0407735
MELO3C001500	9.57305	-2.17975	0.00712993	0.0411451
MELO3C015488	15.8493	-1.40176	0.00715065	0.0411859
MELO3C018664	120.242	1.05803	0.00715116	0.0411859
MELO3C010814	46.9722	1.09393	0.00727986	0.0417875
MELO3C007858	74.6048	-1.2458	0.00733617	0.0420493
MELO3C012189	13.3177	1.70009	0.00734628	0.0420835
MELO3C005031	2.98506	-4.33741	0.00741964	0.0424441
MELO3C007868	103.387	1.60955	0.00742436	0.0424562
MELO3C013257	26.411	1.33543	0.00743901	0.0424952
MELO3C006686	24.7462	-1.49593	0.00745827	0.0425694
MELO3C005962	2.32254	-4.99333	0.00746788	0.0425885
Novel01075	2.32254	-4.99333	0.00746788	0.0425885
Novel00623	26.277	-1.26147	0.00749318	0.0427088
MELO3C018464	19.2123	-2.60274	0.00757066	0.043042
MELO3C002720	8.26826	2.21315	0.00761609	0.0432159
MELO3C011855	50.7008	1.02598	0.00764235	0.0433287
MELO3C027227	32.2633	-1.25111	0.00767592	0.0434585
MELO3C002128	56.7398	1.27865	0.00770996	0.0436148
Novel00325	4.24459	-3.95578	0.00775905	0.0438316
MELO3C024439	205.726	-1.15373	0.00776835	0.0438477
MELO3C017739	6.94779	-2.48165	0.00783833	0.0441448
MELO3C026257	47.1332	1.09402	0.00784722	0.0441827
MELO3C005611	18.2851	-1.56402	0.00795339	0.0446078
MELO3C023461	37.232	1.27337	0.00797037	0.04466
MELO3C007848	16.9868	-1.6219	0.00797147	0.04466
MELO3C009425	307.045	2.16412	0.00797881	0.0446888
MELO3C025025	1915.96	2.37493	0.00800039	0.0447851
MELO3C010694	30.6813	-1.17634	0.00802764	0.0449129
MELO3C001321	3.63824	3.93362	0.00807208	0.0451147
MELO3C002976	11.7297	1.9162	0.00808701	0.0451706
MELO3C012108	561	1.09249	0.00810361	0.0452385
MELO3C016152	29.0056	1.77353	0.0081345	0.0453497
MELO3C018797	52.019	1.09841	0.00820912	0.0456898
MELO3C014463	13.2245	1.68576	0.00823222	0.0457933
MELO3C005556	181.275	1.01591	0.008307	0.0461379
MELO3C004975	32.9701	1.44643	0.00834285	0.0463075
MELO3C010882	24.1484	1.17963	0.00842398	0.0466605
MELO3C023567	3.74622	-3.75396	0.00847709	0.0468865
MELO3C003628	18.4232	1.33473	0.00848568	0.0469085
MELO3C007924	25.8844	1.12943	0.00857205	0.0472193
Novel01412	6.02127	-2.73352	0.00896808	0.0490032
MELO3C022261	8.94201	-1.93794	0.00897476	0.0490266
MELO3C013857	106.991	1.48651	0.00910839	0.0494966
MELO3C007377	19.062	1.78049	0.00916283	0.0497205
MELO3C014104	12.236	1.86328	0.00917784	0.0497622
Novel01333	23.7365	-1.53109	0.00919655	0.0498371

## Sheet: RT2 vs ST2
Differential expression gene description in RT2 vs ST2
Gene_id	baseMean	log2FoldChange	p-value	p-value adjusted
MELO3C023581	2289.95	3.24483	2.49e-132	5.18e-128
MELO3C021686	6454.8	11.7826	2.64e-101	2.74e-97
MELO3C004290	503.679	-4.82316	5.58e-98	3.87e-94
Novel01474	402.068	4.64217	6.52e-82	3.39e-78
MELO3C002608	665.274	-3.55419	9.88e-76	4.11e-72
MELO3C020268	2713.7	-2.7763	2.97e-59	1.03e-55
Novel00707	620.01	-2.71324	2.3e-55	6.81e-52
MELO3C016805	702.547	9.23839	3.08e-54	7.99e-51
MELO3C004313	425.752	-3.0926	6.94e-51	1.6e-47
Novel00888	156.387	4.65004	7.46e-43	1.55e-39
Novel00382	322.444	8.33625	1.35e-41	2.56e-38
MELO3C006685	247.189	6.27247	6.01e-41	9.38e-38
Novel01199	433.877	9.02775	6.05e-41	9.38e-38
MELO3C002192	257.19	5.98313	6.32e-41	9.38e-38
MELO3C000053	129.366	3.66482	3.72e-40	5.16e-37
MELO3C021100	239.268	3.19081	3.7e-39	4.81e-36
MELO3C021720	219.304	-3.11783	7.2e-39	8.79e-36
MELO3C018693	156.777	5.04168	1.04e-38	1.2e-35
Novel00015	120.693	4.58899	5.1e-38	5.58e-35
MELO3C018635	304.172	4.29671	1.45e-33	1.51e-30
MELO3C002031	108.678	-5.62598	1.15e-32	1.14e-29
MELO3C004147	127.743	5.39921	4.22e-31	3.98e-28
Novel01381	288.601	2.75451	1.57e-30	1.42e-27
Novel00893	97.1802	6.00206	3.89e-28	3.37e-25
MELO3C013119	132.785	4.91298	4.27e-28	3.55e-25
MELO3C020270	13008	-3.50087	1e-27	7.99e-25
MELO3C021831	222.996	-2.58795	1.45e-27	1.12e-24
Novel00993	101.657	3.57513	1.18e-26	8.75e-24
MELO3C023960	109.198	2.92019	1.27e-26	9.08e-24
MELO3C019140	198.192	2.38817	4.64e-26	3.21e-23
MELO3C016634	579.432	-12.6267	6.02e-26	4.03e-23
Novel00775	124.648	6.94839	6.33e-26	4.11e-23
MELO3C004302	219.223	2.28451	1.95e-25	1.23e-22
MELO3C012324	5065.76	-1.61858	3.82e-25	2.33e-22
Novel00367	184.663	2.76202	9.52e-25	5.65e-22
MELO3C004303	352.736	2.12682	1.19e-24	6.86e-22
MELO3C004289	437.517	-12.2215	1.99e-24	1.12e-21
MELO3C004317	164.664	7.94725	3.85e-24	2.1e-21
MELO3C002193	91.7756	5.4941	5.86e-24	3.12e-21
MELO3C002191	103.897	5.06342	8.3e-24	4.31e-21
MELO3C011443	105.482	4.37193	1.76e-23	8.75e-21
MELO3C010869	3083.4	2.94746	1.77e-23	8.75e-21
Novel01181	118.292	6.66262	2.23e-23	1.08e-20
MELO3C015643	4244.71	-2.52114	2.98e-23	1.41e-20
MELO3C024016	238.77	-1.92369	9.75e-23	4.5e-20
MELO3C000836	319.871	-11.7698	2.33e-22	1.05e-19
Novel00342	234.236	-11.3199	2.41e-21	1.07e-18
Novel00934	238.164	-11.3433	3.18e-21	1.38e-18
MELO3C026416	125.989	4.27611	5.07e-21	2.15e-18
Novel01270	214.495	-11.1927	7.17e-21	2.98e-18
MELO3C023027	480.576	2.46957	9.04e-21	3.68e-18
MELO3C012526	128.824	3.00808	1.57e-20	6.26e-18
Novel01088	89.7714	-4.08345	2.22e-20	8.7e-18
MELO3C024311	124.275	-3.70308	3e-20	1.15e-17
MELO3C018356	1714.33	-1.13417	3.4e-20	1.29e-17
MELO3C021708	1301.68	2.24999	3.7e-20	1.37e-17
Novel01077	76.7245	6.51939	5.07e-20	1.85e-17
MELO3C025324	361.131	1.73301	9.36e-20	3.35e-17
MELO3C005221	1185.4	1.40459	1.25e-19	4.41e-17
MELO3C014370	57.2922	5.07933	1.38e-19	4.78e-17
Novel00262	127.224	7.99097	1.81e-19	6.16e-17
Novel01349	170.312	10.8589	1.94e-19	6.5e-17
MELO3C027376	171.492	-10.8693	1.97e-19	6.51e-17
MELO3C006802	168.969	-10.848	2.07e-19	6.72e-17
Novel00010	259.915	-9.61281	2.41e-19	7.71e-17
MELO3C027142	159.797	-10.7678	2.52e-19	7.92e-17
MELO3C002685	63.8103	4.94446	2.96e-19	9.17e-17
Novel01429	157.771	-10.7493	3e-19	9.17e-17
Novel00186	284.696	10.6369	5.04e-19	1.52e-16
MELO3C000062	250.458	2.52092	7.4e-19	2.2e-16
MELO3C025807	60.8054	3.14914	9.51e-19	2.78e-16
MELO3C009926	1528.57	1.1936	1.06e-18	3.06e-16
MELO3C004311	268.816	1.77893	1.31e-18	3.74e-16
Novel01317	219.167	9.36254	2.27e-18	6.37e-16
Novel00716	97.4352	7.60062	2.3e-18	6.37e-16
MELO3C020515	4051.35	-1.726	2.95e-18	8.07e-16
Novel01324	128.143	-10.45	3.47e-18	9.35e-16
Novel01046	97.1647	-7.59647	3.96e-18	1.05e-15
MELO3C024721	134.574	-10.5211	4.25e-18	1.12e-15
Novel01157	122.714	-10.3875	5.64e-18	1.46e-15
MELO3C002190	548.384	1.96783	9.89e-18	2.54e-15
Novel00964	118.201	-10.3326	1.05e-17	2.65e-15
MELO3C013158	104.502	-10.1553	5.36e-17	1.34e-14
MELO3C004395	849.772	1.2613	5.54e-17	1.37e-14
MELO3C021688	6971.65	-1.91631	6.92e-17	1.69e-14
MELO3C021820	45.4277	4.57679	1.37e-16	3.32e-14
MELO3C022374	113.176	4.08694	2.17e-16	5.19e-14
MELO3C025317	3739.95	-2.34243	2.46e-16	5.79e-14
MELO3C005145	92.2603	9.97192	2.48e-16	5.79e-14
Novel00075	45.1076	-4.00408	3.08e-16	7.1e-14
MELO3C003929	311.23	1.3944	3.68e-16	8.4e-14
MELO3C020421	82.7017	-9.81715	4.57e-16	1.03e-13
MELO3C022295	487.418	-1.19084	6.13e-16	1.37e-13
Novel01375	76.3643	-9.70286	1.06e-15	2.34e-13
MELO3C011304	65.0197	7.01592	1.34e-15	2.94e-13
MELO3C023119	77.4442	-9.7221	1.37e-15	2.96e-13
Novel00160	72.9031	-9.63545	1.63e-15	3.48e-13
Novel00732	71.9574	-9.61649	1.88e-15	3.99e-13
MELO3C024900	1069.96	-1.23031	2.67e-15	5.54e-13
MELO3C005292	145.369	4.81838	2.67e-15	5.54e-13
MELO3C018340	39.9246	-4.52542	3.89e-15	7.99e-13
MELO3C014144	530.66	-2.03033	3.99e-15	8.13e-13
MELO3C003720	44.4664	-4.53387	5.02e-15	1.01e-12
MELO3C024317	93.909	-3.38998	7.44e-15	1.48e-12
Novel00991	167.745	1.54853	7.48e-15	1.48e-12
MELO3C003035	619.332	-1.68658	8.29e-15	1.63e-12
MELO3C002735	313.446	-2.01549	8.93e-15	1.73e-12
Novel00175	76.8422	-9.71046	9.1e-15	1.75e-12
MELO3C016451	69.2013	9.56045	9.44e-15	1.8e-12
Novel01366	119.39	9.38102	9.68e-15	1.83e-12
MELO3C022375	64.4275	2.65374	1.07e-14	1.99e-12
MELO3C004242	182.36	9.99305	1.23e-14	2.28e-12
Novel00351	106.205	-9.21435	1.87e-14	3.44e-12
MELO3C014369	44.1579	6.03204	2.13e-14	3.88e-12
Novel01201	87.5102	8.03501	2.19e-14	3.96e-12
MELO3C018522	55.1969	9.23128	4.04e-14	7.23e-12
MELO3C024400	161.879	2.21524	4.2e-14	7.45e-12
Novel01074	97.2736	9.08628	4.84e-14	8.53e-12
MELO3C004914	55.9314	-9.2524	5.2e-14	9.08e-12
Novel00125	58.5708	-9.32086	5.28e-14	9.13e-12
Novel01447	54.185	9.20419	5.58e-14	9.58e-12
Novel01413	50.8316	9.11425	7.14e-14	1.22e-11
MELO3C025473	1189.99	-1.24775	9.26e-14	1.56e-11
MELO3C024398	2308.94	1.77732	1.23e-13	2.05e-11
MELO3C026725	1921.6	1.25435	1.48e-13	2.46e-11
MELO3C021499	47.4785	9.01394	1.64e-13	2.71e-11
MELO3C026654	46.1282	-8.97571	3.15e-13	5.15e-11
Novel01085	39.355	5.53876	3.71e-13	6.02e-11
MELO3C014792	61.434	2.72335	4.51e-13	7.21e-11
Novel00220	48.4141	9.04499	4.6e-13	7.29e-11
MELO3C005612	171.789	-2.31802	4.69e-13	7.39e-11
MELO3C003680	161.357	-2.04595	5.44e-13	8.5e-11
Novel01325	40.9211	-8.80237	6.53e-13	1.01e-10
Novel00936	45.231	-8.9489	7.03e-13	1.08e-10
MELO3C023188	2392.61	1.41115	8.07e-13	1.23e-10
Novel00989	44.35	-6.46625	8.77e-13	1.33e-10
MELO3C021912	74.5679	-2.53957	1.6e-12	2.4e-10
MELO3C022377	48.3435	5.35688	1.74e-12	2.59e-10
MELO3C015221	781.493	3.63734	1.86e-12	2.75e-10
MELO3C024226	426.122	1.06668	1.87e-12	2.75e-10
Novel00039	162.528	1.90793	2.15e-12	3.15e-10
Novel00708	36.0716	8.61876	2.72e-12	3.95e-10
MELO3C023685	360.746	1.76663	2.8e-12	4.05e-10
Novel01204	37.8157	8.68509	2.93e-12	4.2e-10
MELO3C014631	59.1132	2.768	3.19e-12	4.54e-10
MELO3C013394	32.1608	-4.76723	3.79e-12	5.36e-10
Novel00681	61.6364	-8.42787	4.65e-12	6.53e-10
MELO3C004260	54.0228	-7.34955	5.76e-12	8.03e-10
Novel00362	60.2339	7.50024	6.45e-12	8.93e-10
Novel00137	417.191	-1.61978	6.77e-12	9.31e-10
MELO3C004584	418.632	-1.12707	7.77e-12	1.06e-09
Novel01272	94.8955	-1.92069	9.21e-12	1.25e-09
MELO3C000897	34.4898	-8.55417	9.92e-12	1.34e-09
MELO3C006039	52.9135	2.7709	1.05e-11	1.41e-09
MELO3C004261	30.9001	-8.39739	1.11e-11	1.48e-09
MELO3C008252	68.5072	3.33354	1.14e-11	1.5e-09
MELO3C007398	11255.2	-1.43389	1.35e-11	1.77e-09
MELO3C003164	68.8569	7.69068	1.39e-11	1.82e-09
MELO3C005209	336.777	-1.15749	1.52e-11	1.98e-09
Novel00090	53.0551	2.35261	1.67e-11	2.15e-09
MELO3C002941	69.1506	1.96782	1.7e-11	2.18e-09
MELO3C004259	179.022	-2.20816	2.06e-11	2.63e-09
MELO3C011604	41.3058	8.81411	2.14e-11	2.71e-09
MELO3C024263	2282.58	-2.1803	2.65e-11	3.34e-09
Novel01156	27.9784	8.25347	2.99e-11	3.75e-09
Novel00638	195.874	-1.76677	3.06e-11	3.81e-09
MELO3C022373	39.2984	5.55463	3.17e-11	3.91e-09
Novel00343	781.167	-1.43674	3.65e-11	4.49e-09
MELO3C005442	60.3414	2.8808	3.88e-11	4.75e-09
Novel00374	27.1641	8.20941	3.94e-11	4.79e-09
MELO3C017005	363.836	1.08939	4.61e-11	5.56e-09
MELO3C003191	27.1247	-8.21033	5.04e-11	6.06e-09
MELO3C003003	45.5195	-7.0829	5.48e-11	6.54e-09
MELO3C004499	43.0996	7.01242	5.7e-11	6.77e-09
Novel00223	28.7853	8.29444	5.77e-11	6.82e-09
MELO3C003584	83.4011	-2.02407	6.49e-11	7.62e-09
MELO3C021310	409.265	1.85559	6.69e-11	7.81e-09
MELO3C019221	167.802	-1.87656	9.05e-11	1.05e-08
MELO3C009944	232.12	-1.231	9.3e-11	1.07e-08
Novel01276	27.0938	-8.2097	9.44e-11	1.08e-08
Novel00057	108.513	2.13994	1.03e-10	1.18e-08
Novel00444	28.5767	8.28701	1.05e-10	1.19e-08
MELO3C013960	4422.08	-1.26706	1.06e-10	1.2e-08
MELO3C024223	43.5151	-3.62867	1.08e-10	1.21e-08
MELO3C004304	71.7077	2.26478	1.1e-10	1.23e-08
MELO3C020908	246.783	1.36305	1.12e-10	1.24e-08
MELO3C015140	38.4393	4.04884	1.6e-10	1.76e-08
MELO3C011167	319.731	-1.26423	1.63e-10	1.79e-08
Novel00359	35.9882	8.61203	1.64e-10	1.8e-08
Novel01141	24.3103	8.04954	1.7e-10	1.85e-08
MELO3C010889	1578.06	-1.26883	1.8e-10	1.95e-08
MELO3C008399	32.8405	-8.48665	2.36e-10	2.54e-08
MELO3C020123	1056.55	-1.55466	2.92e-10	3.13e-08
MELO3C022005	1504.38	1.39879	3.22e-10	3.43e-08
MELO3C021335	48.1872	-2.28493	3.56e-10	3.77e-08
MELO3C018342	24.5339	4.55535	4.06e-10	4.27e-08
MELO3C004494	47.567	3.55922	4.07e-10	4.27e-08
MELO3C014367	26.1595	-4.05259	4.45e-10	4.65e-08
MELO3C015910	168.323	-1.32181	4.49e-10	4.65e-08
MELO3C010314	10848.4	-1.01655	4.5e-10	4.65e-08
MELO3C005818	2227.95	-1.36645	4.65e-10	4.76e-08
MELO3C025583	24.0066	8.03532	5.11e-10	5.21e-08
MELO3C017100	3928.26	-1.33622	5.56e-10	5.64e-08
MELO3C002763	466.955	-1.23136	5.62e-10	5.66e-08
MELO3C001365	38.4042	-4.99959	5.74e-10	5.76e-08
Novel00060	35.3216	7.61812	6.71e-10	6.7e-08
MELO3C008436	26.78	-8.19331	6.92e-10	6.88e-08
Novel00731	41.2711	7.84241	7.62e-10	7.54e-08
MELO3C022376	86.4704	4.46492	8.04e-10	7.91e-08
MELO3C005933	31.6983	3.19304	9.49e-10	9.28e-08
Novel00013	20.0736	7.77087	9.52e-10	9.28e-08
MELO3C008442	21.1086	-7.84764	9.9e-10	9.61e-08
Novel00344	21.5254	7.87281	1.1e-09	1.06e-07
MELO3C000138	19.1325	7.70467	1.19e-09	1.14e-07
MELO3C009435	352.739	-1.02554	1.2e-09	1.15e-07
MELO3C014723	7439.99	1.01225	1.23e-09	1.17e-07
MELO3C019150	19.5834	-7.74132	1.3e-09	1.23e-07
Novel01484	126.085	-1.52266	1.37e-09	1.29e-07
MELO3C013057	1601.1	-1.88638	1.37e-09	1.29e-07
Novel00903	18.8134	-7.68105	1.48e-09	1.38e-07
MELO3C023220	1232.35	-1.60821	1.5e-09	1.39e-07
MELO3C000515	35.7832	-7.64322	1.74e-09	1.6e-07
MELO3C017559	594.336	-1.40997	1.89e-09	1.73e-07
MELO3C017673	1254.45	-1.19778	1.95e-09	1.78e-07
MELO3C004240	259.278	5.9165	2e-09	1.81e-07
Novel00954	31.5146	6.55211	2.03e-09	1.83e-07
MELO3C011290	27.3488	3.3275	2.2e-09	1.98e-07
Novel00059	19.5458	-7.73429	2.33e-09	2.08e-07
MELO3C022372	208.975	2.39259	2.33e-09	2.08e-07
Novel00892	175.546	1.32271	2.35e-09	2.09e-07
Novel00224	17.6516	7.58625	2.86e-09	2.53e-07
Novel00280	1111.24	-2.76887	2.91e-09	2.56e-07
MELO3C000200	2314.11	-2.79701	2.95e-09	2.57e-07
MELO3C003491	11518.5	-1.40238	3.27e-09	2.83e-07
MELO3C016285	253.302	-1.67143	3.56e-09	3.06e-07
MELO3C005099	139.851	2.44311	3.98e-09	3.42e-07
MELO3C014145	84.5192	-2.5482	4.07e-09	3.48e-07
MELO3C023618	40.5096	3.92541	4.14e-09	3.52e-07
MELO3C014491	24.5343	3.2555	4.2e-09	3.56e-07
MELO3C014853	139.169	1.49892	4.54e-09	3.83e-07
MELO3C018632	1759.77	-1.41937	4.94e-09	4.15e-07
MELO3C015002	224.413	1.97861	5.05e-09	4.23e-07
Novel01257	16.7985	-7.51986	5.55e-09	4.63e-07
MELO3C018634	29.5983	2.89401	5.69e-09	4.71e-07
MELO3C013618	174.886	-1.39512	5.88e-09	4.85e-07
Novel00752	112.152	1.43522	7.64e-09	6.27e-07
Novel00028	16.7102	7.50477	7.66e-09	6.27e-07
MELO3C007536	496.521	1.14557	8.43e-09	6.84e-07
MELO3C021959	322.406	1.36482	8.6e-09	6.95e-07
Novel01066	30.2413	7.39602	8.71e-09	7.01e-07
MELO3C004480	45.1883	2.49893	8.74e-09	7.01e-07
MELO3C005607	111.355	-1.93003	1.04e-08	8.3e-07
MELO3C018424	106.285	1.94295	1.13e-08	8.98e-07
MELO3C023673	123.297	1.48605	1.39e-08	1.11e-06
MELO3C005149	123.972	-1.5062	1.41e-08	1.11e-06
MELO3C011309	32.0899	2.62667	1.41e-08	1.11e-06
MELO3C005916	534.739	-1.01213	1.62e-08	1.27e-06
MELO3C001960	137.798	1.32614	1.73e-08	1.35e-06
MELO3C016459	382.085	-1.48071	1.73e-08	1.35e-06
MELO3C006560	329.631	1.54775	1.8e-08	1.4e-06
MELO3C012550	389.163	-2.75198	1.88e-08	1.45e-06
MELO3C022247	45.6492	3.18604	1.95e-08	1.5e-06
Novel01322	14.5084	-7.30588	2.47e-08	1.87e-06
MELO3C026870	26.6397	4.68589	2.47e-08	1.87e-06
Novel00347	121.881	-1.27664	2.52e-08	1.9e-06
MELO3C015223	30.136	3.10726	2.55e-08	1.92e-06
Novel01079	15.6555	-7.41941	2.55e-08	1.92e-06
Novel01461	25.7191	8.13071	2.64e-08	1.98e-06
MELO3C021981	106.116	1.32203	2.72e-08	2.02e-06
MELO3C004281	101.584	-1.42111	2.87e-08	2.13e-06
MELO3C003634	87.3542	1.75341	3.2e-08	2.37e-06
MELO3C000527	13.3851	-7.19161	3.36e-08	2.47e-06
MELO3C024339	25.4049	-3.66548	3.36e-08	2.47e-06
MELO3C026417	43.0662	4.7769	3.86e-08	2.81e-06
MELO3C018057	23.3568	7.01712	4.31e-08	3.13e-06
MELO3C018755	127.261	1.9131	4.9e-08	3.54e-06
MELO3C014547	3827.83	-1.23771	5.07e-08	3.64e-06
MELO3C000682	166.168	-1.16234	5.18e-08	3.71e-06
Novel00134	27.8606	3.25909	5.37e-08	3.83e-06
MELO3C025120	38.2021	3.2041	5.83e-08	4.15e-06
MELO3C003592	1971.49	1.95121	5.91e-08	4.19e-06
MELO3C010967	479.463	-1.47565	6.72e-08	4.74e-06
MELO3C003742	232.43	-1.37493	6.94e-08	4.89e-06
MELO3C008325	3431.91	-1.1444	7.14e-08	5e-06
MELO3C020757	84.2392	1.74192	7.24e-08	5.05e-06
Novel00873	13.4097	7.18874	7.61e-08	5.29e-06
MELO3C006859	140.855	1.54998	8.44e-08	5.84e-06
MELO3C022772	26658.3	-1.06231	9.38e-08	6.48e-06
MELO3C021478	1203.33	-1.21227	9.69e-08	6.67e-06
MELO3C004282	122.907	-1.33468	1.11e-07	7.59e-06
MELO3C018532	279.244	1.46829	1.17e-07	8.01e-06
Novel00544	19.0568	-3.93399	1.2e-07	8.16e-06
MELO3C013779	229.98	1.24719	1.35e-07	9.12e-06
MELO3C002447	79.0535	1.51449	1.35e-07	9.12e-06
Novel01417	12.9526	-7.14323	1.52e-07	1.02e-05
MELO3C024448	31.4434	2.65402	1.7e-07	1.14e-05
MELO3C018247	162.845	1.11244	1.89e-07	1.26e-05
Novel01258	10.9726	-6.90349	1.91e-07	1.27e-05
MELO3C005243	277.242	2.76774	2.07e-07	1.37e-05
MELO3C019216	63.6393	-1.55215	2.19e-07	1.44e-05
MELO3C018972	790.048	1.56961	2.26e-07	1.48e-05
MELO3C008214	292.472	1.90819	2.28e-07	1.49e-05
Novel00324	20.1102	6.79845	2.38e-07	1.55e-05
MELO3C002437	1808.15	1.05072	2.4e-07	1.56e-05
MELO3C015963	405.928	1.41921	2.63e-07	1.71e-05
MELO3C008885	10.704	6.86728	2.68e-07	1.73e-05
MELO3C021528	254.539	1.21947	3.02e-07	1.94e-05
MELO3C018058	12.5602	7.09101	3.1e-07	1.98e-05
MELO3C002443	22.3451	3.12256	3.12e-07	1.99e-05
MELO3C015171	187.39	3.01494	3.16e-07	2e-05
MELO3C023474	693.106	-1.22866	3.4e-07	2.15e-05
MELO3C001545	174.104	-1.53857	3.46e-07	2.18e-05
MELO3C003737	37.6769	-2.5631	3.5e-07	2.19e-05
MELO3C004433	2491.44	2.52721	3.91e-07	2.44e-05
MELO3C025536	897.704	-1.18631	3.93e-07	2.45e-05
MELO3C003686	68.2838	1.45712	4.02e-07	2.49e-05
MELO3C004321	21.9865	4.40175	4.13e-07	2.55e-05
MELO3C005932	337.864	2.50829	4.21e-07	2.59e-05
Novel00003	18.9933	-6.71904	4.27e-07	2.62e-05
MELO3C018479	1046.33	-1.01834	4.28e-07	2.62e-05
MELO3C024306	5854.62	1.00467	4.64e-07	2.82e-05
MELO3C006164	21.2044	-3.05171	4.69e-07	2.84e-05
Novel01471	24.4641	2.58385	4.75e-07	2.87e-05
Novel01293	9.95198	6.76033	4.97e-07	2.99e-05
Novel01140	19.5384	-5.87622	5.03e-07	3.02e-05
MELO3C002718	241.824	-1.11531	5.07e-07	3.03e-05
MELO3C014623	39.3768	2.34048	5.13e-07	3.05e-05
MELO3C001301	20.8106	6.85412	5.22e-07	3.1e-05
MELO3C003677	59.0665	-1.83853	5.72e-07	3.38e-05
MELO3C006168	425.084	-1.28867	5.82e-07	3.41e-05
MELO3C017507	194.754	-1.90776	6.71e-07	3.9e-05
MELO3C004327	230.665	-1.50012	6.78e-07	3.93e-05
MELO3C009234	39.395	6.89147	7.17e-07	4.15e-05
MELO3C013246	184.61	1.43599	7.31e-07	4.22e-05
MELO3C018830	35.7648	1.96244	7.4e-07	4.26e-05
Novel01435	9.42677	-6.68567	7.53e-07	4.31e-05
Novel00667	27.7112	-3.39747	8.07e-07	4.59e-05
MELO3C024256	311.008	-2.55405	8.92e-07	5.05e-05
MELO3C018789	94.0692	-1.61618	8.98e-07	5.07e-05
MELO3C010725	96.1629	-1.37555	9.06e-07	5.1e-05
MELO3C021473	199.726	-1.11116	9.22e-07	5.18e-05
MELO3C013120	435.717	-1.05804	9.66e-07	5.4e-05
MELO3C025814	25.47	3.2225	1.2e-06	6.62e-05
MELO3C004556	458.957	-1.12938	1.36e-06	7.48e-05
MELO3C009784	16.7263	-3.37319	1.38e-06	7.58e-05
MELO3C018862	5556.49	1.91613	1.49e-06	8.1e-05
MELO3C000994	8.67648	6.56119	1.52e-06	8.24e-05
MELO3C006564	601.004	1.96333	1.54e-06	8.34e-05
MELO3C026289	61.8411	7.51479	1.58e-06	8.53e-05
Novel00506	14.5511	-4.37344	1.6e-06	8.58e-05
MELO3C005275	1393.96	1.37472	1.63e-06	8.71e-05
MELO3C006254	81.6228	-1.96696	1.68e-06	8.95e-05
MELO3C017023	38682.4	-1.04361	1.76e-06	9.4e-05
MELO3C012181	53.6941	1.77001	1.79e-06	9.51e-05
MELO3C021825	48.975	1.73756	1.94e-06	0.000102516
MELO3C004597	847.789	1.0814	1.94e-06	0.000102516
MELO3C006678	80.3229	2.39101	1.96e-06	0.000103236
MELO3C005934	127.553	-1.21784	1.97e-06	0.000103498
MELO3C010907	395.564	-1.19163	2e-06	0.000104886
MELO3C011298	59.1286	-1.4743	2.08e-06	0.000108772
MELO3C022459	292.449	2.1426	2.09e-06	0.000108994
MELO3C006166	52.3486	-2.12945	2.09e-06	0.000108994
MELO3C026370	82.4538	-2.20901	2.17e-06	0.000112785
MELO3C017974	147.808	-1.62081	2.19e-06	0.000113234
MELO3C014959	16.9159	4.6374	2.19e-06	0.000113234
MELO3C014872	173.13	-1.45599	2.21e-06	0.000114092
MELO3C015316	229.134	-1.08	2.23e-06	0.000114297
MELO3C017588	1941.25	-1.06345	2.29e-06	0.000117122
MELO3C004920	1197.68	-1.90618	2.31e-06	0.000117907
MELO3C000922	417.709	-1.14067	2.39e-06	0.000121359
MELO3C017581	13431.2	-1.02466	2.41e-06	0.000122282
MELO3C015092	16.4644	4.58539	2.47e-06	0.000124966
MELO3C013711	66.7879	-3.65799	2.6e-06	0.000130916
Novel00899	132.05	-1.13044	2.61e-06	0.000131196
Novel00641	7.98365	-6.4446	2.74e-06	0.000137097
MELO3C020971	52.4952	-2.28571	2.76e-06	0.000137653
MELO3C014564	168.153	1.35998	2.85e-06	0.000141923
MELO3C018473	179.12	-1.24252	2.89e-06	0.000143409
MELO3C023408	292.772	2.62169	2.99e-06	0.000148225
MELO3C005260	323.012	1.42678	3.05e-06	0.000150505
MELO3C011913	723.387	1.59955	3.09e-06	0.000151881
MELO3C002943	288.47	-1.5999	3.23e-06	0.00015871
MELO3C005751	1178.86	-1.20868	3.31e-06	0.000162283
MELO3C002695	308.707	-1.17996	3.34e-06	0.000163471
MELO3C022736	29.9718	-2.22661	4.19e-06	0.000203703
MELO3C017671	1526.91	-1.12501	4.56e-06	0.000220734
MELO3C023947	961.119	1.11858	4.73e-06	0.00022826
MELO3C018362	80.8063	-1.65492	5.01e-06	0.000241493
MELO3C021780	778.308	-1.52351	5.25e-06	0.000251694
MELO3C002925	41.2355	8.81243	5.49e-06	0.000262697
MELO3C005726	20.0109	3.022	5.54e-06	0.000264727
MELO3C020879	45.0533	-1.76381	5.65e-06	0.0002684
MELO3C025825	40.438	-1.88495	5.71e-06	0.000270803
MELO3C005556	264.265	-1.19575	5.87e-06	0.000277716
Novel01138	108.895	-1.04121	6.07e-06	0.000286548
MELO3C025984	30.5725	2.31426	6.26e-06	0.000294979
MELO3C014500	394.634	1.09611	6.57e-06	0.00030803
Novel00450	7.15301	6.28322	6.99e-06	0.000325395
MELO3C014380	126.148	1.5365	7.39e-06	0.000342628
MELO3C008342	309.033	-1.20372	8.02e-06	0.000370115
MELO3C019392	286.725	1.31561	8.02e-06	0.000370115
MELO3C015651	116.395	1.34786	8.1e-06	0.000372463
MELO3C005220	187.474	-1.0149	8.14e-06	0.000372937
MELO3C025742	515.219	-1.08636	8.15e-06	0.000372937
MELO3C026260	1367.99	-1.10847	8.34e-06	0.000379009
MELO3C012936	713.898	-1.63878	8.34e-06	0.000379009
MELO3C008337	7.81979	-6.41848	8.75e-06	0.000395006
MELO3C019243	57.5909	2.37359	8.77e-06	0.000395119
MELO3C008692	12.364	5.17306	9.03e-06	0.00040527
Novel01203	53.873	3.29196	9.15e-06	0.000409775
Novel00572	19.8297	4.24496	9.61e-06	0.000427619
MELO3C004500	7.17368	6.29173	1e-05	0.000441861
MELO3C010748	121.663	-1.53356	1.01e-05	0.000444061
MELO3C012071	717.597	1.0478	1.02e-05	0.000446891
MELO3C025629	1425.38	-1.00216	1.02e-05	0.00044825
Novel01424	13.013	5.25304	1.06e-05	0.00046241
MELO3C006193	1095.49	-1.10575	1.06e-05	0.00046241
MELO3C015396	95.3787	-1.06973	1.07e-05	0.000466863
MELO3C018821	146.896	1.41315	1.08e-05	0.000466893
MELO3C014360	7.01869	6.25492	1.08e-05	0.000466893
MELO3C018601	122.792	1.17661	1.12e-05	0.00048361
MELO3C009960	255.838	1.37238	1.14e-05	0.000488132
MELO3C018631	797.695	-1.07552	1.16e-05	0.000495351
MELO3C016357	53.3135	1.41332	1.18e-05	0.000506248
MELO3C017478	460.178	1.2025	1.22e-05	0.00051777
MELO3C001844	60.427	-1.54815	1.24e-05	0.000527114
MELO3C014624	36.1727	2.60992	1.27e-05	0.000537676
MELO3C018794	322.641	-1.0641	1.31e-05	0.000551196
MELO3C014548	223.891	-1.0846	1.34e-05	0.000561293
MELO3C016616	31.7155	-2.40984	1.34e-05	0.000562448
MELO3C005574	39.6531	1.75498	1.35e-05	0.000564614
MELO3C003175	25.6043	-2.00462	1.37e-05	0.0005724
MELO3C013519	25.6533	2.37544	1.41e-05	0.000587468
MELO3C027009	37.187	1.66714	1.43e-05	0.000593093
MELO3C000849	25.4065	-2.20738	1.46e-05	0.000604554
MELO3C011035	819.38	1.32501	1.48e-05	0.000607522
Novel00056	6.51527	6.1476	1.49e-05	0.000610141
MELO3C012394	361.194	-1.13611	1.52e-05	0.000624712
MELO3C012321	2505.39	-1.04576	1.55e-05	0.000630164
MELO3C020457	152.329	1.51781	1.55e-05	0.000630164
Novel01047	403.483	1.81223	1.56e-05	0.000634187
MELO3C018886	103.95	6.25513	1.62e-05	0.000659098
MELO3C005237	76.3998	1.1921	1.68e-05	0.000681024
Novel01095	6.52528	6.14943	1.72e-05	0.000693116
Novel01271	30.0963	-2.42715	1.76e-05	0.000707192
MELO3C002760	83.676	-1.84116	1.8e-05	0.000720523
MELO3C022558	42.8587	-2.33931	1.81e-05	0.000723398
MELO3C006176	172.121	1.05605	1.93e-05	0.000769011
MELO3C025118	91.4583	-1.22725	2.05e-05	0.00081385
MELO3C005288	474.537	1.25477	2.08e-05	0.000824087
Novel00652	54.1235	-1.68457	2.19e-05	0.000858572
Novel00258	85.3534	1.3095	2.28e-05	0.000891391
MELO3C003695	114.37	1.43275	2.33e-05	0.000908207
MELO3C012014	127.406	1.14731	2.37e-05	0.000923733
MELO3C017060	164.064	-1.83905	2.48e-05	0.000963837
MELO3C005817	2130.79	-1.08169	2.61e-05	0.0010037
MELO3C012046	82.236	1.1861	2.68e-05	0.00102779
MELO3C026224	432.525	-1.44528	2.7e-05	0.00103039
MELO3C026755	3572.73	1.45842	2.75e-05	0.0010463
MELO3C018381	5.966	-6.02521	2.79e-05	0.00106045
Novel00757	171.925	1.24556	2.83e-05	0.00107275
MELO3C003157	107.583	-1.21794	2.94e-05	0.00110921
MELO3C015015	6.21126	6.08335	2.99e-05	0.00112345
MELO3C026099	1513.21	-1.5388	3.05e-05	0.00114602
MELO3C018379	13987.7	1.30936	3.09e-05	0.00115771
MELO3C019762	665.364	1.58964	3.41e-05	0.00126864
Novel00678	11.2972	-3.65014	3.44e-05	0.00127831
MELO3C010694	57.0634	2.07131	3.48e-05	0.00128929
MELO3C011883	94.321	1.719	3.9e-05	0.00143996
MELO3C027212	64.7048	-1.48714	3.91e-05	0.00144343
MELO3C002028	486.812	-1.40489	4.04e-05	0.00148519
MELO3C008196	44.4751	3.57071	4.16e-05	0.00151858
MELO3C018580	11.1837	-6.93285	4.16e-05	0.00151858
MELO3C003810	5.69423	-5.95553	4.24e-05	0.00154217
MELO3C020614	29.7766	1.8041	4.56e-05	0.0016486
Novel01412	11.145	3.3407	4.73e-05	0.00170092
Novel00040	5.5995	-5.93506	4.87e-05	0.00174705
MELO3C019772	23.1177	-2.64301	4.98e-05	0.00177602
MELO3C001266	8.51821	-5.55354	5.06e-05	0.00179653
MELO3C016445	5.69618	-5.95613	5.12e-05	0.00181555
Novel01190	42.1409	1.84091	5.13e-05	0.00181614
Novel01437	9.74185	-4.22476	5.15e-05	0.00182038
MELO3C010969	38.0958	-1.50242	5.63e-05	0.0019676
MELO3C021194	39.5994	1.78046	5.8e-05	0.00202204
MELO3C013018	9.44877	5.70017	5.84e-05	0.00203054
MELO3C020615	31.0159	1.60425	5.94e-05	0.00205643
MELO3C010736	35.8182	1.82107	5.94e-05	0.00205643
Novel01419	42.2854	-1.88106	6.09e-05	0.00210359
MELO3C020755	79.7079	1.27137	6.17e-05	0.00212272
MELO3C006677	529.906	-1.07866	6.28e-05	0.00215473
MELO3C020281	5.53908	5.91925	6.34e-05	0.00216839
Novel00970	357.785	-1.71821	6.4e-05	0.00218686
MELO3C012353	53.4154	-1.33511	6.55e-05	0.00222998
MELO3C020857	1796.51	-1.18482	6.62e-05	0.002246
MELO3C014752	57178.7	-1.05672	6.91e-05	0.00233022
MELO3C000298	1326.74	1.71795	6.96e-05	0.00234439
MELO3C003721	221.922	1.4129	7.25e-05	0.00243152
MELO3C013867	127.58	1.0021	7.56e-05	0.00252494
MELO3C021684	9.23664	-6.65177	7.59e-05	0.00253198
MELO3C027406	358.953	1.81617	7.69e-05	0.00255601
MELO3C002520	104.678	-1.96873	7.72e-05	0.00256187
MELO3C023118	5.71195	-5.95987	7.79e-05	0.00257904
MELO3C017356	1417.41	-1.7676	7.97e-05	0.00263182
Novel01355	64.953	1.22988	8.15e-05	0.00268592
Novel00655	10.3589	-3.25428	8.29e-05	0.00272507
MELO3C002720	19.9122	-2.01091	8.3e-05	0.00272507
MELO3C007570	78.6048	1.24	8.38e-05	0.00274707
MELO3C025508	5.9558	6.02068	8.56e-05	0.00278398
MELO3C003138	89.2319	1.51562	8.63e-05	0.00279969
MELO3C013427	5.10791	-5.80243	8.92e-05	0.0028851
Novel00219	5.20859	-5.82626	8.94e-05	0.00288571
MELO3C005992	412.126	1.56375	8.96e-05	0.00288571
MELO3C007273	307.579	-1.31068	9.3e-05	0.00298501
MELO3C003502	174.176	1.17909	9.48e-05	0.00302788
MELO3C017582	134.335	5.25942	9.61e-05	0.00306493
MELO3C019126	215.065	1.00617	9.74e-05	0.00310263
MELO3C003790	9.15672	6.64038	9.79e-05	0.00311447
MELO3C010624	40.8966	1.91133	9.94e-05	0.00315823
MELO3C022893	70.3111	-1.59519	0.000100288	0.00318028
Novel00620	20.383	2.2877	0.000100538	0.00318335
MELO3C015257	242.332	-1.67925	0.000103391	0.00326372
MELO3C022358	172.965	1.52593	0.000104036	0.00327911
MELO3C019188	125.077	2.57972	0.000104681	0.00329152
MELO3C018360	16.1211	2.94701	0.000105074	0.00329681
Novel00162	31.5245	-2.67263	0.000111078	0.00346949
MELO3C006403	122.939	-1.14587	0.00011151	0.00347227
MELO3C006620	10.489	-3.53667	0.000111737	0.00347227
MELO3C022556	19.9827	-2.35931	0.000111836	0.00347227
MELO3C013308	103.305	-1.10635	0.000112132	0.00347626
Novel01399	15.5883	2.92916	0.000114165	0.00352876
MELO3C013623	566.509	1.00576	0.000114608	0.00353717
MELO3C005927	51.7344	1.62348	0.000115181	0.00354959
MELO3C017689	1025.18	-1.20091	0.000117682	0.00362129
MELO3C010749	323.538	-1.57915	0.000120664	0.00370207
MELO3C005264	94.3486	1.12204	0.000121624	0.00372604
MELO3C021626	43.1517	-1.34735	0.000122209	0.00373843
MELO3C023568	31.8273	2.05533	0.000126946	0.00387193
MELO3C006355	169.327	2.27061	0.000132233	0.00400965
Novel00607	49.7106	6.63955	0.00013245	0.00401036
MELO3C013566	38.1715	4.47096	0.000135526	0.00408563
MELO3C010972	111.527	1.23431	0.000135727	0.00408576
Novel01291	23.1697	2.45392	0.000136821	0.00411276
MELO3C019318	30.9371	4.35476	0.000145518	0.00436785
MELO3C023378	122.573	-1.43326	0.000146936	0.004403
MELO3C018439	369.269	-1.08308	0.000149714	0.00446765
MELO3C005291	362.558	1.90456	0.000149918	0.00446765
Novel01022	48.7868	3.13522	0.000154567	0.00459959
MELO3C021210	45.9093	-1.5138	0.000159894	0.00471757
Novel00172	25.5117	-1.76019	0.000161579	0.00474258
MELO3C012945	2655.69	-1.20584	0.000161582	0.00474258
MELO3C022148	230.635	-1.47494	0.000162054	0.00474332
MELO3C012015	2709.55	-1.56767	0.000165963	0.00484841
MELO3C019571	68.6411	-1.60193	0.000166931	0.00486021
MELO3C012318	54.477	-1.4006	0.000166993	0.00486021
MELO3C020069	39.3464	-1.49414	0.000168841	0.00489805
MELO3C001851	146.151	-1.28481	0.000172339	0.00499255
MELO3C021561	4.8265	5.72312	0.000176147	0.00509574
MELO3C009763	81.5342	1.01658	0.000178215	0.00513413
MELO3C001026	39.6646	1.60746	0.000178772	0.00514303
MELO3C005276	37.2728	1.42652	0.000181904	0.00521148
MELO3C014477	71.2442	-2.46155	0.000187257	0.00533542
MELO3C013523	20.6463	-2.21728	0.00020149	0.00570963
MELO3C006755	505.568	-1.4832	0.000201943	0.00571467
MELO3C021550	700.733	-1.59188	0.000207541	0.00584917
MELO3C012255	12.4175	-2.55624	0.00020839	0.00586512
MELO3C003290	112.273	1.18724	0.000209623	0.00589186
MELO3C024271	42.6101	3.1441	0.000212239	0.00594928
MELO3C005256	13.0161	-2.7652	0.000215649	0.00603673
MELO3C006248	78.5885	1.14275	0.000216513	0.0060446
Novel00166	39.7312	-1.52476	0.0002188	0.00609208
Novel00197	7.14756	5.27934	0.000220085	0.00611966
MELO3C008657	1243.46	-1.19713	0.00022456	0.00622743
MELO3C012896	198.72	-1.12436	0.000233603	0.00644377
MELO3C006410	210.194	1.26339	0.000234551	0.00646135
MELO3C013304	4.57885	-5.64611	0.000244232	0.00669252
MELO3C015118	528.019	1.27945	0.000246756	0.00674346
Novel00427	23.0886	2.08812	0.000247064	0.00674346
MELO3C022007	84.4721	1.03863	0.000248427	0.00677175
Novel01162	38.2306	-2.08184	0.00024998	0.00680516
Novel01205	7.0856	5.27867	0.000251568	0.00683205
Novel00069	58.7032	-1.21204	0.000253805	0.00688222
MELO3C021367	111.191	1.32997	0.000254651	0.00689616
MELO3C005623	26.3896	1.98567	0.000255152	0.00690074
MELO3C002526	97.5001	-1.31416	0.000258373	0.00697875
MELO3C016427	2144.53	-1.06834	0.00025957	0.00699291
MELO3C018709	42.4241	1.64443	0.000261838	0.00704487
MELO3C015555	82.1254	1.14263	0.000266285	0.00712896
Novel00640	4.74102	5.69335	0.000276801	0.00736162
MELO3C001003	4.38192	5.58186	0.00028688	0.00759082
MELO3C020277	41.3016	1.31255	0.000289057	0.00762299
MELO3C007618	317.556	1.62752	0.000289564	0.00762299
MELO3C012925	46.9149	1.1876	0.000290477	0.00763733
MELO3C018581	87.9714	1.10222	0.000292181	0.00767242
MELO3C011253	158.292	-1.00577	0.000298743	0.0078151
MELO3C010719	5.24208	-5.83551	0.000307739	0.00802014
MELO3C014471	329.428	1.57601	0.000317728	0.00820837
MELO3C006805	176.784	-1.13857	0.00032582	0.0083654
Novel00941	6.88085	5.23636	0.000326594	0.00837492
MELO3C007893	66.5028	1.46939	0.000327109	0.00837778
MELO3C021719	4.15239	-5.50182	0.000332917	0.00851603
MELO3C011100	2264.46	1.60546	0.000357091	0.00906395
MELO3C010715	55.127	-1.30797	0.000357828	0.00906395
MELO3C001419	54.1587	-1.17899	0.000361299	0.00912963
MELO3C017025	597.31	-1.68018	0.00036203	0.00913698
Novel00624	4.32878	-5.56128	0.000370373	0.00933233
MELO3C017344	1525.98	-1.02475	0.000370669	0.00933233
Novel01273	4.40728	5.58111	0.000377688	0.00947458
MELO3C017201	40.633	1.46325	0.000382994	0.00957301
MELO3C023852	52.1059	1.38917	0.000384497	0.00959901
MELO3C000115	4.8381	5.7252	0.000387833	0.00967069
MELO3C027290	54.9289	1.39827	0.000398124	0.00990352
MELO3C005388	2564.95	-1.04633	0.000399945	0.00991996
MELO3C010702	4.54721	5.62746	0.000400218	0.00991996
MELO3C006172	207.031	-1.61075	0.00040631	0.0100465
MELO3C010275	1517.19	1.19773	0.000408151	0.0100685
MELO3C026058	2518.06	-1.08365	0.000410495	0.0101143
Novel00595	23.0469	-7.97491	0.000411423	0.0101252
Novel01208	4.61173	5.65879	0.000414994	0.010201
MELO3C019239	334.868	1.68103	0.000416782	0.0102328
Novel00438	8.14817	3.93092	0.00042707	0.010448
Novel00691	82.116	1.54309	0.000427557	0.010448
MELO3C021706	67.7884	1.1703	0.00042903	0.0104717
MELO3C006865	26.0804	-1.61899	0.00043856	0.0106917
MELO3C009217	65.2639	1.65923	0.000446556	0.0108241
MELO3C004248	4.42352	-5.58859	0.000446597	0.0108241
MELO3C008688	8.68572	3.22114	0.000453728	0.0109776
Novel01152	21.2796	7.85858	0.000463317	0.0111772
MELO3C023393	13.4067	2.24665	0.000474435	0.0113793
MELO3C012276	38.9173	1.64268	0.000481484	0.0115093
Novel00157	90.51	-1.20797	0.000485456	0.0115768
MELO3C003791	101.75	1.14627	0.000489065	0.0116495
Novel00547	29.9067	-1.53717	0.000490211	0.0116634
MELO3C014930	36.2289	1.31125	0.000499756	0.0118153
MELO3C006938	1031.31	-1.0767	0.000503919	0.0118689
MELO3C011337	44.6179	-1.14472	0.000515964	0.0121097
MELO3C021807	57.1329	1.27741	0.000526759	0.0123074
MELO3C001566	209.982	1.67496	0.000540458	0.0125289
MELO3C002239	61.3957	1.3403	0.000542072	0.0125425
MELO3C010015	11.6937	-2.986	0.000546093	0.0126172
MELO3C002315	13.8459	-3.29184	0.000554865	0.0127914
MELO3C008271	20.75	-2.2844	0.000574739	0.013162
MELO3C013311	265.81	1.86442	0.000583234	0.0133271
MELO3C008028	81.3705	1.07966	0.000588078	0.0134083
MELO3C013403	48.5622	-1.457	0.000645366	0.0144691
MELO3C005611	29.7132	1.56764	0.000650365	0.0145412
MELO3C002030	3104.57	1.26915	0.000671475	0.0149648
Novel00891	27.4179	-1.98548	0.000692245	0.015343
MELO3C013314	7.27382	4.38313	0.000693686	0.0153446
MELO3C001651	4.45117	-5.59721	0.000697693	0.0154168
Novel01305	5.81412	-4.98713	0.000700833	0.0154697
MELO3C006969	1880.99	-1.3606	0.000705266	0.0155346
Novel01364	29.8251	2.99551	0.000707812	0.0155576
MELO3C011032	34.3773	1.71568	0.000714258	0.0156331
MELO3C020867	34.701	-2.53813	0.000733119	0.0159451
MELO3C019570	77.4507	-1.4061	0.000738874	0.0160535
MELO3C014579	30.9865	1.40851	0.000747748	0.0162293
MELO3C019569	28.8892	-1.80964	0.00075036	0.0162521
Novel00769	5.27427	-5.84797	0.000768451	0.0165576
MELO3C021067	23.5494	-1.58678	0.000772386	0.0165772
MELO3C012873	17.7911	3.61234	0.000772556	0.0165772
MELO3C013315	94.2218	1.76367	0.000774805	0.0166083
MELO3C015640	15.0788	-2.24489	0.000803314	0.0170959
MELO3C006229	8.01197	3.91124	0.000809235	0.0171867
MELO3C021225	72.1407	1.18598	0.000810495	0.0171959
MELO3C026272	181.765	-1.07273	0.000815657	0.0172674
MELO3C027413	69.9954	1.97186	0.000816356	0.0172674
MELO3C014343	47.1363	-1.12309	0.000868795	0.0182834
Novel00089	11.0249	2.50673	0.000897208	0.0188242
MELO3C015051	79.8081	-1.04355	0.000923701	0.0192439
MELO3C008790	93.6037	1.30055	0.000926178	0.0192616
MELO3C011131	67.2387	1.13427	0.00092757	0.0192666
MELO3C005307	39.0115	1.6117	0.000937737	0.0194389
MELO3C005451	104.431	-1.70183	0.000940561	0.019478
MELO3C026043	45.8993	1.28852	0.000971	0.0200284
MELO3C001972	105.304	1.07369	0.000977983	0.0200916
MELO3C002043	21.3875	2.44283	0.000978544	0.0200916
MELO3C020398	212.032	1.10854	0.00101454	0.0207615
MELO3C021867	21.5002	1.73335	0.00103168	0.0210708
MELO3C025219	334.96	1.08287	0.00107747	0.021877
MELO3C001321	3.5259	-5.26357	0.00109858	0.0222651
Novel00334	19.0089	1.93363	0.00111159	0.0224925
MELO3C021758	102.248	-1.88095	0.00111212	0.0224925
MELO3C026529	60.5688	2.01376	0.00111656	0.0225604
MELO3C021926	15.4426	-1.94858	0.00118159	0.0235537
MELO3C011033	61.9198	1.61869	0.0011879	0.0236566
MELO3C006552	3182.98	-1.08499	0.00120703	0.0239457
MELO3C008751	62.0864	1.03887	0.00122829	0.0242886
MELO3C005805	76.9968	1.32873	0.00122899	0.0242886
MELO3C006483	41.8199	-1.34817	0.00124734	0.0245814
MELO3C018122	63.9822	1.34414	0.00126503	0.0248589
MELO3C024629	68.7317	-1.30327	0.00126809	0.0248955
MELO3C012397	10.839	2.86125	0.00126978	0.0249052
MELO3C025526	48.7791	-1.06841	0.00127388	0.024962
MELO3C004329	595.002	-1.15395	0.00129802	0.0252943
Novel01174	15.0662	-2.48218	0.00129814	0.0252943
MELO3C027162	3.57542	5.28815	0.00130165	0.0253151
MELO3C023567	3.74136	5.35319	0.00131058	0.025465
MELO3C021211	16.0218	-2.02428	0.00134464	0.0260536
MELO3C009686	68.9144	-1.37431	0.00136624	0.0263654
MELO3C015071	24.5059	-1.50866	0.00137038	0.0264046
MELO3C015550	25.8184	-1.51864	0.00138115	0.0265137
MELO3C017620	1650.29	1.32071	0.00139702	0.026759
MELO3C022028	295.353	1.4635	0.00140057	0.026759
MELO3C021521	50.0682	1.79639	0.00145605	0.0275946
MELO3C009521	32.1388	1.43963	0.00145795	0.0276053
MELO3C025495	225.855	-1.07854	0.00146557	0.0277244
Novel01122	49.2162	-1.44119	0.0014804	0.0278813
MELO3C016627	45.3149	1.84655	0.00148559	0.0279267
MELO3C009232	8.05367	3.15382	0.00150365	0.0282389
MELO3C009807	40.5998	-1.35886	0.0015163	0.0284508
MELO3C016005	57.3424	1.23918	0.00152382	0.0285662
MELO3C023392	6.85986	3.6416	0.00152754	0.02861
MELO3C015768	13.9411	-1.9794	0.00153188	0.0286656
MELO3C013273	8.754	-2.75957	0.00158117	0.0294816
MELO3C018785	1713.27	1.18323	0.00159431	0.0296468
MELO3C023104	7.00365	-3.7048	0.0016211	0.0300106
Novel00911	5.68722	4.94431	0.00162529	0.0300614
MELO3C000827	209.743	1.0007	0.00163269	0.0301444
MELO3C016660	378.041	1.68033	0.00165878	0.030599
MELO3C005899	244.379	1.93985	0.00171147	0.0314037
MELO3C014812	49.0738	-1.26646	0.00172539	0.0316032
MELO3C011955	1154.8	1.03124	0.00175736	0.0321039
MELO3C006673	171.603	1.17622	0.00178058	0.0324141
MELO3C013276	68.2075	-1.17773	0.00178712	0.0324762
Novel01038	97.1139	1.45908	0.00183083	0.0331256
MELO3C014625	70.4544	1.22557	0.00184089	0.0332496
MELO3C000585	488.274	1.73603	0.00184336	0.0332653
MELO3C026842	50.246	-1.14162	0.00185456	0.0334385
MELO3C027370	98.3865	1.83665	0.00185657	0.0334457
MELO3C014918	8.54916	-2.8861	0.00189368	0.0339376
Novel00463	12.6441	-3.8735	0.00190393	0.0340625
MELO3C002459	457.021	-2.79617	0.00191656	0.0342075
MELO3C018864	33.9183	2.12052	0.00192031	0.0342375
MELO3C025995	18.5186	2.37016	0.00192788	0.0342553
MELO3C000399	252.854	1.68574	0.0019279	0.0342553
MELO3C010444	67.7328	-2.20001	0.00201048	0.0354797
MELO3C017332	246.779	2.8682	0.00203592	0.0358678
MELO3C020007	1539.25	-2.84375	0.00204569	0.0359789
MELO3C006672	7.54111	-4.47025	0.00204851	0.0359981
MELO3C021085	1724.61	-1.03436	0.00207443	0.0363305
MELO3C003168	3.1811	-5.11563	0.00208686	0.0364866
MELO3C026039	269.427	-1.11833	0.00209509	0.0365997
Novel01374	4.37285	5.57301	0.00211134	0.0367909
MELO3C018890	27.8024	3.24768	0.00211533	0.0367997
MELO3C013449	38.9775	2.28349	0.00213536	0.037015
MELO3C004346	42.3115	-1.0788	0.00214608	0.0371159
MELO3C007328	212.662	1.30895	0.00216031	0.0372999
MELO3C018630	73.2542	1.05898	0.0021788	0.0375879
MELO3C009768	92.0866	-1.35152	0.00218062	0.037588
MELO3C011232	12.1092	3.28349	0.00218299	0.0375978
MELO3C027107	131.719	1.24975	0.002215	0.0379603
Novel00007	14.269	-2.08976	0.00223583	0.0382857
MELO3C012290	67.159	1.3925	0.00224175	0.0383238
MELO3C013529	57.617	-1.05287	0.00227699	0.0387985
MELO3C019312	81.202	1.71005	0.00228049	0.0388262
MELO3C005704	328.679	2.56333	0.00229737	0.0390497
MELO3C021643	27.2562	2.23646	0.00237268	0.0400614
MELO3C015417	20.456	-1.48936	0.00242345	0.040726
MELO3C014818	81.9181	-1.14946	0.00245488	0.041022
MELO3C011405	263.814	2.73773	0.00246333	0.0411301
MELO3C016224	9279.25	-1.00438	0.00248816	0.041478
MELO3C011750	57.6195	1.6132	0.00256507	0.0425551
MELO3C007147	191.238	1.05178	0.00260551	0.0430884
Novel01301	5.40025	4.8613	0.00266436	0.0439218
MELO3C000580	3.0532	5.06286	0.00268297	0.0441934
MELO3C006431	37.4601	1.79323	0.00269504	0.044357
MELO3C002610	19.1513	2.21229	0.00270475	0.0444416
MELO3C013347	3507.86	1.03051	0.00270659	0.0444416
MELO3C026898	3557.95	1.22304	0.00275326	0.0451009
MELO3C025066	29.2834	1.71822	0.00278122	0.0454156
MELO3C005921	1215.62	1.0932	0.00279065	0.0455279
MELO3C015959	141.58	-1.62173	0.00284094	0.0461369
MELO3C001167	23.105	1.8938	0.00289285	0.0467927
MELO3C020488	20.3272	-1.59623	0.00292024	0.0470858
MELO3C009826	68.9472	1.08415	0.00292493	0.0470858
MELO3C013956	25.8905	2.7948	0.00292671	0.0470858
MELO3C008033	437.639	1.3711	0.00292738	0.0470858
MELO3C005085	50.5632	1.02377	0.00304163	0.0483939
MELO3C025851	93.3074	1.1856	0.00308847	0.0489699
MELO3C000050	5.98794	-4.11375	0.00310553	0.0492029
Novel01104	38.3896	-1.15355	0.00314777	0.0496827
MELO3C020982	212.262	1.0764	0.00315213	0.0497136
MELO3C023485	232.917	1.25456	0.00316626	0.0498608

## Sheet: RT3 vs ST3
Differential expression gene description in RT3 vs ST3
Gene_id	baseMean	log2FoldChange	p-value	p-value adjusted
MELO3C010312	17369.5	10.5262	0	0
MELO3C024356	10869.3	8.35329	0	0
MELO3C006695	792.743	6.65912	8.17e-148	5.54e-144
MELO3C016777	1867	3.34055	2.41e-136	1.22e-132
MELO3C005561	1424.13	6.35585	6.36e-130	2.59e-126
MELO3C018785	1097.37	8.67024	1.17e-107	3.96e-104
MELO3C002662	1454.6	-2.29234	5.93e-103	1.72e-99
MELO3C019588	340.499	4.14733	6.11e-101	1.55e-97
MELO3C014495	1207.4	-3.90369	3.29e-98	7.43e-95
MELO3C003616	480.585	5.10922	1.55e-97	3.15e-94
MELO3C006195	558.901	5.69851	1.44e-89	2.67e-86
MELO3C025505	921.893	2.591	1.41e-85	2.39e-82
MELO3C023418	3991.55	-2.72453	1.95e-83	3.05e-80
MELO3C003980	2170.15	2.94069	6.71e-83	9.75e-80
MELO3C018472	876.771	7.4037	1.46e-82	1.98e-79
MELO3C023603	1519.55	4.63679	1.75e-80	2.22e-77
Novel01402	921.474	-4.6666	7.8e-79	9.33e-76
MELO3C003764	943.939	3.05257	1.81e-76	2.04e-73
MELO3C020850	1181.3	2.46988	3.74e-74	4e-71
MELO3C023009	725.498	2.5444	1.79e-73	1.82e-70
MELO3C004556	3827.48	-4.75026	1.14e-71	1.1e-68
MELO3C005602	908.42	2.56303	1.29e-71	1.19e-68
MELO3C020688	249.997	4.42749	2.2e-71	1.95e-68
MELO3C025634	1963.21	2.28256	6.54e-71	5.54e-68
MELO3C015580	8835.47	3.91427	1.48e-70	1.21e-67
MELO3C007182	452.39	2.84731	2.54e-70	1.99e-67
MELO3C002213	4006.83	2.65299	1.87e-66	1.41e-63
MELO3C020626	626.118	6.44933	1.68e-64	1.22e-61
MELO3C022036	888.438	2.89893	2.19e-64	1.53e-61
MELO3C006819	406.376	6.74868	2.92e-64	1.98e-61
MELO3C009184	451.691	-3.38561	7.72e-64	5.06e-61
MELO3C009833	1645.41	2.71639	8.32e-63	5.29e-60
MELO3C020328	4668.36	-4.1474	8.05e-61	4.85e-58
MELO3C002627	943.962	3.04328	8.1e-61	4.85e-58
MELO3C025259	523.535	2.42167	2.05e-60	1.19e-57
MELO3C022501	1149.01	4.12672	3.88e-60	2.19e-57
MELO3C011848	1501.21	3.95482	2.38e-59	1.31e-56
MELO3C003217	867.348	1.90195	4.58e-59	2.45e-56
MELO3C013889	572.601	3.68908	3.41e-58	1.78e-55
MELO3C024183	3425.84	-4.78753	4.06e-58	2.06e-55
MELO3C006319	610.14	3.7487	1.45e-57	7.2e-55
MELO3C025056	1191.47	1.77603	7.18e-56	3.48e-53
MELO3C010778	4782.61	-3.24101	1.2e-55	5.66e-53
MELO3C017348	1345.34	4.1648	2.15e-54	9.93e-52
MELO3C013082	8106.81	-4.14399	2.89e-54	1.29e-51
MELO3C009630	7588.67	2.72528	2.91e-54	1.29e-51
MELO3C012426	1461.2	2.46352	1.22e-53	5.29e-51
MELO3C018667	655.746	4.1105	1.34e-53	5.66e-51
MELO3C014256	295.735	4.84264	1.42e-53	5.88e-51
MELO3C024483	36235	4.8999	1.56e-53	6.33e-51
MELO3C019810	431.398	3.73101	1.73e-53	6.91e-51
MELO3C012874	275.338	2.41356	7.36e-53	2.88e-50
MELO3C025088	1140.98	2.16028	8.04e-53	3.08e-50
MELO3C005095	297.521	3.52026	8.53e-53	3.21e-50
MELO3C012645	279.196	3.09833	2.67e-52	9.87e-50
MELO3C012822	405.435	2.51111	2.97e-52	1.08e-49
MELO3C003568	305.521	6.64676	3.17e-52	1.13e-49
MELO3C003773	1135	3.11943	1.09e-51	3.83e-49
MELO3C006090	810.867	3.72609	1.22e-51	4.2e-49
MELO3C018862	4278.78	7.71658	3.44e-51	1.17e-48
MELO3C012440	333.875	3.92836	3.7e-51	1.23e-48
MELO3C020033	193.34	-3.10601	4.15e-51	1.36e-48
MELO3C023557	390.274	7.84613	4.22e-51	1.36e-48
MELO3C002771	988.423	2.994	5.69e-51	1.81e-48
MELO3C009714	2104.12	-2.71444	1e-50	3.11e-48
MELO3C006888	970.147	-6.22606	1.01e-50	3.11e-48
MELO3C018471	1340.71	4.01639	1.7e-50	5.15e-48
MELO3C003559	1281.57	3.07136	2.17e-50	6.48e-48
MELO3C009053	1221.1	1.63585	5.92e-50	1.75e-47
MELO3C002039	1203.88	1.37006	7.5e-50	2.18e-47
MELO3C011942	218.35	-3.80004	7.89e-50	2.26e-47
MELO3C014005	793.77	3.21973	9.88e-50	2.79e-47
MELO3C003731	21541	-8.06644	2.44e-49	6.79e-47
MELO3C022507	611.105	4.42559	3.58e-49	9.84e-47
MELO3C002417	1569	3.09818	7.77e-49	2.11e-46
MELO3C026278	236.689	4.59412	1.32e-48	3.54e-46
MELO3C016714	10247.2	4.09666	1.47e-48	3.88e-46
MELO3C026806	206.04	3.79159	1.14e-47	2.97e-45
MELO3C013046	1851.71	1.933	2.15e-47	5.54e-45
MELO3C008403	532.804	4.08241	3.28e-47	8.33e-45
MELO3C014725	1793.97	1.62711	6.61e-47	1.66e-44
MELO3C025029	7877.56	2.89868	7.46e-47	1.85e-44
MELO3C008500	1342.91	1.64832	1.45e-46	3.55e-44
MELO3C020097	207.737	-5.53481	2.34e-46	5.68e-44
MELO3C021310	671.243	-2.44008	5.04e-46	1.21e-43
MELO3C002079	1826.92	2.99429	5.26e-46	1.24e-43
MELO3C025085	830.409	-3.30491	5.36e-46	1.25e-43
Novel01123	1009.34	3.93602	1.38e-45	3.19e-43
MELO3C009482	2383.02	-1.55091	1.55e-45	3.54e-43
MELO3C020210	248.592	3.40687	6.57e-45	1.49e-42
MELO3C006852	3980.57	-7.38688	8.27e-45	1.85e-42
MELO3C007673	2199.94	3.42596	1.4e-44	3.09e-42
MELO3C016913	396.717	3.24186	1.65e-44	3.61e-42
MELO3C015575	1106.35	4.3541	4.47e-44	9.67e-42
MELO3C014593	1242.94	-3.90109	5.13e-44	1.1e-41
MELO3C013487	423.622	3.72241	5.71e-44	1.21e-41
MELO3C002692	3488.73	4.99305	1.13e-43	2.37e-41
MELO3C005746	3425.93	4.59116	2.52e-43	5.23e-41
MELO3C020752	229.891	7.07582	3.47e-43	7.13e-41
MELO3C023924	1400.55	-5.33013	3.85e-43	7.82e-41
MELO3C020601	13059.5	-5.50697	5.1e-43	1.03e-40
MELO3C022704	497.655	3.1044	5.22e-43	1.04e-40
MELO3C019544	368.406	3.76245	9.04e-43	1.79e-40
MELO3C012149	745.351	2.16348	6.52e-42	1.27e-39
MELO3C013544	251.358	2.79823	1.12e-41	2.16e-39
MELO3C009876	501.359	-2.72695	1.73e-41	3.32e-39
MELO3C002591	521.469	4.70415	1.83e-41	3.48e-39
MELO3C010431	2395.52	-2.27421	2.56e-41	4.81e-39
MELO3C009126	286.992	-2.44396	3.15e-41	5.88e-39
MELO3C001561	240.346	7.13741	3.27e-41	6.04e-39
MELO3C004297	730.266	1.76217	3.66e-41	6.7e-39
MELO3C016782	612.768	4.60778	6.61e-41	1.2e-38
MELO3C025887	713.66	3.59342	7.93e-41	1.43e-38
MELO3C018748	4500.09	2.71403	8.41e-41	1.5e-38
MELO3C013376	15118.9	3.89795	1.03e-40	1.81e-38
MELO3C002416	641.343	2.11162	1.16e-40	2.03e-38
MELO3C015526	478.629	2.86812	1.21e-40	2.11e-38
MELO3C024102	512.546	1.86148	1.26e-40	2.17e-38
MELO3C000009	702.484	1.38538	1.76e-40	3.01e-38
MELO3C024689	1357.24	-2.05697	2.44e-40	4.14e-38
MELO3C022076	4320.67	-3.13865	2.65e-40	4.45e-38
MELO3C007312	1612.17	-1.71371	3.96e-40	6.6e-38
MELO3C023067	4521.04	-6.89613	4.09e-40	6.76e-38
MELO3C009877	753.366	-2.63542	5.51e-40	9.03e-38
MELO3C007676	647.829	3.94781	7.77e-40	1.26e-37
MELO3C009469	315.875	5.23186	1.38e-39	2.23e-37
MELO3C003706	2604.59	-1.44334	2.26e-39	3.62e-37
MELO3C010765	1935.21	3.35574	2.84e-39	4.51e-37
MELO3C019395	566.51	2.70917	2.99e-39	4.71e-37
MELO3C014390	1568.04	3.05482	3.5e-39	5.47e-37
MELO3C002727	11999.2	5.02997	5.16e-39	8.01e-37
MELO3C008214	3079.08	-5.37434	5.4e-39	8.32e-37
MELO3C011245	1342.19	3.14184	1.94e-38	2.97e-36
MELO3C006604	849.487	1.28468	1.34e-37	2.03e-35
MELO3C009219	390.505	4.18334	1.38e-37	2.08e-35
MELO3C011366	711.382	5.31031	2.02e-37	3.02e-35
MELO3C009161	616.277	1.57288	2.9e-37	4.3e-35
MELO3C026734	279.306	3.57846	4.79e-37	7.06e-35
MELO3C008799	216.494	4.08359	1.3e-36	1.9e-34
MELO3C018460	2990.5	-1.74896	1.51e-36	2.2e-34
MELO3C016707	222.04	2.6448	2.96e-36	4.27e-34
MELO3C007083	554.88	2.01204	3.03e-36	4.34e-34
MELO3C025720	9547.86	1.26714	3.94e-36	5.61e-34
Novel01203	228.781	-2.90767	4.17e-36	5.89e-34
MELO3C007601	2049.22	4.52493	1.09e-35	1.52e-33
MELO3C015661	541.564	1.41081	1.19e-35	1.66e-33
MELO3C010971	295.851	-2.65662	1.38e-35	1.91e-33
MELO3C005692	1218.52	-1.51242	1.4e-35	1.93e-33
MELO3C002122	452.258	3.9001	1.55e-35	2.11e-33
MELO3C026380	120.172	-3.70524	2.05e-35	2.79e-33
MELO3C026851	879.76	-1.68129	2.99e-35	4.03e-33
MELO3C018458	4170.41	-3.18843	3.25e-35	4.34e-33
MELO3C011936	721.891	-1.90095	3.58e-35	4.77e-33
MELO3C003721	1088.88	-3.10605	1.03e-34	1.36e-32
MELO3C012073	691.281	-1.52572	1.04e-34	1.36e-32
MELO3C002465	1019.21	3.2477	1.26e-34	1.64e-32
MELO3C026685	368.248	2.34176	2.01e-34	2.61e-32
MELO3C010850	3438.76	-1.88313	4.38e-34	5.63e-32
MELO3C022068	431.64	3.55268	4.96e-34	6.35e-32
MELO3C001648	165.822	-3.3304	9.43e-34	1.2e-31
MELO3C008666	1494.92	6.85098	1.15e-33	1.45e-31
MELO3C003418	7095.04	-2.87453	1.4e-33	1.76e-31
MELO3C002020	2445.41	-3.44311	1.53e-33	1.91e-31
MELO3C003752	14627.3	-4.39399	1.69e-33	2.09e-31
MELO3C018888	560.281	3.94987	1.7e-33	2.09e-31
MELO3C007221	355.454	5.55478	1.9e-33	2.33e-31
MELO3C019759	2358.86	3.24147	2.36e-33	2.87e-31
MELO3C015912	7257.94	3.20138	2.54e-33	3.08e-31
MELO3C009260	69075.2	-1.6741	2.56e-33	3.09e-31
MELO3C002345	4730.35	-10.1668	3.92e-33	4.69e-31
MELO3C005829	1920.62	-2.2008	3.96e-33	4.7e-31
MELO3C014173	1921.85	3.03751	4.63e-33	5.48e-31
MELO3C007872	775.314	4.83575	5.32e-33	6.26e-31
MELO3C017776	351.759	2.59894	9.4e-33	1.1e-30
MELO3C010844	533.362	2.59321	1.07e-32	1.24e-30
MELO3C017390	764.119	-2.82555	1.82e-32	2.11e-30
MELO3C002478	151.793	3.28738	1.84e-32	2.12e-30
MELO3C023979	568.399	-6.77013	3.04e-32	3.48e-30
MELO3C015098	535.528	3.11798	3.2e-32	3.64e-30
MELO3C014588	415.777	1.95011	3.52e-32	3.98e-30
MELO3C008487	483.327	-4.58567	4.69e-32	5.27e-30
MELO3C012912	69916.4	5.58479	5.63e-32	6.29e-30
MELO3C006929	1536.2	2.27699	5.74e-32	6.38e-30
MELO3C024938	520.889	2.70106	5.95e-32	6.58e-30
MELO3C009222	3098.12	2.35308	8.95e-32	9.84e-30
MELO3C024192	4376.25	4.00604	9.95e-32	1.09e-29
MELO3C021513	350.571	2.49867	1.04e-31	1.13e-29
MELO3C006486	2436.27	2.50177	1.06e-31	1.15e-29
MELO3C017357	248.454	2.37682	1.26e-31	1.35e-29
Novel00531	328.682	2.2281	1.33e-31	1.42e-29
MELO3C024955	524.979	-2.09623	1.49e-31	1.58e-29
MELO3C014466	182.535	5.44842	1.67e-31	1.77e-29
MELO3C013654	486.096	2.91661	1.82e-31	1.92e-29
MELO3C011865	47269.7	2.82531	2.37e-31	2.49e-29
MELO3C015963	213.654	6.19409	2.39e-31	2.49e-29
MELO3C010662	4124.78	2.98164	2.45e-31	2.54e-29
MELO3C018026	2611.15	-1.59131	2.62e-31	2.71e-29
MELO3C005673	7010.92	4.34913	4.05e-31	4.16e-29
MELO3C020426	7807.8	-1.658	4.2e-31	4.3e-29
MELO3C009791	5752.55	-2.73935	4.66e-31	4.74e-29
MELO3C025139	3872.93	-7.82157	4.68e-31	4.74e-29
MELO3C003917	4414.44	-11.1515	4.79e-31	4.82e-29
MELO3C009172	663.429	-3.08	6.07e-31	6.09e-29
MELO3C009875	174.202	-2.81351	7.26e-31	7.24e-29
MELO3C008207	569.594	2.7512	7.78e-31	7.72e-29
MELO3C001815	948.868	-4.51635	9.85e-31	9.72e-29
MELO3C002480	220.453	5.59778	1.12e-30	1.1e-28
MELO3C014245	92.0695	3.44004	1.17e-30	1.14e-28
MELO3C025049	243.501	2.42662	1.82e-30	1.77e-28
MELO3C017344	2109.17	-1.85611	2.29e-30	2.22e-28
MELO3C011368	3626.95	2.12181	3.56e-30	3.43e-28
MELO3C012634	1138.07	1.71845	3.68e-30	3.53e-28
MELO3C023604	227.272	2.14987	3.97e-30	3.8e-28
MELO3C002144	1389	2.8436	5.02e-30	4.77e-28
MELO3C017677	9561.88	2.60599	5.58e-30	5.28e-28
MELO3C018023	7111.95	-4.9786	5.96e-30	5.61e-28
MELO3C023128	209.042	3.19624	7.86e-30	7.37e-28
MELO3C009245	2323.67	2.85268	7.97e-30	7.44e-28
MELO3C022499	1067.58	-5.54146	8.45e-30	7.84e-28
MELO3C013255	512.113	2.06857	9.19e-30	8.5e-28
MELO3C002131	208.709	2.9409	9.89e-30	9.1e-28
MELO3C002336	1059.54	2.10544	1.61e-29	1.48e-27
MELO3C016369	725.144	2.6305	1.92e-29	1.75e-27
MELO3C004538	483.432	2.41906	2.05e-29	1.86e-27
MELO3C025623	158.623	7.27833	2.78e-29	2.51e-27
MELO3C023188	1096.41	3.84309	3.64e-29	3.27e-27
MELO3C006054	3622.24	-3.80024	3.71e-29	3.32e-27
MELO3C018822	3472.68	7.98019	4.37e-29	3.9e-27
MELO3C019929	377.09	1.98146	4.54e-29	4.03e-27
MELO3C025248	421.049	1.89163	5.48e-29	4.85e-27
MELO3C021708	12653.7	-4.20915	7.13e-29	6.28e-27
MELO3C017612	1560.23	-2.13365	7.58e-29	6.65e-27
MELO3C019840	1198.96	3.1861	1.1e-28	9.64e-27
MELO3C013495	1252.88	4.33395	1.35e-28	1.17e-26
MELO3C007839	301.993	2.54948	1.94e-28	1.68e-26
MELO3C005942	335	2.4962	2.12e-28	1.83e-26
MELO3C018774	392.952	2.14945	2.34e-28	2.01e-26
MELO3C023962	664.093	9.93848	2.65e-28	2.27e-26
MELO3C022819	932.239	1.74022	3.1e-28	2.64e-26
MELO3C026029	183.971	2.41527	3.76e-28	3.18e-26
MELO3C016259	749.107	-3.39841	3.82e-28	3.21e-26
MELO3C013907	5052.72	3.49648	3.82e-28	3.21e-26
Novel01196	992.252	-4.24326	3.91e-28	3.28e-26
MELO3C004646	1350.99	-3.04044	4.22e-28	3.52e-26
MELO3C015618	877.44	2.94166	4.28e-28	3.55e-26
MELO3C004491	1059.03	1.12261	5.32e-28	4.4e-26
MELO3C009884	294.552	3.37094	5.7e-28	4.7e-26
MELO3C012961	830.529	3.14283	7.81e-28	6.41e-26
MELO3C008265	241.334	-1.89126	1.2e-27	9.81e-26
MELO3C017749	702.909	-3.20498	1.35e-27	1.1e-25
MELO3C014471	136.988	4.19128	1.39e-27	1.13e-25
MELO3C002485	1745.97	-3.97457	1.48e-27	1.19e-25
MELO3C003190	1100.5	1.19615	1.62e-27	1.3e-25
MELO3C009452	2019.63	-3.1502	1.64e-27	1.31e-25
MELO3C005949	990.365	1.59482	1.74e-27	1.38e-25
MELO3C003416	813.861	4.65074	1.85e-27	1.46e-25
MELO3C021465	2544.66	2.06258	1.89e-27	1.49e-25
MELO3C005992	6665.25	-5.6254	2.2e-27	1.73e-25
MELO3C007037	362.976	5.55916	2.34e-27	1.83e-25
MELO3C014590	1221.06	-1.50557	2.34e-27	1.83e-25
MELO3C018480	340.143	1.95898	2.71e-27	2.1e-25
MELO3C009282	127.054	-2.81076	2.75e-27	2.12e-25
MELO3C011657	2092.44	3.42991	2.94e-27	2.27e-25
MELO3C007261	2253.89	-1.96944	3.2e-27	2.46e-25
MELO3C013945	322.704	-3.12325	3.34e-27	2.55e-25
MELO3C002511	172.787	4.16893	3.38e-27	2.58e-25
MELO3C003087	400.354	-2.86014	3.58e-27	2.72e-25
MELO3C010580	1214.5	-3.24936	4.39e-27	3.32e-25
MELO3C009203	5037.1	4.49573	5.48e-27	4.13e-25
MELO3C013212	2526.82	-3.10164	5.8e-27	4.35e-25
MELO3C007887	97.3367	5.24619	6.42e-27	4.8e-25
MELO3C003579	2147.42	-1.01635	9.55e-27	7.12e-25
MELO3C003205	2854.9	-1.98533	9.68e-27	7.19e-25
MELO3C011968	427.09	-4.40683	9.98e-27	7.38e-25
MELO3C026658	142.223	2.86681	1.03e-26	7.6e-25
MELO3C003817	2886.1	1.70221	1.11e-26	8.13e-25
MELO3C003759	1117.13	2.40159	1.34e-26	9.81e-25
MELO3C006451	5313.41	-1.46403	1.78e-26	1.3e-24
MELO3C020132	886.637	1.6988	1.87e-26	1.36e-24
MELO3C010500	3054.79	-3.73762	2.09e-26	1.51e-24
MELO3C019602	3811.89	-1.85208	2.51e-26	1.81e-24
MELO3C006338	2825.8	3.19742	2.89e-26	2.08e-24
MELO3C004142	229.135	-3.35707	3.2e-26	2.29e-24
MELO3C017382	672.992	3.39129	3.39e-26	2.42e-24
MELO3C004550	4191.52	4.93545	3.49e-26	2.48e-24
MELO3C009821	534.416	1.79192	3.67e-26	2.6e-24
MELO3C020932	1107.07	2.67774	4.55e-26	3.21e-24
MELO3C021409	122.964	6.31448	4.68e-26	3.29e-24
MELO3C020816	1855.56	1.67352	4.87e-26	3.42e-24
MELO3C019394	1105.95	3.2116	6.16e-26	4.31e-24
MELO3C011271	5553.21	5.51965	6.88e-26	4.79e-24
MELO3C023513	976.643	-1.22654	8.15e-26	5.66e-24
MELO3C006302	792.715	1.17632	9.45e-26	6.54e-24
MELO3C019852	557.6	-1.44665	1.27e-25	8.73e-24
MELO3C016540	257.123	-1.93567	1.27e-25	8.73e-24
MELO3C012714	132.439	3.11282	1.32e-25	9.06e-24
MELO3C026019	807.353	5.53336	1.89e-25	1.29e-23
MELO3C009271	389.435	4.02426	1.99e-25	1.35e-23
MELO3C009966	708.112	1.27776	2.13e-25	1.44e-23
MELO3C019277	681.786	-1.45801	2.15e-25	1.46e-23
MELO3C018211	876.382	3.68126	2.19e-25	1.47e-23
MELO3C021553	1868.43	2.80473	2.51e-25	1.68e-23
Novel00699	167.778	-4.87872	2.53e-25	1.69e-23
MELO3C009952	2447.52	2.23845	2.57e-25	1.71e-23
MELO3C010338	768.773	-2.41099	2.62e-25	1.74e-23
MELO3C006329	240.178	-2.51067	2.74e-25	1.81e-23
MELO3C016985	637.719	-1.37474	2.76e-25	1.82e-23
MELO3C011749	239.871	-4.36507	3.34e-25	2.2e-23
MELO3C005703	2180.5	-3.04155	3.53e-25	2.31e-23
MELO3C007592	916.014	-2.99164	4.34e-25	2.84e-23
MELO3C011140	510.299	1.25875	4.53e-25	2.95e-23
MELO3C023546	225.352	4.69464	4.7e-25	3.06e-23
MELO3C015331	210.963	-2.56878	4.73e-25	3.06e-23
MELO3C024587	4795.34	-1.09149	4.98e-25	3.21e-23
MELO3C009818	3199.78	-1.93236	5.35e-25	3.44e-23
MELO3C026879	240.174	2.10398	5.83e-25	3.74e-23
MELO3C018872	2925.24	-1.98055	6.36e-25	4.06e-23
MELO3C018138	136.393	3.81677	6.37e-25	4.06e-23
MELO3C004300	293.475	2.89286	6.42e-25	4.08e-23
MELO3C009255	279.098	3.23948	7.25e-25	4.59e-23
MELO3C007058	92.3428	4.13809	8.11e-25	5.12e-23
MELO3C006690	1369.53	2.39777	8.49e-25	5.35e-23
MELO3C015214	15265	-1.05401	8.95e-25	5.62e-23
MELO3C015613	211.366	2.69594	9.2e-25	5.76e-23
MELO3C006510	295.625	2.04233	9.31e-25	5.81e-23
MELO3C008709	5336.28	-1.17419	1.06e-24	6.57e-23
MELO3C018873	209.677	3.48808	1.17e-24	7.24e-23
MELO3C000107	400.109	-3.78882	1.28e-24	7.9e-23
MELO3C026359	155.216	5.07033	1.65e-24	1.02e-22
MELO3C017864	631.275	1.71619	1.7e-24	1.04e-22
MELO3C018053	1601.58	3.26662	1.72e-24	1.05e-22
MELO3C012103	298.615	-1.99567	1.95e-24	1.19e-22
MELO3C011747	1426.79	-3.0804	2.38e-24	1.45e-22
MELO3C015340	118.204	5.42033	2.42e-24	1.47e-22
MELO3C007749	2579.09	-3.15072	2.44e-24	1.47e-22
MELO3C020769	108.586	4.10884	2.47e-24	1.49e-22
MELO3C019677	75346.4	3.82785	2.88e-24	1.73e-22
MELO3C021176	2671.26	2.80053	3.87e-24	2.32e-22
MELO3C019845	1852.66	-1.30116	4.28e-24	2.55e-22
MELO3C017061	9961.25	-2.1078	4.74e-24	2.82e-22
MELO3C008477	823.828	-2.7962	4.84e-24	2.87e-22
MELO3C008224	205.314	-2.60343	4.93e-24	2.92e-22
MELO3C007082	250.652	2.33347	5.55e-24	3.27e-22
MELO3C024337	961.158	1.80981	6.38e-24	3.75e-22
MELO3C005231	325.789	2.76402	6.76e-24	3.96e-22
MELO3C026550	41663.4	-3.96394	8.51e-24	4.97e-22
MELO3C011100	1292.2	3.74215	8.56e-24	4.99e-22
MELO3C002554	500.368	2.05694	8.69e-24	5.05e-22
MELO3C010846	589.783	4.88985	8.78e-24	5.09e-22
MELO3C021648	3839.71	-2.96349	9.34e-24	5.4e-22
MELO3C011266	213.899	-1.69593	1.03e-23	5.94e-22
MELO3C026170	880.614	2.15014	1.05e-23	6.06e-22
MELO3C023485	110.424	5.61549	1.16e-23	6.64e-22
MELO3C010708	3520.64	2.85363	1.16e-23	6.64e-22
MELO3C004154	744.179	-1.53991	1.26e-23	7.15e-22
MELO3C021008	2180.8	-1.11892	1.26e-23	7.15e-22
MELO3C015436	5546.88	-3.28143	1.33e-23	7.56e-22
MELO3C011754	2606.33	2.10065	1.4e-23	7.93e-22
MELO3C011000	523.316	-4.06497	1.42e-23	8.02e-22
MELO3C012108	626.125	3.38277	1.49e-23	8.36e-22
MELO3C006864	300.644	-2.71737	1.55e-23	8.71e-22
Novel01149	660.095	-3.01603	1.56e-23	8.72e-22
MELO3C002398	120.088	5.73388	1.57e-23	8.74e-22
MELO3C002219	749.853	1.54842	1.7e-23	9.43e-22
MELO3C010501	1632.6	-3.67301	1.7e-23	9.43e-22
MELO3C014595	1389.18	-3.01434	2.24e-23	1.24e-21
MELO3C016728	79.6024	2.9646	2.75e-23	1.51e-21
MELO3C027057	3684.3	-7.76735	2.84e-23	1.56e-21
MELO3C006053	17488.7	2.94983	2.89e-23	1.59e-21
MELO3C010275	4107.47	-2.55828	3.06e-23	1.68e-21
MELO3C023001	5897.68	1.49209	3.19e-23	1.74e-21
MELO3C017569	75.7125	3.06802	3.22e-23	1.75e-21
MELO3C014430	207.907	5.33515	3.32e-23	1.8e-21
MELO3C022278	1708.88	1.58415	3.53e-23	1.91e-21
Novel00690	744.771	-1.63361	4.19e-23	2.26e-21
MELO3C021532	483.59	2.29881	4.42e-23	2.38e-21
MELO3C009653	1597.05	2.24624	5.34e-23	2.87e-21
MELO3C016549	3675.61	-1.41276	6.57e-23	3.51e-21
MELO3C015896	66.2452	4.479	7.83e-23	4.18e-21
MELO3C010730	175.195	2.91403	7.98e-23	4.25e-21
MELO3C018689	2728.39	-2.79356	9.66e-23	5.13e-21
MELO3C020289	110.107	5.54454	1.08e-22	5.74e-21
MELO3C010668	826.281	3.31343	1.15e-22	6.08e-21
MELO3C007494	322.482	2.61856	1.28e-22	6.76e-21
MELO3C022517	1105.99	1.21994	1.31e-22	6.89e-21
MELO3C025521	2665.09	-6.98877	1.32e-22	6.9e-21
MELO3C020575	6404.42	-1.98226	1.47e-22	7.71e-21
MELO3C004383	5507.39	-3.92386	1.5e-22	7.82e-21
MELO3C016434	354.043	1.74453	1.51e-22	7.87e-21
MELO3C013057	390.246	4.19524	1.54e-22	8.02e-21
MELO3C015084	277.713	1.61929	1.56e-22	8.09e-21
MELO3C009996	3194.54	-2.12742	1.75e-22	9.01e-21
MELO3C006836	81.6938	3.47992	1.76e-22	9.02e-21
MELO3C026205	2717.77	1.36518	2e-22	1.02e-20
MELO3C006362	10983	-2.96249	2.19e-22	1.12e-20
MELO3C004853	282.935	2.0722	2.26e-22	1.15e-20
MELO3C005356	685.625	-3.18542	2.3e-22	1.17e-20
MELO3C009706	604.932	-3.63288	2.68e-22	1.36e-20
MELO3C008478	5013.46	-3.96969	2.85e-22	1.44e-20
MELO3C008331	453.617	-5.20826	2.86e-22	1.44e-20
MELO3C009389	5017.93	-1.50719	2.86e-22	1.44e-20
MELO3C024603	2827.8	2.13078	2.87e-22	1.44e-20
MELO3C012554	617.165	-6.87954	2.97e-22	1.49e-20
MELO3C019393	400.692	2.72385	2.98e-22	1.49e-20
MELO3C018972	453.083	5.8315	3.55e-22	1.77e-20
MELO3C010540	184.55	7.74015	3.95e-22	1.97e-20
MELO3C013373	1640.11	1.37292	4.23e-22	2.1e-20
MELO3C023290	276.679	2.06373	4.43e-22	2.19e-20
MELO3C015408	1696.98	-4.00415	4.65e-22	2.3e-20
MELO3C007928	774.54	-2.06191	4.67e-22	2.3e-20
MELO3C022610	223.597	2.36669	4.68e-22	2.3e-20
MELO3C016569	563.408	-1.9574	4.69e-22	2.3e-20
MELO3C010532	6527.02	-5.8788	4.82e-22	2.36e-20
MELO3C007536	308.962	3.69773	4.85e-22	2.36e-20
MELO3C004330	2223.61	-3.77494	4.9e-22	2.38e-20
MELO3C003647	285.098	-1.65303	5.33e-22	2.59e-20
MELO3C006789	1175.31	2.83874	5.61e-22	2.72e-20
MELO3C005761	4578.42	-1.55432	5.73e-22	2.77e-20
MELO3C012607	2164.15	1.53148	5.77e-22	2.78e-20
MELO3C021367	62.4012	4.12842	5.93e-22	2.85e-20
MELO3C002807	303.878	1.73582	6.48e-22	3.11e-20
MELO3C016542	928.482	2.16952	7.81e-22	3.74e-20
MELO3C004200	254.464	1.65778	7.97e-22	3.81e-20
MELO3C007070	934.005	2.06623	8.24e-22	3.93e-20
MELO3C004141	208.089	-3.12841	8.3e-22	3.94e-20
MELO3C005169	3150.34	1.96261	8.75e-22	4.15e-20
MELO3C001763	1520.35	-3.20641	9.33e-22	4.41e-20
MELO3C000111	104.315	-3.42905	1.01e-21	4.75e-20
MELO3C002154	780.856	-5.88836	1.02e-21	4.79e-20
MELO3C007509	501.223	2.04612	1.02e-21	4.81e-20
MELO3C013429	1114.37	1.21121	1.04e-21	4.86e-20
MELO3C007138	421.684	2.97687	1.06e-21	4.93e-20
MELO3C005816	678.114	-1.80065	1.06e-21	4.93e-20
MELO3C020030	3908.54	-1.7256	1.25e-21	5.84e-20
MELO3C013250	6118.47	-1.7649	1.3e-21	6.04e-20
MELO3C012246	15134.5	-2.81691	1.36e-21	6.28e-20
MELO3C009328	201.995	2.93187	1.37e-21	6.32e-20
MELO3C004549	634.806	4.68572	1.46e-21	6.72e-20
MELO3C004553	327.083	-5.82502	1.48e-21	6.8e-20
MELO3C002553	2115.97	2.67543	1.55e-21	7.1e-20
MELO3C018801	2926.23	-5.41634	1.56e-21	7.13e-20
MELO3C009360	216.504	1.59377	1.66e-21	7.6e-20
MELO3C012370	1466.35	-1.39898	1.73e-21	7.89e-20
MELO3C002351	1107.19	5.03374	1.86e-21	8.47e-20
MELO3C007059	377.36	1.89915	1.91e-21	8.66e-20
MELO3C021207	2841.64	-1.37567	1.92e-21	8.7e-20
MELO3C019231	316.894	-3.00982	2.04e-21	9.24e-20
MELO3C017426	663.201	3.53869	2.08e-21	9.36e-20
MELO3C002598	207.058	-2.82852	2.08e-21	9.37e-20
MELO3C026023	346.514	1.84012	2.1e-21	9.44e-20
MELO3C018031	593.733	3.1285	2.39e-21	1.07e-19
MELO3C017754	3196	-2.86206	2.57e-21	1.15e-19
MELO3C004565	7956.02	-2.99842	2.6e-21	1.16e-19
MELO3C015509	10664.3	2.83314	2.97e-21	1.32e-19
MELO3C017154	300.442	3.44849	3.05e-21	1.36e-19
MELO3C018048	138.535	4.25744	3.23e-21	1.43e-19
MELO3C013013	5336.45	2.80136	4.09e-21	1.81e-19
MELO3C004242	125.836	3.97012	4.45e-21	1.96e-19
MELO3C026270	167.88	2.33745	4.68e-21	2.06e-19
MELO3C015426	160.539	2.93535	4.97e-21	2.18e-19
MELO3C023633	563.656	-4.57332	5.28e-21	2.31e-19
MELO3C026168	2023.88	1.84609	5.48e-21	2.4e-19
MELO3C013751	297.669	3.94138	6.02e-21	2.63e-19
MELO3C025107	65.807	4.22485	6.37e-21	2.77e-19
MELO3C001981	1547.21	-3.06208	6.41e-21	2.79e-19
MELO3C012369	3247.11	-1.5682	6.77e-21	2.94e-19
MELO3C024512	237.756	7.43469	6.92e-21	3e-19
MELO3C026065	1566.78	-2.25152	7.07e-21	3.05e-19
MELO3C012925	3248.15	-6.63452	7.31e-21	3.15e-19
MELO3C004825	303.326	-1.67874	7.96e-21	3.42e-19
MELO3C006198	229.957	2.41031	9.73e-21	4.18e-19
MELO3C000962	67.9773	5.64398	9.84e-21	4.21e-19
MELO3C014723	4662.66	3.26626	1.01e-20	4.32e-19
MELO3C023598	73.329	-6.22807	1.06e-20	4.54e-19
MELO3C004867	13179.8	-1.97866	1.1e-20	4.68e-19
MELO3C006674	620.849	2.00621	1.12e-20	4.77e-19
MELO3C011329	629.519	6.65514	1.17e-20	4.96e-19
MELO3C006371	228.431	1.54408	1.32e-20	5.59e-19
MELO3C002070	606.833	4.80647	1.32e-20	5.59e-19
MELO3C005467	630.35	3.41385	1.49e-20	6.28e-19
MELO3C010430	427.595	2.91395	1.54e-20	6.46e-19
MELO3C006607	439.796	-1.2636	1.55e-20	6.51e-19
MELO3C026947	443.483	4.41242	1.61e-20	6.73e-19
MELO3C015169	1364.41	1.04141	1.65e-20	6.88e-19
MELO3C005948	101.218	3.79118	1.76e-20	7.34e-19
MELO3C009597	368.932	1.96872	1.77e-20	7.34e-19
MELO3C024086	740.344	-4.79214	1.79e-20	7.44e-19
MELO3C024000	389.258	-2.02839	1.84e-20	7.61e-19
MELO3C013774	13605.6	-4.43571	1.87e-20	7.74e-19
MELO3C012553	856.872	-6.891	1.89e-20	7.8e-19
MELO3C020630	1821.25	-4.32658	1.93e-20	7.96e-19
MELO3C016897	1045.83	-4.58699	2e-20	8.22e-19
MELO3C003187	226.209	2.93148	2.15e-20	8.8e-19
MELO3C017574	363.05	1.43602	2.26e-20	9.22e-19
MELO3C002513	729.469	-3.52916	2.29e-20	9.35e-19
MELO3C024377	106.967	3.63198	2.32e-20	9.45e-19
MELO3C022936	609.782	-3.0038	2.33e-20	9.45e-19
MELO3C003150	3067.14	-1.22438	2.72e-20	1.1e-18
MELO3C023470	310.985	1.52254	3.08e-20	1.24e-18
MELO3C017714	334.174	1.68915	3.09e-20	1.25e-18
MELO3C017451	340.148	1.26468	3.24e-20	1.31e-18
MELO3C002601	911.005	4.59381	3.3e-20	1.33e-18
MELO3C026759	3502.51	-2.05705	3.49e-20	1.4e-18
MELO3C009961	1630.15	-7.38865	3.51e-20	1.4e-18
MELO3C002412	339.529	2.2742	3.74e-20	1.5e-18
MELO3C026782	219.767	3.25221	3.78e-20	1.51e-18
MELO3C016348	371.247	2.28627	4.88e-20	1.94e-18
MELO3C024539	391.652	-4.87127	4.98e-20	1.97e-18
MELO3C006935	2675.28	-4.2127	5.05e-20	2e-18
MELO3C018455	147.21	2.0609	5.7e-20	2.25e-18
MELO3C009435	172.132	3.28438	5.85e-20	2.3e-18
MELO3C002550	651.298	-3.49022	6.06e-20	2.38e-18
MELO3C007657	80.2062	3.0608	6.48e-20	2.54e-18
MELO3C002066	66.2579	3.10176	7.25e-20	2.83e-18
MELO3C004523	324.408	-2.90074	7.38e-20	2.88e-18
MELO3C020651	256.274	1.37837	7.52e-20	2.93e-18
MELO3C026372	914.913	-3.48979	7.71e-20	3e-18
MELO3C008791	3591.31	-1.89509	8.08e-20	3.14e-18
MELO3C017183	485.765	-1.63144	8.63e-20	3.34e-18
MELO3C019382	1467.1	2.80575	8.84e-20	3.42e-18
MELO3C023255	1130.67	-2.29906	9.14e-20	3.53e-18
MELO3C026001	685.549	-9.50043	9.17e-20	3.53e-18
MELO3C008318	432.223	-2.27124	9.23e-20	3.55e-18
MELO3C016536	17290.7	-5.6996	9.55e-20	3.67e-18
MELO3C005359	89.3804	3.72506	1.1e-19	4.23e-18
MELO3C002809	53.4879	4.94647	1.12e-19	4.28e-18
MELO3C018793	247.135	-1.40495	1.13e-19	4.3e-18
MELO3C002524	2553.4	-1.9545	1.26e-19	4.81e-18
MELO3C025365	533.219	2.08632	1.36e-19	5.18e-18
MELO3C018025	11776.9	3.57644	1.38e-19	5.23e-18
MELO3C018297	71.7572	4.66172	1.49e-19	5.63e-18
MELO3C023724	3576.68	-1.84015	1.57e-19	5.92e-18
MELO3C015772	23109.3	2.09156	1.57e-19	5.94e-18
MELO3C018047	68.1653	5.01779	1.64e-19	6.18e-18
MELO3C016273	5443.56	-1.29877	1.75e-19	6.57e-18
MELO3C023869	4355.47	-1.42729	1.78e-19	6.67e-18
MELO3C021317	450.236	1.0904	1.92e-19	7.18e-18
MELO3C004329	2961.41	-3.61962	2.1e-19	7.84e-18
MELO3C024391	1792.87	-1.47793	2.13e-19	7.95e-18
MELO3C007153	53510.1	6.08058	2.16e-19	8.02e-18
MELO3C011929	148.183	2.31833	2.16e-19	8.02e-18
MELO3C007077	1653.73	-1.40883	2.16e-19	8.02e-18
MELO3C005464	220.771	1.43702	2.2e-19	8.13e-18
MELO3C022268	63.3357	3.03789	2.27e-19	8.41e-18
MELO3C021707	827.173	-2.66826	2.32e-19	8.58e-18
MELO3C015631	300.305	1.56824	2.41e-19	8.87e-18
MELO3C017064	2476.46	-2.03106	3.03e-19	1.12e-17
MELO3C005806	91.4872	6.04575	3.13e-19	1.15e-17
MELO3C012387	2171.94	-7.84132	3.18e-19	1.16e-17
MELO3C004871	2067.68	-1.9305	3.42e-19	1.25e-17
MELO3C019761	995.907	-1.86272	3.46e-19	1.26e-17
MELO3C022018	373.376	-1.75035	3.47e-19	1.27e-17
MELO3C011484	670.237	2.1672	3.68e-19	1.34e-17
MELO3C003339	577.678	-4.21967	3.77e-19	1.37e-17
MELO3C010925	644.631	2.05256	3.84e-19	1.39e-17
MELO3C013677	1536.08	-1.23419	3.85e-19	1.39e-17
MELO3C017654	492.574	-2.17886	3.99e-19	1.44e-17
MELO3C022479	2654.04	1.74462	4.09e-19	1.47e-17
MELO3C009221	159.607	3.47257	4.15e-19	1.49e-17
Novel00522	258.709	2.88833	4.18e-19	1.5e-17
MELO3C018248	155.148	2.62304	4.31e-19	1.54e-17
MELO3C005597	4209.47	-2.43012	4.35e-19	1.56e-17
MELO3C005986	2351.14	-2.85914	4.38e-19	1.56e-17
MELO3C006685	947.842	-3.4621	4.9e-19	1.75e-17
MELO3C020429	1421.33	1.79254	5.28e-19	1.88e-17
MELO3C017618	377.524	-1.52977	5.52e-19	1.96e-17
MELO3C013780	167.814	3.27578	5.64e-19	2e-17
MELO3C023496	456.369	1.80428	6.93e-19	2.45e-17
MELO3C020754	262.282	5.43525	7.27e-19	2.57e-17
MELO3C015541	3883.16	-1.20746	7.56e-19	2.66e-17
MELO3C018588	384.74	-1.28431	7.58e-19	2.67e-17
MELO3C010478	352.322	-2.21086	8.04e-19	2.82e-17
MELO3C006591	230.204	-2.09864	8.48e-19	2.97e-17
MELO3C003689	6897.77	1.78508	8.7e-19	3.04e-17
MELO3C009764	228.69	-2.04042	8.72e-19	3.04e-17
MELO3C009181	4881.04	2.20562	8.73e-19	3.04e-17
MELO3C009730	926.874	-1.54065	8.89e-19	3.09e-17
MELO3C007005	4161.49	1.19261	9.49e-19	3.3e-17
MELO3C025912	2211.4	1.36385	9.54e-19	3.31e-17
Novel00211	153.464	-3.45648	9.55e-19	3.31e-17
MELO3C019904	1712.27	-3.89954	9.93e-19	3.43e-17
MELO3C011016	2727.93	4.23303	1.04e-18	3.59e-17
MELO3C027379	814.787	1.88356	1.07e-18	3.68e-17
MELO3C002590	216.622	3.39864	1.07e-18	3.7e-17
MELO3C023632	651.201	3.55214	1.08e-18	3.7e-17
MELO3C007378	101.755	4.36432	1.15e-18	3.95e-17
MELO3C021168	138.308	4.72815	1.15e-18	3.95e-17
MELO3C013989	441.8	3.79627	1.18e-18	4.05e-17
MELO3C017416	105.023	3.0324	1.21e-18	4.13e-17
MELO3C017176	20453.1	2.95676	1.21e-18	4.14e-17
MELO3C010722	1855.24	-1.09448	1.27e-18	4.33e-17
MELO3C007084	2122.85	1.13693	1.36e-18	4.61e-17
MELO3C002641	340.096	3.38779	1.44e-18	4.88e-17
MELO3C009567	2446.03	3.09417	1.57e-18	5.3e-17
MELO3C009826	536.146	-2.9078	1.65e-18	5.55e-17
MELO3C011112	1998.02	-1.50407	1.65e-18	5.55e-17
MELO3C025883	591.052	1.74804	1.7e-18	5.72e-17
MELO3C009226	1391.31	-1.74115	1.85e-18	6.19e-17
MELO3C024787	584.857	-1.7951	1.89e-18	6.35e-17
MELO3C025025	18928.5	-6.44049	1.91e-18	6.39e-17
MELO3C026742	634.411	-1.15434	1.97e-18	6.56e-17
MELO3C005526	3866.36	2.28488	2.02e-18	6.74e-17
MELO3C020899	1679.84	-1.16531	2.03e-18	6.75e-17
MELO3C008125	222.59	1.63377	2.08e-18	6.91e-17
Novel00847	244.98	3.45611	2.22e-18	7.36e-17
MELO3C005241	1712.47	1.13659	2.27e-18	7.51e-17
MELO3C016355	847.15	-2.59875	2.35e-18	7.77e-17
MELO3C008739	446.166	2.02325	2.45e-18	8.08e-17
MELO3C018112	2281.75	-1.11717	2.51e-18	8.27e-17
MELO3C003743	387.756	1.73397	2.59e-18	8.54e-17
MELO3C013961	498.421	2.7917	2.62e-18	8.61e-17
MELO3C024239	188.004	-7.37351	2.75e-18	9.02e-17
MELO3C014519	4596.01	-1.78104	3.01e-18	9.83e-17
MELO3C014468	91.8858	5.89495	3.07e-18	1e-16
MELO3C020771	93.3634	2.68958	3.08e-18	1e-16
MELO3C015502	1294.89	-1.79005	3.13e-18	1.02e-16
MELO3C026897	6613.93	-3.47285	3.37e-18	1.09e-16
MELO3C003371	841.337	-1.56119	3.44e-18	1.11e-16
MELO3C018065	151.689	-4.6826	3.82e-18	1.24e-16
MELO3C002255	84.1327	-3.03064	3.87e-18	1.25e-16
MELO3C010933	190.75	1.41787	3.9e-18	1.26e-16
MELO3C015329	135.131	2.05844	4.04e-18	1.3e-16
MELO3C016007	6036.95	-4.34228	4.35e-18	1.4e-16
MELO3C014621	869.924	-1.38433	4.41e-18	1.41e-16
MELO3C008424	78.1996	4.81874	4.41e-18	1.41e-16
MELO3C023889	3679.24	-2.36068	4.9e-18	1.57e-16
MELO3C002209	6877.17	-1.57036	5.19e-18	1.66e-16
MELO3C020803	183.166	5.8328	5.93e-18	1.89e-16
MELO3C018161	438.023	2.79342	6.22e-18	1.98e-16
MELO3C022647	135.227	2.06172	6.23e-18	1.98e-16
MELO3C019083	1164.95	1.07175	6.4e-18	2.03e-16
MELO3C000241	122.884	2.54464	6.42e-18	2.04e-16
MELO3C007047	1818.81	-1.57516	7.51e-18	2.38e-16
MELO3C007560	876.61	-3.10688	7.86e-18	2.49e-16
MELO3C013952	8338.43	5.86725	8.26e-18	2.61e-16
MELO3C013562	1447.51	-4.42516	8.67e-18	2.74e-16
MELO3C023435	6563.95	1.2024	8.87e-18	2.79e-16
MELO3C007396	173.176	2.32597	8.88e-18	2.79e-16
MELO3C012159	3308.15	-2.15611	1.02e-17	3.2e-16
MELO3C016995	750.683	-1.10706	1.13e-17	3.53e-16
MELO3C004602	97.2309	2.9025	1.15e-17	3.59e-16
MELO3C025335	1188.52	1.13331	1.24e-17	3.87e-16
MELO3C005585	108.211	3.04275	1.27e-17	3.98e-16
MELO3C021106	241.468	1.89444	1.34e-17	4.17e-16
MELO3C005267	474.423	2.36713	1.35e-17	4.21e-16
MELO3C013779	183.898	2.26534	1.37e-17	4.25e-16
MELO3C014945	2027.88	1.93722	1.44e-17	4.48e-16
MELO3C004062	186.374	-6.60588	1.46e-17	4.52e-16
MELO3C003523	406.615	1.75454	1.49e-17	4.6e-16
MELO3C021585	136.363	-2.03341	1.51e-17	4.65e-16
MELO3C008357	6066.33	2.31275	1.55e-17	4.79e-16
MELO3C017478	237.18	3.05549	1.61e-17	4.97e-16
MELO3C009246	376.117	3.89021	1.62e-17	4.97e-16
MELO3C001939	801.38	2.2923	1.64e-17	5.03e-16
MELO3C025613	32037.4	-5.87666	1.72e-17	5.28e-16
MELO3C008033	289.53	2.28704	1.73e-17	5.28e-16
MELO3C022961	11614.2	-3.3127	1.75e-17	5.33e-16
MELO3C003238	68132.9	2.91441	1.89e-17	5.78e-16
MELO3C023045	157.684	3.20297	2e-17	6.1e-16
MELO3C015880	2508.12	-3.43031	2.04e-17	6.2e-16
MELO3C022259	475.395	-2.96609	2.08e-17	6.31e-16
MELO3C017306	5779.74	-1.92712	2.1e-17	6.36e-16
MELO3C002268	3324.58	-1.13781	2.18e-17	6.59e-16
MELO3C008557	219.036	1.70248	2.18e-17	6.6e-16
MELO3C006148	652.743	1.1228	2.28e-17	6.88e-16
MELO3C006515	166.035	2.85397	2.31e-17	6.96e-16
MELO3C003483	802.993	1.78648	2.39e-17	7.19e-16
MELO3C009027	9950.62	-2.46687	2.41e-17	7.23e-16
MELO3C007539	703.602	1.65088	2.45e-17	7.34e-16
MELO3C008429	2179.47	-3.00498	2.71e-17	8.1e-16
MELO3C018760	443.841	-3.96486	2.74e-17	8.17e-16
MELO3C003880	713.31	1.10418	2.74e-17	8.19e-16
MELO3C014521	1315.89	-1.45251	2.82e-17	8.41e-16
MELO3C024816	462.188	-3.44811	2.86e-17	8.51e-16
MELO3C007330	393.969	-4.37956	2.87e-17	8.53e-16
MELO3C017964	789.91	-1.79678	2.99e-17	8.85e-16
MELO3C024525	488.814	1.60454	3.01e-17	8.91e-16
MELO3C017481	1964.9	5.13877	3.04e-17	8.97e-16
MELO3C025324	207.85	11.1214	3.29e-17	9.72e-16
MELO3C021159	1020	1.59348	3.37e-17	9.94e-16
MELO3C023359	21575.4	-1.80858	3.41e-17	1e-15
MELO3C012618	667.763	1.06352	3.5e-17	1.03e-15
MELO3C018099	8405.3	-2.3975	3.55e-17	1.04e-15
MELO3C012628	2904.22	-1.74274	3.57e-17	1.05e-15
MELO3C016733	1225.44	1.69998	3.65e-17	1.07e-15
MELO3C022658	1312.22	1.75814	3.66e-17	1.07e-15
MELO3C013091	713.776	1.87103	4.22e-17	1.23e-15
MELO3C018813	2453.35	2.21646	4.48e-17	1.31e-15
MELO3C020541	487.173	2.95788	4.6e-17	1.34e-15
MELO3C006942	380.649	1.21089	4.61e-17	1.34e-15
MELO3C010764	5030.68	-1.80047	4.74e-17	1.38e-15
MELO3C003596	840.043	-1.46574	4.9e-17	1.42e-15
MELO3C025951	2991.14	-1.16964	4.92e-17	1.42e-15
MELO3C013434	1630.46	1.04695	4.96e-17	1.43e-15
MELO3C016794	2361.91	4.65184	4.98e-17	1.44e-15
MELO3C002526	57.6385	4.33361	5e-17	1.44e-15
MELO3C007723	778.645	-2.63784	5.25e-17	1.51e-15
MELO3C006376	238.166	-2.21824	5.28e-17	1.52e-15
MELO3C014348	3403.77	-1.34681	5.69e-17	1.63e-15
MELO3C009497	110.58	-2.28678	5.71e-17	1.64e-15
MELO3C021179	565.146	-2.53757	6.04e-17	1.73e-15
MELO3C026503	240.426	2.05195	6.19e-17	1.77e-15
MELO3C006583	438.635	-1.33364	6.69e-17	1.91e-15
MELO3C007434	108.725	3.389	7.11e-17	2.02e-15
MELO3C013347	2009.75	4.20402	7.54e-17	2.14e-15
MELO3C009455	980.663	-1.86559	8.04e-17	2.28e-15
MELO3C012142	348.862	2.87961	8.79e-17	2.49e-15
MELO3C011179	925.874	1.51058	8.94e-17	2.52e-15
MELO3C022805	915.36	-1.97512	9.33e-17	2.63e-15
MELO3C021788	42867	2.23646	9.41e-17	2.65e-15
MELO3C014002	88.5347	5.15985	9.49e-17	2.67e-15
MELO3C004022	213.266	1.70254	1.02e-16	2.86e-15
MELO3C020115	3410.03	1.5831	1.03e-16	2.88e-15
MELO3C020535	736.287	-4.94108	1.14e-16	3.18e-15
MELO3C016322	3194.43	2.73212	1.21e-16	3.38e-15
MELO3C017815	1750.35	1.86785	1.22e-16	3.42e-15
MELO3C003520	3876.46	-2.16755	1.28e-16	3.55e-15
MELO3C016556	32761.6	4.55237	1.34e-16	3.73e-15
MELO3C002671	174.347	1.9903	1.34e-16	3.73e-15
MELO3C003195	1055.81	-8.44395	1.38e-16	3.82e-15
MELO3C019939	287.473	1.96746	1.42e-16	3.93e-15
MELO3C020093	1160.99	1.033	1.46e-16	4.03e-15
MELO3C023265	1259.84	-1.36993	1.48e-16	4.1e-15
MELO3C022228	1262.77	2.23677	1.5e-16	4.13e-15
MELO3C012339	1123.4	-2.47701	1.51e-16	4.16e-15
MELO3C026733	657.772	-1.11968	1.53e-16	4.22e-15
MELO3C026922	86.5673	2.35569	1.57e-16	4.32e-15
MELO3C026021	381.715	1.59602	1.59e-16	4.37e-15
Novel01297	362.746	1.55017	1.65e-16	4.52e-15
MELO3C027332	3489.83	1.65108	1.65e-16	4.53e-15
MELO3C020181	1240.49	2.65483	1.72e-16	4.7e-15
MELO3C014724	1960.5	3.58005	1.78e-16	4.85e-15
MELO3C001938	16013.4	-4.15104	1.79e-16	4.87e-15
MELO3C020551	1106.02	-1.05279	1.79e-16	4.87e-15
MELO3C004610	1917.6	-1.76685	1.87e-16	5.08e-15
MELO3C016236	408.584	2.34983	1.92e-16	5.2e-15
MELO3C019137	1026.99	-1.07164	1.92e-16	5.2e-15
MELO3C015475	588.994	2.06692	2e-16	5.41e-15
MELO3C014669	371.404	-3.85114	2.01e-16	5.44e-15
MELO3C005808	113.535	-2.44889	2.08e-16	5.62e-15
MELO3C000951	312.821	1.75692	2.09e-16	5.64e-15
MELO3C026279	1656.9	-2.56816	2.15e-16	5.77e-15
MELO3C016354	3890.3	-1.70081	2.27e-16	6.09e-15
MELO3C023503	476.688	-2.98512	2.28e-16	6.12e-15
MELO3C012433	264.732	1.42398	2.37e-16	6.34e-15
MELO3C023555	5275.59	-1.46769	2.41e-16	6.44e-15
MELO3C021855	880.905	-2.57651	2.42e-16	6.45e-15
MELO3C026498	4090.38	-4.45132	2.5e-16	6.65e-15
MELO3C024187	707.095	-3.6044	2.55e-16	6.79e-15
MELO3C018767	357.254	-3.78302	2.57e-16	6.83e-15
MELO3C009775	397.635	2.68456	2.74e-16	7.27e-15
MELO3C025771	249.023	2.79606	2.88e-16	7.61e-15
MELO3C001851	637.465	-3.39378	2.91e-16	7.68e-15
MELO3C013311	164.685	3.01841	2.94e-16	7.76e-15
MELO3C007586	3725.89	-1.04342	2.96e-16	7.79e-15
MELO3C002450	424.564	-2.69669	3.16e-16	8.31e-15
MELO3C006141	754.911	1.19706	3.17e-16	8.33e-15
MELO3C011868	8279.58	-1.28042	3.18e-16	8.35e-15
MELO3C006536	226.896	-4.63565	3.19e-16	8.35e-15
MELO3C017410	306.497	1.45342	3.24e-16	8.47e-15
MELO3C017883	949.714	-7.42279	3.34e-16	8.73e-15
MELO3C019553	203.77	2.99181	3.44e-16	8.98e-15
MELO3C019742	510.784	1.88027	3.88e-16	1.01e-14
MELO3C007739	5031.83	-1.18082	3.93e-16	1.02e-14
MELO3C012252	573357	1.89554	3.96e-16	1.03e-14
MELO3C020530	245.643	5.29737	4e-16	1.04e-14
MELO3C016872	62.3181	2.84465	4.53e-16	1.18e-14
MELO3C013455	678.702	1.46292	4.67e-16	1.21e-14
MELO3C002189	449.969	1.17171	4.81e-16	1.24e-14
MELO3C005225	2817.91	-5.70129	5.18e-16	1.34e-14
MELO3C026075	981.915	3.43954	5.25e-16	1.35e-14
MELO3C010776	2093.1	-5.29835	5.32e-16	1.37e-14
MELO3C026310	1205.37	1.57386	5.4e-16	1.39e-14
MELO3C017180	37931.4	3.70836	5.46e-16	1.4e-14
MELO3C017399	306.885	-1.57416	5.61e-16	1.44e-14
MELO3C005811	533.661	-2.1011	5.7e-16	1.46e-14
MELO3C022596	208.588	1.58562	5.73e-16	1.47e-14
MELO3C004536	560.618	3.95972	5.91e-16	1.51e-14
MELO3C022084	311.395	2.27578	6.11e-16	1.56e-14
MELO3C002253	660.985	-2.83641	6.21e-16	1.58e-14
MELO3C026613	20474.2	1.12789	6.37e-16	1.62e-14
MELO3C009211	72.7983	-3.7426	6.5e-16	1.65e-14
MELO3C026252	563.085	-3.81152	6.95e-16	1.76e-14
MELO3C026521	61.2338	3.85748	7.02e-16	1.78e-14
MELO3C003424	170.935	-3.4971	7.28e-16	1.84e-14
MELO3C018328	326.658	2.12548	7.49e-16	1.89e-14
MELO3C019762	4020.52	-3.68424	8.82e-16	2.22e-14
MELO3C025233	389.031	3.19	8.82e-16	2.22e-14
MELO3C004624	74.5163	2.51827	8.85e-16	2.23e-14
MELO3C019755	3366.96	-11.8407	9.42e-16	2.36e-14
MELO3C005737	202.192	-3.18542	9.65e-16	2.42e-14
MELO3C012114	3130.15	-3.96305	9.88e-16	2.47e-14
MELO3C023989	6080.71	1.30696	1.1e-15	2.74e-14
MELO3C003562	5792.91	1.296	1.11e-15	2.76e-14
MELO3C000298	9271.51	-4.03558	1.14e-15	2.85e-14
MELO3C006876	540.643	1.70946	1.17e-15	2.92e-14
MELO3C016005	265.356	-3.18936	1.18e-15	2.94e-14
MELO3C025888	9102.19	2.88397	1.24e-15	3.08e-14
MELO3C001415	53.558	-3.52978	1.24e-15	3.09e-14
MELO3C009266	207.487	1.35076	1.27e-15	3.16e-14
MELO3C009141	328.653	-6.44467	1.27e-15	3.16e-14
MELO3C004214	30790.9	3.47109	1.28e-15	3.17e-14
MELO3C017002	280.434	-2.36587	1.29e-15	3.2e-14
MELO3C023826	2955.26	-2.45698	1.36e-15	3.35e-14
MELO3C022430	27974.8	-6.12074	1.37e-15	3.39e-14
MELO3C001727	731.369	-2.45051	1.41e-15	3.47e-14
Novel00213	1191.07	-2.4741	1.42e-15	3.5e-14
MELO3C006552	1458.1	3.48927	1.46e-15	3.58e-14
MELO3C025111	3877.34	-1.79083	1.5e-15	3.69e-14
MELO3C003211	163.068	2.78258	1.57e-15	3.85e-14
MELO3C009252	2985.41	-2.04021	1.62e-15	3.97e-14
MELO3C023245	187.06	-5.81706	1.63e-15	3.98e-14
MELO3C012129	1306.41	1.62344	1.74e-15	4.25e-14
MELO3C015045	1597.68	-1.15355	1.78e-15	4.34e-14
MELO3C014579	465.315	-4.56542	1.79e-15	4.35e-14
MELO3C005639	1380.27	-1.46833	1.81e-15	4.4e-14
MELO3C008851	3279.88	-2.77459	1.93e-15	4.7e-14
MELO3C014486	229.226	2.5222	2e-15	4.85e-14
MELO3C013379	151.891	-3.23354	2.02e-15	4.89e-14
MELO3C001110	142.449	1.50142	2.02e-15	4.89e-14
MELO3C014315	679.197	-4.09014	2.03e-15	4.9e-14
MELO3C015299	2162.21	-1.80438	2.03e-15	4.9e-14
MELO3C011013	1497.69	-1.06113	2.07e-15	5e-14
MELO3C004597	557.156	6.55985	2.14e-15	5.15e-14
MELO3C016944	8275.67	-1.3314	2.15e-15	5.17e-14
Novel00965	1488.56	-1.68545	2.16e-15	5.19e-14
MELO3C003408	181.718	2.61071	2.33e-15	5.58e-14
MELO3C017253	1687.35	2.10114	2.38e-15	5.69e-14
MELO3C005991	1281.98	-3.3872	2.39e-15	5.72e-14
MELO3C010916	656.482	-1.02442	2.42e-15	5.79e-14
MELO3C019649	179.212	-1.45321	2.45e-15	5.85e-14
MELO3C015292	674.067	-1.8319	2.49e-15	5.93e-14
MELO3C012065	1516.48	-1.72267	2.49e-15	5.93e-14
MELO3C002461	1045.93	1.67731	2.49e-15	5.93e-14
MELO3C015838	131.534	-4.04849	2.61e-15	6.18e-14
MELO3C007661	872.545	1.49158	2.62e-15	6.2e-14
MELO3C010922	241.828	1.73844	2.67e-15	6.32e-14
MELO3C006063	386.607	1.19015	2.72e-15	6.42e-14
MELO3C013402	268.718	3.17963	2.87e-15	6.77e-14
MELO3C018409	6792.59	2.30254	3.02e-15	7.11e-14
MELO3C010829	47.5635	5.08768	3.26e-15	7.67e-14
MELO3C005809	1114.43	-2.05445	3.31e-15	7.79e-14
MELO3C020408	982.001	2.25532	3.39e-15	7.96e-14
MELO3C017068	852.985	1.48234	3.44e-15	8.07e-14
MELO3C010729	650.618	1.1473	3.53e-15	8.27e-14
MELO3C008498	166.238	2.28548	3.83e-15	8.96e-14
MELO3C011957	1504.49	2.38864	3.93e-15	9.19e-14
MELO3C003386	8366.1	2.27573	3.95e-15	9.22e-14
MELO3C013163	5581.45	-2.07046	4.05e-15	9.45e-14
MELO3C011413	1247.76	-1.44455	4.09e-15	9.53e-14
MELO3C007702	937.207	1.87404	4.15e-15	9.66e-14
MELO3C006675	156.217	1.7334	4.19e-15	9.73e-14
MELO3C006289	91.4245	2.81787	4.3e-15	9.98e-14
MELO3C008492	71.4101	2.56026	4.48e-15	1.04e-13
MELO3C002132	106.304	2.36063	4.61e-15	1.07e-13
MELO3C023582	1554.83	1.94791	4.75e-15	1.1e-13
MELO3C007218	3345.4	1.78358	4.96e-15	1.14e-13
MELO3C013435	1430.32	-1.2736	4.97e-15	1.15e-13
MELO3C004216	302.34	1.54366	5.15e-15	1.19e-13
MELO3C007781	3997.17	1.85845	5.15e-15	1.19e-13
MELO3C001812	381.06	-3.359	5.17e-15	1.19e-13
MELO3C014319	204.265	2.1657	6.41e-15	1.47e-13
MELO3C020941	3717.3	-2.95394	6.41e-15	1.47e-13
MELO3C005218	87.6972	2.344	6.58e-15	1.5e-13
MELO3C020998	98.8624	2.3125	6.95e-15	1.59e-13
MELO3C024292	3266.27	2.26718	7.04e-15	1.61e-13
Novel01466	682.87	2.83785	7.05e-15	1.61e-13
MELO3C013453	1727.78	4.21638	7.23e-15	1.65e-13
MELO3C025143	79.7831	3.04634	7.45e-15	1.7e-13
MELO3C011440	525.456	-3.21233	7.67e-15	1.74e-13
Novel00237	68.036	3.01978	7.98e-15	1.81e-13
MELO3C014378	130.991	2.19665	8.14e-15	1.85e-13
MELO3C019573	344.314	1.12919	8.21e-15	1.86e-13
MELO3C024138	863.739	-1.41392	8.24e-15	1.86e-13
MELO3C007426	1032.09	1.21735	8.26e-15	1.87e-13
MELO3C018694	954.561	1.85831	9.31e-15	2.1e-13
MELO3C007055	1593.36	-2.1998	9.49e-15	2.14e-13
MELO3C007574	73.5252	2.89445	9.73e-15	2.19e-13
MELO3C021941	1103.5	2.74872	1.01e-14	2.27e-13
MELO3C025199	488.011	-3.17113	1.04e-14	2.34e-13
MELO3C016544	53.5596	-4.58506	1.05e-14	2.36e-13
MELO3C004381	1010.94	2.89412	1.12e-14	2.5e-13
MELO3C002726	210.418	2.49781	1.12e-14	2.51e-13
MELO3C010353	10641.4	-3.72262	1.14e-14	2.56e-13
MELO3C016967	2327.63	-2.16012	1.16e-14	2.58e-13
MELO3C021245	123.941	-2.21348	1.19e-14	2.65e-13
MELO3C013093	431.373	1.00374	1.21e-14	2.7e-13
MELO3C009391	5856.75	-1.25793	1.23e-14	2.74e-13
MELO3C012094	274.859	-3.92813	1.23e-14	2.74e-13
MELO3C007628	198.677	1.4197	1.25e-14	2.79e-13
MELO3C004370	3410.43	2.18169	1.26e-14	2.8e-13
MELO3C023484	500.584	-3.39629	1.28e-14	2.83e-13
MELO3C015506	872.51	-1.04753	1.3e-14	2.88e-13
MELO3C018415	1103.73	-3.42427	1.35e-14	2.99e-13
MELO3C015597	904.007	1.27958	1.52e-14	3.35e-13
MELO3C002791	265.047	2.21335	1.56e-14	3.44e-13
MELO3C023342	1261.61	1.44599	1.63e-14	3.6e-13
MELO3C009210	2339.03	-1.54486	1.63e-14	3.6e-13
MELO3C006438	635.672	-2.71204	1.66e-14	3.65e-13
MELO3C010760	598.151	2.52503	1.68e-14	3.68e-13
MELO3C003088	416.8	-2.98141	1.68e-14	3.69e-13
MELO3C014587	7984.48	2.26973	1.68e-14	3.69e-13
MELO3C003746	300.432	1.85634	1.7e-14	3.72e-13
MELO3C022113	50131.5	3.14685	1.72e-14	3.76e-13
MELO3C013445	1338.69	-1.59866	1.79e-14	3.92e-13
MELO3C006420	109.849	2.91612	1.81e-14	3.94e-13
MELO3C023114	2745.36	2.55952	1.81e-14	3.95e-13
MELO3C009594	63.4497	6.56518	1.88e-14	4.09e-13
MELO3C009500	114.716	-2.17588	1.89e-14	4.1e-13
MELO3C018590	507.221	2.41318	1.95e-14	4.24e-13
MELO3C026955	5473.16	1.60017	2.03e-14	4.4e-13
MELO3C010018	368.135	1.16718	2.12e-14	4.6e-13
MELO3C009963	652.641	1.22946	2.13e-14	4.61e-13
MELO3C007390	899.1	2.14884	2.19e-14	4.74e-13
MELO3C015825	1190.56	-1.30281	2.29e-14	4.95e-13
MELO3C007311	646.41	-1.20673	2.33e-14	5.02e-13
MELO3C014391	2865.98	1.53234	2.34e-14	5.05e-13
MELO3C017097	1365	-1.42152	2.39e-14	5.14e-13
Novel00568	238.295	1.82002	2.49e-14	5.37e-13
MELO3C004998	2076.6	-1.80599	2.54e-14	5.46e-13
MELO3C020966	366.284	1.77621	2.54e-14	5.46e-13
MELO3C026058	3229.02	-1.37447	2.56e-14	5.5e-13
MELO3C005628	53.6122	3.47932	2.58e-14	5.54e-13
MELO3C022314	1356.08	-1.28676	2.6e-14	5.58e-13
MELO3C005849	889.446	2.18655	2.79e-14	5.96e-13
MELO3C024429	69.7698	3.01464	2.82e-14	6.03e-13
MELO3C010210	122.249	-2.149	2.83e-14	6.04e-13
MELO3C016167	11340.2	-3.60067	2.86e-14	6.1e-13
MELO3C011490	961.79	-1.40247	2.94e-14	6.26e-13
Novel00532	386.5	1.84553	2.95e-14	6.27e-13
MELO3C011109	487.745	1.44943	2.98e-14	6.33e-13
MELO3C016734	228.287	3.18295	3.26e-14	6.92e-13
MELO3C024964	5396.1	-2.44173	3.3e-14	6.99e-13
MELO3C002152	6421.81	-1.33931	3.37e-14	7.14e-13
MELO3C006499	6783.43	-3.80152	3.37e-14	7.14e-13
MELO3C002444	8415.85	2.0319	3.41e-14	7.21e-13
MELO3C017651	73.9245	1.93674	3.47e-14	7.32e-13
MELO3C015949	1957.17	1.56679	3.47e-14	7.32e-13
MELO3C019312	38.1776	4.99164	3.49e-14	7.35e-13
MELO3C023032	823.89	1.55192	3.53e-14	7.44e-13
MELO3C022014	1103.41	-1.09191	3.59e-14	7.55e-13
MELO3C015233	6728.9	-1.37014	3.61e-14	7.59e-13
MELO3C026281	525.972	3.4173	3.65e-14	7.66e-13
MELO3C016942	12845.9	-1.70156	3.7e-14	7.75e-13
MELO3C026836	273.115	1.96935	3.7e-14	7.76e-13
MELO3C006944	397.305	4.81234	3.74e-14	7.83e-13
MELO3C023626	454.441	-2.17015	3.81e-14	7.96e-13
MELO3C027219	3713.25	-1.63695	3.83e-14	8e-13
MELO3C010170	111.413	2.38026	3.88e-14	8.1e-13
MELO3C019056	226.592	2.00052	3.91e-14	8.16e-13
MELO3C013368	1610.93	1.1831	4.01e-14	8.35e-13
MELO3C017242	2662.58	2.17737	4.17e-14	8.68e-13
MELO3C004537	323.39	2.06855	4.19e-14	8.71e-13
MELO3C019803	323.089	1.60003	4.21e-14	8.74e-13
MELO3C007834	3426.39	-1.55989	4.24e-14	8.78e-13
MELO3C023551	5764.53	2.15958	4.24e-14	8.79e-13
MELO3C007393	607.877	-2.19737	4.25e-14	8.8e-13
MELO3C013228	7158.17	-2.04071	4.34e-14	8.98e-13
MELO3C007430	309.796	-6.32506	4.52e-14	9.34e-13
MELO3C009903	79.7567	3.72824	4.69e-14	9.68e-13
MELO3C013480	1205.88	-3.80605	4.91e-14	1.01e-12
MELO3C022321	2226.03	-2.84458	5.07e-14	1.04e-12
MELO3C009308	559.255	1.00461	5.24e-14	1.08e-12
MELO3C015929	2899.53	-1.18042	5.62e-14	1.15e-12
MELO3C015556	8469.79	-4.90898	5.87e-14	1.2e-12
MELO3C019585	24406.7	-4.51333	5.93e-14	1.21e-12
MELO3C023263	103.508	2.24045	5.93e-14	1.21e-12
MELO3C024047	642.248	-1.12973	5.93e-14	1.21e-12
MELO3C003336	1091.28	-6.30151	6.1e-14	1.25e-12
MELO3C019271	709.058	-1.77088	6.15e-14	1.26e-12
MELO3C022939	191.348	-2.98901	6.36e-14	1.3e-12
MELO3C002608	128.584	3.3588	6.4e-14	1.3e-12
MELO3C005527	454.289	2.7402	6.41e-14	1.3e-12
MELO3C000019	320.141	-3.99611	6.46e-14	1.31e-12
MELO3C021858	2083.05	1.32458	6.49e-14	1.32e-12
MELO3C007423	40448.5	-1.56195	6.65e-14	1.35e-12
MELO3C024951	3589.66	1.62995	6.8e-14	1.38e-12
Novel00067	584.135	-1.21703	6.84e-14	1.38e-12
MELO3C025135	83.044	-6.63855	6.88e-14	1.39e-12
MELO3C009334	6223.76	-1.88533	6.9e-14	1.39e-12
MELO3C013614	4150.61	-2.29057	6.95e-14	1.4e-12
MELO3C004630	117.033	-3.60997	7.04e-14	1.42e-12
MELO3C023049	323.309	-7.32519	7.12e-14	1.43e-12
MELO3C002463	9827.72	-1.07458	7.27e-14	1.46e-12
MELO3C025853	738.252	-1.80336	7.44e-14	1.49e-12
MELO3C008287	740.689	3.0851	7.45e-14	1.5e-12
MELO3C005834	2518.05	-1.04642	7.63e-14	1.53e-12
MELO3C016971	77.9696	1.92215	7.72e-14	1.55e-12
MELO3C009162	86.8701	7.99756	8.15e-14	1.63e-12
MELO3C011131	376.49	-4.4306	8.32e-14	1.66e-12
MELO3C019808	816.692	-3.76266	8.32e-14	1.66e-12
MELO3C002624	541.141	-3.72602	8.36e-14	1.67e-12
MELO3C010234	11567.3	-1.86256	8.54e-14	1.7e-12
MELO3C012133	159.56	4.26819	8.71e-14	1.73e-12
MELO3C007112	231.461	-1.66523	8.83e-14	1.76e-12
MELO3C009411	253.106	1.51932	9.18e-14	1.82e-12
MELO3C019823	277.935	2.13098	9.18e-14	1.82e-12
MELO3C008261	82.7772	2.56521	9.92e-14	1.97e-12
MELO3C011727	74.9332	5.59441	1.05e-13	2.09e-12
MELO3C005573	77.5408	2.23965	1.06e-13	2.09e-12
MELO3C022335	3124.79	1.97391	1.11e-13	2.2e-12
MELO3C021953	1259	4.33289	1.12e-13	2.21e-12
MELO3C021031	907.634	-2.66037	1.14e-13	2.24e-12
MELO3C012266	399.006	2.3578	1.14e-13	2.24e-12
MELO3C003027	449.443	1.41673	1.16e-13	2.27e-12
MELO3C016378	524.608	1.68111	1.2e-13	2.35e-12
MELO3C013454	962.718	-2.18248	1.21e-13	2.38e-12
MELO3C010246	265.54	1.65618	1.23e-13	2.41e-12
MELO3C010244	2566.77	-1.675	1.24e-13	2.42e-12
MELO3C005584	561.411	-1.10178	1.27e-13	2.49e-12
MELO3C024434	93.3194	2.52973	1.28e-13	2.5e-12
MELO3C007957	183.137	-1.34088	1.36e-13	2.66e-12
MELO3C015155	297.878	-1.61834	1.36e-13	2.66e-12
MELO3C007432	823.711	-1.07087	1.4e-13	2.73e-12
MELO3C015936	1846.79	-2.50234	1.45e-13	2.83e-12
MELO3C022116	221.752	-6.04886	1.48e-13	2.89e-12
MELO3C012291	3525.55	-1.83691	1.5e-13	2.91e-12
MELO3C012052	1107.32	1.39917	1.52e-13	2.96e-12
MELO3C006493	4183.66	-2.17917	1.57e-13	3.05e-12
MELO3C018758	191.455	1.91737	1.59e-13	3.07e-12
MELO3C022310	10745.1	-1.35359	1.6e-13	3.09e-12
MELO3C007505	61.0438	4.90022	1.66e-13	3.2e-12
MELO3C021183	2776.57	-1.48267	1.67e-13	3.23e-12
MELO3C007543	530.523	-1.41473	1.75e-13	3.38e-12
MELO3C003753	505.084	-5.67516	1.78e-13	3.42e-12
MELO3C003331	332.87	-2.46113	1.83e-13	3.52e-12
MELO3C012838	709.715	2.36394	1.84e-13	3.54e-12
MELO3C011963	895.632	-1.01127	1.85e-13	3.55e-12
MELO3C015238	3151.88	-2.19903	1.89e-13	3.62e-12
MELO3C020851	828.38	2.33009	1.9e-13	3.64e-12
MELO3C006606	1711.5	2.09899	1.91e-13	3.66e-12
MELO3C025699	354.711	-1.15087	1.93e-13	3.69e-12
MELO3C002943	1013.91	-3.08508	2e-13	3.82e-12
MELO3C006476	4823.52	1.77826	2e-13	3.83e-12
MELO3C006426	416.347	4.21183	2.11e-13	4.02e-12
MELO3C015418	84.4727	3.15904	2.16e-13	4.12e-12
MELO3C006343	437.158	1.24678	2.21e-13	4.2e-12
MELO3C018470	186.592	4.05932	2.22e-13	4.22e-12
MELO3C000196	555.56	1.46667	2.24e-13	4.25e-12
MELO3C007752	388.979	-1.04055	2.24e-13	4.25e-12
MELO3C004637	1464.62	-2.23877	2.25e-13	4.26e-12
MELO3C013946	136.807	-2.12073	2.3e-13	4.35e-12
MELO3C016751	1249.42	-3.11438	2.36e-13	4.47e-12
MELO3C000903	104.85	-5.0667	2.4e-13	4.52e-12
MELO3C018630	193.81	-2.08984	2.4e-13	4.52e-12
MELO3C026201	687.678	1.12571	2.42e-13	4.57e-12
MELO3C002607	425.372	-6.78175	2.46e-13	4.63e-12
MELO3C008491	615.639	-3.24873	2.68e-13	5.04e-12
MELO3C013014	446.861	-2.10623	2.73e-13	5.13e-12
MELO3C011908	4754.94	-3.03026	2.83e-13	5.32e-12
MELO3C024551	52.9999	3.60023	2.85e-13	5.34e-12
MELO3C016421	2209.95	1.57361	2.87e-13	5.37e-12
MELO3C018156	4950.29	-1.40299	2.91e-13	5.44e-12
MELO3C026743	187.401	-1.25764	2.93e-13	5.48e-12
MELO3C017876	1365.54	3.68087	2.94e-13	5.5e-12
MELO3C015306	8295.95	-1.39481	3.07e-13	5.72e-12
MELO3C003760	464.656	2.37553	3.18e-13	5.92e-12
MELO3C011010	1113.62	-2.11455	3.25e-13	6.04e-12
MELO3C015962	512.737	4.62628	3.31e-13	6.15e-12
MELO3C003332	4846.42	-1.01284	3.4e-13	6.31e-12
MELO3C015993	1261.97	-1.18174	3.42e-13	6.35e-12
MELO3C005473	1288.15	-1.36089	3.47e-13	6.44e-12
MELO3C026097	632.593	1.25563	3.63e-13	6.72e-12
MELO3C025851	235.954	-1.70234	3.83e-13	7.09e-12
MELO3C014890	372.021	1.71521	3.84e-13	7.09e-12
MELO3C026447	367.263	-2.06611	4e-13	7.38e-12
MELO3C012394	190.586	2.99345	4.07e-13	7.51e-12
MELO3C016119	1342.71	1.27495	4.12e-13	7.6e-12
MELO3C009954	214.059	-1.67694	4.24e-13	7.81e-12
MELO3C025348	1308.27	1.04196	4.26e-13	7.83e-12
MELO3C012062	108.007	1.86264	4.42e-13	8.12e-12
MELO3C024571	86.8914	2.56374	4.47e-13	8.21e-12
MELO3C013988	2391.19	-1.87712	4.49e-13	8.24e-12
MELO3C007569	2765.39	2.67081	4.61e-13	8.45e-12
MELO3C015388	1199.25	-3.56086	4.79e-13	8.77e-12
MELO3C007164	5224.93	-1.01256	4.85e-13	8.87e-12
MELO3C026374	1357.44	-4.13394	4.95e-13	9.04e-12
MELO3C018834	781.619	-1.209	4.97e-13	9.07e-12
MELO3C009089	4451.33	1.69949	5.05e-13	9.22e-12
MELO3C022176	1224.89	1.63853	5.1e-13	9.28e-12
MELO3C016089	2841.87	-2.81497	5.14e-13	9.35e-12
MELO3C010183	1295.06	-6.33704	5.36e-13	9.74e-12
MELO3C016787	8413.02	-3.03913	5.48e-13	9.96e-12
MELO3C006169	2502.47	1.06001	5.62e-13	1.02e-11
MELO3C021972	729.935	-2.17943	5.68e-13	1.03e-11
MELO3C007624	52.3855	3.95459	5.69e-13	1.03e-11
MELO3C025366	1040.27	1.19112	5.7e-13	1.03e-11
MELO3C027406	1038.65	-2.52124	5.77e-13	1.04e-11
MELO3C018821	73.6742	4.60723	5.87e-13	1.06e-11
MELO3C012345	341.447	-1.29973	5.89e-13	1.06e-11
MELO3C001014	404.17	-1.86762	5.9e-13	1.06e-11
MELO3C011107	585.431	1.50269	6.09e-13	1.1e-11
MELO3C017458	460.486	-1.1738	6.1e-13	1.1e-11
MELO3C000101	166.111	1.87732	6.18e-13	1.11e-11
MELO3C007433	1593.33	-1.4008	6.33e-13	1.14e-11
MELO3C020840	739.994	1.38863	6.47e-13	1.16e-11
MELO3C018242	2894.92	-2.1416	6.51e-13	1.17e-11
MELO3C011065	101.393	2.60428	6.79e-13	1.22e-11
MELO3C013101	2091.52	2.50912	7.12e-13	1.28e-11
MELO3C010979	441.552	3.55228	7.23e-13	1.29e-11
MELO3C009276	1152.22	-1.098	7.24e-13	1.29e-11
MELO3C003686	341.478	-3.08187	7.37e-13	1.32e-11
MELO3C018183	2103.47	-1.12628	7.6e-13	1.36e-11
MELO3C003218	5307.47	2.428	7.6e-13	1.36e-11
MELO3C023133	66.7014	-4.09262	7.69e-13	1.37e-11
MELO3C004274	464.188	-2.14295	7.74e-13	1.38e-11
MELO3C019002	476.176	2.01017	7.76e-13	1.38e-11
MELO3C010836	91.4164	3.22768	7.99e-13	1.42e-11
MELO3C024686	159.937	-1.67591	8.13e-13	1.44e-11
MELO3C011719	970.914	-1.72992	8.14e-13	1.44e-11
MELO3C026518	795.91	2.5034	8.21e-13	1.45e-11
MELO3C019630	116.891	-2.79199	8.26e-13	1.46e-11
MELO3C005897	311.517	-2.6931	8.45e-13	1.49e-11
MELO3C009584	879.558	-1.82371	8.5e-13	1.5e-11
MELO3C006545	7018.01	-1.67461	8.56e-13	1.51e-11
MELO3C023441	115.837	1.53703	8.64e-13	1.52e-11
MELO3C009787	20328.2	-2.85162	8.78e-13	1.55e-11
MELO3C018802	1453.43	-1.80959	8.79e-13	1.55e-11
MELO3C013123	2470.81	-1.01756	8.84e-13	1.55e-11
MELO3C006228	402.514	3.94335	8.88e-13	1.56e-11
Novel00137	1330.84	-2.89704	8.96e-13	1.57e-11
MELO3C008269	126.906	1.58131	9.19e-13	1.61e-11
MELO3C013023	60.4185	6.46103	9.22e-13	1.61e-11
MELO3C013444	214.148	-2.30641	9.37e-13	1.64e-11
MELO3C007500	5261.41	-1.12117	9.54e-13	1.67e-11
MELO3C021034	589.974	-1.43984	9.63e-13	1.68e-11
MELO3C019804	356.571	1.69859	9.67e-13	1.69e-11
MELO3C009369	107.503	4.30403	9.71e-13	1.69e-11
MELO3C009218	280.955	1.63445	9.79e-13	1.71e-11
MELO3C024544	1287.88	1.70927	9.9e-13	1.72e-11
MELO3C022804	3362.82	-3.70338	9.96e-13	1.73e-11
MELO3C006783	6552.97	-2.86736	1.02e-12	1.77e-11
MELO3C001498	110.026	-4.73151	1.04e-12	1.8e-11
MELO3C010458	111.045	3.06308	1.05e-12	1.82e-11
MELO3C016855	2352.74	2.1991	1.11e-12	1.92e-11
MELO3C021929	981.946	-1.27406	1.13e-12	1.95e-11
MELO3C026923	33.4561	-4.82452	1.14e-12	1.96e-11
MELO3C009375	615.761	1.38018	1.16e-12	1.99e-11
MELO3C007668	2918.5	-1.39384	1.18e-12	2.02e-11
MELO3C024225	1144.2	1.3902	1.18e-12	2.03e-11
MELO3C009074	255.79	1.39889	1.18e-12	2.03e-11
MELO3C021171	6743.48	-3.18162	1.18e-12	2.03e-11
MELO3C024172	1387.36	-1.61186	1.19e-12	2.04e-11
MELO3C013702	716.372	1.07444	1.21e-12	2.07e-11
MELO3C026601	183.196	5.29801	1.28e-12	2.19e-11
Novel00401	103.038	-1.49951	1.31e-12	2.25e-11
MELO3C017256	1786.06	1.96074	1.32e-12	2.26e-11
MELO3C025291	41.9742	2.97627	1.35e-12	2.31e-11
MELO3C020206	224.861	1.42868	1.36e-12	2.33e-11
MELO3C009994	4761.19	-1.29836	1.37e-12	2.33e-11
MELO3C016943	132.121	3.19774	1.38e-12	2.35e-11
MELO3C024809	675.021	-1.24049	1.38e-12	2.36e-11
MELO3C007683	106.687	1.98968	1.4e-12	2.38e-11
MELO3C018098	2077.81	-2.75959	1.4e-12	2.38e-11
MELO3C011986	243.343	1.09795	1.43e-12	2.42e-11
MELO3C002343	13630.6	2.54597	1.44e-12	2.43e-11
MELO3C025298	688.113	3.74863	1.44e-12	2.44e-11
MELO3C013925	20716.9	-2.04351	1.45e-12	2.45e-11
MELO3C019711	2757.27	-1.94941	1.48e-12	2.49e-11
Novel00967	284.479	2.11382	1.53e-12	2.57e-11
MELO3C012082	436.32	1.34815	1.58e-12	2.66e-11
MELO3C014446	1476.41	-1.39505	1.63e-12	2.73e-11
MELO3C004527	102.667	3.34412	1.65e-12	2.77e-11
MELO3C021253	8937.3	-2.0889	1.65e-12	2.77e-11
MELO3C026611	6058.61	-1.89605	1.69e-12	2.82e-11
MELO3C007666	4927.53	-2.40583	1.69e-12	2.83e-11
MELO3C012241	888.975	3.72566	1.71e-12	2.86e-11
MELO3C009881	453.949	-4.31238	1.71e-12	2.86e-11
MELO3C023183	32.9591	4.36334	1.75e-12	2.92e-11
MELO3C026394	771.972	-1.19247	1.77e-12	2.94e-11
MELO3C017942	2220.73	-3.40658	1.77e-12	2.94e-11
MELO3C003035	265.142	1.50528	1.78e-12	2.97e-11
MELO3C005978	284.845	4.09198	1.8e-12	2.99e-11
Novel00923	550.23	-1.85849	1.8e-12	2.99e-11
Novel01053	763.723	-4.34532	1.81e-12	3e-11
MELO3C002147	1022.92	-3.38176	1.82e-12	3.02e-11
MELO3C009339	994.528	-2.6386	1.83e-12	3.04e-11
MELO3C024714	51.4299	6.6393	1.86e-12	3.08e-11
MELO3C007940	789.966	-2.22838	1.89e-12	3.12e-11
MELO3C004892	15627.2	-1.29599	1.89e-12	3.13e-11
MELO3C008663	34686.2	1.65601	1.92e-12	3.17e-11
MELO3C013171	511.839	2.16822	1.96e-12	3.23e-11
MELO3C003617	44.1222	4.37142	1.99e-12	3.27e-11
MELO3C026875	7695.67	-2.77918	2e-12	3.28e-11
MELO3C026223	292.954	-2.07065	2.02e-12	3.33e-11
MELO3C002778	56.1742	2.97201	2.08e-12	3.42e-11
MELO3C023434	3378.51	1.36642	2.09e-12	3.44e-11
MELO3C013893	1314.71	-1.19882	2.14e-12	3.51e-11
MELO3C021172	7288.32	-3.24294	2.14e-12	3.51e-11
MELO3C025605	181.824	1.419	2.16e-12	3.54e-11
MELO3C016970	715.71	-2.10973	2.21e-12	3.62e-11
MELO3C024513	378.821	2.85797	2.22e-12	3.64e-11
MELO3C018490	3331.9	-2.38693	2.23e-12	3.64e-11
MELO3C012155	2214.57	-2.80635	2.25e-12	3.67e-11
MELO3C014714	1072.84	2.06496	2.28e-12	3.72e-11
MELO3C026072	288.207	2.22298	2.32e-12	3.77e-11
MELO3C014574	174.036	2.3664	2.34e-12	3.8e-11
MELO3C024885	3451.9	-1.7288	2.45e-12	3.98e-11
MELO3C005600	1110.63	1.30999	2.65e-12	4.31e-11
MELO3C015888	156.486	-3.16467	2.74e-12	4.44e-11
MELO3C007485	670.94	-3.2632	2.86e-12	4.63e-11
MELO3C026590	769.179	2.18702	2.97e-12	4.81e-11
MELO3C007486	2176.92	-2.7466	2.98e-12	4.82e-11
MELO3C012146	306.27	2.68792	2.99e-12	4.83e-11
MELO3C004426	229.313	1.88248	3.06e-12	4.95e-11
MELO3C012086	1307.35	1.98147	3.08e-12	4.97e-11
MELO3C010859	718.049	1.63911	3.11e-12	5.02e-11
MELO3C022355	33.088	4.97452	3.14e-12	5.06e-11
MELO3C017807	100.142	2.98777	3.2e-12	5.16e-11
MELO3C009427	167.024	-5.99488	3.22e-12	5.18e-11
MELO3C003482	1697.41	2.2171	3.23e-12	5.2e-11
MELO3C006527	555.666	-1.39633	3.25e-12	5.21e-11
MELO3C019290	252.745	-5.85604	3.29e-12	5.28e-11
MELO3C023457	301.706	1.48168	3.32e-12	5.33e-11
MELO3C012819	943.842	1.79045	3.35e-12	5.37e-11
MELO3C003726	722.021	3.15317	3.39e-12	5.42e-11
MELO3C011489	485.587	-1.17534	3.49e-12	5.59e-11
MELO3C015705	153.094	1.84002	3.56e-12	5.69e-11
MELO3C007010	213.596	1.40321	3.62e-12	5.78e-11
MELO3C016287	1737.53	2.57017	3.67e-12	5.86e-11
MELO3C016635	477.286	1.37319	3.73e-12	5.94e-11
MELO3C007949	22329.3	-2.16602	3.79e-12	6.04e-11
MELO3C016252	1322.56	1.08957	3.8e-12	6.05e-11
MELO3C009359	157.368	1.20377	3.83e-12	6.09e-11
MELO3C018865	537.594	1.29524	3.96e-12	6.3e-11
MELO3C002551	143.602	-1.94492	4.1e-12	6.51e-11
MELO3C006150	228.807	-2.36491	4.32e-12	6.86e-11
Novel00354	373.939	-1.0851	4.33e-12	6.87e-11
MELO3C003278	2701.56	-1.41689	4.35e-12	6.89e-11
MELO3C011293	97.0158	4.60408	4.46e-12	7.07e-11
MELO3C024264	1194.99	3.29156	4.52e-12	7.14e-11
MELO3C017140	182.329	1.21057	4.55e-12	7.2e-11
MELO3C001964	185.218	4.81649	4.56e-12	7.2e-11
MELO3C023412	251.235	1.1277	4.71e-12	7.43e-11
MELO3C014465	58.1522	4.3466	4.81e-12	7.59e-11
MELO3C007841	1553.89	-1.85592	4.82e-12	7.6e-11
MELO3C021077	569.762	2.06405	4.86e-12	7.65e-11
MELO3C003597	1906.15	-1.56232	4.86e-12	7.65e-11
MELO3C015889	520.003	2.25588	5.1e-12	8.01e-11
MELO3C007871	366.437	2.00325	5.23e-12	8.2e-11
MELO3C025347	8582.22	-2.65237	5.23e-12	8.2e-11
MELO3C026256	330.863	1.00384	5.45e-12	8.54e-11
MELO3C025448	475.323	-1.2932	5.61e-12	8.79e-11
MELO3C005236	117.473	1.92468	5.64e-12	8.82e-11
MELO3C023537	18832.5	-2.49071	5.67e-12	8.86e-11
MELO3C024810	367.032	-1.16209	5.8e-12	9.06e-11
MELO3C012965	1188.47	-1.31218	5.81e-12	9.08e-11
MELO3C011275	86.1234	-3.1132	5.89e-12	9.19e-11
MELO3C009698	117.154	-5.8315	5.95e-12	9.27e-11
MELO3C014810	80.3162	2.6706	6.2e-12	9.65e-11
MELO3C011018	575.505	1.17471	6.22e-12	9.67e-11
MELO3C026603	147.772	1.81514	6.31e-12	9.8e-11
MELO3C025219	5234.31	-3.81856	6.62e-12	1.03e-10
MELO3C004794	625.141	2.25626	6.64e-12	1.03e-10
MELO3C007022	992.148	1.25556	6.99e-12	1.08e-10
MELO3C013869	1834.35	-1.34941	7.2e-12	1.12e-10
MELO3C020589	1266.83	-1.19945	7.34e-12	1.14e-10
MELO3C016829	1840.16	-2.55717	7.39e-12	1.14e-10
MELO3C013681	534.16	1.22235	7.43e-12	1.15e-10
MELO3C004611	1098.77	-1.53459	7.44e-12	1.15e-10
MELO3C007328	523.409	-2.04712	7.5e-12	1.16e-10
MELO3C019311	55.6815	9.2224	7.51e-12	1.16e-10
MELO3C010942	48.963	6.56571	7.97e-12	1.23e-10
MELO3C005966	855.646	-2.7614	8.01e-12	1.23e-10
MELO3C022483	1458.36	1.19872	8.18e-12	1.26e-10
Novel00804	468.7	-1.85692	8.38e-12	1.29e-10
MELO3C020913	2249.58	-1.10915	8.42e-12	1.29e-10
MELO3C014690	744.143	-3.60283	8.42e-12	1.29e-10
MELO3C014497	1155.52	-2.86095	8.46e-12	1.3e-10
MELO3C026509	751.569	3.53312	8.7e-12	1.33e-10
MELO3C023596	3183.24	1.87854	8.76e-12	1.34e-10
MELO3C017583	288.802	1.41589	8.85e-12	1.35e-10
MELO3C020000	2069.96	-1.5632	8.91e-12	1.36e-10
MELO3C012928	3348.42	-1.7117	9e-12	1.38e-10
MELO3C016172	344.396	2.40986	9.22e-12	1.41e-10
MELO3C017060	545.6	-3.21947	9.33e-12	1.42e-10
MELO3C020153	459.017	1.42423	9.38e-12	1.43e-10
MELO3C000585	187.34	2.00626	9.86e-12	1.5e-10
MELO3C007110	476.343	-1.1951	9.89e-12	1.5e-10
MELO3C020958	2434.14	1.97896	9.95e-12	1.51e-10
MELO3C009779	351.215	1.62331	1e-11	1.52e-10
MELO3C012216	1402.17	5.29603	1.01e-11	1.54e-10
MELO3C021331	724.394	2.80643	1.02e-11	1.55e-10
MELO3C015676	51.5212	-4.66674	1.05e-11	1.59e-10
MELO3C016939	9808.42	-3.03042	1.06e-11	1.6e-10
MELO3C012854	3455.42	-2.61889	1.06e-11	1.61e-10
MELO3C010996	3178	-1.51082	1.07e-11	1.62e-10
MELO3C020643	246.558	2.0693	1.09e-11	1.65e-10
MELO3C009708	696.406	2.44321	1.1e-11	1.65e-10
MELO3C011962	312.541	1.572	1.11e-11	1.67e-10
MELO3C017898	1062.19	-1.32643	1.11e-11	1.67e-10
MELO3C015711	1205.97	1.12594	1.12e-11	1.69e-10
MELO3C024341	970.117	1.49752	1.14e-11	1.71e-10
MELO3C002863	205.058	3.61409	1.14e-11	1.71e-10
MELO3C005754	768.179	-1.07678	1.17e-11	1.75e-10
MELO3C020930	552.881	1.24354	1.17e-11	1.75e-10
MELO3C013613	373.082	-2.57074	1.2e-11	1.8e-10
MELO3C006331	1362.95	1.82553	1.21e-11	1.81e-10
MELO3C003567	89.6996	2.86419	1.21e-11	1.81e-10
MELO3C024127	79.186	1.65139	1.23e-11	1.84e-10
MELO3C010967	1472.5	-3.27221	1.24e-11	1.85e-10
MELO3C011945	1590.68	1.42034	1.24e-11	1.85e-10
MELO3C007610	749.04	-1.14419	1.29e-11	1.91e-10
MELO3C025587	34483.2	3.24225	1.31e-11	1.95e-10
MELO3C026227	105.227	2.26969	1.31e-11	1.95e-10
MELO3C009788	222.715	2.43444	1.34e-11	1.99e-10
MELO3C012484	652.218	-4.11948	1.36e-11	2.02e-10
MELO3C004213	509.059	-4.16101	1.39e-11	2.06e-10
MELO3C022234	33.5219	4.38882	1.41e-11	2.1e-10
MELO3C006997	1420.88	2.38425	1.42e-11	2.1e-10
MELO3C021264	304.511	-2.39117	1.42e-11	2.1e-10
MELO3C003186	589.417	-3.43743	1.43e-11	2.11e-10
MELO3C004799	4429.5	-1.69007	1.45e-11	2.15e-10
MELO3C017525	38.4104	4.96764	1.53e-11	2.26e-10
MELO3C013626	1331.67	1.31518	1.54e-11	2.27e-10
MELO3C011288	210.398	1.54266	1.55e-11	2.28e-10
MELO3C015564	1001.63	-1.53111	1.63e-11	2.39e-10
MELO3C014926	4045.85	-1.22741	1.65e-11	2.42e-10
MELO3C016166	4198.02	-2.15378	1.72e-11	2.52e-10
MELO3C008598	952.432	-1.6666	1.73e-11	2.53e-10
MELO3C004385	228.395	-4.36648	1.74e-11	2.54e-10
MELO3C004119	186.323	1.86752	1.79e-11	2.62e-10
MELO3C011237	215.319	1.49744	1.8e-11	2.63e-10
MELO3C003719	312.264	1.64575	1.88e-11	2.74e-10
MELO3C027124	142.667	-6.14645	1.93e-11	2.81e-10
MELO3C024572	497.279	-1.19708	1.93e-11	2.81e-10
MELO3C007791	255.82	1.79455	1.94e-11	2.82e-10
MELO3C022806	665.65	-1.79127	1.96e-11	2.85e-10
MELO3C005556	111.972	4.08335	1.98e-11	2.87e-10
MELO3C024315	15765.1	1.6187	1.98e-11	2.87e-10
MELO3C023161	254.33	-10.494	2.01e-11	2.9e-10
MELO3C016550	1341.49	-1.39663	2.01e-11	2.91e-10
MELO3C026790	3728.35	2.45622	2.02e-11	2.92e-10
MELO3C014872	455.69	-2.33807	2.08e-11	3.01e-10
MELO3C010924	271.2	-1.71541	2.12e-11	3.06e-10
MELO3C021260	2075.98	-1.85871	2.18e-11	3.14e-10
MELO3C008469	960.284	1.40149	2.23e-11	3.21e-10
MELO3C025869	3066.54	1.51817	2.23e-11	3.21e-10
MELO3C019354	103.958	-10.1664	2.25e-11	3.24e-10
MELO3C002128	127.821	5.64041	2.29e-11	3.29e-10
MELO3C014907	218.934	2.75883	2.29e-11	3.29e-10
MELO3C006678	1358.58	-4.8782	2.31e-11	3.31e-10
MELO3C020257	90.2624	4.27364	2.33e-11	3.34e-10
MELO3C022358	587.253	-2.37012	2.43e-11	3.49e-10
MELO3C003192	664.008	1.58578	2.46e-11	3.52e-10
MELO3C006733	5647.72	1.333	2.55e-11	3.65e-10
MELO3C007233	7707.15	2.01479	2.62e-11	3.75e-10
MELO3C023787	24633.6	-1.69732	2.73e-11	3.9e-10
Novel00963	55.8054	3.4733	2.75e-11	3.93e-10
MELO3C002569	42.3514	4.73639	2.84e-11	4.06e-10
MELO3C013758	287.725	1.33347	2.92e-11	4.16e-10
MELO3C007958	607.661	-5.04314	2.96e-11	4.21e-10
MELO3C011993	166.733	-2.10611	3.09e-11	4.39e-10
MELO3C003950	6750.37	-2.03423	3.27e-11	4.65e-10
MELO3C022837	114.697	3.33574	3.4e-11	4.83e-10
MELO3C000105	31.1749	4.45918	3.42e-11	4.85e-10
MELO3C009445	1583.3	1.24764	3.43e-11	4.86e-10
Novel00926	74.1171	5.07827	3.45e-11	4.88e-10
MELO3C013421	452.824	1.85559	3.48e-11	4.92e-10
MELO3C022429	14976.2	-4.84051	3.55e-11	5.03e-10
MELO3C000776	982.184	2.84809	3.61e-11	5.1e-10
MELO3C012477	703.056	2.97271	3.67e-11	5.18e-10
MELO3C026594	1485.21	-2.95016	3.69e-11	5.2e-10
MELO3C003469	188.975	3.14954	3.7e-11	5.21e-10
MELO3C018562	5674.62	-1.67092	3.7e-11	5.21e-10
MELO3C015498	254.212	-2.67823	3.7e-11	5.21e-10
MELO3C022715	673.216	-1.61691	3.83e-11	5.39e-10
MELO3C011588	846.117	-2.8135	3.85e-11	5.42e-10
MELO3C011123	615.162	-6.27855	3.86e-11	5.43e-10
MELO3C026178	517.839	2.24631	3.89e-11	5.47e-10
MELO3C013315	34.3441	3.65318	3.92e-11	5.5e-10
MELO3C023394	127.015	-2.64835	3.93e-11	5.52e-10
MELO3C010185	3969.44	-2.2344	3.94e-11	5.52e-10
MELO3C027373	826.413	-1.62262	3.95e-11	5.54e-10
MELO3C017151	455.944	-1.81499	3.98e-11	5.57e-10
MELO3C023043	27.4569	4.48562	4.14e-11	5.79e-10
MELO3C012420	122.015	-2.09999	4.23e-11	5.9e-10
MELO3C017953	1097.67	-2.19448	4.24e-11	5.91e-10
MELO3C024061	1544.08	-1.09515	4.32e-11	6.02e-10
MELO3C016135	6941.4	1.80871	4.44e-11	6.19e-10
MELO3C003204	44.0497	-5.50988	4.45e-11	6.2e-10
Novel01098	48.0652	4.43634	4.46e-11	6.2e-10
MELO3C021290	3835.11	-1.27328	4.5e-11	6.26e-10
MELO3C005068	528.724	-1.59571	4.53e-11	6.29e-10
MELO3C009076	907.489	2.95823	4.67e-11	6.47e-10
MELO3C008461	363.641	-1.2304	4.7e-11	6.52e-10
MELO3C025874	1056.17	-1.09333	4.71e-11	6.52e-10
MELO3C003725	20988	3.65136	4.84e-11	6.7e-10
MELO3C019629	2866.17	-1.20581	4.86e-11	6.71e-10
MELO3C008098	528.838	1.02186	5e-11	6.9e-10
MELO3C002426	299.119	3.23718	5.11e-11	7.04e-10
MELO3C016964	578.479	-4.08349	5.13e-11	7.07e-10
MELO3C005767	138.6	1.46199	5.29e-11	7.28e-10
MELO3C018573	2232.5	1.21327	5.29e-11	7.28e-10
MELO3C023762	774.525	3.48748	5.31e-11	7.3e-10
MELO3C014083	160.788	-3.46829	5.39e-11	7.4e-10
MELO3C014099	498.447	-3.73361	5.39e-11	7.4e-10
MELO3C009108	387082	-2.73033	5.39e-11	7.4e-10
MELO3C002520	62.481	5.68907	5.48e-11	7.51e-10
MELO3C009611	2770.09	-1.03653	5.48e-11	7.51e-10
MELO3C021235	136.455	1.61074	5.5e-11	7.53e-10
MELO3C009782	9121.63	2.7521	5.55e-11	7.6e-10
MELO3C015829	260.036	1.11265	5.56e-11	7.6e-10
MELO3C025925	2270.47	-2.49111	5.6e-11	7.65e-10
MELO3C009715	222.899	-2.89664	5.66e-11	7.72e-10
MELO3C001997	51.1917	2.51144	5.8e-11	7.92e-10
MELO3C011718	433.822	-1.81503	5.82e-11	7.93e-10
MELO3C025190	809.976	-1.97439	5.84e-11	7.96e-10
MELO3C024351	3722.39	-1.43468	5.86e-11	7.98e-10
MELO3C005415	208.468	1.21945	5.91e-11	8.04e-10
MELO3C024161	134.228	2.62981	5.94e-11	8.08e-10
MELO3C017246	38.2272	-2.48186	5.98e-11	8.13e-10
MELO3C024206	80826.8	3.01615	6.2e-11	8.4e-10
MELO3C006271	2252.16	-2.63897	6.26e-11	8.49e-10
MELO3C004475	608.529	-2.05279	6.29e-11	8.51e-10
MELO3C008379	65.0702	2.21181	6.29e-11	8.51e-10
Novel00801	455.225	-2.13689	6.31e-11	8.53e-10
MELO3C008806	11783.3	-2.29447	6.4e-11	8.65e-10
MELO3C003429	734.767	-1.1263	6.47e-11	8.73e-10
MELO3C011879	263.403	2.01978	6.55e-11	8.85e-10
MELO3C015470	21643	-4.44605	6.69e-11	9.01e-10
MELO3C012408	272.687	-4.65918	6.82e-11	9.18e-10
MELO3C003294	55185.5	-1.05085	6.93e-11	9.32e-10
MELO3C024574	64.974	2.29145	6.96e-11	9.35e-10
MELO3C012544	765.754	1.19266	7.24e-11	9.73e-10
MELO3C000428	2354.07	2.01826	7.27e-11	9.75e-10
MELO3C025417	366.657	-2.13058	7.29e-11	9.78e-10
MELO3C021940	9183.2	-2.04772	7.48e-11	1e-09
MELO3C005666	6283.29	-2.19865	7.53e-11	1.01e-09
MELO3C005697	205.57	1.15146	7.61e-11	1.02e-09
MELO3C019563	65.7332	2.48368	7.67e-11	1.03e-09
MELO3C020924	480.237	-1.01664	7.73e-11	1.03e-09
MELO3C005928	1237.76	2.31973	7.75e-11	1.04e-09
MELO3C022202	205.059	2.09865	7.86e-11	1.05e-09
MELO3C019807	1275.64	1.37083	8.01e-11	1.07e-09
MELO3C005685	7614.43	2.24933	8.15e-11	1.09e-09
MELO3C006073	50.5841	3.10451	8.18e-11	1.09e-09
MELO3C017391	455.597	1.16528	8.24e-11	1.1e-09
MELO3C016965	636.96	-2.01242	8.42e-11	1.12e-09
MELO3C009254	190.997	-1.31511	8.55e-11	1.14e-09
MELO3C006373	388.867	1.01071	8.61e-11	1.14e-09
MELO3C016370	2092.78	-1.25869	8.71e-11	1.16e-09
MELO3C019815	1090.78	-1.91951	8.85e-11	1.17e-09
MELO3C005343	202.967	-1.27667	8.99e-11	1.19e-09
MELO3C026762	7181.06	1.8763	9.07e-11	1.2e-09
MELO3C004484	441.198	-1.18041	9.18e-11	1.22e-09
MELO3C010893	73.3067	2.9182	9.31e-11	1.23e-09
MELO3C012592	644.779	-2.22374	9.35e-11	1.24e-09
MELO3C024465	1257.88	-1.70427	9.37e-11	1.24e-09
MELO3C014113	1116.5	-1.10968	9.41e-11	1.24e-09
MELO3C003761	167.54	-2.77227	9.56e-11	1.26e-09
MELO3C005999	1581.45	1.74201	9.65e-11	1.27e-09
MELO3C004124	475.45	1.27273	9.76e-11	1.29e-09
MELO3C018729	1753.6	-4.82612	9.91e-11	1.3e-09
MELO3C010177	2817.23	-5.00913	9.95e-11	1.31e-09
MELO3C002285	395.501	1.14591	9.97e-11	1.31e-09
MELO3C014580	3028.99	-2.16085	1.03e-10	1.35e-09
MELO3C010466	89.0124	4.23326	1.03e-10	1.35e-09
MELO3C018185	3921.98	-1.99876	1.04e-10	1.36e-09
MELO3C021274	110.115	-2.7526	1.04e-10	1.36e-09
MELO3C025282	227.208	1.69322	1.04e-10	1.37e-09
MELO3C008100	75.7644	-3.75219	1.05e-10	1.38e-09
MELO3C023961	200.996	-1.18188	1.06e-10	1.38e-09
MELO3C020888	739.072	1.87585	1.06e-10	1.38e-09
MELO3C002648	3912.69	-1.25923	1.06e-10	1.38e-09
MELO3C021491	193.744	1.9088	1.07e-10	1.39e-09
MELO3C016881	2602.07	-2.2621	1.09e-10	1.42e-09
MELO3C004023	7864.94	-1.21299	1.11e-10	1.45e-09
MELO3C016525	835.385	1.07332	1.12e-10	1.46e-09
MELO3C003206	222.984	1.5998	1.13e-10	1.47e-09
Novel00405	65.2253	-2.23723	1.15e-10	1.49e-09
MELO3C008157	1485.59	-1.07343	1.16e-10	1.51e-09
MELO3C006761	110.593	4.07433	1.17e-10	1.52e-09
MELO3C013387	39.3405	2.75217	1.17e-10	1.52e-09
MELO3C021743	84.3007	2.69546	1.2e-10	1.55e-09
MELO3C020400	238.741	-2.33162	1.21e-10	1.56e-09
MELO3C017314	1074.76	-3.34084	1.22e-10	1.57e-09
MELO3C013386	93.3644	2.46806	1.22e-10	1.58e-09
MELO3C021658	8722.87	-1.73124	1.24e-10	1.6e-09
MELO3C006571	28.6225	3.45628	1.25e-10	1.61e-09
MELO3C007856	76.237	2.24419	1.25e-10	1.61e-09
MELO3C011071	719.096	-9.53001	1.27e-10	1.64e-09
MELO3C023644	528.073	-1.59206	1.27e-10	1.64e-09
MELO3C008435	1167.92	1.25643	1.27e-10	1.64e-09
MELO3C024258	2278.04	2.18553	1.28e-10	1.65e-09
MELO3C015746	52.8549	3.25165	1.28e-10	1.65e-09
MELO3C015387	718.897	-2.77271	1.28e-10	1.65e-09
MELO3C002732	746.464	1.68297	1.3e-10	1.67e-09
MELO3C013502	332.519	1.28837	1.3e-10	1.67e-09
MELO3C025590	317.575	1.88225	1.31e-10	1.68e-09
MELO3C018966	1273.5	-1.24584	1.31e-10	1.68e-09
MELO3C016051	37.2167	3.09254	1.31e-10	1.68e-09
MELO3C013910	2247.68	-1.23039	1.33e-10	1.7e-09
MELO3C013809	328.867	2.8956	1.33e-10	1.7e-09
MELO3C005883	650.563	-2.30345	1.35e-10	1.73e-09
MELO3C010190	208.968	1.63115	1.36e-10	1.74e-09
MELO3C020721	1791.72	-1.55374	1.38e-10	1.76e-09
MELO3C017905	170.098	1.3829	1.4e-10	1.79e-09
MELO3C002768	816.025	2.575	1.43e-10	1.82e-09
MELO3C016185	1492.41	1.57639	1.46e-10	1.86e-09
MELO3C026713	2440.7	-1.06605	1.46e-10	1.86e-09
MELO3C009872	646.861	2.70656	1.46e-10	1.86e-09
MELO3C003572	1716.54	1.27317	1.49e-10	1.9e-09
MELO3C006933	31.4707	-8.44482	1.54e-10	1.96e-09
MELO3C014881	184.823	4.44207	1.57e-10	1.99e-09
Novel00554	539.489	-1.35599	1.6e-10	2.03e-09
MELO3C006993	2263.29	-3.01411	1.61e-10	2.05e-09
MELO3C007090	1027.99	1.19491	1.63e-10	2.07e-09
MELO3C019310	14731.5	-1.20579	1.66e-10	2.1e-09
Novel01161	64.8374	2.92992	1.66e-10	2.1e-09
MELO3C017930	1489.33	1.41164	1.68e-10	2.12e-09
MELO3C012293	1123.4	1.27646	1.69e-10	2.14e-09
MELO3C009758	281.923	-2.94514	1.78e-10	2.24e-09
MELO3C010470	2320.16	-2.20202	1.82e-10	2.29e-09
MELO3C009361	106.783	1.99313	1.82e-10	2.29e-09
MELO3C007734	76.8946	2.10546	1.83e-10	2.3e-09
MELO3C019850	669.356	-5.32815	1.89e-10	2.38e-09
MELO3C006766	2105.25	1.58491	1.9e-10	2.38e-09
MELO3C005826	208.207	1.5139	1.92e-10	2.4e-09
MELO3C024583	1995.06	1.50248	1.92e-10	2.4e-09
MELO3C005662	784.607	1.24644	1.92e-10	2.41e-09
MELO3C014469	39.0325	6.2388	1.97e-10	2.47e-09
MELO3C021604	878.862	2.20354	1.98e-10	2.49e-09
MELO3C007667	208.133	-2.30313	2e-10	2.51e-09
MELO3C016906	62.2255	1.91647	2.05e-10	2.57e-09
Novel00209	103.019	2.673	2.06e-10	2.57e-09
MELO3C021985	146.731	1.5562	2.1e-10	2.62e-09
MELO3C005072	1144.45	1.21902	2.16e-10	2.7e-09
MELO3C004199	213.947	1.45542	2.18e-10	2.72e-09
MELO3C007695	357.24	1.41219	2.2e-10	2.74e-09
MELO3C003626	781.724	1.71367	2.21e-10	2.75e-09
Novel00398	185.751	-2.75689	2.21e-10	2.75e-09
MELO3C003143	1148.83	-1.25705	2.22e-10	2.76e-09
MELO3C025005	6946.63	2.26561	2.28e-10	2.84e-09
MELO3C024508	2320.25	-3.04488	2.33e-10	2.89e-09
MELO3C014530	217.483	-1.35622	2.33e-10	2.9e-09
MELO3C025278	2260.7	-1.08278	2.4e-10	2.97e-09
MELO3C020884	34.7687	3.01605	2.42e-10	3e-09
MELO3C026644	155.969	-3.005	2.51e-10	3.11e-09
MELO3C006671	43.7663	3.46399	2.55e-10	3.15e-09
MELO3C025913	174.723	1.82904	2.59e-10	3.21e-09
MELO3C008731	36996.7	2.47867	2.59e-10	3.21e-09
MELO3C000754	272.13	1.61509	2.64e-10	3.25e-09
MELO3C009602	403.408	-1.09626	2.67e-10	3.3e-09
MELO3C002149	4390.88	-2.23281	2.7e-10	3.33e-09
MELO3C009556	42.6448	2.34194	2.71e-10	3.33e-09
MELO3C017496	752.478	2.75916	2.74e-10	3.37e-09
MELO3C018476	33.3865	5.2524	2.74e-10	3.37e-09
MELO3C000850	1181.98	1.86499	2.86e-10	3.52e-09
MELO3C014476	834.304	2.24637	2.9e-10	3.56e-09
MELO3C018733	260.098	-2.92863	2.91e-10	3.57e-09
MELO3C016583	1877.77	1.41755	2.93e-10	3.6e-09
MELO3C009595	1267.49	-1.4169	2.98e-10	3.65e-09
MELO3C005214	702.179	-3.62064	3.03e-10	3.71e-09
MELO3C019267	717.446	-2.61682	3.08e-10	3.77e-09
MELO3C003426	1048.99	-2.39816	3.1e-10	3.79e-09
MELO3C005002	704.296	1.6974	3.11e-10	3.79e-09
MELO3C012188	298.178	-2.30275	3.14e-10	3.83e-09
MELO3C011866	2717.19	-1.37645	3.19e-10	3.89e-09
MELO3C018419	5823.25	1.06442	3.2e-10	3.9e-09
MELO3C023396	417.22	-1.81812	3.21e-10	3.91e-09
MELO3C016958	144.91	1.42498	3.35e-10	4.08e-09
MELO3C027242	158.471	-1.30544	3.35e-10	4.08e-09
MELO3C017897	2383.7	-1.18602	3.35e-10	4.08e-09
MELO3C005701	78.3219	2.25574	3.41e-10	4.14e-09
MELO3C010197	2323.83	1.43422	3.41e-10	4.14e-09
MELO3C014523	229.451	1.61771	3.43e-10	4.16e-09
MELO3C009948	1881.86	-2.5699	3.44e-10	4.17e-09
MELO3C012083	1967.57	-1.30319	3.44e-10	4.17e-09
MELO3C016994	262.263	-1.28224	3.46e-10	4.19e-09
MELO3C019617	1506.65	-1.47385	3.48e-10	4.21e-09
MELO3C004175	147.915	-1.16222	3.57e-10	4.32e-09
MELO3C006160	542.515	-1.72379	3.57e-10	4.32e-09
MELO3C025166	512.685	2.86261	3.58e-10	4.33e-09
MELO3C026436	22897.5	-4.15225	3.6e-10	4.34e-09
MELO3C012507	29.9533	5.84757	3.63e-10	4.38e-09
MELO3C009100	66.329	2.09574	3.7e-10	4.46e-09
MELO3C004473	506.388	-1.18566	3.71e-10	4.47e-09
MELO3C007075	1080.35	-1.56272	3.73e-10	4.49e-09
MELO3C011095	6722.92	-3.76938	3.76e-10	4.53e-09
MELO3C015648	1274.6	1.27258	3.85e-10	4.63e-09
MELO3C012143	122.518	2.48991	3.87e-10	4.65e-09
MELO3C004591	868.995	-1.10336	3.92e-10	4.72e-09
MELO3C004435	2521.78	1.20936	3.95e-10	4.74e-09
MELO3C004642	11613.1	1.83342	3.96e-10	4.76e-09
MELO3C013310	252.021	2.73492	3.97e-10	4.77e-09
MELO3C021499	66.4508	3.62893	4.03e-10	4.83e-09
MELO3C002365	312.767	-2.37219	4.09e-10	4.9e-09
Novel00940	457.215	-12.3029	4.15e-10	4.97e-09
MELO3C007325	1173.05	1.68427	4.15e-10	4.97e-09
MELO3C015516	122.006	-2.1054	4.16e-10	4.97e-09
MELO3C015337	586.708	-4.57775	4.17e-10	4.99e-09
MELO3C009408	987.658	-1.78351	4.18e-10	5e-09
MELO3C026307	253.202	1.30068	4.27e-10	5.1e-09
MELO3C009407	887.801	-1.13989	4.31e-10	5.15e-09
MELO3C021163	122.357	1.67217	4.33e-10	5.16e-09
MELO3C002238	112.406	-1.39938	4.36e-10	5.2e-09
MELO3C006971	262.866	2.03696	4.46e-10	5.31e-09
MELO3C023216	105.366	1.61281	4.47e-10	5.32e-09
MELO3C004396	2553.69	-2.19657	4.51e-10	5.36e-09
MELO3C003460	32.3125	3.17429	4.56e-10	5.42e-09
MELO3C014062	196.93	2.79648	4.62e-10	5.48e-09
MELO3C012400	179.293	1.32985	4.76e-10	5.64e-09
MELO3C017590	2538.63	-2.05915	4.84e-10	5.73e-09
MELO3C014112	97.7672	1.89075	4.86e-10	5.75e-09
MELO3C021988	1108.4	-2.23819	5.06e-10	5.99e-09
MELO3C017026	239.143	-1.93801	5.08e-10	5.99e-09
MELO3C011570	674.677	2.70945	5.09e-10	6.01e-09
MELO3C020466	4463.24	-1.46553	5.11e-10	6.02e-09
MELO3C024482	286.104	2.35514	5.36e-10	6.32e-09
MELO3C005923	1529.71	-3.67037	5.41e-10	6.37e-09
MELO3C011491	3638.62	-3.21072	5.44e-10	6.41e-09
Novel00272	1825.2	-2.51725	5.46e-10	6.42e-09
MELO3C016108	736.647	1.39693	5.51e-10	6.48e-09
MELO3C011046	1307.88	-3.11278	5.75e-10	6.75e-09
MELO3C011113	6086.65	1.88083	5.77e-10	6.77e-09
MELO3C008260	1315.98	-1.14189	5.83e-10	6.83e-09
MELO3C016214	37.9765	3.6806	5.93e-10	6.95e-09
MELO3C008930	71.5678	-6.20686	6e-10	7.02e-09
MELO3C015947	38.0072	3.62021	6.11e-10	7.15e-09
MELO3C024324	1235.2	1.22405	6.19e-10	7.24e-09
MELO3C004176	215.189	-3.04541	6.2e-10	7.25e-09
MELO3C004633	2345.5	2.25969	6.29e-10	7.34e-09
MELO3C014417	3761.02	-1.64087	6.32e-10	7.37e-09
Novel01294	285.151	2.28815	6.39e-10	7.45e-09
MELO3C002140	252.72	2.24929	6.41e-10	7.47e-09
MELO3C013644	170.868	-2.14963	6.48e-10	7.53e-09
MELO3C012835	273.204	1.57769	6.5e-10	7.56e-09
MELO3C005137	133.957	2.50074	6.51e-10	7.57e-09
MELO3C007830	229.294	-1.07548	6.65e-10	7.72e-09
MELO3C010074	623.222	-1.716	6.71e-10	7.79e-09
MELO3C003905	1134.86	1.77746	6.79e-10	7.87e-09
MELO3C026889	964.708	2.03996	6.81e-10	7.89e-09
MELO3C011066	119.022	-2.00687	6.82e-10	7.89e-09
MELO3C013306	6226.07	1.47314	6.86e-10	7.93e-09
MELO3C010182	760.923	-12.0756	6.92e-10	8e-09
MELO3C009542	4023.97	-1.27379	6.95e-10	8.03e-09
MELO3C007800	955.287	1.12127	7.01e-10	8.09e-09
MELO3C010350	4056.02	-1.639	7.01e-10	8.09e-09
MELO3C012791	411.394	2.17995	7.04e-10	8.12e-09
MELO3C015729	106.041	1.7508	7.05e-10	8.13e-09
MELO3C020794	113.188	2.24904	7.08e-10	8.15e-09
MELO3C019502	165.245	1.08635	7.08e-10	8.15e-09
MELO3C020106	3541.36	-2.90066	7.09e-10	8.16e-09
MELO3C023786	8859.97	-1.64713	7.11e-10	8.17e-09
MELO3C014128	1218.39	-1.57277	7.18e-10	8.25e-09
MELO3C024345	7134.46	-2.09744	7.41e-10	8.51e-09
MELO3C015403	647.123	-2.22147	7.42e-10	8.52e-09
MELO3C013875	3184.79	1.24272	7.44e-10	8.54e-09
MELO3C023266	1123.61	-1.68775	7.56e-10	8.66e-09
MELO3C021865	2147.17	-1.46952	7.65e-10	8.76e-09
MELO3C022023	1077.93	-1.40317	7.71e-10	8.83e-09
MELO3C002507	353.856	2.04038	7.81e-10	8.94e-09
MELO3C009506	102.101	2.57977	7.83e-10	8.95e-09
MELO3C009965	5363.24	1.43525	7.86e-10	8.98e-09
MELO3C005678	454.548	1.17171	7.9e-10	9.02e-09
MELO3C006238	2235.43	-1.32238	8.13e-10	9.27e-09
MELO3C007768	196.009	-2.94178	8.27e-10	9.42e-09
MELO3C006365	259.432	-4.02229	8.32e-10	9.47e-09
MELO3C016720	50.7789	2.73396	8.36e-10	9.52e-09
MELO3C015230	667.186	1.76085	8.38e-10	9.53e-09
MELO3C011280	1274.31	-2.43714	8.39e-10	9.53e-09
MELO3C023520	669.715	2.22096	8.39e-10	9.54e-09
MELO3C013864	244.495	1.9407	8.55e-10	9.7e-09
MELO3C017662	155.089	2.58988	8.79e-10	9.95e-09
MELO3C016164	260.279	1.0427	8.86e-10	1e-08
MELO3C007415	97.9156	1.6463	8.98e-10	1.02e-08
MELO3C017731	3495.38	-1.20929	9.09e-10	1.03e-08
MELO3C023827	196.033	-1.88052	9.13e-10	1.03e-08
MELO3C010849	650.371	1.27182	9.18e-10	1.04e-08
MELO3C011359	89.4117	-1.43996	9.23e-10	1.04e-08
MELO3C017645	1140.45	1.07531	9.24e-10	1.04e-08
MELO3C025397	984.854	1.48961	9.25e-10	1.04e-08
MELO3C026045	6938.6	-3.03701	9.25e-10	1.04e-08
MELO3C022206	57.4973	3.41578	9.26e-10	1.04e-08
MELO3C020753	29.0167	5.08227	9.46e-10	1.06e-08
MELO3C015409	140.855	-2.77342	9.67e-10	1.09e-08
MELO3C021744	162.239	2.61352	9.81e-10	1.1e-08
MELO3C012498	115.076	3.71138	1.03e-09	1.15e-08
MELO3C015517	50.4311	-2.57858	1.06e-09	1.19e-08
MELO3C006253	3563.42	-2.32887	1.08e-09	1.21e-08
MELO3C013798	2653.03	-1.06509	1.09e-09	1.22e-08
MELO3C003592	29808.9	-3.32158	1.14e-09	1.27e-08
MELO3C003808	49.9731	2.00449	1.15e-09	1.28e-08
MELO3C005523	968.637	-2.23736	1.15e-09	1.28e-08
MELO3C015093	1054.24	1.34977	1.16e-09	1.29e-08
MELO3C016386	85.5918	-7.52147	1.18e-09	1.31e-08
MELO3C003620	614.536	-1.58361	1.18e-09	1.31e-08
MELO3C022003	409.143	1.75949	1.18e-09	1.31e-08
MELO3C005655	781.219	1.78501	1.21e-09	1.34e-08
MELO3C021447	673.122	2.56614	1.21e-09	1.35e-08
MELO3C018626	274.232	1.98676	1.22e-09	1.35e-08
MELO3C009418	157.717	-9.8047	1.23e-09	1.36e-08
MELO3C018160	153.861	1.36154	1.23e-09	1.36e-08
MELO3C007544	133.456	-1.59453	1.23e-09	1.36e-08
MELO3C006321	650.805	2.104	1.25e-09	1.37e-08
MELO3C013913	709.501	-2.26514	1.28e-09	1.41e-08
Novel00032	37.8066	-5.50301	1.28e-09	1.41e-08
MELO3C016246	295.578	-1.19488	1.29e-09	1.42e-08
MELO3C016502	169.121	2.02356	1.3e-09	1.44e-08
MELO3C025308	477.059	-1.87957	1.31e-09	1.44e-08
MELO3C007762	781.542	2.40617	1.31e-09	1.44e-08
MELO3C026199	942.381	-1.13283	1.33e-09	1.47e-08
MELO3C017735	5925.63	1.56217	1.34e-09	1.47e-08
MELO3C016780	1258.38	-3.86888	1.35e-09	1.48e-08
MELO3C022175	104.888	1.53972	1.35e-09	1.49e-08
MELO3C002243	110.366	2.63289	1.37e-09	1.5e-08
MELO3C008358	38319.6	3.49524	1.4e-09	1.53e-08
MELO3C013899	4738.72	1.16447	1.41e-09	1.54e-08
MELO3C022793	10770	-1.79669	1.41e-09	1.55e-08
MELO3C005058	2540.7	-1.85947	1.42e-09	1.55e-08
MELO3C009631	158.22	-2.3805	1.46e-09	1.6e-08
MELO3C002338	649.644	1.67896	1.46e-09	1.6e-08
MELO3C021545	415.367	-1.16674	1.47e-09	1.6e-08
MELO3C017899	2199.31	-1.4161	1.47e-09	1.6e-08
MELO3C002839	115.154	-4.44142	1.49e-09	1.62e-08
MELO3C016871	1066.58	1.74818	1.51e-09	1.64e-08
MELO3C023542	1076.95	1.29745	1.52e-09	1.65e-08
MELO3C014156	1324.3	1.25979	1.55e-09	1.68e-08
MELO3C010184	375.85	-3.45632	1.56e-09	1.69e-08
MELO3C017575	77.4891	2.29614	1.6e-09	1.74e-08
MELO3C015231	10167.4	1.12539	1.61e-09	1.75e-08
MELO3C002713	695.026	1.38124	1.62e-09	1.75e-08
MELO3C022169	1412.6	1.66003	1.62e-09	1.76e-08
MELO3C013906	3288.57	1.71225	1.64e-09	1.78e-08
MELO3C019673	1560.85	-3.20296	1.65e-09	1.79e-08
MELO3C010233	212.045	2.34744	1.74e-09	1.87e-08
MELO3C024510	81.0149	1.48745	1.76e-09	1.9e-08
MELO3C027421	1244.16	2.17196	1.78e-09	1.91e-08
MELO3C005799	156.721	1.81207	1.79e-09	1.93e-08
MELO3C004539	310.064	1.10052	1.86e-09	2e-08
MELO3C025229	2818.71	1.39046	1.86e-09	2e-08
MELO3C004315	434.375	2.26217	1.87e-09	2e-08
MELO3C001566	72.3274	1.97055	1.87e-09	2e-08
MELO3C014641	271.831	2.74068	1.92e-09	2.06e-08
MELO3C018788	179.464	1.85763	1.95e-09	2.09e-08
MELO3C021544	196.479	2.84701	1.97e-09	2.11e-08
MELO3C023424	7214.04	-1.27423	1.99e-09	2.13e-08
Novel00618	174.877	-1.77747	1.99e-09	2.13e-08
MELO3C016809	2123.14	-2.72099	2.03e-09	2.17e-08
MELO3C015202	2554.96	-1.07889	2.05e-09	2.2e-08
MELO3C024579	442	1.20821	2.06e-09	2.2e-08
MELO3C023405	287.538	-1.24668	2.06e-09	2.2e-08
MELO3C004476	1769.52	-1.22045	2.08e-09	2.22e-08
MELO3C027060	1607.53	2.3752	2.14e-09	2.29e-08
MELO3C015946	290.257	-3.67857	2.17e-09	2.31e-08
MELO3C004445	973.642	1.24326	2.2e-09	2.34e-08
MELO3C026160	6020.33	1.22556	2.21e-09	2.35e-08
MELO3C005572	45.2025	2.40241	2.24e-09	2.38e-08
MELO3C005379	793.834	-1.40852	2.28e-09	2.42e-08
MELO3C009587	475.252	1.3148	2.29e-09	2.43e-08
MELO3C010737	860.872	-2.7873	2.34e-09	2.48e-08
MELO3C019497	2207.28	-2.09747	2.35e-09	2.49e-08
Novel01171	1131.89	1.10543	2.35e-09	2.49e-08
MELO3C006168	194.852	1.16498	2.36e-09	2.5e-08
MELO3C016365	424.077	2.48511	2.37e-09	2.51e-08
MELO3C024664	1058.86	1.84812	2.37e-09	2.51e-08
MELO3C015313	37.8147	4.41519	2.39e-09	2.53e-08
MELO3C002521	442.176	2.7361	2.4e-09	2.54e-08
MELO3C021265	2473.11	-1.75971	2.45e-09	2.59e-08
MELO3C010528	71.5701	4.20621	2.5e-09	2.64e-08
MELO3C023975	25.27	3.29327	2.5e-09	2.64e-08
MELO3C014861	2225.73	1.01895	2.51e-09	2.65e-08
MELO3C016993	477.33	-1.50934	2.52e-09	2.66e-08
MELO3C021014	27.2625	3.00501	2.53e-09	2.67e-08
MELO3C019113	276.719	1.90555	2.53e-09	2.67e-08
MELO3C001365	23.4885	4.73948	2.59e-09	2.73e-08
MELO3C026109	639.152	1.47464	2.61e-09	2.75e-08
MELO3C018794	955.299	-2.24449	2.61e-09	2.75e-08
MELO3C008236	533.324	1.1307	2.62e-09	2.75e-08
MELO3C004651	2391.27	-1.19714	2.62e-09	2.75e-08
MELO3C026945	757.632	-4.85812	2.66e-09	2.79e-08
MELO3C009217	144.432	-2.80617	2.67e-09	2.8e-08
MELO3C004506	2637.62	1.38288	2.67e-09	2.81e-08
MELO3C021024	852.612	-1.29832	2.68e-09	2.81e-08
MELO3C005762	2738.87	-2.01358	2.69e-09	2.82e-08
MELO3C024363	124.004	1.85436	2.74e-09	2.87e-08
MELO3C006234	1811.22	-1.92318	2.77e-09	2.9e-08
MELO3C006550	31.4334	2.83618	2.78e-09	2.91e-08
MELO3C002370	389.618	-3.32198	2.79e-09	2.91e-08
MELO3C016402	12767.3	-8.68217	2.81e-09	2.94e-08
MELO3C013343	295.898	-1.27732	2.82e-09	2.95e-08
MELO3C011424	506.541	1.95413	2.94e-09	3.06e-08
MELO3C022098	23.4631	3.87873	3e-09	3.12e-08
MELO3C007999	369.199	1.69247	3.01e-09	3.13e-08
MELO3C010436	422.933	1.24742	3.01e-09	3.14e-08
MELO3C006322	4085.96	-1.14608	3.02e-09	3.14e-08
MELO3C008060	23125.9	2.69739	3.03e-09	3.15e-08
MELO3C016374	1218.12	1.93719	3.04e-09	3.16e-08
MELO3C013553	66.1759	-6.30269	3.06e-09	3.18e-08
MELO3C020757	35.593	5.11399	3.06e-09	3.18e-08
MELO3C026079	2085.92	-1.22991	3.06e-09	3.18e-08
MELO3C012251	43.5244	2.01559	3.08e-09	3.19e-08
MELO3C016302	100.96	1.40948	3.08e-09	3.19e-08
MELO3C010749	731.238	-2.76675	3.1e-09	3.21e-08
MELO3C022376	420.25	-2.32366	3.13e-09	3.24e-08
MELO3C021685	8026.85	3.04295	3.14e-09	3.25e-08
MELO3C009344	1435.26	1.22683	3.2e-09	3.3e-08
MELO3C017970	835.404	1.43591	3.33e-09	3.44e-08
MELO3C006533	576.451	1.48458	3.33e-09	3.44e-08
MELO3C009535	827.244	-1.19105	3.35e-09	3.45e-08
MELO3C009403	2101.18	-1.91948	3.37e-09	3.47e-08
MELO3C011173	438.185	-1.81667	3.44e-09	3.55e-08
MELO3C021407	7790.22	-1.80061	3.46e-09	3.56e-08
MELO3C026174	873.857	-1.18574	3.46e-09	3.56e-08
MELO3C006980	264.592	2.04661	3.47e-09	3.57e-08
MELO3C004179	387.578	-2.09767	3.54e-09	3.64e-08
MELO3C021811	770.146	1.70355	3.57e-09	3.67e-08
MELO3C011473	17.1668	7.52391	3.59e-09	3.69e-08
MELO3C015515	345.678	4.30057	3.61e-09	3.7e-08
MELO3C007608	124.608	-4.94757	3.65e-09	3.74e-08
MELO3C002324	5956.22	-1.10729	3.66e-09	3.75e-08
MELO3C000729	17.1947	-7.57171	3.9e-09	3.99e-08
MELO3C007737	530.33	-1.02484	4.01e-09	4.1e-08
MELO3C025454	2760.77	-3.2967	4.01e-09	4.1e-08
MELO3C009185	54.2009	1.69755	4.03e-09	4.11e-08
MELO3C010316	146.156	1.36426	4.05e-09	4.14e-08
MELO3C014384	892.275	-1.11796	4.08e-09	4.16e-08
MELO3C002567	49.4971	2.81867	4.12e-09	4.2e-08
MELO3C008404	814.234	3.94799	4.13e-09	4.21e-08
MELO3C026634	32.2828	4.30871	4.21e-09	4.28e-08
MELO3C010674	1759.42	-2.30152	4.22e-09	4.29e-08
MELO3C013701	165.955	1.2986	4.25e-09	4.32e-08
MELO3C022390	336.066	1.52976	4.4e-09	4.47e-08
MELO3C025317	942.329	2.00871	4.4e-09	4.47e-08
MELO3C006534	754.115	-1.84826	4.42e-09	4.49e-08
MELO3C026992	278.021	1.75753	4.45e-09	4.51e-08
MELO3C025034	2122.64	1.21019	4.48e-09	4.54e-08
MELO3C019689	640.919	5.40622	4.59e-09	4.65e-08
MELO3C016258	1801.31	1.09171	4.64e-09	4.7e-08
MELO3C026030	488.848	-1.24585	4.67e-09	4.73e-08
MELO3C014489	402.946	-4.05637	4.78e-09	4.83e-08
MELO3C005814	4472.77	-2.394	4.85e-09	4.89e-08
MELO3C023474	990.094	-1.39243	4.89e-09	4.94e-08
MELO3C009778	339.693	1.91474	4.97e-09	5.01e-08
MELO3C022342	8738.7	-1.30832	4.99e-09	5.03e-08
MELO3C003405	349.016	-1.41414	5.01e-09	5.05e-08
MELO3C017027	247.369	-1.52279	5.03e-09	5.06e-08
MELO3C001595	254.629	1.50326	5.04e-09	5.06e-08
MELO3C015549	158.345	3.70976	5.04e-09	5.06e-08
MELO3C003505	349.297	-1.09373	5.1e-09	5.12e-08
MELO3C025791	1110.88	1.34231	5.11e-09	5.13e-08
MELO3C006727	4715.79	-1.62515	5.15e-09	5.17e-08
MELO3C022447	122.346	2.37232	5.31e-09	5.33e-08
MELO3C021178	128.615	-2.81488	5.32e-09	5.34e-08
MELO3C023027	1466.69	-2.12053	5.39e-09	5.4e-08
MELO3C003324	6910.02	-1.41254	5.39e-09	5.4e-08
MELO3C013615	825.971	-1.07332	5.4e-09	5.4e-08
MELO3C006025	385.67	2.91584	5.42e-09	5.42e-08
MELO3C006400	1804.84	1.1247	5.42e-09	5.42e-08
MELO3C014145	57.6535	3.11454	5.51e-09	5.51e-08
MELO3C001187	430.541	1.67355	5.58e-09	5.57e-08
MELO3C019243	713.001	-5.02552	5.66e-09	5.65e-08
MELO3C024281	1119.19	-1.49361	5.72e-09	5.7e-08
MELO3C018042	1213.95	2.05519	5.78e-09	5.76e-08
MELO3C018623	410.384	-1.58259	5.81e-09	5.79e-08
MELO3C003395	969.373	1.28944	5.82e-09	5.79e-08
Novel00832	64.9652	2.48809	5.82e-09	5.79e-08
MELO3C021918	610.956	-1.52302	5.93e-09	5.89e-08
MELO3C006003	40.5234	-3.38348	6.12e-09	6.07e-08
MELO3C003177	515.949	2.86682	6.15e-09	6.1e-08
MELO3C003705	2027.78	-1.19878	6.19e-09	6.13e-08
MELO3C007729	599.696	-1.89096	6.29e-09	6.23e-08
MELO3C014057	1342.42	-1.09312	6.5e-09	6.44e-08
MELO3C022462	351.737	3.67606	6.8e-09	6.73e-08
MELO3C011218	81.4154	3.16789	6.84e-09	6.76e-08
MELO3C023131	25359.4	3.16441	6.96e-09	6.87e-08
MELO3C009289	28.2471	-4.60107	7.01e-09	6.92e-08
MELO3C003120	4307.63	-1.19784	7.03e-09	6.94e-08
MELO3C004540	2986.99	-1.10353	7.23e-09	7.12e-08
MELO3C020588	226.066	-1.56787	7.23e-09	7.13e-08
MELO3C014288	679.272	1.25343	7.29e-09	7.18e-08
MELO3C006863	924.818	-1.28509	7.31e-09	7.19e-08
MELO3C011705	2608.06	-3.44832	7.5e-09	7.38e-08
MELO3C009519	9894.65	1.3594	7.62e-09	7.49e-08
MELO3C010196	2590.89	1.13119	7.78e-09	7.65e-08
MELO3C014860	5381.23	-1.00802	7.79e-09	7.65e-08
MELO3C012240	236.359	-1.74239	7.8e-09	7.66e-08
MELO3C012004	194.047	3.73065	7.95e-09	7.79e-08
MELO3C006786	682.899	2.0554	8.08e-09	7.92e-08
MELO3C021343	199.716	-1.33101	8.16e-09	7.99e-08
MELO3C023605	1622.09	-1.05645	8.19e-09	8.02e-08
MELO3C023570	176.843	1.39723	8.22e-09	8.05e-08
MELO3C024247	419.406	1.92497	8.32e-09	8.14e-08
MELO3C013812	857.289	1.03108	8.39e-09	8.2e-08
MELO3C015407	12534.4	1.32871	8.43e-09	8.24e-08
MELO3C013042	1312	-1.53887	8.45e-09	8.25e-08
MELO3C010419	59.7259	1.92068	8.71e-09	8.5e-08
MELO3C020624	306.956	-1.02156	8.97e-09	8.74e-08
MELO3C020458	532.766	-1.30185	9.07e-09	8.83e-08
MELO3C011177	732.158	-2.27029	9.21e-09	8.96e-08
MELO3C012027	53.0774	2.12896	9.28e-09	9.02e-08
MELO3C019161	331.67	1.94001	9.28e-09	9.02e-08
MELO3C010784	44.5822	3.52017	9.35e-09	9.09e-08
MELO3C023401	39.1897	2.20826	9.37e-09	9.1e-08
MELO3C020934	1672.8	1.28027	9.48e-09	9.2e-08
MELO3C017309	1276.94	1.065	9.73e-09	9.44e-08
MELO3C002287	65.2714	-7.69485	9.79e-09	9.49e-08
MELO3C025757	5674.24	-2.70726	9.86e-09	9.55e-08
MELO3C026423	244.349	1.84489	9.87e-09	9.55e-08
MELO3C024241	510.45	1.72779	9.87e-09	9.55e-08
MELO3C022917	73.2026	-1.99745	9.89e-09	9.56e-08
MELO3C002457	7395.32	1.00861	9.97e-09	9.64e-08
Novel00409	434.33	-1.0184	1.01e-08	9.75e-08
MELO3C016448	995.95	1.04562	1.02e-08	9.83e-08
MELO3C006736	88.2841	1.286	1.02e-08	9.87e-08
MELO3C026873	1282.73	-1.21436	1.03e-08	9.94e-08
MELO3C025894	86.0169	1.46192	1.03e-08	9.94e-08
MELO3C011720	2579.77	1.78574	1.03e-08	9.95e-08
MELO3C012934	116.707	4.36198	1.05e-08	1.01e-07
MELO3C016390	364.81	-2.90846	1.07e-08	1.03e-07
MELO3C016387	104.166	-6.39979	1.07e-08	1.03e-07
MELO3C017989	210.769	-3.14445	1.07e-08	1.03e-07
MELO3C019955	222.027	-2.09666	1.11e-08	1.06e-07
MELO3C018782	265.956	1.69009	1.11e-08	1.06e-07
MELO3C002183	2067.27	-4.76465	1.12e-08	1.07e-07
MELO3C006334	5070.75	-2.2204	1.12e-08	1.07e-07
MELO3C016558	21193.1	-1.22026	1.15e-08	1.1e-07
MELO3C018412	954.088	-3.5852	1.16e-08	1.11e-07
MELO3C015091	1591.09	-1.20946	1.17e-08	1.12e-07
MELO3C016768	275.823	-2.823	1.18e-08	1.13e-07
MELO3C022996	477.427	1.02545	1.18e-08	1.13e-07
MELO3C018463	114.964	-3.75809	1.18e-08	1.13e-07
MELO3C004702	471.606	-1.37418	1.19e-08	1.13e-07
MELO3C010264	349.76	-1.92247	1.2e-08	1.14e-07
MELO3C002179	1432	-2.53504	1.2e-08	1.14e-07
MELO3C007307	58.8934	4.31238	1.2e-08	1.15e-07
MELO3C008847	384.932	2.29409	1.23e-08	1.17e-07
MELO3C005979	637.215	2.00465	1.24e-08	1.18e-07
MELO3C006539	41299.8	2.01821	1.25e-08	1.19e-07
MELO3C010758	672.133	3.8923	1.25e-08	1.19e-07
MELO3C009146	275.967	-2.0025	1.28e-08	1.22e-07
MELO3C011941	810.169	-1.28173	1.29e-08	1.23e-07
MELO3C003792	4413.72	1.87245	1.3e-08	1.23e-07
MELO3C014984	1534.35	1.53633	1.3e-08	1.24e-07
MELO3C017503	330.876	-1.50346	1.31e-08	1.24e-07
MELO3C013017	36.75	5.7567	1.32e-08	1.25e-07
MELO3C019135	612.464	2.05902	1.33e-08	1.26e-07
MELO3C010361	298.387	-1.33724	1.33e-08	1.26e-07
MELO3C006609	681.443	1.29488	1.33e-08	1.26e-07
MELO3C004054	518.93	-3.42058	1.33e-08	1.26e-07
MELO3C008410	51.0759	3.70594	1.38e-08	1.3e-07
MELO3C024715	225.755	1.12094	1.39e-08	1.31e-07
MELO3C011080	29.1932	3.51086	1.39e-08	1.32e-07
MELO3C008773	1869.33	-1.48647	1.4e-08	1.32e-07
MELO3C006596	593.239	-1.09585	1.4e-08	1.32e-07
MELO3C004582	1161.97	-2.17166	1.42e-08	1.34e-07
MELO3C001545	157.311	-1.13398	1.43e-08	1.35e-07
MELO3C010747	163.826	3.00539	1.44e-08	1.36e-07
Novel00252	143.377	1.62868	1.44e-08	1.36e-07
MELO3C000378	42.7964	-2.23442	1.44e-08	1.36e-07
Novel01029	68.8464	2.57554	1.45e-08	1.37e-07
MELO3C019537	278.45	1.90653	1.46e-08	1.37e-07
MELO3C003216	943.82	1.33785	1.47e-08	1.38e-07
MELO3C009343	3455.7	1.50168	1.47e-08	1.38e-07
MELO3C015945	100.478	-3.65456	1.48e-08	1.39e-07
MELO3C002375	82.5349	-7.34888	1.48e-08	1.39e-07
MELO3C011204	775.319	-1.12908	1.49e-08	1.4e-07
MELO3C002017	680.651	-1.61724	1.5e-08	1.41e-07
MELO3C015871	730.98	-1.52076	1.51e-08	1.41e-07
MELO3C015180	2927.26	-1.90813	1.51e-08	1.42e-07
MELO3C017271	2349.41	-1.13947	1.53e-08	1.43e-07
MELO3C002449	146.665	1.54328	1.53e-08	1.43e-07
MELO3C015457	211.779	1.28279	1.54e-08	1.44e-07
MELO3C006235	118.506	1.80348	1.54e-08	1.44e-07
MELO3C012180	910.986	1.55596	1.58e-08	1.48e-07
Novel00880	164.535	1.60777	1.6e-08	1.5e-07
Novel00347	50.0656	1.91005	1.61e-08	1.5e-07
MELO3C023409	373.685	-1.30668	1.65e-08	1.54e-07
MELO3C004424	1186.01	1.11588	1.7e-08	1.58e-07
MELO3C016285	148.122	2.85814	1.71e-08	1.59e-07
MELO3C019334	222.035	-2.40151	1.74e-08	1.61e-07
MELO3C025669	2949.51	1.50357	1.76e-08	1.64e-07
MELO3C023932	122.053	1.87538	1.79e-08	1.65e-07
MELO3C008043	735.376	1.2155	1.85e-08	1.71e-07
MELO3C011621	1405.81	-1.02794	1.86e-08	1.72e-07
MELO3C023590	13992.9	-3.08785	1.86e-08	1.72e-07
Novel01103	102.406	-1.74863	1.87e-08	1.73e-07
MELO3C022171	349.719	-1.08582	1.88e-08	1.73e-07
MELO3C015535	505.437	-1.49314	1.91e-08	1.77e-07
MELO3C010199	3578.7	1.10172	1.93e-08	1.78e-07
MELO3C023521	102.826	1.55915	1.94e-08	1.79e-07
MELO3C017116	2227.29	-1.70456	1.98e-08	1.83e-07
MELO3C010024	4607.23	-1.99519	1.99e-08	1.83e-07
MELO3C022199	341.842	2.26035	1.99e-08	1.83e-07
MELO3C022170	1511.11	1.42251	1.99e-08	1.83e-07
MELO3C008890	773.128	2.25043	2e-08	1.84e-07
MELO3C021396	415.555	1.22098	2.01e-08	1.84e-07
MELO3C006174	213.397	-2.19919	2.03e-08	1.86e-07
MELO3C005292	471.198	-2.27192	2.03e-08	1.86e-07
MELO3C020766	53.5768	3.24846	2.04e-08	1.87e-07
MELO3C002259	772.958	1.03517	2.06e-08	1.89e-07
MELO3C023980	36.5118	-5.79377	2.07e-08	1.9e-07
MELO3C020878	516.688	1.33763	2.11e-08	1.93e-07
MELO3C009358	87.5588	1.66526	2.11e-08	1.93e-07
MELO3C020811	1464.69	-1.43788	2.15e-08	1.96e-07
MELO3C007564	2850.92	2.32812	2.15e-08	1.96e-07
MELO3C016367	32.3542	3.70636	2.15e-08	1.97e-07
[truncated: 2,943 more rows]

## Sheet: RT5vsST5
Differential expression gene description in RT5 vs ST5
Gene_id	baseMean	log2FoldChange	p-value	p-value adjusted
MELO3C009184	330.245	-3.10589	8.3e-57	1.61e-52
MELO3C009476	2483.62	-2.49733	9.01e-43	8.75e-39
Novel01196	958.651	-4.12594	4.82e-40	3.12e-36
MELO3C001648	281.924	-4.29686	7.38e-40	3.59e-36
MELO3C000111	160.67	-4.36096	1.61e-37	6.25e-34
MELO3C021708	1738.46	-3.64266	9.11e-36	2.95e-32
MELO3C002247	229.71	-3.82225	3.98e-35	1.1e-31
MELO3C020097	195.847	-5.43562	1.36e-34	3.3e-31
MELO3C000107	422.518	-4.26804	2.77e-34	5.98e-31
MELO3C023924	1579.79	-5.15913	2.42e-31	4.69e-28
MELO3C014466	290.587	4.40721	7.27e-30	1.28e-26
MELO3C011852	9985.25	1.83765	1.33e-29	2.15e-26
MELO3C023889	2972.97	-3.06412	3.35e-29	5.01e-26
MELO3C003731	1013.35	-3.57953	3.37e-28	4.68e-25
MELO3C009305	871.488	-1.84101	5.44e-28	7.04e-25
MELO3C006553	586.255	1.81859	4.31e-27	5.23e-24
MELO3C023036	1459.14	-1.56209	1.32e-25	1.51e-22
MELO3C004556	1031.42	-2.59127	3.79e-25	4.08e-22
MELO3C020033	187.684	-2.77226	1.13e-24	1.15e-21
MELO3C019231	156.879	-2.75215	3.3e-24	3.21e-21
MELO3C000106	748.621	-1.95641	1.35e-23	1.25e-20
MELO3C024005	430.062	-1.50932	3.78e-23	3.33e-20
MELO3C002459	666.247	-2.61188	1.06e-22	8.98e-20
MELO3C005260	596.529	-2.64585	1.79e-22	1.45e-19
MELO3C016180	1232.41	-1.4137	5.73e-22	4.45e-19
MELO3C000108	304.598	1.85414	6.55e-22	4.89e-19
MELO3C009871	1160.5	2.19587	1.19e-21	8.56e-19
MELO3C014520	190.11	4.59354	3.92e-21	2.72e-18
MELO3C009252	1990.73	-1.6279	5.59e-21	3.75e-18
MELO3C015257	474.176	2.00729	7.73e-21	5.01e-18
MELO3C001415	82.7615	-3.93224	8e-21	5.01e-18
MELO3C011930	323.694	-2.37753	2.12e-20	1.29e-17
MELO3C000241	146.477	2.23668	2.71e-20	1.59e-17
MELO3C020245	332.264	2.80566	3e-20	1.71e-17
MELO3C022302	23883.9	-1.77442	4.02e-20	2.23e-17
MELO3C006150	232.388	-2.28878	1.29e-19	6.97e-17
MELO3C026308	986.017	1.75808	1.67e-19	8.78e-17
MELO3C008033	805.002	1.77609	7.77e-19	3.97e-16
MELO3C026019	935.27	2.04765	1.19e-18	5.94e-16
MELO3C011929	363.269	-2.19697	2.18e-18	1.06e-15
MELO3C015959	171.449	-2.40575	2.29e-18	1.09e-15
MELO3C009764	229.098	-2.42009	2.55e-18	1.18e-15
MELO3C007767	3973.95	-1.12768	3.04e-18	1.37e-15
MELO3C010444	175.267	4.95141	3.2e-18	1.41e-15
MELO3C000173	465.205	2.50064	5.12e-18	2.21e-15
MELO3C023720	2132.65	1.26269	5.37e-18	2.24e-15
MELO3C015118	1126.66	-2.94296	5.41e-18	2.24e-15
MELO3C025863	1576.6	1.55358	8.67e-18	3.51e-15
MELO3C022772	30495.4	1.62416	2.94e-17	1.17e-14
MELO3C010971	306.598	-1.97804	3.54e-17	1.38e-14
MELO3C003813	678.915	-2.19255	4.21e-17	1.6e-14
MELO3C001561	431.697	2.52327	5.31e-17	1.95e-14
MELO3C018259	1308.48	-1.51104	5.33e-17	1.95e-14
MELO3C020941	1264.87	-1.30314	6.01e-17	2.16e-14
MELO3C024106	484.457	1.85406	6.5e-17	2.28e-14
MELO3C007774	1400.91	-2.86248	6.58e-17	2.28e-14
MELO3C000131	648.722	2.68579	8.9e-17	3.03e-14
MELO3C009787	11047	-1.19845	1.4e-16	4.7e-14
MELO3C026494	1974.12	1.90514	2.13e-16	7.01e-14
MELO3C015783	1132.37	1.05208	2.26e-16	7.31e-14
MELO3C000428	3724.63	3.61048	2.75e-16	8.75e-14
MELO3C016660	1815.61	2.64601	8.39e-16	2.63e-13
MELO3C014507	826.492	2.10113	1.02e-15	3.13e-13
MELO3C005763	10754.9	-1.4348	1.14e-15	3.45e-13
MELO3C025887	880.842	1.69479	1.22e-15	3.64e-13
MELO3C015880	922.4	-1.62619	1.45e-15	4.25e-13
MELO3C019630	81.1355	-2.49125	1.79e-15	5.2e-13
MELO3C004118	331.939	1.76743	2.29e-15	6.54e-13
MELO3C022975	518.161	-1.29234	2.62e-15	7.38e-13
MELO3C015541	3813.63	-1.32429	2.81e-15	7.79e-13
MELO3C000850	1819.62	3.42337	3.02e-15	8.26e-13
MELO3C001981	389.344	-1.71746	3.17e-15	8.56e-13
MELO3C011343	494.411	-1.67068	3.58e-15	9.53e-13
MELO3C004330	578.967	-1.95138	4.06e-15	1.07e-12
MELO3C023503	195.218	-2.33466	4.22e-15	1.09e-12
MELO3C004119	315.262	1.8936	4.61e-15	1.18e-12
MELO3C024324	1759.61	1.79787	5e-15	1.26e-12
MELO3C015408	529.673	-1.55671	7.34e-15	1.82e-12
MELO3C006499	2887.11	-1.51406	7.39e-15	1.82e-12
MELO3C025326	63.072	3.13673	8e-15	1.94e-12
MELO3C024278	244.188	1.72203	9e-15	2.16e-12
MELO3C020536	977.055	2.49238	1.18e-14	2.8e-12
MELO3C012173	1399.55	1.19927	1.38e-14	3.24e-12
MELO3C009714	1137.59	-2.20833	1.44e-14	3.33e-12
MELO3C006852	228.459	-2.99199	1.64e-14	3.75e-12
MELO3C023505	653.565	1.8263	1.79e-14	4.05e-12
MELO3C008096	341.437	-1.40882	2.08e-14	4.64e-12
MELO3C013023	271.432	-3.26204	2.24e-14	4.93e-12
MELO3C013893	925.753	-1.03224	3.03e-14	6.62e-12
MELO3C014468	109.888	3.39184	3.08e-14	6.66e-12
MELO3C025164	76515	-1.02147	3.65e-14	7.8e-12
MELO3C010185	2220.47	-1.85421	6.76e-14	1.43e-11
MELO3C005921	3165.72	2.22422	7.14e-14	1.49e-11
MELO3C016370	1339.57	-1.25054	7.35e-14	1.52e-11
MELO3C021190	366.117	-1.90141	7.42e-14	1.52e-11
MELO3C027290	106.034	-3.37594	7.78e-14	1.57e-11
MELO3C003218	8061.05	1.31653	8.25e-14	1.65e-11
MELO3C003647	276.614	-1.4318	8.54e-14	1.69e-11
MELO3C027219	2396.88	-1.25354	9.97e-14	1.96e-11
MELO3C023586	963.698	-1.12476	1.71e-13	3.28e-11
MELO3C006616	325.964	-1.7957	1.73e-13	3.29e-11
MELO3C005584	418.422	-1.3148	2.01e-13	3.78e-11
MELO3C006042	1093.49	-1.81483	2.23e-13	4.16e-11
MELO3C002629	272.062	1.47561	2.33e-13	4.31e-11
MELO3C025688	587.223	-1.51467	2.52e-13	4.62e-11
MELO3C018025	15958.4	1.32161	2.56e-13	4.64e-11
MELO3C021585	114.026	-1.94328	2.69e-13	4.83e-11
Novel00211	114.41	-4.23475	2.76e-13	4.91e-11
MELO3C003150	1977.94	-1.42306	2.85e-13	5.01e-11
MELO3C020761	93.1489	-2.72864	2.86e-13	5.01e-11
MELO3C018013	109.826	-2.38476	2.91e-13	5.04e-11
MELO3C002760	183.826	2.7846	4.17e-13	7.11e-11
MELO3C013402	405.008	-1.90531	5.18e-13	8.75e-11
MELO3C007546	631.123	-1.00671	5.86e-13	9.81e-11
MELO3C009975	784.748	1.35101	6.71e-13	1.11e-10
MELO3C001964	416.915	3.30423	8.31e-13	1.37e-10
MELO3C020601	1577.79	-1.81151	9.17e-13	1.5e-10
MELO3C005612	161.658	-1.81405	9.61e-13	1.55e-10
MELO3C004853	267.765	1.51316	1.32e-12	2.09e-10
MELO3C013218	8277.94	1.3947	1.45e-12	2.29e-10
MELO3C014442	1066.72	-1.45591	1.53e-12	2.39e-10
MELO3C009768	88.3589	-2.13913	1.68e-12	2.61e-10
MELO3C006591	145.881	-1.84952	1.76e-12	2.7e-10
MELO3C002345	53.0004	-4.93053	1.77e-12	2.7e-10
MELO3C005816	539.736	-1.79334	2.21e-12	3.36e-10
MELO3C013960	6710.02	1.29832	2.72e-12	4.1e-10
MELO3C001545	206.77	-1.74711	2.76e-12	4.12e-10
MELO3C024085	1934.12	-1.08358	2.81e-12	4.16e-10
MELO3C024521	109.901	-2.11854	3.03e-12	4.45e-10
MELO3C007182	634.154	1.34591	3.53e-12	5.15e-10
MELO3C026788	6464.05	1.42402	3.94e-12	5.64e-10
MELO3C022965	205.365	2.64313	3.95e-12	5.64e-10
MELO3C006960	188.374	-2.01258	3.95e-12	5.64e-10
MELO3C009188	321.724	-1.52403	3.99e-12	5.66e-10
MELO3C016317	2075.55	1.67485	4.54e-12	6.38e-10
MELO3C009482	1380.52	-1.00776	4.61e-12	6.45e-10
MELO3C020888	1684.26	1.36462	5.3e-12	7.35e-10
MELO3C004329	681.222	-1.63598	6.04e-12	8.32e-10
MELO3C012065	1010.6	-1.15764	6.53e-12	8.93e-10
MELO3C024439	224.352	-1.82502	6.79e-12	9.22e-10
MELO3C008487	596.412	-4.06128	7.16e-12	9.66e-10
MELO3C011208	2210.81	1.28661	7.47e-12	1e-09
MELO3C015207	2053.07	-1.02574	7.53e-12	1e-09
MELO3C016268	635.52	-1.74031	7.93e-12	1.05e-09
MELO3C016259	178.384	-1.39251	8.02e-12	1.05e-09
MELO3C003186	269.165	-1.85165	9.18e-12	1.2e-09
MELO3C024955	567.945	-1.62166	9.26e-12	1.2e-09
MELO3C012387	42.3789	-5.13713	9.75e-12	1.25e-09
MELO3C012071	1132.78	1.25081	1.06e-11	1.35e-09
MELO3C016729	1544.37	1.05576	1.07e-11	1.36e-09
MELO3C006819	666.193	2.49481	1.1e-11	1.39e-09
MELO3C025219	518.202	-1.79481	1.11e-11	1.39e-09
MELO3C023458	83.5814	-4.28631	1.42e-11	1.77e-09
MELO3C006909	81.0713	-2.12672	1.8e-11	2.23e-09
MELO3C018366	328.692	2.13845	1.93e-11	2.37e-09
MELO3C001187	498.039	1.31334	1.99e-11	2.42e-09
MELO3C006711	5152.39	-1.00404	2e-11	2.42e-09
MELO3C002616	96.0689	-1.88861	2.08e-11	2.51e-09
MELO3C014519	2611.85	-1.20842	3.18e-11	3.81e-09
MELO3C000277	124.699	2.60448	3.2e-11	3.81e-09
MELO3C020884	108.699	-2.39841	3.36e-11	3.98e-09
MELO3C025101	2084.02	-1.4035	3.4e-11	4e-09
MELO3C021090	874.436	-1.43508	3.56e-11	4.17e-09
MELO3C006405	439.032	-1.19357	3.83e-11	4.46e-09
MELO3C016402	187.893	-3.67778	4.14e-11	4.79e-09
MELO3C004523	191.249	-1.33983	4.17e-11	4.79e-09
MELO3C018458	1470.92	-1.37895	4.2e-11	4.8e-09
MELO3C008051	625.118	1.63233	4.63e-11	5.26e-09
MELO3C002012	1001.66	-1.51089	4.98e-11	5.63e-09
MELO3C007498	529.765	1.64812	5.13e-11	5.76e-09
Novel00410	80.0071	1.74979	6.25e-11	6.97e-09
MELO3C016666	216.536	-1.53596	7.51e-11	8.34e-09
MELO3C010234	8975.57	-1.09908	7.86e-11	8.68e-09
MELO3C026071	63.4877	-2.2781	7.97e-11	8.74e-09
MELO3C005086	536.237	1.60178	8.37e-11	9.14e-09
MELO3C018184	338.443	-1.15343	1.11e-10	1.2e-08
MELO3C008214	567.067	-2.19574	1.22e-10	1.31e-08
MELO3C017314	260.312	-2.08598	1.32e-10	1.41e-08
MELO3C020192	2676.33	-1.21425	1.51e-10	1.6e-08
MELO3C007643	130.244	2.04665	1.53e-10	1.61e-08
MELO3C008052	469.147	1.66219	1.55e-10	1.62e-08
MELO3C022991	17937.7	-1.27472	1.56e-10	1.62e-08
MELO3C005275	2145.4	1.33317	1.58e-10	1.64e-08
MELO3C015784	320.184	1.47353	1.6e-10	1.65e-08
MELO3C024075	1213.77	2.4607	1.71e-10	1.75e-08
MELO3C011143	346.152	-1.56428	1.77e-10	1.8e-08
MELO3C025308	456.172	-1.73628	1.84e-10	1.87e-08
MELO3C001234	356.964	-1.27964	1.9e-10	1.93e-08
MELO3C008891	159.995	1.69829	2.16e-10	2.17e-08
MELO3C002330	776.179	-2.38827	2.2e-10	2.2e-08
MELO3C020570	1571.77	2.14315	2.24e-10	2.23e-08
MELO3C013386	121.268	-2.42602	2.34e-10	2.32e-08
MELO3C004430	3293.24	-1.31676	2.57e-10	2.53e-08
MELO3C002238	147.98	-1.72106	2.73e-10	2.68e-08
MELO3C024886	929.554	-1.91309	2.82e-10	2.73e-08
MELO3C018065	58.5104	-3.40325	3.19e-10	3.08e-08
MELO3C013102	31.9958	-3.74659	3.21e-10	3.08e-08
MELO3C018840	338.484	1.08548	3.39e-10	3.24e-08
MELO3C008336	171.845	-1.83611	3.63e-10	3.46e-08
MELO3C018530	105.536	-1.66333	3.95e-10	3.74e-08
MELO3C016897	145.572	-2.00872	4.07e-10	3.84e-08
MELO3C009960	565.897	1.66428	4.52e-10	4.24e-08
MELO3C020604	266.784	1.60163	4.6e-10	4.29e-08
MELO3C012160	231.039	-1.77778	4.81e-10	4.47e-08
MELO3C007733	74.0923	-1.66181	4.9e-10	4.53e-08
MELO3C011023	705.206	-1.06061	5.7e-10	5.24e-08
MELO3C026214	79.3743	3.05404	5.79e-10	5.31e-08
Novel00587	1065.74	1.04439	5.9e-10	5.38e-08
MELO3C003608	319.163	1.39376	6.2e-10	5.63e-08
MELO3C025590	740.822	1.51713	6.33e-10	5.72e-08
MELO3C023465	1194.91	-1.26137	7.01e-10	6.3e-08
MELO3C016465	133.664	-2.1415	7.38e-10	6.61e-08
MELO3C005883	447.906	-1.77017	7.66e-10	6.83e-08
MELO3C022058	325.835	1.31968	7.89e-10	7e-08
MELO3C023985	720.35	1.95963	9.11e-10	8e-08
MELO3C003598	31.2155	-3.21747	9.2e-10	8.05e-08
MELO3C005708	1858.58	1.10938	9.99e-10	8.7e-08
MELO3C011240	1740.13	-1.88829	1.01e-09	8.77e-08
MELO3C017353	3587.27	1.52925	1.02e-09	8.82e-08
MELO3C023474	629.119	-1.06393	1.06e-09	9.13e-08
MELO3C019934	88.7968	-2.40906	1.07e-09	9.16e-08
MELO3C006246	426.638	-1.48655	1.13e-09	9.61e-08
MELO3C009182	2571.88	-1.47616	1.24e-09	1.06e-07
MELO3C007282	788.431	1.48695	1.25e-09	1.06e-07
MELO3C014547	3655.91	-1.31059	1.31e-09	1.11e-07
MELO3C023444	733.403	1.02611	1.54e-09	1.29e-07
MELO3C022052	599.858	1.05358	1.63e-09	1.36e-07
MELO3C003893	344.722	1.0258	1.73e-09	1.44e-07
MELO3C005570	4512.43	-1.18333	1.77e-09	1.46e-07
MELO3C002154	61.3478	-2.73499	1.87e-09	1.54e-07
MELO3C002033	836.424	1.00776	1.9e-09	1.55e-07
MELO3C018144	1074.98	2.12764	1.96e-09	1.59e-07
MELO3C017497	61.5284	-4.7953	2.01e-09	1.63e-07
MELO3C004373	772.595	-1.24864	2.04e-09	1.64e-07
Novel00233	109.629	-1.7866	2.04e-09	1.64e-07
MELO3C012356	414.223	1.47306	2.18e-09	1.74e-07
MELO3C003566	260.656	3.77991	2.29e-09	1.81e-07
MELO3C014480	1965.58	-2.50549	2.61e-09	2.06e-07
MELO3C006917	543.914	-1.24846	2.67e-09	2.1e-07
MELO3C010210	85.2375	-1.60998	2.72e-09	2.13e-07
MELO3C000951	340.868	1.52697	2.87e-09	2.23e-07
Novel01367	134.853	-2.11219	3.15e-09	2.44e-07
MELO3C008847	1073.8	1.59785	3.24e-09	2.5e-07
MELO3C012855	378.255	1.71391	3.5e-09	2.68e-07
MELO3C003226	95.4539	1.55719	3.55e-09	2.71e-07
MELO3C008993	82.1235	1.93544	3.98e-09	3.02e-07
MELO3C009222	4417.12	1.15032	4e-09	3.03e-07
MELO3C014437	1754.52	-3.17623	4.04e-09	3.04e-07
MELO3C023724	2740.92	-1.02382	4.42e-09	3.32e-07
MELO3C005829	857.822	-1.4018	4.55e-09	3.4e-07
MELO3C004388	8703.66	-1.12024	4.65e-09	3.46e-07
MELO3C018415	309.056	-2.09324	4.78e-09	3.54e-07
MELO3C024664	2783.77	1.24952	4.86e-09	3.59e-07
MELO3C009765	15617.6	-1.22624	5.26e-09	3.85e-07
MELO3C015183	62.9429	-2.5078	5.32e-09	3.89e-07
MELO3C008286	2354.53	1.99835	5.41e-09	3.93e-07
MELO3C005811	228.092	-1.41631	5.83e-09	4.23e-07
MELO3C025263	382.946	1.06728	6e-09	4.33e-07
MELO3C018769	116.714	-1.88906	6.05e-09	4.35e-07
MELO3C018930	5300.32	-1.54606	6.4e-09	4.55e-07
MELO3C012007	8766.11	1.0812	6.45e-09	4.57e-07
MELO3C001566	99.2966	1.88696	6.56e-09	4.63e-07
MELO3C026634	98.9491	-2.457	6.65e-09	4.68e-07
MELO3C005225	336.201	-3.13803	7.24e-09	5.08e-07
MELO3C010933	512.461	-1.48683	7.47e-09	5.22e-07
MELO3C001444	232.69	2.08955	7.54e-09	5.25e-07
MELO3C007597	374.269	-2.5761	8.1e-09	5.62e-07
MELO3C002644	118.911	2.04116	8.46e-09	5.84e-07
MELO3C015962	497.15	1.50268	8.48e-09	5.84e-07
MELO3C002484	385.969	1.28539	8.59e-09	5.89e-07
MELO3C021923	4194.16	1.28018	8.85e-09	6.05e-07
MELO3C021741	330.961	1.4298	9.56e-09	6.49e-07
MELO3C015230	874.638	-1.3483	9.71e-09	6.57e-07
MELO3C002943	575.221	-1.94924	9.82e-09	6.62e-07
MELO3C014469	109.72	3.2999	1.05e-08	7.04e-07
MELO3C013400	39.5425	-3.19865	1.09e-08	7.33e-07
MELO3C025772	32285.4	-1.0936	1.1e-08	7.36e-07
MELO3C015901	880.351	-1.04919	1.11e-08	7.4e-07
MELO3C017301	842.996	-1.35953	1.12e-08	7.4e-07
MELO3C018306	1415.61	-1.30438	1.23e-08	8.14e-07
MELO3C024391	861.677	-1.58368	1.26e-08	8.31e-07
MELO3C007768	108.994	-2.11792	1.27e-08	8.33e-07
MELO3C007046	191.164	-1.92797	1.39e-08	9.07e-07
MELO3C026941	129.343	-1.60865	1.43e-08	9.27e-07
MELO3C024689	616.205	-1.05187	1.58e-08	1.02e-06
MELO3C009452	626.792	-1.28515	1.79e-08	1.15e-06
MELO3C011770	1064.76	-1.25456	1.81e-08	1.16e-06
MELO3C005719	273.706	-1.62298	2.05e-08	1.3e-06
MELO3C014241	9180.02	-1.45431	2.09e-08	1.32e-06
Novel00261	56.2628	-2.33538	2.11e-08	1.32e-06
MELO3C009125	949.25	1.35492	2.11e-08	1.32e-06
MELO3C011147	1789.09	-1.07025	2.16e-08	1.34e-06
MELO3C021245	126.698	-2.66323	2.22e-08	1.37e-06
Novel01009	97.0821	2.06245	2.3e-08	1.42e-06
MELO3C012645	372.715	1.18215	2.32e-08	1.42e-06
MELO3C012454	429.22	-1.50104	2.32e-08	1.42e-06
MELO3C005492	185.935	-1.23275	2.42e-08	1.47e-06
MELO3C019927	274.983	-1.04887	2.43e-08	1.48e-06
MELO3C012348	1267.24	-1.05373	2.83e-08	1.7e-06
MELO3C025780	219.319	-1.49991	2.84e-08	1.7e-06
MELO3C017612	692.093	-1.08264	2.84e-08	1.7e-06
MELO3C025901	1416.31	1.45877	2.86e-08	1.71e-06
MELO3C007466	364.535	1.16651	3e-08	1.78e-06
MELO3C026740	1060.35	1.80581	3.2e-08	1.87e-06
MELO3C009728	959.931	1.72289	3.27e-08	1.91e-06
MELO3C013398	59.9717	-2.48862	3.43e-08	1.99e-06
MELO3C003905	2200.76	1.38043	3.68e-08	2.13e-06
MELO3C012628	2042.34	-1.09629	3.9e-08	2.23e-06
MELO3C010737	280.959	-1.07135	3.93e-08	2.24e-06
MELO3C019673	434.23	-1.0767	3.96e-08	2.25e-06
MELO3C009404	24.2212	-4.06352	4.01e-08	2.27e-06
MELO3C009387	810.114	-1.54694	4.02e-08	2.27e-06
MELO3C012043	67.1018	-1.61717	4.14e-08	2.32e-06
MELO3C025012	149.109	1.27251	4.53e-08	2.54e-06
MELO3C024341	1211.21	-1.21973	4.93e-08	2.74e-06
MELO3C015838	50.5263	-2.49929	4.98e-08	2.75e-06
MELO3C025894	169.153	1.65078	5e-08	2.76e-06
MELO3C026432	161.312	-1.44882	5.2e-08	2.86e-06
MELO3C002695	584.338	-1.20097	5.23e-08	2.87e-06
MELO3C006351	1895.61	1.79731	5.33e-08	2.92e-06
MELO3C003231	435.163	-1.08592	5.44e-08	2.96e-06
MELO3C009343	6370.73	1.57768	5.45e-08	2.96e-06
MELO3C023453	2930.35	1.1558	5.8e-08	3.15e-06
MELO3C026230	1867.92	1.08092	5.91e-08	3.2e-06
MELO3C004925	54.5081	-4.22977	5.93e-08	3.2e-06
MELO3C006021	434.059	1.24465	6.01e-08	3.24e-06
MELO3C002034	3778.73	1.3475	6.03e-08	3.24e-06
MELO3C010338	332.908	-1.56478	6.21e-08	3.32e-06
MELO3C002341	1270.3	-2.28605	6.45e-08	3.44e-06
MELO3C002500	276.337	1.40539	6.78e-08	3.61e-06
MELO3C010272	14239.6	2.07702	7.11e-08	3.76e-06
MELO3C004647	1457.48	-1.10887	7.31e-08	3.86e-06
MELO3C024665	1446.9	1.33328	7.92e-08	4.15e-06
MELO3C017155	1562.89	1.52282	8.59e-08	4.47e-06
MELO3C023386	386.237	1.85253	8.6e-08	4.47e-06
MELO3C007424	46.5241	-1.90815	8.63e-08	4.47e-06
MELO3C010454	1579.15	-1.11778	8.63e-08	4.47e-06
Novel00284	109.5	1.65683	8.76e-08	4.53e-06
MELO3C000585	221.812	1.85491	9.26e-08	4.75e-06
MELO3C024530	80.0828	-2.18943	9.33e-08	4.77e-06
MELO3C012070	345.105	1.41197	9.54e-08	4.85e-06
MELO3C023725	1095.45	1.03008	9.64e-08	4.89e-06
MELO3C024569	87.7721	1.67405	9.91e-08	5.01e-06
MELO3C003609	435.747	1.13352	1e-07	5.06e-06
MELO3C027047	283.318	1.07375	1.02e-07	5.11e-06
MELO3C017408	323.33	-1.37465	1.03e-07	5.19e-06
MELO3C012945	2650.41	-1.7265	1.07e-07	5.32e-06
MELO3C007267	4539.27	1.35666	1.07e-07	5.32e-06
MELO3C002590	311.7	2.49033	1.12e-07	5.57e-06
MELO3C008180	5970.1	1.15003	1.14e-07	5.62e-06
MELO3C025338	208.365	1.18155	1.14e-07	5.62e-06
MELO3C009870	782.57	-1.40614	1.17e-07	5.77e-06
MELO3C026043	72.2684	-1.50919	1.19e-07	5.8e-06
Novel00971	99.593	1.47601	1.21e-07	5.89e-06
MELO3C010749	872.419	-1.14644	1.23e-07	5.99e-06
MELO3C011102	437.452	2.3836	1.26e-07	6.14e-06
MELO3C024531	265.306	-3.63413	1.29e-07	6.26e-06
MELO3C007341	439.781	-1.13684	1.34e-07	6.48e-06
MELO3C004103	41.5412	-4.86465	1.36e-07	6.55e-06
MELO3C026103	1479.98	-1.04142	1.4e-07	6.72e-06
MELO3C008957	33.8308	-2.38616	1.45e-07	6.93e-06
MELO3C006885	332.401	-1.3818	1.5e-07	7.12e-06
MELO3C012157	121.206	1.48052	1.53e-07	7.23e-06
MELO3C011844	114.561	1.41774	1.55e-07	7.31e-06
MELO3C008491	225.737	-1.78424	1.55e-07	7.33e-06
MELO3C013364	61.8188	-1.56297	1.67e-07	7.82e-06
MELO3C007318	837.573	-1.86062	1.71e-07	7.98e-06
MELO3C011093	870.132	-1.08036	1.72e-07	7.98e-06
MELO3C001274	1150.32	2.40804	1.72e-07	7.98e-06
MELO3C006546	242.698	-1.20637	1.77e-07	8.19e-06
MELO3C006247	469.122	-1.02634	1.8e-07	8.32e-06
MELO3C023932	216.369	1.2564	1.88e-07	8.63e-06
MELO3C024602	298.336	1.44406	1.88e-07	8.64e-06
MELO3C018630	45.1025	-1.94796	1.92e-07	8.81e-06
MELO3C006377	108.72	1.32505	1.96e-07	8.95e-06
MELO3C004229	6280.74	1.01754	1.97e-07	8.99e-06
MELO3C009300	370.211	-1.0691	2.22e-07	1e-05
MELO3C000500	80.5901	3.04674	2.24e-07	1.01e-05
Novel00995	126.55	1.28168	2.24e-07	1.01e-05
MELO3C007499	1306.13	-1.01044	2.26e-07	1.01e-05
MELO3C007702	902.617	-1.17869	2.26e-07	1.01e-05
MELO3C013315	234.221	2.61494	2.29e-07	1.02e-05
MELO3C001974	411.768	-1.14757	2.3e-07	1.03e-05
MELO3C024388	302.942	1.27847	2.33e-07	1.04e-05
MELO3C019922	618.236	1.01926	2.37e-07	1.05e-05
MELO3C011018	835.369	1.09277	2.47e-07	1.09e-05
MELO3C021903	462.446	1.39669	2.62e-07	1.15e-05
MELO3C002465	1631.59	1.20234	2.68e-07	1.17e-05
MELO3C004075	3272.4	1.24635	2.83e-07	1.23e-05
MELO3C002065	907.178	1.22023	2.94e-07	1.27e-05
MELO3C013577	160.523	1.35001	2.95e-07	1.28e-05
MELO3C024741	141.725	-1.17191	2.96e-07	1.28e-05
MELO3C000101	207.337	2.11267	2.97e-07	1.28e-05
MELO3C018948	3743.51	1.17977	3.02e-07	1.3e-05
MELO3C005966	302.722	-1.07847	3.04e-07	1.3e-05
MELO3C003823	1037.47	-1.0041	3.1e-07	1.33e-05
MELO3C011968	119.601	-1.2509	3.12e-07	1.33e-05
MELO3C004761	2982.79	1.47833	3.21e-07	1.36e-05
Novel01295	186.278	-1.41415	3.32e-07	1.4e-05
Novel00461	33.1829	-2.29753	3.36e-07	1.42e-05
MELO3C005406	24.6082	-3.02388	3.38e-07	1.42e-05
MELO3C007545	116.098	-2.56215	3.43e-07	1.44e-05
Novel00904	40.6189	1.91907	3.5e-07	1.46e-05
MELO3C011878	241.853	-1.44351	3.54e-07	1.48e-05
MELO3C020760	41.3987	-2.31287	3.56e-07	1.48e-05
MELO3C018760	90.0908	-1.83194	3.57e-07	1.48e-05
MELO3C000729	17.8695	-6.59912	3.68e-07	1.53e-05
MELO3C011266	142.216	-1.16929	3.72e-07	1.54e-05
MELO3C025331	198.961	-1.04301	3.74e-07	1.54e-05
MELO3C004203	2444.98	1.44579	4.01e-07	1.65e-05
MELO3C021588	310.442	1.11013	4.02e-07	1.65e-05
MELO3C002030	5803.99	1.25766	4.05e-07	1.65e-05
Novel00633	59.6869	-2.74826	4.49e-07	1.83e-05
MELO3C008661	215.05	1.13324	4.52e-07	1.83e-05
MELO3C020555	113.66	1.56862	4.53e-07	1.83e-05
MELO3C024370	154.564	1.38465	4.54e-07	1.83e-05
MELO3C008429	884.091	-1.0836	4.59e-07	1.85e-05
MELO3C020708	687.001	1.44538	4.65e-07	1.87e-05
MELO3C005356	209.374	-1.74518	4.68e-07	1.88e-05
MELO3C020253	221.856	1.03262	4.94e-07	1.98e-05
MELO3C000100	122.664	2.11145	5.31e-07	2.12e-05
MELO3C014239	930.547	-1.20271	5.35e-07	2.12e-05
MELO3C009263	986.655	1.61949	5.35e-07	2.12e-05
MELO3C003316	251.392	-1.27626	5.36e-07	2.12e-05
MELO3C003827	25.8977	2.75242	5.38e-07	2.13e-05
MELO3C023273	184.854	1.09189	5.47e-07	2.16e-05
MELO3C006431	15.5565	3.67457	5.52e-07	2.17e-05
MELO3C018565	1138.4	1.45296	5.53e-07	2.17e-05
MELO3C008357	9364.62	1.20213	5.69e-07	2.23e-05
Novel01017	20.4922	-4.03913	5.69e-07	2.23e-05
MELO3C020805	966.874	2.76122	5.74e-07	2.24e-05
MELO3C017929	311.107	-1.32457	5.91e-07	2.3e-05
MELO3C016925	74.9424	1.52679	5.93e-07	2.3e-05
Novel01048	68.0599	-3.55802	6e-07	2.33e-05
MELO3C015530	206.123	-1.51687	6.12e-07	2.37e-05
MELO3C008477	428.606	-2.26326	6.13e-07	2.37e-05
MELO3C014593	414.614	-1.87474	6.15e-07	2.37e-05
MELO3C013779	163.467	1.22369	6.55e-07	2.51e-05
MELO3C011270	1405.6	1.07207	6.59e-07	2.52e-05
MELO3C015587	224.946	-1.20616	6.59e-07	2.52e-05
MELO3C020428	6418.39	-1.27332	6.63e-07	2.52e-05
MELO3C011921	1811.54	1.0844	7.03e-07	2.67e-05
MELO3C020457	128.093	-2.01002	7.07e-07	2.68e-05
MELO3C009696	296.848	1.11693	7.19e-07	2.72e-05
MELO3C002513	148.687	-1.28745	7.25e-07	2.73e-05
MELO3C005147	337.332	-1.31024	7.48e-07	2.81e-05
MELO3C000924	18.3729	3.08231	7.57e-07	2.84e-05
MELO3C001034	46.5686	-3.13362	7.61e-07	2.85e-05
Novel00900	33.3892	-3.06422	7.64e-07	2.85e-05
MELO3C016627	245.002	1.86943	7.75e-07	2.89e-05
MELO3C020225	103.516	-1.47786	8.04e-07	2.99e-05
MELO3C026468	974.791	-1.11988	8.23e-07	3.04e-05
MELO3C015213	78.9836	1.2509	8.36e-07	3.08e-05
MELO3C005818	2309.69	-1.4952	8.5e-07	3.12e-05
MELO3C016141	175.721	-1.35779	8.58e-07	3.13e-05
MELO3C009108	118549	-1.74406	8.58e-07	3.13e-05
Novel01171	1449.1	1.45855	8.61e-07	3.14e-05
MELO3C018892	1622.08	-2.11677	8.71e-07	3.17e-05
MELO3C007091	28978.1	-1.11222	9.07e-07	3.29e-05
Novel00494	75.2303	1.57595	9.1e-07	3.3e-05
MELO3C004227	450.725	-1.08041	9.18e-07	3.32e-05
MELO3C010481	190.427	1.20078	9.57e-07	3.45e-05
MELO3C023385	741.873	1.46355	9.77e-07	3.51e-05
MELO3C026661	306.538	1.32466	1e-06	3.58e-05
MELO3C004351	253.737	1.72083	1e-06	3.59e-05
MELO3C019454	1628.15	-1.38581	1.02e-06	3.64e-05
MELO3C018450	637.709	-1.43283	1.02e-06	3.64e-05
MELO3C005465	3841.53	1.01029	1.03e-06	3.65e-05
MELO3C004816	78.8683	1.38894	1.08e-06	3.8e-05
MELO3C001365	51.8356	3.7395	1.08e-06	3.8e-05
Novel00096	154.297	1.7348	1.1e-06	3.83e-05
Novel00488	52.0967	1.93688	1.1e-06	3.84e-05
MELO3C005808	97.1984	-1.54084	1.13e-06	3.92e-05
MELO3C003408	176.086	1.72955	1.13e-06	3.93e-05
MELO3C013009	979.988	-1.17467	1.15e-06	3.97e-05
MELO3C014511	316.972	-1.32114	1.18e-06	4.08e-05
MELO3C000130	1330.38	1.97583	1.21e-06	4.17e-05
MELO3C021154	164.986	1.14273	1.24e-06	4.25e-05
MELO3C019635	1863.56	1.04114	1.28e-06	4.37e-05
MELO3C011112	1099.66	-1.12767	1.3e-06	4.44e-05
MELO3C018427	485.365	1.09705	1.31e-06	4.46e-05
MELO3C007076	4179.63	1.5831	1.34e-06	4.53e-05
MELO3C001815	1122.94	-4.18637	1.35e-06	4.57e-05
MELO3C005736	4794.65	-1.73062	1.36e-06	4.58e-05
MELO3C008994	440.18	1.0962	1.36e-06	4.58e-05
MELO3C012966	866.456	1.50594	1.37e-06	4.61e-05
Novel00797	94.1651	-1.23784	1.42e-06	4.78e-05
MELO3C005696	683.634	-1.30807	1.45e-06	4.87e-05
MELO3C015798	2816.78	-1.07626	1.46e-06	4.89e-05
MELO3C015526	678.833	1.24136	1.51e-06	5.04e-05
Novel01056	69.6614	1.46369	1.55e-06	5.16e-05
MELO3C006938	1387.28	-1.14172	1.58e-06	5.24e-05
MELO3C024581	517.511	2.26651	1.58e-06	5.24e-05
MELO3C012378	1853.64	1.03726	1.66e-06	5.5e-05
MELO3C026781	2613.1	1.302	1.66e-06	5.5e-05
MELO3C005231	522.707	-1.34334	1.67e-06	5.5e-05
MELO3C003105	1090.16	1.13183	1.67e-06	5.5e-05
MELO3C009097	2207.87	-1.11923	1.72e-06	5.65e-05
MELO3C015115	677.878	-1.15008	1.74e-06	5.71e-05
MELO3C007886	5790.82	-1.03776	1.75e-06	5.71e-05
MELO3C002729	1531.17	-1.01093	1.89e-06	6.13e-05
MELO3C013141	67.485	1.61663	1.9e-06	6.16e-05
MELO3C011174	401.489	-1.13423	1.9e-06	6.16e-05
MELO3C025383	69.9703	-1.82064	1.94e-06	6.25e-05
MELO3C007870	326.324	-1.08673	1.98e-06	6.37e-05
MELO3C010184	109.258	-2.72243	1.99e-06	6.42e-05
MELO3C016304	138.993	-1.05454	2e-06	6.43e-05
MELO3C025345	58.4381	1.7861	2e-06	6.43e-05
MELO3C023245	14.6273	-3.7339	2.01e-06	6.43e-05
MELO3C012917	1078.61	-1.38733	2.04e-06	6.52e-05
MELO3C025408	39549.3	1.90536	2.04e-06	6.52e-05
MELO3C020105	36.8091	-1.94815	2.13e-06	6.73e-05
MELO3C005367	74.713	3.17513	2.13e-06	6.73e-05
MELO3C012111	774.37	1.04446	2.13e-06	6.73e-05
MELO3C014595	549.188	-1.35351	2.14e-06	6.75e-05
MELO3C016174	2698.09	-1.09311	2.15e-06	6.75e-05
MELO3C018423	61.3709	-2.47648	2.15e-06	6.75e-05
MELO3C021176	2276.51	1.23579	2.15e-06	6.75e-05
MELO3C013529	103.875	1.39208	2.16e-06	6.76e-05
Novel00268	120.218	1.32075	2.22e-06	6.94e-05
MELO3C003523	621.885	1.03448	2.24e-06	6.98e-05
MELO3C025580	1956.3	1.53013	2.4e-06	7.44e-05
MELO3C020767	197.299	-1.52687	2.42e-06	7.5e-05
MELO3C021262	77.8697	1.91796	2.46e-06	7.61e-05
MELO3C009217	83.208	-1.92834	2.48e-06	7.65e-05
MELO3C020732	81.4634	1.42587	2.49e-06	7.65e-05
MELO3C014105	538.228	2.44402	2.52e-06	7.73e-05
MELO3C016687	625.491	-1.25601	2.53e-06	7.75e-05
MELO3C017740	1459.94	-1.21413	2.57e-06	7.83e-05
MELO3C005566	817.779	-1.41853	2.57e-06	7.83e-05
MELO3C012559	669.243	-1.83509	2.65e-06	8.03e-05
MELO3C002315	53.9355	-5.06671	2.66e-06	8.05e-05
MELO3C004407	330.088	1.24859	2.8e-06	8.47e-05
MELO3C018609	1081.36	1.21576	2.85e-06	8.61e-05
MELO3C005874	286.127	1.04253	3.02e-06	9.09e-05
MELO3C020970	41.0014	-3.13179	3.03e-06	9.09e-05
MELO3C008440	101.105	-1.75024	3.13e-06	9.36e-05
MELO3C006159	170.72	-1.26721	3.15e-06	9.4e-05
MELO3C021179	212.941	-2.22656	3.2e-06	9.54e-05
MELO3C007449	37.8113	-3.27068	3.21e-06	9.54e-05
MELO3C011037	1962.1	-1.318	3.34e-06	9.9e-05
MELO3C019850	37.7597	-2.49746	3.34e-06	9.9e-05
MELO3C011546	148.837	2.08792	3.38e-06	0.000100116
MELO3C016556	28746.7	-1.22454	3.64e-06	0.000107241
MELO3C003113	886.495	-1.0474	3.7e-06	0.000108677
MELO3C010466	127.552	1.92368	3.77e-06	0.000110244
MELO3C005673	6936.46	1.06951	3.86e-06	0.000112689
MELO3C020762	51.9734	-2.66457	4.22e-06	0.000122182
MELO3C011391	111.457	1.25856	4.29e-06	0.000123963
MELO3C020426	3365.48	-1.14103	4.74e-06	0.000136331
MELO3C019835	1769.73	1.49874	4.79e-06	0.000137544
MELO3C003111	885.968	1.04856	4.91e-06	0.000140602
MELO3C024197	63.6726	1.56273	5e-06	0.000142891
MELO3C005657	561.698	-1.29881	5.05e-06	0.000144146
Novel01442	61.8809	1.73082	5.15e-06	0.00014654
MELO3C009187	2324.12	-1.48994	5.17e-06	0.000147022
MELO3C013711	120.162	3.14499	5.24e-06	0.000148786
MELO3C022199	510.844	-1.08113	5.32e-06	0.000150766
Novel00411	605.882	1.0004	5.42e-06	0.000153316
MELO3C006056	60.387	-1.6577	5.48e-06	0.000154735
MELO3C023839	138.181	-1.03007	5.51e-06	0.000155218
MELO3C006384	1804.48	-1.06827	5.63e-06	0.000158174
MELO3C000399	111.505	1.7811	5.64e-06	0.000158174
MELO3C020766	62.4937	-1.75576	6.02e-06	0.000167859
MELO3C019792	118.288	-1.36067	6.16e-06	0.000171276
MELO3C004799	2192.11	-1.02808	6.32e-06	0.000175104
MELO3C020007	1336.6	1.20318	6.4e-06	0.000176793
MELO3C004712	225.015	1.49863	6.88e-06	0.000188849
MELO3C011955	2473.01	1.31917	7.15e-06	0.000195768
MELO3C007224	612.509	-1.36706	7.29e-06	0.0001991
MELO3C004094	136.332	-1.06774	7.33e-06	0.000200053
MELO3C010183	56.1374	-1.80237	7.43e-06	0.000202161
MELO3C013311	89.3571	1.14121	7.48e-06	0.000203118
MELO3C020328	1175.84	-1.21176	7.74e-06	0.000209771
Novel00960	209.605	-1.38643	7.91e-06	0.000213933
MELO3C018743	462.493	-1.84174	7.92e-06	0.000213933
MELO3C019808	171.309	-1.118	7.98e-06	0.000215291
MELO3C001851	135.356	-1.46474	8.01e-06	0.000215886
MELO3C000150	30.0239	-2.35831	8.03e-06	0.000216043
MELO3C014872	466.845	-1.22634	8.05e-06	0.000216377
MELO3C026599	142.407	-1.0424	8.14e-06	0.000217757
MELO3C006560	87.033	1.21113	8.26e-06	0.00022031
MELO3C007647	331.465	-1.1891	8.34e-06	0.000222123
MELO3C009709	118.869	1.83878	8.5e-06	0.000226258
MELO3C014660	264.386	1.53744	8.53e-06	0.000226392
MELO3C011187	407.02	1.48389	8.7e-06	0.000230486
MELO3C013774	3627.02	-1.34292	8.74e-06	0.000231235
MELO3C016060	438.912	2.14591	8.8e-06	0.000232496
MELO3C018127	121.885	1.15773	8.89e-06	0.000234047
MELO3C026143	77.1463	-1.38136	8.92e-06	0.000234159
MELO3C015403	550.984	-1.25792	8.92e-06	0.000234159
MELO3C027076	593.967	-1.59594	9.14e-06	0.00023948
MELO3C015691	175.973	-3.33542	9.18e-06	0.000240071
MELO3C005404	658.398	-1.15003	9.33e-06	0.00024303
MELO3C008756	109.967	1.21162	9.33e-06	0.00024303
MELO3C027413	36.5874	2.35674	9.54e-06	0.000248025
MELO3C008128	784.572	-1.10377	9.64e-06	0.000250002
Novel00422	65.6213	1.69887	9.74e-06	0.000252244
MELO3C002550	207.94	-1.82236	9.99e-06	0.000257993
MELO3C009339	488.245	-1.29036	1e-05	0.000258001
MELO3C008264	137.769	-1.60162	1e-05	0.000258024
MELO3C004553	46.0285	-3.18411	1.01e-05	0.000260802
MELO3C005321	285.486	1.49058	1.02e-05	0.000263006
Novel00457	43.0986	-3.25662	1.06e-05	0.000270461
Novel00794	45.3406	-1.60565	1.06e-05	0.000270461
MELO3C024369	316.897	1.21211	1.07e-05	0.000271493
MELO3C007893	62.0117	-1.58129	1.07e-05	0.000273117
MELO3C016995	595.383	-1.05218	1.08e-05	0.000274669
MELO3C011331	61.5186	1.53912	1.1e-05	0.000278452
MELO3C023502	220.334	-1.45414	1.11e-05	0.000279351
MELO3C013430	224.916	1.03716	1.12e-05	0.00028257
MELO3C022515	75.2096	-1.56567	1.13e-05	0.000285313
MELO3C021300	3814.33	-1.02658	1.14e-05	0.000286513
MELO3C020771	153.852	-1.98986	1.14e-05	0.000286513
MELO3C004510	85.754	1.35557	1.14e-05	0.00028665
MELO3C002131	408.583	1.00662	1.15e-05	0.000288877
MELO3C007777	562.739	2.20083	1.17e-05	0.000291173
MELO3C006585	16588.1	-1.2419	1.19e-05	0.000297148
MELO3C012094	59.61	-1.6045	1.27e-05	0.000314487
MELO3C022121	119.335	-1.21645	1.27e-05	0.000314487
MELO3C009163	91.248	-1.02742	1.28e-05	0.000315662
MELO3C021478	854.044	-1.54518	1.29e-05	0.000319538
MELO3C018766	480.789	-1.29118	1.31e-05	0.000323028
MELO3C002655	250.013	-1.12649	1.32e-05	0.000326567
Novel00616	116.747	1.41765	1.34e-05	0.000329731
MELO3C012301	564.467	1.20104	1.34e-05	0.00032996
MELO3C017561	205.873	1.47336	1.35e-05	0.0003327
MELO3C027055	112.737	1.16816	1.37e-05	0.000334926
MELO3C008265	147.47	-1.75801	1.38e-05	0.000335527
MELO3C018767	118.743	-1.4505	1.39e-05	0.000338345
MELO3C006997	1931.64	-1.07656	1.39e-05	0.000338345
MELO3C027370	266.64	2.2584	1.42e-05	0.000342978
MELO3C021482	56.025	1.63605	1.43e-05	0.000344681
MELO3C016011	220.837	-1.37193	1.43e-05	0.000345063
MELO3C007072	265.428	-1.15396	1.49e-05	0.000356136
MELO3C000655	316.323	-1.20875	1.52e-05	0.000361631
MELO3C010778	1650.51	-1.02992	1.52e-05	0.000361631
MELO3C009800	126.105	1.05084	1.53e-05	0.000363635
MELO3C015785	157.203	1.49171	1.53e-05	0.00036434
MELO3C024183	665.112	-1.30296	1.54e-05	0.00036569
MELO3C005721	47.7528	1.61042	1.56e-05	0.000367395
MELO3C016994	199.45	-1.25742	1.56e-05	0.000368708
MELO3C020544	40.5267	1.55214	1.57e-05	0.000369251
MELO3C018425	190.319	1.67549	1.57e-05	0.000369251
MELO3C026238	127.315	-1.59103	1.63e-05	0.000381463
MELO3C020705	153.624	1.54924	1.66e-05	0.000386869
Novel00594	12.1177	6.09894	1.68e-05	0.000391908
MELO3C013868	3182.01	2.35764	1.7e-05	0.000394814
MELO3C013618	298.807	-1.67392	1.71e-05	0.000398157
MELO3C024263	3252.9	1.77902	1.75e-05	0.000406134
MELO3C015421	7515.3	-1.0752	1.77e-05	0.000409965
MELO3C016007	1008.54	-1.01436	1.79e-05	0.000414345
MELO3C011009	68.4093	1.36358	1.81e-05	0.000418478
MELO3C010897	124.494	1.16179	1.83e-05	0.000421511
MELO3C024596	199.278	1.0672	1.84e-05	0.00042346
MELO3C009210	2401.28	-1.06844	1.86e-05	0.000426945
Novel01206	1924.01	1.05775	1.87e-05	0.000427753
MELO3C020769	143.277	-1.62638	1.87e-05	0.000429051
MELO3C021449	2353.68	-1.27145	1.92e-05	0.000438371
MELO3C008043	1294.51	1.00789	2.02e-05	0.000458772
MELO3C020263	638.281	1.35451	2.06e-05	0.000465825
MELO3C020770	49.7747	-2.13096	2.09e-05	0.000471653
MELO3C021884	1601.15	-1.03516	2.12e-05	0.000475618
Novel01323	87.9537	1.48231	2.16e-05	0.000484149
MELO3C016942	14549.7	-1.14398	2.18e-05	0.000488143
MELO3C017399	218.715	-1.00583	2.29e-05	0.00050961
MELO3C013594	196.277	-1.59299	2.39e-05	0.00053005
MELO3C012162	423.126	-2.43215	2.41e-05	0.00053376
MELO3C015055	122.584	-1.4159	2.67e-05	0.000587906
MELO3C015885	174.006	1.1257	2.74e-05	0.000601597
MELO3C012181	38.2261	-1.63944	2.79e-05	0.000611743
MELO3C015864	1279.24	1.08689	2.84e-05	0.000622111
Novel01402	1043.8	-3.87027	2.86e-05	0.000624892
MELO3C023994	2066.15	1.06913	2.87e-05	0.000627769
MELO3C019552	4477.43	-1.05227	2.93e-05	0.00063779
MELO3C026072	636.723	-1.14173	2.95e-05	0.000640868
MELO3C010813	1039.33	1.69529	2.96e-05	0.000642548
MELO3C023370	258.704	-1.4572	2.97e-05	0.00064408
MELO3C006535	87.4789	-1.92662	2.99e-05	0.000648776
MELO3C026521	109.252	-1.60877	3.06e-05	0.000661861
MELO3C021231	1382.48	-1.39686	3.07e-05	0.000662158
MELO3C004379	36.9848	1.51669	3.07e-05	0.000662158
MELO3C022376	35.989	-5.33383	3.18e-05	0.000684065
Novel01368	85.1323	-1.52882	3.29e-05	0.000705988
MELO3C007759	52.4046	2.89368	3.34e-05	0.000712629
MELO3C021491	280.958	-1.04671	3.44e-05	0.000733445
MELO3C024574	133.445	-1.43851	3.55e-05	0.000753955
MELO3C022113	59573.4	-1.01315	3.57e-05	0.00075872
MELO3C015058	29.8234	-1.84626	3.59e-05	0.000760497
MELO3C003799	8612.66	1.19844	3.64e-05	0.000769356
MELO3C005712	68.3945	1.81998	3.67e-05	0.000774052
MELO3C011245	1439.63	-1.83169	3.69e-05	0.000777154
MELO3C008307	196.352	-1.43252	3.73e-05	0.000784518
MELO3C018023	547.211	-1.10601	3.76e-05	0.000789806
MELO3C020813	76.86	-1.15616	3.78e-05	0.000792888
MELO3C013917	545.824	1.65194	3.78e-05	0.000792888
MELO3C009596	176.31	1.7158	3.88e-05	0.000811031
MELO3C005214	161.632	-1.23777	3.88e-05	0.000811031
MELO3C006738	114.673	1.18101	3.91e-05	0.000815617
MELO3C025940	1640.78	1.27146	3.98e-05	0.000828471
MELO3C002246	844.767	-1.00863	4.02e-05	0.000835225
Novel00254	36.6243	-1.48003	4.04e-05	0.000837902
MELO3C009594	61.2902	2.39817	4.06e-05	0.000840148
MELO3C013146	77.5983	1.65712	4.07e-05	0.000841617
MELO3C003929	222.699	1.10569	4.1e-05	0.000845595
MELO3C024816	103.128	-1.73225	4.13e-05	0.000850053
MELO3C012476	65.0761	-1.34291	4.13e-05	0.000850053
MELO3C009741	724.488	-1.09218	4.17e-05	0.000856578
MELO3C024239	22.376	-2.99151	4.28e-05	0.000877969
MELO3C022895	152.881	-1.11063	4.35e-05	0.000890653
MELO3C012034	744.939	1.32219	4.37e-05	0.000893535
MELO3C022089	176.565	-1.04237	4.39e-05	0.000896235
MELO3C007769	4399.51	1.03609	4.4e-05	0.000896309
MELO3C003118	734.533	-1.35713	4.47e-05	0.000907939
MELO3C002222	2995.1	1.13075	4.5e-05	0.000911371
MELO3C013795	130.431	1.37453	4.52e-05	0.000915995
MELO3C023972	73.1931	-1.35101	4.67e-05	0.000940031
MELO3C019534	18.4004	-2.7583	4.71e-05	0.000945134
MELO3C011481	51.4854	-3.13365	4.75e-05	0.000952655
MELO3C019363	8182.74	1.22319	4.8e-05	0.000960149
MELO3C003138	106.461	-2.31147	4.86e-05	0.000972964
MELO3C002492	15.3954	-3.02251	4.95e-05	0.000987744
Novel00399	79.9266	1.19963	4.98e-05	0.000991814
MELO3C022894	233.222	-1.01896	5.26e-05	0.00103634
MELO3C008026	26.2642	-2.11487	5.37e-05	0.00105845
MELO3C017940	155.173	1.41675	5.45e-05	0.00106864
MELO3C017802	61.7971	1.37552	5.51e-05	0.00107898
MELO3C011338	226.682	-1.01015	5.54e-05	0.00108143
MELO3C024400	340.007	-1.78883	5.64e-05	0.00109834
MELO3C012158	106.284	1.27002	5.66e-05	0.00110088
MELO3C026507	114.831	-1.06213	5.73e-05	0.00111185
MELO3C000897	62.6672	-1.20406	5.76e-05	0.00111646
MELO3C020554	668.612	1.01815	5.77e-05	0.00111682
MELO3C014099	92.6652	-1.24853	5.8e-05	0.00112277
Novel01029	53.6467	1.4705	5.87e-05	0.00113155
MELO3C025076	5637.03	1.7678	6.04e-05	0.00116273
MELO3C011101	236.827	2.78821	6.08e-05	0.00116717
MELO3C015642	28.6556	-4.32031	6.25e-05	0.00119814
MELO3C018633	141.702	1.09929	6.4e-05	0.00121905
MELO3C004104	250.493	-1.36734	6.43e-05	0.00122274
MELO3C012219	3712.99	-1.07122	6.46e-05	0.00122637
MELO3C005996	385.844	-1.92637	6.53e-05	0.00123845
MELO3C021998	727.802	1.73562	6.54e-05	0.00123845
MELO3C007134	30.7525	2.21886	6.57e-05	0.00124347
MELO3C012553	70.206	-2.06304	6.64e-05	0.00125516
MELO3C012039	87.8552	-1.50642	6.7e-05	0.00126551
MELO3C016403	221.679	1.06754	6.72e-05	0.00126905
Novel00781	72.1974	1.37944	6.85e-05	0.00129093
MELO3C017305	243.121	-1.2078	6.95e-05	0.00130637
MELO3C012825	213.1	-1.16825	7.06e-05	0.00132293
MELO3C012015	1932.27	1.13299	7.11e-05	0.00132909
MELO3C017341	129.52	-1.79235	7.22e-05	0.00134498
MELO3C006031	1137.77	1.03224	7.34e-05	0.00136345
MELO3C022896	163.532	-1.28076	7.68e-05	0.00141999
MELO3C021630	221.745	-1.02096	7.73e-05	0.00142852
MELO3C006609	596.316	-1.06627	7.94e-05	0.00146142
MELO3C009363	2821.63	-1.0155	7.95e-05	0.00146168
MELO3C002511	195.46	-1.50594	8.07e-05	0.00147921
MELO3C022506	362.046	-1.20191	8.2e-05	0.00150116
MELO3C018797	75.0307	1.71309	8.29e-05	0.00151387
MELO3C017630	1207.31	1.18312	8.53e-05	0.00155129
MELO3C020758	19.609	-2.18218	8.55e-05	0.00155259
MELO3C026641	62.2147	1.48675	8.66e-05	0.00157063
MELO3C006635	166.437	1.27171	8.73e-05	0.00158195
MELO3C011848	2016.04	-1.21601	8.74e-05	0.00158282
MELO3C011926	18.3954	-2.33026	8.91e-05	0.00160705
MELO3C007189	49.8418	1.32741	9.14e-05	0.00164678
Novel00544	8.27839	6.52734	9.16e-05	0.00164678
MELO3C007928	328.222	-1.8091	9.16e-05	0.00164678
MELO3C012064	62.2349	-1.83047	9.23e-05	0.00165529
MELO3C007809	11.3861	-3.62476	9.34e-05	0.00166889
Novel00507	28.1304	2.19764	9.34e-05	0.00166889
MELO3C010598	970.716	1.12413	9.38e-05	0.0016751
MELO3C009514	241.777	-1.04388	9.71e-05	0.00172379
MELO3C025708	51.2395	1.36773	9.75e-05	0.00172783
MELO3C002022	1203.47	1.03453	9.82e-05	0.00173733
MELO3C017964	614.771	-1.15159	9.87e-05	0.00174298
MELO3C008203	33.8742	-1.53415	9.9e-05	0.00174585
MELO3C019135	1690.17	1.02557	0.000100092	0.00175927
MELO3C005607	146.139	-1.26983	0.000100449	0.00176395
MELO3C009420	68.6552	-1.29971	0.000101827	0.00178491
MELO3C016232	19054.8	-1.00389	0.000102692	0.00179622
MELO3C021401	72.8561	2.59911	0.00010275	0.00179622
MELO3C000157	336.744	-1.66481	0.00010291	0.00179741
Novel00443	65.8565	1.28746	0.0001034	0.00180272
MELO3C014620	43.8014	-3.744	0.00010415	0.00181255
MELO3C011359	75.3897	-1.27307	0.000105503	0.00183444
MELO3C017921	4286.25	1.0687	0.000107513	0.00186605
Novel00966	17228.4	1.20335	0.000108094	0.00187446
MELO3C020400	140.114	-1.17643	0.000109111	0.0018873
MELO3C026908	1690.62	1.31627	0.000110077	0.00190206
MELO3C003997	49.4243	1.63533	0.000112287	0.00193508
MELO3C013399	86.0148	-2.02209	0.000112574	0.00193831
MELO3C010145	1659.64	1.0032	0.000113057	0.0019449
MELO3C006253	699.111	-1.46573	0.000113263	0.00194672
MELO3C005527	463.074	-1.04786	0.000115036	0.00196848
MELO3C021904	79.7347	-1.08773	0.000116184	0.00198115
MELO3C026462	42.1227	-3.10773	0.000119183	0.00202861
Novel00357	11.9125	-6.00446	0.00011976	0.00203468
MELO3C017831	90.3853	-1.09691	0.000121737	0.00206192
MELO3C008177	54.3739	2.84675	0.000122415	0.00206923
MELO3C014408	168.139	-1.34778	0.000124154	0.00209681
MELO3C005227	49.4701	1.85829	0.000125238	0.00211143
MELO3C002370	122.243	-1.84895	0.000126384	0.00212706
MELO3C005698	95.4199	1.43716	0.000128346	0.00215448
MELO3C014451	2383.74	1.09752	0.000131156	0.00219217
MELO3C006737	105.404	1.18254	0.000133993	0.00223192
MELO3C025332	869.554	-1.18064	0.000134389	0.00223616
MELO3C011727	68.2776	2.68325	0.000134481	0.00223616
MELO3C009245	3287.42	-1.09537	0.000138951	0.00229873
Novel01115	103.363	-1.07285	0.000139767	0.00231025
MELO3C022206	77.1258	1.65119	0.00014046	0.00231975
MELO3C021597	778.12	-1.18575	0.000141164	0.00232347
MELO3C013962	138.191	1.97398	0.000142568	0.00234459
MELO3C003735	434.255	-1.80042	0.000147251	0.00240937
MELO3C023204	31.6395	-3.50483	0.000148743	0.00242826
MELO3C011801	109.851	-1.54037	0.000150908	0.00244856
MELO3C013356	322.856	1.14366	0.000153705	0.00248979
MELO3C017753	103.223	-1.0534	0.000154822	0.00250371
MELO3C016679	71.5154	-1.49823	0.000155866	0.00251849
MELO3C007146	706.958	1.43555	0.000161757	0.00260718
MELO3C011809	673.316	-1.16587	0.00016267	0.00261765
MELO3C004600	35.2771	-2.92831	0.000162967	0.00261765
MELO3C010810	2379.35	-1.06785	0.000163038	0.00261765
MELO3C026575	1100.76	1.02782	0.000165319	0.00264483
MELO3C002591	577.535	1.21389	0.000167207	0.00266844
MELO3C012554	62.3757	-2.3089	0.00016811	0.00267625
Novel00769	6.03359	6.07029	0.000170702	0.00270864
MELO3C015412	290.523	1.04271	0.000172852	0.00273382
MELO3C006808	547.646	-1.02243	0.000177883	0.00280198
MELO3C010500	1189.62	-1.02547	0.00017998	0.00283042
MELO3C016829	1034.24	-1.0063	0.000181055	0.00284272
MELO3C011934	8.33383	-4.56748	0.0001824	0.00286153
Novel00137	521.634	-1.27195	0.000185276	0.00289729
MELO3C010969	49.0424	-1.4492	0.000187086	0.00292089
MELO3C009884	285.107	1.2053	0.000187968	0.00292919
MELO3C009532	3408.5	-1.21862	0.000188173	0.00292919
MELO3C025317	2649.14	1.22445	0.000188221	0.00292919
Novel00282	82.7018	-1.29369	0.000189392	0.00294034
Novel01008	96.062	1.04255	0.000192404	0.00298473
MELO3C025664	946.541	1.68362	0.000197656	0.00305277
MELO3C000196	558.497	1.12887	0.000197891	0.00305277
MELO3C001812	94.2724	-1.38903	0.000198449	0.00305447
MELO3C018394	346.101	2.05041	0.000198473	0.00305447
MELO3C004061	288.987	-1.51861	0.000199215	0.00305861
MELO3C016124	737.592	1.20668	0.000199646	0.00306281
MELO3C013171	712.619	1.04506	0.000202099	0.00309069
MELO3C020681	49.6276	-1.42784	0.000203096	0.00310349
MELO3C006934	750.306	1.13599	0.000204927	0.00312655
MELO3C005992	608.886	-1.44612	0.000206168	0.003143
MELO3C015205	29.8338	1.7124	0.000210903	0.00320764
MELO3C003917	17.7242	-3.09046	0.000218293	0.00330194
MELO3C016689	1122.95	-1.42232	0.000219795	0.00331686
Novel00243	148.749	-1.3325	0.000220301	0.00331939
Novel00608	145.667	-1.23138	0.000225494	0.0033845
MELO3C001944	484.001	-1.33639	0.000225793	0.00338637
MELO3C002863	111.14	1.55575	0.000227101	0.0034011
MELO3C018785	839.208	1.4623	0.000227125	0.0034011
MELO3C018055	113.975	-1.11993	0.000228556	0.00341726
MELO3C000868	172.421	1.11463	0.000232472	0.003467
MELO3C011928	293.112	-2.19122	0.000232597	0.003467
MELO3C019793	190.493	-1.11071	0.000237087	0.00351547
MELO3C016219	369.778	1.23812	0.000238939	0.0035398
MELO3C023291	35674.8	1.07216	0.000239403	0.00354396
MELO3C010276	262.599	-1.08283	0.000241153	0.00356205
MELO3C012925	61.2057	-1.58972	0.000241175	0.00356205
Novel00768	115.42	1.23155	0.000245623	0.00361128
MELO3C022390	908.896	1.28817	0.000249432	0.00365897
MELO3C015139	8.59309	-5.52216	0.0002507	0.0036748
MELO3C003791	100.448	-1.47336	0.000252503	0.00369286
MELO3C018003	5581.81	-1.45546	0.000254147	0.0037141
MELO3C009748	391.831	1.14654	0.000260618	0.00379725
MELO3C009172	199.25	-1.14367	0.000262186	0.00381722
MELO3C002084	279.777	-1.77733	0.000262917	0.00382421
MELO3C017695	75.5504	1.12654	0.00026306	0.00382421
MELO3C014757	67.7613	-1.09312	0.000266181	0.00385086
MELO3C025324	138.937	1.54135	0.000275416	0.00396525
Novel00140	22.765	-2.29877	0.000275982	0.00397046
MELO3C011576	2388.56	-1.03886	0.000276822	0.0039796
MELO3C007884	820.722	-1.25424	0.000277542	0.003987
MELO3C011057	7508.54	-1.00257	0.000279532	0.0040067
MELO3C016999	258.588	1.47	0.000296771	0.00423193
MELO3C018719	10.3184	4.30089	0.000306823	0.00435927
MELO3C020630	332.962	-1.55952	0.000308269	0.00437619
MELO3C004316	105.003	1.80603	0.000309596	0.00438264
MELO3C005586	66.9394	1.33329	0.000314902	0.00444801
MELO3C013376	17662.8	-1.30609	0.000318431	0.00449459
MELO3C013923	586.759	-1.05628	0.000325794	0.00458824
MELO3C019506	73.8259	2.1954	0.000335519	0.00469485
MELO3C023220	1560.86	-1.17086	0.000336053	0.00469893
MELO3C018528	366.114	-1.2409	0.00033888	0.00472933
MELO3C010725	193.945	-1.10281	0.00034093	0.00475002
MELO3C000220	171.349	-1.30843	0.000341839	0.00475821
MELO3C024162	3075.53	-1.18548	0.000342715	0.00476465
MELO3C015544	6048.68	1.10965	0.000345377	0.00479821
MELO3C020587	1213.04	-1.088	0.000352583	0.00487046
MELO3C000483	1804.13	1.6231	0.000354106	0.00488802
MELO3C012016	5071.76	-1.35743	0.00035837	0.00493985
MELO3C015746	27.6165	2.17568	0.000361872	0.00497753
MELO3C014238	688.58	-1.4508	0.000365863	0.00502531
MELO3C025773	311.997	2.24057	0.00036846	0.00505383
MELO3C009515	41.8355	-2.12153	0.000368798	0.0050549
MELO3C004433	1983.58	1.35339	0.000369593	0.00506131
MELO3C010370	655.13	-1.05174	0.000369787	0.00506131
MELO3C000105	73.3764	1.19691	0.000370903	0.00507301
MELO3C005319	69.2663	1.78779	0.000371846	0.00508234
MELO3C003592	1225.53	-1.83082	0.000374012	0.00510835
MELO3C016472	29.5599	-1.79256	0.000381367	0.00520148
MELO3C022253	59.931	-1.1134	0.000384841	0.00523125
MELO3C007283	12210.9	1.07981	0.000387231	0.00525196
MELO3C026401	109.169	-1.57962	0.0003882	0.00526143
MELO3C017673	979.922	-1.16424	0.000394837	0.00533648
MELO3C011381	32.5702	1.53688	0.00039739	0.00536352
Novel00427	10.7753	-3.54277	0.000406288	0.0054722
MELO3C026257	62.905	1.37584	0.00040774	0.00548797
MELO3C010961	64.1118	-1.22337	0.000409189	0.00550365
MELO3C022833	58.8219	-1.29417	0.000409591	0.00550524
MELO3C007594	115.878	1.40544	0.000410633	0.00551162
MELO3C012345	275.019	-1.06191	0.000415798	0.0055694
MELO3C023520	866.209	1.41872	0.000419766	0.00561226
MELO3C004465	638.277	1.00704	0.000420236	0.00561335
MELO3C003188	426.201	-1.65692	0.000423419	0.00564659
Novel00901	183.045	2.12581	0.000430737	0.00572607
MELO3C020857	1021.11	-1.81741	0.000432286	0.00574272
MELO3C005442	127.063	-1.54034	0.000441096	0.00584376
MELO3C012161	98.867	-1.42487	0.000449295	0.0059241
MELO3C017302	97.9316	-1.32823	0.000452033	0.00595616
MELO3C013403	67.3223	-1.30955	0.000453538	0.0059679
MELO3C007031	53.1744	-1.86023	0.000456391	0.00599326
MELO3C011996	75.5093	1.10328	0.000457463	0.00600328
MELO3C004195	344.219	-1.60858	0.000458664	0.00600687
MELO3C003752	4086.75	-1.95958	0.000461679	0.0060382
Novel00401	53.2732	-1.20685	0.000465045	0.00607813
MELO3C015740	196.196	1.22027	0.000467375	0.00610448
MELO3C007653	231.526	1.06024	0.000472169	0.00614642
MELO3C020764	28.639	-1.81996	0.000480875	0.00624301
MELO3C002365	113.944	1.14614	0.000481765	0.0062495
MELO3C023408	439.618	1.97205	0.00048234	0.0062495
MELO3C017649	64.1846	1.04221	0.000493544	0.00636213
MELO3C011474	1466.6	1.44449	0.000495025	0.00636447
MELO3C008409	87.1271	1.1093	0.000498507	0.00640345
MELO3C014361	5639.29	-1.28602	0.000504736	0.00647489
MELO3C016338	24.162	2.01071	0.000510677	0.00654246
MELO3C022978	1080.45	-3.06596	0.000513661	0.00656741
MELO3C015409	56.6951	-1.82335	0.000515313	0.00658015
MELO3C022348	139.865	-2.09298	0.000518876	0.00661695
MELO3C021583	167.225	-1.09103	0.000523119	0.00666668
MELO3C007662	41.4583	-2.6057	0.000525092	0.00668305
MELO3C006869	209.672	4.12009	0.000529841	0.00673156
MELO3C001595	359.328	1.27451	0.000529943	0.00673156
MELO3C023980	15.3289	-3.83526	0.000533766	0.00677127
MELO3C018185	3615.74	-1.29965	0.0005345	0.00677615
MELO3C009156	44.629	-1.50779	0.000538987	0.00682389
MELO3C005243	233.214	1.22176	0.000546215	0.00689765
MELO3C009228	18.7743	-3.06071	0.000556559	0.00701005
MELO3C020772	117.032	-1.3798	0.000575696	0.00722765
MELO3C009211	28.4908	-1.59361	0.000579306	0.00725999
MELO3C007862	95.0059	-1.85191	0.000580931	0.00727455
MELO3C024832	57.1647	-1.15443	0.000586943	0.00732839
MELO3C017478	322.817	1.04909	0.000587072	0.00732839
MELO3C025698	11.6607	-2.74885	0.000587117	0.00732839
MELO3C009192	87.973	-1.29364	0.000598418	0.00745987
MELO3C015209	71.968	1.47528	0.000606057	0.00753575
MELO3C007930	29.0001	1.67851	0.000610349	0.00757941
MELO3C014539	47.7161	1.54126	0.000617954	0.00765427
MELO3C014304	29.2832	-2.75172	0.000619633	0.00767018
MELO3C008252	31.7354	-1.48885	0.000620948	0.00768156
MELO3C023295	32.9398	-4.03999	0.000624599	0.00771843
MELO3C010846	561.684	1.04096	0.000626822	0.00773592
MELO3C001979	41.9806	1.55663	0.000626935	0.00773592
Novel00213	503.664	-2.18173	0.000627966	0.00774371
MELO3C007484	996.179	-1.05751	0.000644117	0.00789731
MELO3C014601	3068.67	-1.05777	0.000644488	0.00789731
MELO3C019072	9.42838	-3.32101	0.000647575	0.00791517
MELO3C016166	2682.44	1.08141	0.000653219	0.00796608
MELO3C014623	12.3219	-2.65997	0.000666178	0.00808676
MELO3C020303	103.342	1.0768	0.000667769	0.00809576
MELO3C026099	2235.78	1.10485	0.000669399	0.0080997
MELO3C024226	501.082	-1.18915	0.000670117	0.0080997
MELO3C013394	45.3508	-2.55989	0.000670179	0.0080997
MELO3C020763	85.8658	-1.26556	0.000672249	0.00811966
MELO3C017355	109.895	-2.24158	0.00068447	0.00822635
MELO3C017292	927.975	-1.17612	0.000692477	0.0082969
MELO3C013926	161.997	-1.2929	0.000707169	0.00843651
MELO3C004199	205.96	-1.05336	0.000709892	0.00846379
Novel00162	68.2472	-1.25285	0.000712458	0.00847718
MELO3C004362	151.379	-1.05082	0.000713219	0.00847744
MELO3C007199	70.5647	-1.34645	0.000729527	0.00861854
MELO3C006581	87.2775	1.82742	0.000730592	0.00862063
MELO3C017138	20.609	-1.81121	0.000731811	0.00862977
MELO3C023826	1714.13	-1.40098	0.000741334	0.00873147
MELO3C019831	329.097	-1.00231	0.00074311	0.00874707
MELO3C009225	126.183	1.6894	0.000748344	0.00878738
MELO3C017050	33.6617	-1.83871	0.000749497	0.0087956
MELO3C016762	77.4009	-2.63533	0.000772685	0.00900786
MELO3C015361	53.8404	-1.18	0.000774614	0.00901437
MELO3C013397	50.6409	-1.99841	0.000776271	0.00902347
Novel01364	56.8818	2.3533	0.000780691	0.00906311
MELO3C019510	120.203	1.04877	0.00078394	0.00909539
MELO3C020785	920.799	-1.27604	0.000786737	0.00911695
MELO3C002607	32.1834	-3.87945	0.000788975	0.00912111
MELO3C023493	72.0187	-2.47378	0.000792606	0.00915765
MELO3C007153	45145.6	-1.15115	0.000796757	0.00918375
MELO3C014269	39.4496	-1.28483	0.000809375	0.00929059
Novel00412	76.0632	1.3345	0.000818458	0.00938377
MELO3C009926	625.792	-1.30615	0.000824157	0.00941878
MELO3C026803	69.4681	-1.24745	0.00082628	0.00942549
MELO3C017631	264.911	-1.45896	0.000828489	0.00944302
MELO3C009650	56.3023	-1.4978	0.000829305	0.00944678
MELO3C002187	741.479	-1.3539	0.000832836	0.00947846
MELO3C019816	302.513	1.04506	0.000837159	0.00950837
MELO3C012035	1035.06	1.98589	0.000840924	0.00953439
MELO3C020143	2316.88	-1.41744	0.000849954	0.00962554
MELO3C018640	83.3697	1.02288	0.000855909	0.00967821
MELO3C021155	1234.35	1.09982	0.0008561	0.00967821
MELO3C024206	100349	-1.09237	0.000859429	0.00970455
MELO3C013887	4371.17	1.2774	0.00086341	0.00973818
MELO3C009129	37.2666	1.31794	0.000864104	0.00974035
MELO3C004585	119.984	-1.25969	0.000883472	0.00989295
MELO3C000180	88.1568	1.19762	0.000889994	0.00994319
MELO3C012249	122.906	1.66132	0.000906491	0.0100927
Novel01203	46.1062	1.16037	0.000911137	0.0101352
MELO3C002244	86.9269	-1.5766	0.000912777	0.0101418
MELO3C011052	75.8834	-1.0739	0.000924911	0.0102649
MELO3C025369	121.244	-4.70607	0.000932922	0.0103243
MELO3C011267	41.26	-1.26302	0.000933661	0.0103266
MELO3C024444	14.7808	-3.12497	0.000936492	0.010352
MELO3C025199	309.525	-1.23892	0.000946413	0.0104498
MELO3C008136	30.0786	-3.7806	0.000956597	0.0105323
MELO3C007225	96.1452	1.03583	0.000958334	0.0105455
MELO3C008331	57.0123	-2.76572	0.000964173	0.0105798
MELO3C006700	18.6022	4.42282	0.000974138	0.010677
MELO3C003099	20.1049	1.59548	0.000975669	0.0106818
MELO3C012248	153.232	1.58958	0.000980119	0.0107184
MELO3C021842	435.092	1.25448	0.000996429	0.0108784
MELO3C020547	85.2248	1.26298	0.000999003	0.0109004
MELO3C014279	41.7239	-1.47875	0.00100768	0.0109704
MELO3C018801	456.235	-1.50496	0.00101011	0.0109907
MELO3C005658	37.0638	-1.59509	0.00102355	0.0110837
MELO3C002975	112.832	1.30086	0.00102437	0.0110837
MELO3C007560	385.86	-1.68705	0.00102639	0.0110994
MELO3C008027	94.8484	-1.0709	0.00103475	0.0111712
MELO3C024317	227.47	1.10735	0.00104834	0.0112865
MELO3C011366	578.243	1.0414	0.00105388	0.0113399
MELO3C007723	485.679	-1.03479	0.00105539	0.0113499
Novel00897	31.3018	-1.55473	0.00106066	0.0113984
MELO3C005835	271.29	1.26255	0.00107878	0.011563
MELO3C008725	62.5755	1.31672	0.0010835	0.0115922
MELO3C025742	378.913	1.57188	0.00109422	0.0116705
MELO3C010817	8530.24	-1.22343	0.00109842	0.011696
MELO3C020983	52.9843	1.16833	0.00110449	0.0117474
MELO3C016544	9.96822	-2.65185	0.00110886	0.0117556
MELO3C010668	2353.93	-1.69273	0.00111648	0.0118171
MELO3C005735	65.4482	-1.24952	0.00112127	0.0118613
MELO3C012561	39.0211	1.23636	0.00117231	0.0123281
MELO3C026270	248.32	-1.17995	0.001178	0.0123738
MELO3C007535	103.089	-1.33181	0.00119979	0.0125484
MELO3C024232	36.8775	-1.88984	0.0012394	0.0128932
MELO3C009543	139.682	1.70583	0.00124461	0.0129335
MELO3C018495	147.016	-1.05726	0.0012562	0.013033
MELO3C013391	11.9193	-2.98766	0.00126567	0.0130793
MELO3C017756	123.327	1.09258	0.00127067	0.0131062
MELO3C026173	32.5294	-1.89566	0.00127266	0.0131197
MELO3C003544	26.6479	1.49464	0.00127476	0.0131344
MELO3C014808	93.2209	1.04271	0.00128725	0.0132351
MELO3C022917	19.9772	-1.82692	0.00129082	0.0132577
MELO3C021409	202.329	-2.40634	0.00129658	0.0133076
MELO3C004189	165.968	1.22068	0.00129985	0.013325
Novel00316	50.3114	1.25876	0.00130011	0.013325
MELO3C022633	52.5695	1.54694	0.00130118	0.0133289
MELO3C014594	28.4366	1.91448	0.00131927	0.0134999
MELO3C011268	22.979	2.36876	0.00132572	0.0135588
MELO3C027184	23.7327	1.8206	0.00132771	0.0135656
MELO3C009521	18.3087	-1.95854	0.00133049	0.0135861
MELO3C014144	313.373	1.00993	0.0013395	0.0136637
MELO3C020765	48.7316	-1.45752	0.00136686	0.0138949
MELO3C021314	42.5574	1.47475	0.001374	0.0139424
MELO3C004394	4095.65	-1.05653	0.001378	0.0139757
MELO3C003684	44.2864	1.12766	0.00138694	0.0140549
MELO3C005791	21.1955	-1.7844	0.001403	0.0141996
Novel00639	35.83	-2.02373	0.00141222	0.014278
MELO3C012926	18.5387	2.15022	0.00141477	0.014289
MELO3C007415	250.795	1.04737	0.00141713	0.0143053
Novel00963	89.1307	1.36914	0.00143229	0.0144359
MELO3C015458	476.426	-1.24166	0.0014491	0.0145977
MELO3C008209	84.9323	-1.1226	0.00145873	0.0146643
MELO3C015852	12.0283	2.35498	0.00146048	0.0146743
MELO3C010112	395.973	1.06426	0.00147589	0.0148215
MELO3C018768	553.621	-1.21764	0.00148251	0.0148802
Novel00100	104.311	-1.15719	0.00150286	0.0150612
MELO3C009752	77.8312	1.2136	0.0015377	0.0153357
MELO3C012440	248.281	1.03348	0.00155407	0.0154389
MELO3C017449	198.196	-1.04798	0.00156119	0.0154938
MELO3C018837	44.9851	-1.05347	0.00159117	0.0157672
MELO3C024256	711.239	-1.67279	0.00159235	0.0157708
MELO3C015351	211.385	1.15557	0.00159649	0.0158038
MELO3C027053	10.3857	2.77349	0.00160572	0.0158789
MELO3C021168	169.111	-1.09171	0.0016082	0.0158954
MELO3C004801	448.235	-1.18249	0.00161637	0.0159599
Novel00432	26.8854	-1.56711	0.00161925	0.0159719
MELO3C003390	37.6713	-1.44795	0.00161985	0.0159719
Novel01100	24.7132	1.68813	0.0016446	0.0161811
MELO3C023253	267.176	-1.11385	0.00167283	0.0164
MELO3C013017	16.7899	1.89078	0.00168058	0.0164435
MELO3C005323	1419.17	-1.01475	0.00168519	0.0164554
MELO3C016313	19.578	1.79032	0.00171355	0.0166904
MELO3C025105	103.673	-2.26536	0.00171659	0.0167115
MELO3C025925	1146.5	1.04401	0.00171956	0.0167321
MELO3C021979	100.402	-1.00833	0.00174711	0.0169492
Novel01122	84.3314	-1.42351	0.00175428	0.0170018
MELO3C018544	178.326	-2.39192	0.00176424	0.0170898
MELO3C004027	57.8206	1.16755	0.00177329	0.0171603
MELO3C004312	17.4163	-1.64528	0.00179096	0.0173141
MELO3C003339	73.2345	-1.19077	0.00179957	0.0173785
MELO3C005276	55.6121	1.07374	0.00184987	0.0177248
MELO3C006038	73.4415	1.15576	0.00186453	0.0178477
MELO3C005637	1275.84	1.00201	0.00186807	0.0178727
MELO3C000538	140.345	-1.18364	0.00190025	0.0181003
MELO3C007942	4419.69	1.15407	0.001929	0.0183466
MELO3C016780	384.004	-1.013	0.00195886	0.0185404
MELO3C015543	49.5462	2.63023	0.00196797	0.0185847
MELO3C021513	335.393	-1.01824	0.0019965	0.0188025
MELO3C023270	225.213	-1.00356	0.00199719	0.0188025
MELO3C002831	55.4267	1.11768	0.0019982	0.0188028
MELO3C021293	42.4923	-2.05204	0.00202038	0.0189656
MELO3C011035	626.318	1.16877	0.00202867	0.0189975
MELO3C026276	51.23	-1.50017	0.00204721	0.0191435
MELO3C004497	21.0135	1.70836	0.00206754	0.0192964
MELO3C017202	69.4319	-1.30525	0.00208004	0.0193851
MELO3C011761	48.3768	-1.15794	0.00210285	0.0195227
MELO3C012987	18.993	-2.06465	0.00210824	0.0195541
MELO3C004378	934.255	1.00682	0.00211407	0.0195895
MELO3C000372	291.33	1.09215	0.00213134	0.0197212
MELO3C005617	152.771	-1.17099	0.00217194	0.0199942
MELO3C022250	43.4441	-1.30399	0.00217217	0.0199942
MELO3C011275	29.6854	-1.47899	0.00221033	0.020307
MELO3C012912	43624.9	-1.13971	0.0022423	0.0205522
MELO3C020684	22.6345	1.73261	0.00225174	0.020624
Novel01104	56.0976	1.1566	0.00225387	0.020629
MELO3C015911	12.0149	-2.31537	0.00227838	0.0207945
MELO3C002381	175.056	-1.1345	0.00228472	0.0208426
MELO3C022018	226.476	-1.10638	0.00231777	0.0210945
MELO3C001727	922.3	-1.78042	0.00235876	0.021414
MELO3C015941	13.9227	2.7078	0.00235948	0.021414
MELO3C026075	1149.33	1.17792	0.00236214	0.0214281
MELO3C026380	66.0732	-2.42855	0.00239574	0.0216391
MELO3C020873	44.8973	-1.12516	0.00240799	0.0217223
MELO3C010177	245.141	-2.14311	0.00241057	0.0217355
MELO3C014600	304.048	-1.00081	0.00245883	0.0220885
MELO3C013387	56.692	-1.29746	0.0024609	0.0220969
MELO3C018601	41.5554	-1.19767	0.00249871	0.0223902
MELO3C022665	158.924	-1.78123	0.00251051	0.022435
MELO3C002606	75.3839	1.51275	0.00251926	0.0224857
MELO3C011547	59.3055	1.71746	0.00252998	0.0225607
MELO3C025761	64.5814	-1.19672	0.00255307	0.0227561
MELO3C020614	26.5921	1.40715	0.00257205	0.0229148
MELO3C015359	17.3614	-1.92818	0.00260222	0.0231623
MELO3C006851	885.387	-1.04472	0.0026038	0.0231658
MELO3C025473	1357.57	-1.05051	0.00264379	0.0234786
MELO3C014479	27.4543	-1.34057	0.00265371	0.0235344
MELO3C008453	90.6064	-1.26287	0.0026699	0.0236348
MELO3C013878	436.608	-1.32449	0.00271056	0.023949
MELO3C026706	25.1687	-1.4262	0.00273208	0.0240755
MELO3C025521	52.5487	-1.69853	0.00275833	0.0242738
MELO3C007837	7.27556	-3.74384	0.00277764	0.0243885
MELO3C000102	13.7015	1.98764	0.00282637	0.0247715
MELO3C014465	79.3458	1.26096	0.00284802	0.0249276
MELO3C023011	37.8982	1.54775	0.00287706	0.0251364
MELO3C009498	164.399	-4.24309	0.0029087	0.0253672
MELO3C021119	196.252	-1.1043	0.00295941	0.0256941
MELO3C017989	71.4383	-1.01341	0.00298915	0.0259291
MELO3C027236	67.5384	1.14276	0.00308275	0.0265047
MELO3C009548	702.935	1.60925	0.0030828	0.0265047
MELO3C003761	140.659	-1.42895	0.0031057	0.0266544
MELO3C011180	22.0781	1.40927	0.00314612	0.0269213
MELO3C012724	65.2338	-2.33567	0.00323532	0.0275116
MELO3C013796	44.3515	1.08764	0.00324972	0.0275703
MELO3C011405	143.905	2.15838	0.0032598	0.0276351
Novel00996	32.5456	1.16323	0.00327082	0.0276922
MELO3C021375	4611.59	-1.04105	0.00328671	0.0278146
MELO3C016518	78.2884	1.00421	0.0033101	0.0279742
Novel01277	16.0872	-1.9063	0.00331133	0.0279742
Novel01383	40.8839	-1.2401	0.00331297	0.0279759
MELO3C015523	21977.8	1.10542	0.00333822	0.0281524
Novel00596	44.8579	1.08134	0.00334561	0.0281779
MELO3C003808	69.7085	1.03254	0.00334913	0.0281954
MELO3C007789	824.612	-1.49446	0.00336642	0.0283042
MELO3C021953	2194.9	2.57731	0.00343394	0.0287598
MELO3C011466	30.3143	-2.73345	0.00343882	0.0287759
MELO3C025764	28.5272	-1.92074	0.00344629	0.0288135
Novel00940	12.529	-4.15369	0.00344915	0.028825
MELO3C001763	1693.85	-2.39731	0.00346917	0.0289301
MELO3C000515	48.8954	-1.38134	0.00348242	0.0290157
MELO3C005718	74.5927	-1.55271	0.0035051	0.029189
MELO3C016128	54.9118	-1.31735	0.00351892	0.0292571
MELO3C006914	652.404	-3.62713	0.00352905	0.0293036
MELO3C018426	1661.49	1.59349	0.00353383	0.0293183
MELO3C024411	12.1225	-2.98005	0.00355259	0.0294487
MELO3C013920	595.281	-1.07221	0.00358654	0.0296625
MELO3C020398	369.623	-1.04578	0.0035967	0.0297129
MELO3C006410	195.034	-1.10111	0.00362049	0.029846
MELO3C010015	10.6186	-2.81549	0.00364924	0.030032
Novel00008	31.0094	-1.31556	0.00366684	0.030113
MELO3C001531	14.066	-2.67599	0.00367026	0.0301268
MELO3C006757	6.91023	-2.83356	0.00369229	0.0302453
MELO3C016135	7683	1.12329	0.00372598	0.030471
MELO3C023353	204.832	-1.00211	0.0037319	0.0304798
MELO3C024532	6.70556	-2.80031	0.00373883	0.0305107
MELO3C016055	111.388	1.24584	0.00374636	0.0305593
MELO3C021178	46.7987	-2.03314	0.00376895	0.0306959
MELO3C006365	28.4356	-1.27348	0.00378723	0.0308151
Novel01308	21.0028	-1.45534	0.00382112	0.0310388
MELO3C018412	140.839	-1.03632	0.0038274	0.0310641
MELO3C024503	14.1279	-2.06849	0.00382903	0.0310641
MELO3C013989	936.963	-1.02682	0.00384519	0.0311554
MELO3C021907	176.434	1.13533	0.00384882	0.0311595
MELO3C017424	133.14	-1.11893	0.00390223	0.0315393
Novel00738	34.7047	1.26582	0.00390957	0.0315856
MELO3C009487	16.7098	2.21814	0.00391412	0.031596
Novel01123	729.765	-1.22576	0.00393006	0.0316814
MELO3C000026	66.2022	-1.11085	0.00398125	0.0319388
MELO3C003101	18.2048	1.46438	0.00399247	0.0320156
Novel01275	11.1882	-2.17059	0.004026	0.0322578
MELO3C007576	241.721	-1.10244	0.00407606	0.0325783
MELO3C008172	13.873	1.75003	0.00409375	0.0326794
MELO3C025760	33.3197	-1.72306	0.00410623	0.0327495
MELO3C025597	34.4671	-1.41387	0.00416161	0.0330715
MELO3C026874	6.39333	-3.53687	0.00416994	0.0331106
MELO3C021225	61.7967	1.02163	0.00420411	0.0333138
MELO3C005516	54.6343	1.25193	0.00423928	0.0335515
MELO3C026860	28.0572	-1.38257	0.00424748	0.0335766
Novel00549	5.9508	-3.39941	0.00434119	0.0341908
MELO3C007273	718.866	-1.33941	0.00435391	0.0342629
MELO3C021309	8.69794	-3.57104	0.00436583	0.0343112
MELO3C007570	62.0589	-1.11596	0.00436707	0.0343112
MELO3C006743	38.3405	-1.10685	0.00438932	0.0344433
MELO3C005427	28.1417	-1.51423	0.00439742	0.0344521
MELO3C019505	6340.7	1.13907	0.00441704	0.034564
MELO3C005947	506.062	-1.4544	0.00445901	0.0348314
MELO3C003932	49.5574	-2.94155	0.00450303	0.0350814
MELO3C013252	162.442	1.0221	0.00452664	0.0351947
MELO3C010984	57.509	-1.16364	0.00457299	0.0355124
MELO3C005190	12.6138	-4.1707	0.0045753	0.0355161
MELO3C026945	40.1725	-1.10438	0.00459707	0.0356709
MELO3C024512	631.756	-1.30358	0.00462779	0.0357949
MELO3C011110	134.68	-1.2066	0.00466055	0.0359909
MELO3C007527	46.274	-1.46323	0.00468939	0.0361456
MELO3C015533	55.4542	-1.20355	0.00470261	0.0361863
MELO3C020163	40.593	-1.41614	0.00471354	0.036256
MELO3C022980	66.8589	-1.14491	0.0047257	0.0363351
MELO3C022501	1090.48	-1.36589	0.00472922	0.0363478
MELO3C013629	6.44732	-2.72267	0.00474375	0.0364162
MELO3C026488	48.2987	-1.50602	0.0047723	0.0364768
MELO3C023822	193.384	-1.00148	0.00485257	0.036974
MELO3C018800	46.6908	-1.11413	0.00489429	0.037248
MELO3C002221	222.846	-3.3751	0.00490064	0.0372672
MELO3C014627	8394.84	-1.42645	0.00490065	0.0372672
Novel00071	34.7985	1.55255	0.00502523	0.0380655
MELO3C003043	24.4949	1.35052	0.00508517	0.0384296
MELO3C004922	87.5334	-2.16555	0.00508846	0.0384395
MELO3C002696	13.1802	-3.12018	0.0051849	0.038971
MELO3C001268	27.1627	1.5681	0.00521568	0.0391418
MELO3C002157	72.4212	-1.70697	0.00522143	0.0391698
MELO3C003745	1267.18	1.53561	0.00524511	0.0393019
MELO3C019290	7.15384	-2.58333	0.00533658	0.0398546
MELO3C017371	20.8438	-2.73589	0.00541544	0.0402521
Novel00813	31.9576	-1.13674	0.00547783	0.040576
Novel01407	338.919	-1.4069	0.0055253	0.0408653
MELO3C003322	64.2904	-1.338	0.00563717	0.0415607
MELO3C017385	60.8225	-1.51811	0.00564072	0.0415607
MELO3C014628	20.8355	-2.82062	0.00567823	0.0417895
Novel01086	14.0447	-1.76185	0.00575991	0.0422785
MELO3C019467	25.2796	1.29206	0.00579546	0.0424593
MELO3C013770	7.6055	-2.4147	0.00582943	0.0426437
MELO3C000334	23.5956	1.33407	0.00583722	0.0426846
MELO3C013805	57.6491	1.59142	0.0058407	0.042694
Novel00400	30.2264	-1.60344	0.00586374	0.0428302
MELO3C012140	22.638	-1.44359	0.0059	0.0430304
MELO3C022518	10.478	2.23598	0.00593768	0.0432402
MELO3C025625	36.1034	-1.4821	0.00596852	0.0434322
MELO3C018138	138.156	-1.10234	0.00598898	0.0435159
MELO3C012176	24.5159	1.35826	0.00602289	0.0436806
MELO3C006524	51.1019	-2.16255	0.00603665	0.043764
MELO3C000792	211.87	1.08807	0.0061638	0.0443707
MELO3C007919	131.831	-1.04987	0.00619888	0.0445396
MELO3C011457	36.3538	-1.46508	0.0062049	0.0445396
MELO3C011991	703.36	-3.16246	0.0062254	0.0446161
MELO3C003177	522.125	-1.41028	0.00622865	0.044623
Novel00069	51.2661	-1.0672	0.00623248	0.0446256
MELO3C019930	40.167	-1.34658	0.00625029	0.0446956
Novel01460	9.10789	-2.70377	0.00625898	0.0447248
MELO3C013188	29.4886	1.07846	0.00629404	0.0449321
MELO3C020885	16.0446	1.82441	0.00631783	0.0450294
MELO3C016711	25.5169	1.71194	0.00634697	0.0452038
MELO3C003166	24.9528	-1.18942	0.00639667	0.0454744
MELO3C004748	87.9597	-1.98764	0.00644484	0.0457288
Novel01325	28.2913	-1.24883	0.00646236	0.0457905
MELO3C022708	23.3933	-1.68958	0.00653491	0.0461531
MELO3C018021	35.2951	1.19356	0.00655814	0.0463003
MELO3C017860	13.9656	-2.18806	0.00662105	0.0466477
MELO3C017189	34.6784	1.05264	0.00662673	0.0466658
MELO3C014921	28.3575	1.14952	0.00668369	0.0469008
MELO3C003640	10.3276	-3.18126	0.00670256	0.0469614
MELO3C002748	50.5617	1.2139	0.00671554	0.0470355
MELO3C027107	70.0438	1.1367	0.00677562	0.0473875
MELO3C019989	89.0306	-2.30857	0.00677882	0.0473875
MELO3C020692	40.2324	-1.36509	0.00678044	0.0473875
MELO3C006193	851.192	-1.13606	0.00681417	0.0476061
MELO3C011927	36.1161	-1.28888	0.00689504	0.0480846
MELO3C002133	43.2247	-1.10576	0.00690372	0.0481033
MELO3C002089	170.589	-1.33974	0.00692171	0.0482013
MELO3C021445	10.0152	-5.75685	0.00695856	0.0483917
MELO3C013952	10500.7	1.092	0.00695902	0.0483917
MELO3C016821	44.9325	-1.02624	0.00698156	0.0484964
MELO3C004975	33.8182	1.25199	0.00698842	0.0485093
MELO3C013662	34.6628	-1.07674	0.0070645	0.0489113
MELO3C000879	20.5104	1.87733	0.00706648	0.0489113
