# Supplementary material for: Comparative transcriptome analysis of melon (Cucumis melo L.) reveals candidate genes and pathways involved in powdery mildew resistance
Source: Sci Rep. 2022 Mar 23;12:4936. doi: 10.1038/s41598-022-08763-3 (PMC8943038; doi:10.1038/s41598-022-08763-3)
Supplement: Supplementary file 1 — Supplementary Information. [file 41598_2022_8763_MOESM1_ESM.zip › Supply Figure and Table/Table S5.xlsx]

## Sheet: sheet1
Table S5. DEGs of MLO genes in different groups
Gene_name	baseMean	log2FoldChange	lfcSE	stat	pvalue	padj	group
MELO3C019435	37.7445	2.38663	0.494961	4.82186	1.42228e-06	9.45653e-06	RT3 vs ST3
MELO3C016709	39.2529	1.37711	0.543931	2.53178	0.0113485	0.0284747	RT3 vs ST3
MELO3C025761	64.5814	-1.19672	0.39666	-3.01698	0.00255307	0.0227561	RT5 vs ST5
MELO3C025760	33.3197	-1.72306	0.600395	-2.86988	0.00410623	0.0327495	RT5 vs ST5

## Sheet: MLO gene
MLO gene
MELO3C026525
MELO3C013709
MELO3C013761
MELO3C025761
MELO3C022486
MELO3C007979
MELO3C023219
MELO3C005038
MELO3C019435
MELO3C005044
MELO3C005037
MELO3C007252
MELO3C000169
MELO3C025760
MELO3C016709
MELO3C021515
MELO3C012438
MELO3C001572
