# Supplementary material for: Comparative transcriptome analysis of melon (Cucumis melo L.) reveals candidate genes and pathways involved in powdery mildew resistance
Source: Sci Rep. 2022 Mar 23;12:4936. doi: 10.1038/s41598-022-08763-3 (PMC8943038; doi:10.1038/s41598-022-08763-3)
Supplement: Supplementary file 1 — Supplementary Information. [file 41598_2022_8763_MOESM1_ESM.zip › Supply Figure and Table/Table S6.xlsx]

## Sheet: R_cluster1
Table S6. DEGs with significant trend analysis of disease-resistant materials and susceptible materials
Gene_id	RC_fpkm	RT1_fpkm	RT2_fpkm	RT3_fpkm	RT5_fpkm	GO	function.	type
MELO3C001365	24.3466	4.44381	0.612495	11.719	24.3793	NA	NA	NA
MELO3C002484	17.742	9.12728	6.77009	5.50256	19.9753	GO:0005524	ATP	molecular_function
MELO3C002484	17.742	9.12728	6.77009	5.50256	19.9753	GO:0016301	kinase	molecular_function
MELO3C002484	17.742	9.12728	6.77009	5.50256	19.9753	GO:0016310	phosphorylation	biological_process
MELO3C002484	17.742	9.12728	6.77009	5.50256	19.9753	GO:0016772	transferase	molecular_function
MELO3C002644	1.61942	2.25639	0.635117	1.85707	6.38916	GO:0046983	protein	molecular_function
MELO3C002773	9.97017	0.863987	1.28895	0.794576	5.51286	GO:0006629	lipid	biological_process
MELO3C002975	6.49934	1.87356	1.43009	1.48695	7.60941	GO:0016020	membrane	cellular_component
MELO3C002975	6.49934	1.87356	1.43009	1.48695	7.60941	GO:0016021	integral	cellular_component
MELO3C003567	6.797	3.89124	1.95316	3.92291	3.16415	GO:0008152	metabolic	biological_process
MELO3C003567	6.797	3.89124	1.95316	3.92291	3.16415	GO:0016740	transferase	molecular_function
MELO3C003567	6.797	3.89124	1.95316	3.92291	3.16415	GO:0016757	transferase	molecular_function
MELO3C003567	6.797	3.89124	1.95316	3.92291	3.16415	GO:0016758	transferase	molecular_function
MELO3C003580	1.50915	0.673813	0.666768	0.917659	1.2571	GO:0016020	membrane	cellular_component
MELO3C003580	1.50915	0.673813	0.666768	0.917659	1.2571	GO:0016021	integral	cellular_component
MELO3C003675	11.8713	6.085	5.18641	4.87742	7.92336	GO:0003714	transcription	molecular_function
MELO3C003675	11.8713	6.085	5.18641	4.87742	7.92336	GO:0005515	protein	molecular_function
MELO3C003675	11.8713	6.085	5.18641	4.87742	7.92336	GO:0005634	nucleus	cellular_component
MELO3C003675	11.8713	6.085	5.18641	4.87742	7.92336	GO:0006351	transcription,	biological_process
MELO3C003675	11.8713	6.085	5.18641	4.87742	7.92336	GO:0006355	regulation	biological_process
MELO3C003675	11.8713	6.085	5.18641	4.87742	7.92336	GO:0009611	response	biological_process
MELO3C003675	11.8713	6.085	5.18641	4.87742	7.92336	GO:0031347	regulation	biological_process
MELO3C003675	11.8713	6.085	5.18641	4.87742	7.92336	GO:1903507	negative	biological_process
MELO3C003675	11.8713	6.085	5.18641	4.87742	7.92336	GO:2000022	regulation	biological_process
MELO3C004203	135.458	78.4164	58.2898	45.6359	142.773	GO:0005634	nucleus	cellular_component
MELO3C004203	135.458	78.4164	58.2898	45.6359	142.773	GO:0005737	cytoplasm	cellular_component
MELO3C004365	11.3019	3.66747	3.61251	3.56306	6.97153	NA	NA	NA
MELO3C004477	10.7438	3.67329	4.26231	4.16894	5.91406	GO:0016020	membrane	cellular_component
MELO3C004477	10.7438	3.67329	4.26231	4.16894	5.91406	GO:0016798	hydrolase	molecular_function
MELO3C004761	168.996	68.6562	58.8841	57.4827	162.257	GO:0009507	chloroplast	cellular_component
MELO3C004761	168.996	68.6562	58.8841	57.4827	162.257	GO:0009536	plastid	cellular_component
MELO3C004761	168.996	68.6562	58.8841	57.4827	162.257	GO:0045454	cell	biological_process
MELO3C004931	1.11328	0.206587	0.317715	0.295262	1.8452	GO:0000166	nucleotide	molecular_function
MELO3C004931	1.11328	0.206587	0.317715	0.295262	1.8452	GO:0005524	ATP	molecular_function
MELO3C004931	1.11328	0.206587	0.317715	0.295262	1.8452	GO:0016887	ATPase	molecular_function
MELO3C005276	3.63837	1.41533	1.70659	1.89673	2.24686	NA	NA	NA
MELO3C005321	33.8028	6.11619	4.32248	4.73056	23.2716	GO:0005634	nucleus	cellular_component
MELO3C005321	33.8028	6.11619	4.32248	4.73056	23.2716	GO:0005737	cytoplasm	cellular_component
MELO3C005674	23.5759	14.0888	11.4497	9.66229	23.8312	GO:0004357	glutamate-cysteine	molecular_function
MELO3C005674	23.5759	14.0888	11.4497	9.66229	23.8312	GO:0006750	glutathione	biological_process
MELO3C005674	23.5759	14.0888	11.4497	9.66229	23.8312	GO:0016874	ligase	molecular_function
MELO3C005674	23.5759	14.0888	11.4497	9.66229	23.8312	GO:0042398	cellular	biological_process
MELO3C005698	7.07199	1.78051	1.31464	1.53319	6.39129	GO:0003824	catalytic	molecular_function
MELO3C005698	7.07199	1.78051	1.31464	1.53319	6.39129	GO:0008152	metabolic	biological_process
MELO3C005712	22.7871	2.18294	3.23236	3.79171	7.18622	GO:0030001	metal	biological_process
MELO3C005712	22.7871	2.18294	3.23236	3.79171	7.18622	GO:0046872	metal	molecular_function
MELO3C005784	5.84234	5.14803	0.954954	5.52692	5.54649	GO:0005634	nucleus	cellular_component
MELO3C005874	13.5785	8.10575	7.22501	5.92786	12.7762	GO:0004864	protein	molecular_function
MELO3C005874	13.5785	8.10575	7.22501	5.92786	12.7762	GO:0009738	abscisic	biological_process
MELO3C005874	13.5785	8.10575	7.22501	5.92786	12.7762	GO:0010427	abscisic	molecular_function
MELO3C005874	13.5785	8.10575	7.22501	5.92786	12.7762	GO:0042803	protein	molecular_function
MELO3C005874	13.5785	8.10575	7.22501	5.92786	12.7762	GO:0043086	negative	biological_process
MELO3C006031	39.2974	20.4053	19.4518	16.3335	33.0149	GO:0005216	ion	molecular_function
MELO3C006031	39.2974	20.4053	19.4518	16.3335	33.0149	GO:0006811	ion	biological_process
MELO3C006031	39.2974	20.4053	19.4518	16.3335	33.0149	GO:0016020	membrane	cellular_component
MELO3C006031	39.2974	20.4053	19.4518	16.3335	33.0149	GO:0034220	ion	biological_process
MELO3C006031	39.2974	20.4053	19.4518	16.3335	33.0149	GO:0055085	transmembrane	biological_process
MELO3C006553	29.2028	12.634	12.9281	11.7679	25.7369	GO:0016491	oxidoreductase	molecular_function
MELO3C006553	29.2028	12.634	12.9281	11.7679	25.7369	GO:0055114	oxidation-reduction	biological_process
MELO3C006581	2.43967	0.722839	0.696594	0.987919	4.48599	GO:0003824	catalytic	molecular_function
MELO3C006581	2.43967	0.722839	0.696594	0.987919	4.48599	GO:0004721	phosphoprotein	molecular_function
MELO3C006581	2.43967	0.722839	0.696594	0.987919	4.48599	GO:0004722	protein	molecular_function
MELO3C006581	2.43967	0.722839	0.696594	0.987919	4.48599	GO:0006470	protein	biological_process
MELO3C006581	2.43967	0.722839	0.696594	0.987919	4.48599	GO:0016787	hydrolase	molecular_function
MELO3C006581	2.43967	0.722839	0.696594	0.987919	4.48599	GO:0043169	cation	molecular_function
MELO3C006581	2.43967	0.722839	0.696594	0.987919	4.48599	GO:0046872	metal	molecular_function
MELO3C006755	30.8059	15.4994	8.52669	22.0118	22.3077	GO:0016740	transferase	molecular_function
MELO3C006755	30.8059	15.4994	8.52669	22.0118	22.3077	GO:0016746	transferase	molecular_function
MELO3C006894	4.04853	0.642006	0.516953	0.808803	2.24138	NA	NA	NA
MELO3C006934	37.3997	11.3115	9.62214	9.10539	43.2566	GO:0003677	DNA	molecular_function
MELO3C006980	18.395	10.3547	7.65952	8.33016	14.614	GO:0005216	ion	molecular_function
MELO3C006980	18.395	10.3547	7.65952	8.33016	14.614	GO:0006811	ion	biological_process
MELO3C006980	18.395	10.3547	7.65952	8.33016	14.614	GO:0016020	membrane	cellular_component
MELO3C006980	18.395	10.3547	7.65952	8.33016	14.614	GO:0034220	ion	biological_process
MELO3C006980	18.395	10.3547	7.65952	8.33016	14.614	GO:0055085	transmembrane	biological_process
MELO3C007146	65.8199	10.634	15.8759	22.5928	35.4093	GO:0003824	catalytic	molecular_function
MELO3C007357	11.0678	5.06445	4.96054	4.41245	8.05958	GO:0004672	protein	molecular_function
MELO3C007357	11.0678	5.06445	4.96054	4.41245	8.05958	GO:0005524	ATP	molecular_function
MELO3C007357	11.0678	5.06445	4.96054	4.41245	8.05958	GO:0006468	protein	biological_process
MELO3C007415	27.792	9.59418	7.85651	8.26503	18.6393	GO:0009409	response	biological_process
MELO3C007415	27.792	9.59418	7.85651	8.26503	18.6393	GO:0009414	response	biological_process
MELO3C007415	27.792	9.59418	7.85651	8.26503	18.6393	GO:0009534	chloroplast	cellular_component
MELO3C007415	27.792	9.59418	7.85651	8.26503	18.6393	GO:0009651	response	biological_process
MELO3C007415	27.792	9.59418	7.85651	8.26503	18.6393	GO:0044183	protein	molecular_function
MELO3C007415	27.792	9.59418	7.85651	8.26503	18.6393	GO:0061077	chaperone-mediated	biological_process
MELO3C007565	6.46744	2.86517	2.55806	1.51001	10.7274	GO:0004672	protein	molecular_function
MELO3C007565	6.46744	2.86517	2.55806	1.51001	10.7274	GO:0005524	ATP	molecular_function
MELO3C007565	6.46744	2.86517	2.55806	1.51001	10.7274	GO:0006468	protein	biological_process
MELO3C007565	6.46744	2.86517	2.55806	1.51001	10.7274	GO:0016301	kinase	molecular_function
MELO3C007565	6.46744	2.86517	2.55806	1.51001	10.7274	GO:0016310	phosphorylation	biological_process
MELO3C008314	0.516259	0.224587	0	0.354707	0.206943	GO:0004864	protein	molecular_function
MELO3C008314	0.516259	0.224587	0	0.354707	0.206943	GO:0004872	signaling	molecular_function
MELO3C008314	0.516259	0.224587	0	0.354707	0.206943	GO:0005515	protein	molecular_function
MELO3C008314	0.516259	0.224587	0	0.354707	0.206943	GO:0005634	nucleus	cellular_component
MELO3C008314	0.516259	0.224587	0	0.354707	0.206943	GO:0005737	cytoplasm	cellular_component
MELO3C008314	0.516259	0.224587	0	0.354707	0.206943	GO:0005886	plasma	cellular_component
MELO3C008314	0.516259	0.224587	0	0.354707	0.206943	GO:0009738	abscisic	biological_process
MELO3C008314	0.516259	0.224587	0	0.354707	0.206943	GO:0010427	abscisic	molecular_function
MELO3C008314	0.516259	0.224587	0	0.354707	0.206943	GO:0016020	membrane	cellular_component
MELO3C008314	0.516259	0.224587	0	0.354707	0.206943	GO:0042803	protein	molecular_function
MELO3C008314	0.516259	0.224587	0	0.354707	0.206943	GO:0043086	negative	biological_process
MELO3C008319	1.52282	3.15717	0.305952	2.89178	2.87419	GO:0005507	copper	molecular_function
MELO3C008319	1.52282	3.15717	0.305952	2.89178	2.87419	GO:0005576	extracellular	cellular_component
MELO3C008319	1.52282	3.15717	0.305952	2.89178	2.87419	GO:0016491	oxidoreductase	molecular_function
MELO3C008319	1.52282	3.15717	0.305952	2.89178	2.87419	GO:0046274	lignin	biological_process
MELO3C008319	1.52282	3.15717	0.305952	2.89178	2.87419	GO:0046872	metal	molecular_function
MELO3C008319	1.52282	3.15717	0.305952	2.89178	2.87419	GO:0048046	apoplast	cellular_component
MELO3C008319	1.52282	3.15717	0.305952	2.89178	2.87419	GO:0052716	hydroquinone:oxygen	molecular_function
MELO3C008319	1.52282	3.15717	0.305952	2.89178	2.87419	GO:0055114	oxidation-reduction	biological_process
MELO3C008375	140.024	126.898	54.1124	73.6036	122.622	NA	NA	NA
MELO3C008847	33.2518	14.8532	10.4093	12.5817	31.6445	GO:0004222	metalloendopeptidase	molecular_function
MELO3C008847	33.2518	14.8532	10.4093	12.5817	31.6445	GO:0006508	proteolysis	biological_process
MELO3C008847	33.2518	14.8532	10.4093	12.5817	31.6445	GO:0009416	response	biological_process
MELO3C008847	33.2518	14.8532	10.4093	12.5817	31.6445	GO:0009507	chloroplast	cellular_component
MELO3C008847	33.2518	14.8532	10.4093	12.5817	31.6445	GO:0009630	gravitropism	biological_process
MELO3C008847	33.2518	14.8532	10.4093	12.5817	31.6445	GO:0009658	chloroplast	biological_process
MELO3C008847	33.2518	14.8532	10.4093	12.5817	31.6445	GO:0009723	response	biological_process
MELO3C008847	33.2518	14.8532	10.4093	12.5817	31.6445	GO:0009959	negative	biological_process
MELO3C008847	33.2518	14.8532	10.4093	12.5817	31.6445	GO:0010027	thylakoid	biological_process
MELO3C008847	33.2518	14.8532	10.4093	12.5817	31.6445	GO:0010207	photosystem	biological_process
MELO3C008847	33.2518	14.8532	10.4093	12.5817	31.6445	GO:0016020	membrane	cellular_component
MELO3C008847	33.2518	14.8532	10.4093	12.5817	31.6445	GO:0016021	integral	cellular_component
MELO3C008847	33.2518	14.8532	10.4093	12.5817	31.6445	GO:0043157	response	biological_process
MELO3C008847	33.2518	14.8532	10.4093	12.5817	31.6445	GO:0048564	photosystem	biological_process
MELO3C008847	33.2518	14.8532	10.4093	12.5817	31.6445	GO:0060359	response	biological_process
MELO3C009006	2.03357	1.01138	0.631569	1.62744	1.32546	GO:0004190	aspartic-type	molecular_function
MELO3C009006	2.03357	1.01138	0.631569	1.62744	1.32546	GO:0006508	proteolysis	biological_process
MELO3C009125	27.327	11.9369	14.3909	14.2322	27.5034	GO:0005737	cytoplasm	cellular_component
MELO3C009125	27.327	11.9369	14.3909	14.2322	27.5034	GO:0008152	metabolic	biological_process
MELO3C009125	27.327	11.9369	14.3909	14.2322	27.5034	GO:0008168	methyltransferase	molecular_function
MELO3C009125	27.327	11.9369	14.3909	14.2322	27.5034	GO:0008757	S-adenosylmethionine-dependent	molecular_function
MELO3C009125	27.327	11.9369	14.3909	14.2322	27.5034	GO:0016740	transferase	molecular_function
MELO3C009125	27.327	11.9369	14.3909	14.2322	27.5034	GO:0032259	methylation	biological_process
MELO3C009159	5.06988	0.732729	0.722852	1.45137	4.10535	GO:0005515	protein	molecular_function
MELO3C009159	5.06988	0.732729	0.722852	1.45137	4.10535	GO:0005634	nucleus	cellular_component
MELO3C009159	5.06988	0.732729	0.722852	1.45137	4.10535	GO:0010047	fruit	biological_process
MELO3C009871	98.2392	22.836	29.411	31.8856	52.6948	GO:0005215	transporter	molecular_function
MELO3C009871	98.2392	22.836	29.411	31.8856	52.6948	GO:0006810	transport	biological_process
MELO3C009871	98.2392	22.836	29.411	31.8856	52.6948	GO:0016020	membrane	cellular_component
MELO3C011314	1.05413	0.378873	0.39122	0.622617	0.67057	GO:0003723	RNA	molecular_function
MELO3C011314	1.05413	0.378873	0.39122	0.622617	0.67057	GO:0004519	endonuclease	molecular_function
MELO3C011314	1.05413	0.378873	0.39122	0.622617	0.67057	GO:0008270	zinc	molecular_function
MELO3C011314	1.05413	0.378873	0.39122	0.622617	0.67057	GO:0009451	RNA	biological_process
MELO3C011314	1.05413	0.378873	0.39122	0.622617	0.67057	GO:0043231	intracellular	cellular_component
MELO3C011314	1.05413	0.378873	0.39122	0.622617	0.67057	GO:0090305	nucleic	biological_process
MELO3C011333	1.51874	0.592282	0.315371	0.425511	1.06023	GO:0008270	zinc	molecular_function
MELO3C011360	1.52679	0.533516	0.64516	0.757368	0.831455	GO:0009506	plasmodesma	cellular_component
MELO3C011360	1.52679	0.533516	0.64516	0.757368	0.831455	GO:0009736	cytokinin-activated	biological_process
MELO3C011360	1.52679	0.533516	0.64516	0.757368	0.831455	GO:0009914	hormone	biological_process
MELO3C011673	5.86437	1.10326	1.81066	2.15671	6.34423	NA	NA	NA
MELO3C011750	15.7073	4.25812	2.82261	2.7055	14.6604	GO:0016020	membrane	cellular_component
MELO3C011750	15.7073	4.25812	2.82261	2.7055	14.6604	GO:0016021	integral	cellular_component
MELO3C011955	145.904	85.0326	60.0624	50.213	128.854	GO:0016020	membrane	cellular_component
MELO3C011955	145.904	85.0326	60.0624	50.213	128.854	GO:0016021	integral	cellular_component
MELO3C011972	69.1832	37.6657	26.8267	20.2052	74.3078	GO:0003824	catalytic	molecular_function
MELO3C011972	69.1832	37.6657	26.8267	20.2052	74.3078	GO:0005524	ATP	molecular_function
MELO3C011972	69.1832	37.6657	26.8267	20.2052	74.3078	GO:0016301	kinase	molecular_function
MELO3C011972	69.1832	37.6657	26.8267	20.2052	74.3078	GO:0016310	phosphorylation	biological_process
MELO3C011972	69.1832	37.6657	26.8267	20.2052	74.3078	GO:0016740	transferase	molecular_function
MELO3C011972	69.1832	37.6657	26.8267	20.2052	74.3078	GO:0050521	alpha-glucan,	molecular_function
MELO3C011987	2.78625	0.118281	0.136604	0.666754	1.22273	GO:0004650	polygalacturonase	molecular_function
MELO3C011987	2.78625	0.118281	0.136604	0.666754	1.22273	GO:0005576	extracellular	cellular_component
MELO3C011987	2.78625	0.118281	0.136604	0.666754	1.22273	GO:0005975	carbohydrate	biological_process
MELO3C011987	2.78625	0.118281	0.136604	0.666754	1.22273	GO:0008152	metabolic	biological_process
MELO3C011987	2.78625	0.118281	0.136604	0.666754	1.22273	GO:0016787	hydrolase	molecular_function
MELO3C011987	2.78625	0.118281	0.136604	0.666754	1.22273	GO:0016798	hydrolase	molecular_function
MELO3C011987	2.78625	0.118281	0.136604	0.666754	1.22273	GO:0071555	cell	biological_process
MELO3C012111	36.6818	18.1284	14.8995	14.2765	37.533	GO:0008152	metabolic	biological_process
MELO3C012111	36.6818	18.1284	14.8995	14.2765	37.533	GO:0008168	methyltransferase	molecular_function
MELO3C012111	36.6818	18.1284	14.8995	14.2765	37.533	GO:0016740	transferase	molecular_function
MELO3C012111	36.6818	18.1284	14.8995	14.2765	37.533	GO:0032259	methylation	biological_process
MELO3C012137	2.15009	0.408566	0.569577	0.67635	0.850037	GO:0005886	plasma	cellular_component
MELO3C012234	20.7488	8.98227	9.36472	11.254	24.1179	GO:0030001	metal	biological_process
MELO3C012234	20.7488	8.98227	9.36472	11.254	24.1179	GO:0046872	metal	molecular_function
MELO3C012248	9.82379	0.561863	0.686184	2.06328	12.1275	GO:0005622	intracellular	cellular_component
MELO3C012248	9.82379	0.561863	0.686184	2.06328	12.1275	GO:0005634	nucleus	cellular_component
MELO3C012248	9.82379	0.561863	0.686184	2.06328	12.1275	GO:0008270	zinc	molecular_function
MELO3C012249	25.6475	2.08011	1.5349	5.7115	35.5592	NA	NA	NA
MELO3C012329	1.40429	0.824461	0.553225	0.676927	1.08053	NA	NA	NA
MELO3C012356	16.6294	7.47575	7.31751	8.48206	14.8626	GO:0004177	aminopeptidase	molecular_function
MELO3C012356	16.6294	7.47575	7.31751	8.48206	14.8626	GO:0006508	proteolysis	biological_process
MELO3C012356	16.6294	7.47575	7.31751	8.48206	14.8626	GO:0008233	peptidase	molecular_function
MELO3C012356	16.6294	7.47575	7.31751	8.48206	14.8626	GO:0008237	metallopeptidase	molecular_function
MELO3C012356	16.6294	7.47575	7.31751	8.48206	14.8626	GO:0008270	zinc	molecular_function
MELO3C012356	16.6294	7.47575	7.31751	8.48206	14.8626	GO:0016787	hydrolase	molecular_function
MELO3C012356	16.6294	7.47575	7.31751	8.48206	14.8626	GO:0046872	metal	molecular_function
MELO3C012394	19.6261	14.122	7.78281	11.3794	15.8774	GO:0016020	membrane	cellular_component
MELO3C012394	19.6261	14.122	7.78281	11.3794	15.8774	GO:0016021	integral	cellular_component
MELO3C012394	19.6261	14.122	7.78281	11.3794	15.8774	GO:0016829	lyase	molecular_function
MELO3C012394	19.6261	14.122	7.78281	11.3794	15.8774	GO:0030570	pectate	molecular_function
MELO3C012394	19.6261	14.122	7.78281	11.3794	15.8774	GO:0045490	pectin	biological_process
MELO3C012394	19.6261	14.122	7.78281	11.3794	15.8774	GO:0046872	metal	molecular_function
MELO3C012402	27.6847	12.3069	12.7778	9.85918	19.0196	GO:0008152	metabolic	biological_process
MELO3C012402	27.6847	12.3069	12.7778	9.85918	19.0196	GO:0016597	amino	molecular_function
MELO3C013430	23.1226	10.1346	11.3905	10.588	14.124	GO:0005622	intracellular	cellular_component
MELO3C013430	23.1226	10.1346	11.3905	10.588	14.124	GO:0008270	zinc	molecular_function
MELO3C013529	1.6935	1.45605	0.937891	1.57187	3.66936	NA	NA	NA
MELO3C013606	4.98345	1.15362	0.881005	1.55645	1.49634	GO:0005576	extracellular	cellular_component
MELO3C013606	4.98345	1.15362	0.881005	1.55645	1.49634	GO:0019953	sexual	biological_process
MELO3C013795	7.86886	3.68072	3.22784	2.65115	7.90688	GO:0016020	membrane	cellular_component
MELO3C013795	7.86886	3.68072	3.22784	2.65115	7.90688	GO:0016021	integral	cellular_component
MELO3C014182	6.90815	3.42484	1.10622	3.60315	3.55889	GO:0004553	hydrolase	molecular_function
MELO3C014182	6.90815	3.42484	1.10622	3.60315	3.55889	GO:0005975	carbohydrate	biological_process
MELO3C014182	6.90815	3.42484	1.10622	3.60315	3.55889	GO:0008152	metabolic	biological_process
MELO3C014182	6.90815	3.42484	1.10622	3.60315	3.55889	GO:0016787	hydrolase	molecular_function
MELO3C014182	6.90815	3.42484	1.10622	3.60315	3.55889	GO:0016798	hydrolase	molecular_function
MELO3C014182	6.90815	3.42484	1.10622	3.60315	3.55889	GO:0042973	glucan	molecular_function
MELO3C014451	131.172	63.0393	49.5975	40.5843	116.507	GO:0005777	peroxisome	cellular_component
MELO3C014520	4.83671	1.4778	1.55592	1.22501	12.8543	GO:0004842	ubiquitin-protein	molecular_function
MELO3C014520	4.83671	1.4778	1.55592	1.22501	12.8543	GO:0016567	protein	biological_process
MELO3C014520	4.83671	1.4778	1.55592	1.22501	12.8543	GO:0016740	transferase	molecular_function
MELO3C014813	39.6861	19.5451	2.65683	2.9048	28.898	GO:0009507	chloroplast	cellular_component
MELO3C015209	4.88096	1.0367	0.833477	0.665243	3.42904	NA	NA	NA
MELO3C015515	305.283	9.25876	19.1463	29.4935	42.7206	GO:0030145	manganese	molecular_function
MELO3C015515	305.283	9.25876	19.1463	29.4935	42.7206	GO:0045735	nutrient	molecular_function
MELO3C016627	22.1617	7.06137	4.23575	4.41753	21.4753	GO:0009507	chloroplast	cellular_component
MELO3C016627	22.1617	7.06137	4.23575	4.41753	21.4753	GO:0009570	chloroplast	cellular_component
MELO3C016660	51.7683	17.9128	12.8826	11.7558	65.2394	NA	NA	NA
MELO3C016711	1.31087	0.174152	0.320168	0.381314	1.1395	NA	NA	NA
MELO3C016880	1.86811	1.2058	0.372233	0.89145	1.49968	GO:0005515	protein	molecular_function
MELO3C016880	1.86811	1.2058	0.372233	0.89145	1.49968	GO:0005516	calmodulin	molecular_function
MELO3C016880	1.86811	1.2058	0.372233	0.89145	1.49968	GO:0005634	nucleus	cellular_component
MELO3C016880	1.86811	1.2058	0.372233	0.89145	1.49968	GO:0005737	cytoplasm	cellular_component
MELO3C016880	1.86811	1.2058	0.372233	0.89145	1.49968	GO:0005856	cytoskeleton	cellular_component
MELO3C016880	1.86811	1.2058	0.372233	0.89145	1.49968	GO:0005874	microtubule	cellular_component
MELO3C016880	1.86811	1.2058	0.372233	0.89145	1.49968	GO:0008017	microtubule	molecular_function
MELO3C016989	16.9627	5.22306	5.22455	5.12798	25.6754	GO:0016874	ligase	molecular_function
MELO3C017219	13.0026	0.154819	0.0718964	1.84683	2.44796	GO:0004497	monooxygenase	molecular_function
MELO3C017219	13.0026	0.154819	0.0718964	1.84683	2.44796	GO:0005506	iron	molecular_function
MELO3C017219	13.0026	0.154819	0.0718964	1.84683	2.44796	GO:0016020	membrane	cellular_component
MELO3C017219	13.0026	0.154819	0.0718964	1.84683	2.44796	GO:0016021	integral	cellular_component
MELO3C017219	13.0026	0.154819	0.0718964	1.84683	2.44796	GO:0016491	oxidoreductase	molecular_function
MELO3C017219	13.0026	0.154819	0.0718964	1.84683	2.44796	GO:0016705	oxidoreductase	molecular_function
MELO3C017219	13.0026	0.154819	0.0718964	1.84683	2.44796	GO:0020037	heme	molecular_function
MELO3C017219	13.0026	0.154819	0.0718964	1.84683	2.44796	GO:0046872	metal	molecular_function
MELO3C017219	13.0026	0.154819	0.0718964	1.84683	2.44796	GO:0055114	oxidation-reduction	biological_process
MELO3C017561	8.60223	2.01404	2.14552	3.06886	6.27998	GO:0006351	transcription,	biological_process
MELO3C017561	8.60223	2.01404	2.14552	3.06886	6.27998	GO:0006355	regulation	biological_process
MELO3C017947	3.91494	2.12614	1.49343	1.66872	2.35008	GO:0003824	catalytic	molecular_function
MELO3C017947	3.91494	2.12614	1.49343	1.66872	2.35008	GO:0016787	hydrolase	molecular_function
MELO3C018050	4.96149	1.95145	2.41502	2.48849	3.62035	GO:0016020	membrane	cellular_component
MELO3C018050	4.96149	1.95145	2.41502	2.48849	3.62035	GO:0016021	integral	cellular_component
MELO3C018366	17.986	13.5809	5.57463	8.91002	47.3809	GO:0008270	zinc	molecular_function
MELO3C018394	22.3369	13.2454	5.7802	10.9442	18.8107	GO:0004864	protein	molecular_function
MELO3C018394	22.3369	13.2454	5.7802	10.9442	18.8107	GO:0009738	abscisic	biological_process
MELO3C018394	22.3369	13.2454	5.7802	10.9442	18.8107	GO:0010427	abscisic	molecular_function
MELO3C018394	22.3369	13.2454	5.7802	10.9442	18.8107	GO:0042803	protein	molecular_function
MELO3C018394	22.3369	13.2454	5.7802	10.9442	18.8107	GO:0043086	negative	biological_process
MELO3C018454	3.64039	1.17924	0.881316	0.835569	5.23025	GO:0005634	nucleus	cellular_component
MELO3C018454	3.64039	1.17924	0.881316	0.835569	5.23025	GO:0009409	response	biological_process
MELO3C018454	3.64039	1.17924	0.881316	0.835569	5.23025	GO:0010228	vegetative	biological_process
MELO3C018454	3.64039	1.17924	0.881316	0.835569	5.23025	GO:0042752	regulation	biological_process
MELO3C018454	3.64039	1.17924	0.881316	0.835569	5.23025	GO:0080167	response	biological_process
MELO3C018598	2.64733	2.60772	0.222479	3.73848	2.29195	GO:0009791	post-embryonic	biological_process
MELO3C018763	14.6487	6.99339	5.2198	4.6953	10.91	GO:0005509	calcium	molecular_function
MELO3C018763	14.6487	6.99339	5.2198	4.6953	10.91	GO:0016491	oxidoreductase	molecular_function
MELO3C018763	14.6487	6.99339	5.2198	4.6953	10.91	GO:0055114	oxidation-reduction	biological_process
MELO3C018794	14.4675	9.74456	5.27281	8.12131	21.814	GO:0000272	polysaccharide	biological_process
MELO3C018794	14.4675	9.74456	5.27281	8.12131	21.814	GO:0005975	carbohydrate	biological_process
MELO3C018794	14.4675	9.74456	5.27281	8.12131	21.814	GO:0008152	metabolic	biological_process
MELO3C018794	14.4675	9.74456	5.27281	8.12131	21.814	GO:0016161	beta-amylase	molecular_function
MELO3C018794	14.4675	9.74456	5.27281	8.12131	21.814	GO:0016787	hydrolase	molecular_function
MELO3C018794	14.4675	9.74456	5.27281	8.12131	21.814	GO:0016798	hydrolase	molecular_function
MELO3C018849	25.6081	5.29647	7.56414	9.57498	13.8742	GO:0008152	metabolic	biological_process
MELO3C018849	25.6081	5.29647	7.56414	9.57498	13.8742	GO:0016740	transferase	molecular_function
MELO3C018849	25.6081	5.29647	7.56414	9.57498	13.8742	GO:0016757	transferase	molecular_function
MELO3C018849	25.6081	5.29647	7.56414	9.57498	13.8742	GO:0016758	transferase	molecular_function
MELO3C018948	69.4657	36.7001	30.8305	30.4054	69.9744	GO:0004645	phosphorylase	molecular_function
MELO3C018948	69.4657	36.7001	30.8305	30.4054	69.9744	GO:0005975	carbohydrate	biological_process
MELO3C018948	69.4657	36.7001	30.8305	30.4054	69.9744	GO:0008184	glycogen	molecular_function
MELO3C018948	69.4657	36.7001	30.8305	30.4054	69.9744	GO:0016740	transferase	molecular_function
MELO3C018948	69.4657	36.7001	30.8305	30.4054	69.9744	GO:0016757	transferase	molecular_function
MELO3C018948	69.4657	36.7001	30.8305	30.4054	69.9744	GO:0030170	pyridoxal	molecular_function
MELO3C019135	69.3878	32.5494	29.0077	27.1413	61.6743	GO:0004134	4-alpha-glucanotransferase	molecular_function
MELO3C019135	69.3878	32.5494	29.0077	27.1413	61.6743	GO:0005975	carbohydrate	biological_process
MELO3C019135	69.3878	32.5494	29.0077	27.1413	61.6743	GO:0005977	glycogen	biological_process
MELO3C019135	69.3878	32.5494	29.0077	27.1413	61.6743	GO:0016740	transferase	molecular_function
MELO3C019135	69.3878	32.5494	29.0077	27.1413	61.6743	GO:0030246	carbohydrate	molecular_function
MELO3C019135	69.3878	32.5494	29.0077	27.1413	61.6743	GO:2001070	starch	molecular_function
MELO3C020007	88.4953	29.2612	12.8679	68.9714	62.7346	NA	NA	NA
MELO3C020263	22.933	13.1979	9.99241	12.4625	37.7395	GO:0005509	calcium	molecular_function
MELO3C020555	3.71551	2.31421	1.5384	1.69609	3.85771	GO:0003723	RNA	molecular_function
MELO3C020555	3.71551	2.31421	1.5384	1.69609	3.85771	GO:0004519	endonuclease	molecular_function
MELO3C020555	3.71551	2.31421	1.5384	1.69609	3.85771	GO:0008270	zinc	molecular_function
MELO3C020555	3.71551	2.31421	1.5384	1.69609	3.85771	GO:0009451	RNA	biological_process
MELO3C020555	3.71551	2.31421	1.5384	1.69609	3.85771	GO:0009507	chloroplast	cellular_component
MELO3C020555	3.71551	2.31421	1.5384	1.69609	3.85771	GO:0031425	chloroplast	biological_process
MELO3C020555	3.71551	2.31421	1.5384	1.69609	3.85771	GO:0090305	nucleic	biological_process
MELO3C020561	3.54092	1.31645	0.46602	2.47774	2.70068	GO:0005506	iron	molecular_function
MELO3C020561	3.54092	1.31645	0.46602	2.47774	2.70068	GO:0016705	oxidoreductase	molecular_function
MELO3C020561	3.54092	1.31645	0.46602	2.47774	2.70068	GO:0020037	heme	molecular_function
MELO3C020561	3.54092	1.31645	0.46602	2.47774	2.70068	GO:0055114	oxidation-reduction	biological_process
MELO3C020562	16.0738	3.80148	1.47898	2.05637	21.9706	NA	NA	NA
MELO3C020570	98.9276	24.9999	17.1699	18.8055	112.6	GO:0009793	embryo	biological_process
MELO3C020604	9.40893	6.43233	3.89462	3.82191	9.09156	GO:0008270	zinc	molecular_function
MELO3C020611	4.49885	1.0598	1.37307	1.19578	4.30476	GO:0003677	DNA	molecular_function
MELO3C020611	4.49885	1.0598	1.37307	1.19578	4.30476	GO:0005634	nucleus	cellular_component
MELO3C020611	4.49885	1.0598	1.37307	1.19578	4.30476	GO:0006351	transcription,	biological_process
MELO3C020611	4.49885	1.0598	1.37307	1.19578	4.30476	GO:0006355	regulation	biological_process
MELO3C020675	26.7036	20.5302	9.25262	10.9131	42.9897	GO:0016740	transferase	molecular_function
MELO3C020675	26.7036	20.5302	9.25262	10.9131	42.9897	GO:0016747	transferase	molecular_function
MELO3C020805	28.1919	6.57641	5.22893	11.3849	39.9226	GO:0016020	membrane	cellular_component
MELO3C020805	28.1919	6.57641	5.22893	11.3849	39.9226	GO:0016021	integral	cellular_component
MELO3C020823	29.9234	14.4511	10.1224	16.1786	21.5666	GO:0016020	membrane	cellular_component
MELO3C020823	29.9234	14.4511	10.1224	16.1786	21.5666	GO:0016021	integral	cellular_component
MELO3C020823	29.9234	14.4511	10.1224	16.1786	21.5666	GO:0016740	transferase	molecular_function
MELO3C021622	4.23531	1.96437	1.27231	1.22794	2.71583	NA	NA	NA
MELO3C021703	15.2387	4.80392	4.85835	5.5261	12.2348	NA	NA	NA
MELO3C021781	10.3267	3.49107	1.23357	5.89444	7.19526	GO:0005886	plasma	cellular_component
MELO3C021781	10.3267	3.49107	1.23357	5.89444	7.19526	GO:0016020	membrane	cellular_component
MELO3C021781	10.3267	3.49107	1.23357	5.89444	7.19526	GO:0016021	integral	cellular_component
MELO3C021903	36.2159	10.8108	11.638	11.4813	27.0784	GO:0008152	metabolic	biological_process
MELO3C021903	36.2159	10.8108	11.638	11.4813	27.0784	GO:0016787	hydrolase	molecular_function
MELO3C022390	93.4111	39.1358	32.3917	30.8815	78.8746	NA	NA	NA
MELO3C022601	20.898	12.7118	9.79888	9.26268	12.8361	GO:0003735	structural	molecular_function
MELO3C022601	20.898	12.7118	9.79888	9.26268	12.8361	GO:0005622	intracellular	cellular_component
MELO3C022601	20.898	12.7118	9.79888	9.26268	12.8361	GO:0005840	ribosome	cellular_component
MELO3C022601	20.898	12.7118	9.79888	9.26268	12.8361	GO:0006412	translation	biological_process
MELO3C022791	36.1062	10.7175	13.0697	16.2108	27.0703	GO:0000932	P-body	cellular_component
MELO3C022791	36.1062	10.7175	13.0697	16.2108	27.0703	GO:0009737	response	biological_process
MELO3C022791	36.1062	10.7175	13.0697	16.2108	27.0703	GO:0010162	seed	biological_process
MELO3C022791	36.1062	10.7175	13.0697	16.2108	27.0703	GO:0010494	cytoplasmic	cellular_component
MELO3C022791	36.1062	10.7175	13.0697	16.2108	27.0703	GO:0046872	metal	molecular_function
MELO3C022978	15.9704	6.64663	1.59719	1.3495	9.0946	GO:0016491	oxidoreductase	molecular_function
MELO3C022978	15.9704	6.64663	1.59719	1.3495	9.0946	GO:0055114	oxidation-reduction	biological_process
MELO3C023011	6.56343	2.99522	1.60146	2.53715	3.43228	GO:0003824	catalytic	molecular_function
MELO3C023011	6.56343	2.99522	1.60146	2.53715	3.43228	GO:0004721	phosphoprotein	molecular_function
MELO3C023011	6.56343	2.99522	1.60146	2.53715	3.43228	GO:0004722	protein	molecular_function
MELO3C023011	6.56343	2.99522	1.60146	2.53715	3.43228	GO:0006470	protein	biological_process
MELO3C023011	6.56343	2.99522	1.60146	2.53715	3.43228	GO:0016787	hydrolase	molecular_function
MELO3C023335	1.25426	0.626649	0.238528	0.222903	0.844951	GO:0004553	hydrolase	molecular_function
MELO3C023335	1.25426	0.626649	0.238528	0.222903	0.844951	GO:0004565	beta-galactosidase	molecular_function
MELO3C023335	1.25426	0.626649	0.238528	0.222903	0.844951	GO:0005975	carbohydrate	biological_process
MELO3C023335	1.25426	0.626649	0.238528	0.222903	0.844951	GO:0008152	metabolic	biological_process
MELO3C023335	1.25426	0.626649	0.238528	0.222903	0.844951	GO:0016787	hydrolase	molecular_function
MELO3C023335	1.25426	0.626649	0.238528	0.222903	0.844951	GO:0016798	hydrolase	molecular_function
MELO3C023335	1.25426	0.626649	0.238528	0.222903	0.844951	GO:0030246	carbohydrate	molecular_function
MELO3C023385	38.5777	12.5234	11.0469	9.56777	30.4552	GO:0015098	molybdate	molecular_function
MELO3C023385	38.5777	12.5234	11.0469	9.56777	30.4552	GO:0015689	molybdate	biological_process
MELO3C023385	38.5777	12.5234	11.0469	9.56777	30.4552	GO:0016021	integral	cellular_component
MELO3C023387	11.2627	2.70192	3.09041	3.49231	6.59358	GO:0016567	protein	biological_process
MELO3C023426	168.024	76.9264	71.9826	60.1673	174.221	GO:0009507	chloroplast	cellular_component
MELO3C023426	168.024	76.9264	71.9826	60.1673	174.221	GO:0009570	chloroplast	cellular_component
MELO3C023426	168.024	76.9264	71.9826	60.1673	174.221	GO:0009579	thylakoid	cellular_component
MELO3C023426	168.024	76.9264	71.9826	60.1673	174.221	GO:0010478	chlororespiration	biological_process
MELO3C023995	35.9016	15.6956	14.4611	12.0044	31.4064	NA	NA	NA
MELO3C023996	40.2883	20.1001	17.9138	14.8821	41.5934	GO:0003677	DNA	molecular_function
MELO3C023996	40.2883	20.1001	17.9138	14.8821	41.5934	GO:0003700	DNA-binding	molecular_function
MELO3C023996	40.2883	20.1001	17.9138	14.8821	41.5934	GO:0006352	DNA-templated	biological_process
MELO3C023996	40.2883	20.1001	17.9138	14.8821	41.5934	GO:0006355	regulation	biological_process
MELO3C023996	40.2883	20.1001	17.9138	14.8821	41.5934	GO:0016987	sigma	molecular_function
MELO3C024075	24.5197	9.67325	11.1868	10.939	53.5684	GO:0003676	nucleic	molecular_function
MELO3C024135	9.08022	4.1201	4.61111	5.83877	10.5189	GO:0003700	DNA-binding	molecular_function
MELO3C024135	9.08022	4.1201	4.61111	5.83877	10.5189	GO:0006355	regulation	biological_process
MELO3C024135	9.08022	4.1201	4.61111	5.83877	10.5189	GO:0043565	sequence-specific	molecular_function
MELO3C024168	1.83613	1.37359	0.39026	0.461528	2.83263	GO:0000155	phosphorelay	molecular_function
MELO3C024168	1.83613	1.37359	0.39026	0.461528	2.83263	GO:0000160	phosphorelay	biological_process
MELO3C024168	1.83613	1.37359	0.39026	0.461528	2.83263	GO:0004672	protein	molecular_function
MELO3C024168	1.83613	1.37359	0.39026	0.461528	2.83263	GO:0005524	ATP	molecular_function
MELO3C024168	1.83613	1.37359	0.39026	0.461528	2.83263	GO:0005622	intracellular	cellular_component
MELO3C024168	1.83613	1.37359	0.39026	0.461528	2.83263	GO:0006468	protein	biological_process
MELO3C024168	1.83613	1.37359	0.39026	0.461528	2.83263	GO:0023014	signal	biological_process
MELO3C024169	0.853844	1.14962	0.137741	0.29425	2.10535	NA	NA	NA
MELO3C024324	91.3156	64.5118	39.486	64.5828	101.655	GO:0016020	membrane	cellular_component
MELO3C024324	91.3156	64.5118	39.486	64.5828	101.655	GO:0016021	integral	cellular_component
MELO3C024466	37.7331	12.3283	13.745	18.9691	25.4538	GO:0030001	metal	biological_process
MELO3C024466	37.7331	12.3283	13.745	18.9691	25.4538	GO:0046872	metal	molecular_function
MELO3C024665	181.591	108.091	80.9971	90.5252	225.168	NA	NA	NA
MELO3C024724	16.6765	3.08036	2.2994	7.61364	21.3021	GO:0003824	catalytic	molecular_function
MELO3C024724	16.6765	3.08036	2.2994	7.61364	21.3021	GO:0008152	metabolic	biological_process
MELO3C024724	16.6765	3.08036	2.2994	7.61364	21.3021	GO:0016874	ligase	molecular_function
MELO3C025012	5.61243	2.30961	2.95176	2.90438	4.70529	GO:0004672	protein	molecular_function
MELO3C025012	5.61243	2.30961	2.95176	2.90438	4.70529	GO:0005524	ATP	molecular_function
MELO3C025012	5.61243	2.30961	2.95176	2.90438	4.70529	GO:0006468	protein	biological_process
MELO3C025012	5.61243	2.30961	2.95176	2.90438	4.70529	GO:0016301	kinase	molecular_function
MELO3C025012	5.61243	2.30961	2.95176	2.90438	4.70529	GO:0016310	phosphorylation	biological_process
MELO3C025191	7.48089	0.576004	0.939713	1.37371	5.86645	NA	NA	NA
MELO3C025338	14.945	5.09214	5.66823	4.58254	10.7277	GO:0003700	DNA-binding	molecular_function
MELO3C025338	14.945	5.09214	5.66823	4.58254	10.7277	GO:0005634	nucleus	cellular_component
MELO3C025338	14.945	5.09214	5.66823	4.58254	10.7277	GO:0006355	regulation	biological_process
MELO3C025338	14.945	5.09214	5.66823	4.58254	10.7277	GO:0043565	sequence-specific	molecular_function
MELO3C025345	3.03056	1.17068	0.743911	0.695481	2.63415	GO:0005215	transporter	molecular_function
MELO3C025345	3.03056	1.17068	0.743911	0.695481	2.63415	GO:0006810	transport	biological_process
MELO3C025345	3.03056	1.17068	0.743911	0.695481	2.63415	GO:0016020	membrane	cellular_component
MELO3C025345	3.03056	1.17068	0.743911	0.695481	2.63415	GO:0016021	integral	cellular_component
MELO3C025345	3.03056	1.17068	0.743911	0.695481	2.63415	GO:0022857	transmembrane	molecular_function
MELO3C025345	3.03056	1.17068	0.743911	0.695481	2.63415	GO:0022891	transmembrane	molecular_function
MELO3C025345	3.03056	1.17068	0.743911	0.695481	2.63415	GO:0055085	transmembrane	biological_process
MELO3C025360	11.2761	3.8072	4.51749	4.72667	5.44489	GO:0004462	lactoylglutathione	molecular_function
MELO3C025360	11.2761	3.8072	4.51749	4.72667	5.44489	GO:0016829	lyase	molecular_function
MELO3C025360	11.2761	3.8072	4.51749	4.72667	5.44489	GO:0046872	metal	molecular_function
MELO3C025408	778.872	412.039	82.8968	173.252	2045.99	GO:0005829	cytosol	cellular_component
MELO3C025408	778.872	412.039	82.8968	173.252	2045.99	GO:0006950	response	biological_process
MELO3C025408	778.872	412.039	82.8968	173.252	2045.99	GO:0009228	thiamine	biological_process
MELO3C025408	778.872	412.039	82.8968	173.252	2045.99	GO:0009570	chloroplast	cellular_component
MELO3C025408	778.872	412.039	82.8968	173.252	2045.99	GO:0016491	oxidoreductase	molecular_function
MELO3C025408	778.872	412.039	82.8968	173.252	2045.99	GO:0052837	thiazole	biological_process
MELO3C025408	778.872	412.039	82.8968	173.252	2045.99	GO:0055114	oxidation-reduction	biological_process
MELO3C025590	28.6909	12.5756	10.6931	12.2631	26.8246	GO:0016020	membrane	cellular_component
MELO3C025590	28.6909	12.5756	10.6931	12.2631	26.8246	GO:0016021	integral	cellular_component
MELO3C025876	22.1554	11.2688	9.2546	9.26403	17.8924	GO:0004645	phosphorylase	molecular_function
MELO3C025876	22.1554	11.2688	9.2546	9.26403	17.8924	GO:0005975	carbohydrate	biological_process
MELO3C025876	22.1554	11.2688	9.2546	9.26403	17.8924	GO:0008184	glycogen	molecular_function
MELO3C025876	22.1554	11.2688	9.2546	9.26403	17.8924	GO:0016740	transferase	molecular_function
MELO3C025876	22.1554	11.2688	9.2546	9.26403	17.8924	GO:0016757	transferase	molecular_function
MELO3C025876	22.1554	11.2688	9.2546	9.26403	17.8924	GO:0030170	pyridoxal	molecular_function
MELO3C025940	38.3473	11.2452	11.0861	14.827	52.051	GO:0005622	intracellular	cellular_component
MELO3C025940	38.3473	11.2452	11.0861	14.827	52.051	GO:0005634	nucleus	cellular_component
MELO3C025940	38.3473	11.2452	11.0861	14.827	52.051	GO:0008270	zinc	molecular_function
MELO3C026099	52.8356	24.2131	13.6434	30.6487	51.9598	GO:0016020	membrane	cellular_component
MELO3C026099	52.8356	24.2131	13.6434	30.6487	51.9598	GO:0016021	integral	cellular_component
MELO3C026099	52.8356	24.2131	13.6434	30.6487	51.9598	GO:0055085	transmembrane	biological_process
MELO3C026188	4.87902	5.76236	1.0607	6.2838	5.61682	GO:0016740	transferase	molecular_function
MELO3C026188	4.87902	5.76236	1.0607	6.2838	5.61682	GO:0016747	transferase	molecular_function
MELO3C026233	6.04763	3.6771	2.7882	2.4397	5.77238	GO:0003824	catalytic	molecular_function
MELO3C026233	6.04763	3.6771	2.7882	2.4397	5.77238	GO:0004109	coproporphyrinogen	molecular_function
MELO3C026233	6.04763	3.6771	2.7882	2.4397	5.77238	GO:0005737	cytoplasm	cellular_component
MELO3C026233	6.04763	3.6771	2.7882	2.4397	5.77238	GO:0006779	porphyrin-containing	biological_process
MELO3C026233	6.04763	3.6771	2.7882	2.4397	5.77238	GO:0051536	iron-sulfur	molecular_function
MELO3C026233	6.04763	3.6771	2.7882	2.4397	5.77238	GO:0055114	oxidation-reduction	biological_process
MELO3C026308	33.4642	11.2687	9.71442	9.99674	25.1806	GO:0004672	protein	molecular_function
MELO3C026308	33.4642	11.2687	9.71442	9.99674	25.1806	GO:0005524	ATP	molecular_function
MELO3C026308	33.4642	11.2687	9.71442	9.99674	25.1806	GO:0006468	protein	biological_process
MELO3C026308	33.4642	11.2687	9.71442	9.99674	25.1806	GO:0016301	kinase	molecular_function
MELO3C026308	33.4642	11.2687	9.71442	9.99674	25.1806	GO:0016310	phosphorylation	biological_process
MELO3C026494	66.4569	47.2779	28.4054	27.1088	76.0894	GO:0005506	iron	molecular_function
MELO3C026494	66.4569	47.2779	28.4054	27.1088	76.0894	GO:0016705	oxidoreductase	molecular_function
MELO3C026494	66.4569	47.2779	28.4054	27.1088	76.0894	GO:0020037	heme	molecular_function
MELO3C026494	66.4569	47.2779	28.4054	27.1088	76.0894	GO:0055114	oxidation-reduction	biological_process
MELO3C026557	7.307	2.46652	2.92996	3.05915	3.80969	GO:0008152	metabolic	biological_process
MELO3C026557	7.307	2.46652	2.92996	3.05915	3.80969	GO:0016787	hydrolase	molecular_function
MELO3C026630	32.3535	14.4821	14.2156	18.4839	47.9234	NA	NA	NA
MELO3C026644	4.12507	2.64531	1.31284	1.14651	2.41049	GO:0006520	cellular	biological_process
MELO3C026644	4.12507	2.64531	1.31284	1.14651	2.41049	GO:0006807	nitrogen	biological_process
MELO3C026644	4.12507	2.64531	1.31284	1.14651	2.41049	GO:0008152	metabolic	biological_process
MELO3C026644	4.12507	2.64531	1.31284	1.14651	2.41049	GO:0016855	racemase	molecular_function
MELO3C026644	4.12507	2.64531	1.31284	1.14651	2.41049	GO:0036361	racemase	molecular_function
MELO3C026908	93.0414	34.6981	47.4046	52.5658	96.3417	GO:0030001	metal	biological_process
MELO3C026908	93.0414	34.6981	47.4046	52.5658	96.3417	GO:0046872	metal	molecular_function
MELO3C027277	1.22661	5.13771	0	1.33565	13.669	GO:0004650	polygalacturonase	molecular_function
MELO3C027277	1.22661	5.13771	0	1.33565	13.669	GO:0005576	extracellular	cellular_component
MELO3C027277	1.22661	5.13771	0	1.33565	13.669	GO:0005975	carbohydrate	biological_process
MELO3C027277	1.22661	5.13771	0	1.33565	13.669	GO:0008152	metabolic	biological_process
MELO3C027277	1.22661	5.13771	0	1.33565	13.669	GO:0016787	hydrolase	molecular_function
MELO3C027277	1.22661	5.13771	0	1.33565	13.669	GO:0016798	hydrolase	molecular_function
MELO3C027277	1.22661	5.13771	0	1.33565	13.669	GO:0071555	cell	biological_process
MELO3C027344	1.17205	1.81181	0.485537	1.74993	5.44921	GO:0003677	DNA	molecular_function

## Sheet: R_cluster2
Gene_id	RC_fpkm	RT1_fpkm	RT2_fpkm	RT3_fpkm	RT5_fpkm	GO	function.	type
MELO3C002102	1.45993	0.633386	0.851844	1.23348	0.647358	GO:0004672	protein	molecular_function
MELO3C002102	1.45993	0.633386	0.851844	1.23348	0.647358	GO:0005524	ATP	molecular_function
MELO3C002102	1.45993	0.633386	0.851844	1.23348	0.647358	GO:0006468	protein	biological_process
MELO3C002102	1.45993	0.633386	0.851844	1.23348	0.647358	GO:0016020	membrane	cellular_component
MELO3C002102	1.45993	0.633386	0.851844	1.23348	0.647358	GO:0016021	integral	cellular_component
MELO3C002102	1.45993	0.633386	0.851844	1.23348	0.647358	GO:0016301	kinase	molecular_function
MELO3C002102	1.45993	0.633386	0.851844	1.23348	0.647358	GO:0016310	phosphorylation	biological_process
MELO3C002107	6.48617	0.384185	1.13959	1.78114	1.30893	GO:0005783	endoplasmic	cellular_component
MELO3C002107	6.48617	0.384185	1.13959	1.78114	1.30893	GO:0005789	endoplasmic	cellular_component
MELO3C002107	6.48617	0.384185	1.13959	1.78114	1.30893	GO:0016020	membrane	cellular_component
MELO3C002107	6.48617	0.384185	1.13959	1.78114	1.30893	GO:0016021	integral	cellular_component
MELO3C002128	27.1767	2.85022	6.89409	8.73062	4.6043	GO:0008152	metabolic	biological_process
MELO3C002128	27.1767	2.85022	6.89409	8.73062	4.6043	GO:0016746	transferase	molecular_function
MELO3C002243	35.0167	7.12137	12.2057	14.2071	8.3484	GO:0005576	extracellular	cellular_component
MELO3C002243	35.0167	7.12137	12.2057	14.2071	8.3484	GO:0009740	gibberellic	biological_process
MELO3C002264	7.47333	0.400951	1.17843	1.69515	0.51911	GO:0003677	DNA	molecular_function
MELO3C002264	7.47333	0.400951	1.17843	1.69515	0.51911	GO:0005634	nucleus	cellular_component
MELO3C002264	7.47333	0.400951	1.17843	1.69515	0.51911	GO:0006355	regulation	biological_process
MELO3C002441	59.6953	36.3638	18.652	84.113	19.9288	GO:0016020	membrane	cellular_component
MELO3C002441	59.6953	36.3638	18.652	84.113	19.9288	GO:0016021	integral	cellular_component
MELO3C002446	16.4907	0.131277	1.19979	5.11115	0.977606	NA	NA	NA
MELO3C002486	1.03078	0.0556212	0.208137	0.364521	0.186558	GO:0016020	membrane	cellular_component
MELO3C002486	1.03078	0.0556212	0.208137	0.364521	0.186558	GO:0016021	integral	cellular_component
MELO3C002659	7.96208	3.10701	4.18399	4.25898	4.50624	GO:0004672	protein	molecular_function
MELO3C002659	7.96208	3.10701	4.18399	4.25898	4.50624	GO:0005524	ATP	molecular_function
MELO3C002659	7.96208	3.10701	4.18399	4.25898	4.50624	GO:0006468	protein	biological_process
MELO3C002659	7.96208	3.10701	4.18399	4.25898	4.50624	GO:0016020	membrane	cellular_component
MELO3C002659	7.96208	3.10701	4.18399	4.25898	4.50624	GO:0016021	integral	cellular_component
MELO3C002659	7.96208	3.10701	4.18399	4.25898	4.50624	GO:0016301	kinase	molecular_function
MELO3C002659	7.96208	3.10701	4.18399	4.25898	4.50624	GO:0016310	phosphorylation	biological_process
MELO3C002702	8.14275	0.972029	2.39586	4.39986	1.87601	GO:0016020	membrane	cellular_component
MELO3C002702	8.14275	0.972029	2.39586	4.39986	1.87601	GO:0016021	integral	cellular_component
MELO3C002961	3.08256	0.1869	0.345803	0.808574	0.172072	GO:0015996	chlorophyll	biological_process
MELO3C002961	3.08256	0.1869	0.345803	0.808574	0.172072	GO:0047746	chlorophyllase	molecular_function
MELO3C003163	9.8547	1.3472	3.1346	6.58546	2.61819	GO:0016020	membrane	cellular_component
MELO3C003163	9.8547	1.3472	3.1346	6.58546	2.61819	GO:0016021	integral	cellular_component
MELO3C003507	1.80407	0.362073	0.910969	2.80926	0.464601	GO:0003824	catalytic	molecular_function
MELO3C003507	1.80407	0.362073	0.910969	2.80926	0.464601	GO:0005975	carbohydrate	biological_process
MELO3C003507	1.80407	0.362073	0.910969	2.80926	0.464601	GO:0016829	lyase	molecular_function
MELO3C003507	1.80407	0.362073	0.910969	2.80926	0.464601	GO:0030246	carbohydrate	molecular_function
MELO3C003673	1.83286	0.103591	0.203192	0.226626	0.297586	NA	NA	NA
MELO3C003976	4.88201	0.783731	1.28826	1.93594	1.16036	GO:0005543	phospholipid	molecular_function
MELO3C003976	4.88201	0.783731	1.28826	1.93594	1.16036	GO:0005545	1-phosphatidylinositol	molecular_function
MELO3C003976	4.88201	0.783731	1.28826	1.93594	1.16036	GO:0016491	oxidoreductase	molecular_function
MELO3C003976	4.88201	0.783731	1.28826	1.93594	1.16036	GO:0030136	clathrin-coated	cellular_component
MELO3C003976	4.88201	0.783731	1.28826	1.93594	1.16036	GO:0030276	clathrin	molecular_function
MELO3C003976	4.88201	0.783731	1.28826	1.93594	1.16036	GO:0032440	2-alkenal	molecular_function
MELO3C003976	4.88201	0.783731	1.28826	1.93594	1.16036	GO:0048268	clathrin	biological_process
MELO3C003976	4.88201	0.783731	1.28826	1.93594	1.16036	GO:0055114	oxidation-reduction	biological_process
MELO3C004178	3.16915	0.811877	0.864085	1.46367	1.31187	GO:0000062	fatty-acyl-CoA	molecular_function
MELO3C004297	36.8369	14.9944	20.3793	22.2661	15.8172	GO:0003824	catalytic	molecular_function
MELO3C004297	36.8369	14.9944	20.3793	22.2661	15.8172	GO:0008152	metabolic	biological_process
MELO3C004297	36.8369	14.9944	20.3793	22.2661	15.8172	GO:0008483	transaminase	molecular_function
MELO3C004297	36.8369	14.9944	20.3793	22.2661	15.8172	GO:0016740	transferase	molecular_function
MELO3C004503	4.99303	0.144076	0.496397	1.21451	0.551136	GO:0003677	DNA	molecular_function
MELO3C004503	4.99303	0.144076	0.496397	1.21451	0.551136	GO:0003700	DNA-binding	molecular_function
MELO3C004503	4.99303	0.144076	0.496397	1.21451	0.551136	GO:0005634	nucleus	cellular_component
MELO3C004503	4.99303	0.144076	0.496397	1.21451	0.551136	GO:0006351	transcription,	biological_process
MELO3C004503	4.99303	0.144076	0.496397	1.21451	0.551136	GO:0006355	regulation	biological_process
MELO3C004865	34.1758	12.8621	10.045	18.5143	12.8941	GO:0000786	nucleosome	cellular_component
MELO3C004865	34.1758	12.8621	10.045	18.5143	12.8941	GO:0003677	DNA	molecular_function
MELO3C004865	34.1758	12.8621	10.045	18.5143	12.8941	GO:0046982	protein	molecular_function
MELO3C005070	4.68254	0.957772	1.78076	1.90469	1.43379	NA	NA	NA
MELO3C005681	19.716	7.7054	10.0475	11.5006	9.8862	GO:0016740	transferase	molecular_function
MELO3C006222	3.22122	0.858228	1.44207	2.34282	1.14403	GO:0005509	calcium	molecular_function
MELO3C006578	12.7045	1.29502	3.32246	5.35804	2.19726	GO:0016020	membrane	cellular_component
MELO3C006578	12.7045	1.29502	3.32246	5.35804	2.19726	GO:0016021	integral	cellular_component
MELO3C007129	1.69095	0.130426	0.15288	0.578533	0.495278	GO:0006979	response	biological_process
MELO3C007171	5.54043	0.854476	1.59803	3.05873	1.0979	GO:0016020	membrane	cellular_component
MELO3C007171	5.54043	0.854476	1.59803	3.05873	1.0979	GO:0016021	integral	cellular_component
MELO3C007222	1.64013	0.158499	0.416046	1.0061	0.314577	GO:0006629	lipid	biological_process
MELO3C007222	1.64013	0.158499	0.416046	1.0061	0.314577	GO:0008970	phospholipase	molecular_function
MELO3C007404	0.95952	0.193719	0.363426	0.363475	0.268216	GO:0016020	membrane	cellular_component
MELO3C007404	0.95952	0.193719	0.363426	0.363475	0.268216	GO:0016021	integral	cellular_component
MELO3C007556	2.56818	0.362426	0.699568	1.12316	0.567045	GO:0016301	kinase	molecular_function
MELO3C007556	2.56818	0.362426	0.699568	1.12316	0.567045	GO:0016310	phosphorylation	biological_process
MELO3C007630	10.413	4.80575	6.18617	6.48606	6.40606	GO:0003700	DNA-binding	molecular_function
MELO3C007630	10.413	4.80575	6.18617	6.48606	6.40606	GO:0005634	nucleus	cellular_component
MELO3C007630	10.413	4.80575	6.18617	6.48606	6.40606	GO:0006355	regulation	biological_process
MELO3C007630	10.413	4.80575	6.18617	6.48606	6.40606	GO:0008356	asymmetric	biological_process
MELO3C007630	10.413	4.80575	6.18617	6.48606	6.40606	GO:0009956	radial	biological_process
MELO3C007630	10.413	4.80575	6.18617	6.48606	6.40606	GO:0043565	sequence-specific	molecular_function
MELO3C007630	10.413	4.80575	6.18617	6.48606	6.40606	GO:0048366	leaf	biological_process
MELO3C007779	7.4354	1.18171	1.90514	3.99336	1.9143	GO:0030001	metal	biological_process
MELO3C007779	7.4354	1.18171	1.90514	3.99336	1.9143	GO:0046872	metal	molecular_function
MELO3C008077	6.55058	0.0856837	0.340348	1.30333	0.145517	GO:0016788	hydrolase	molecular_function
MELO3C008198	3.20029	0.218273	0.462276	2.04055	0.439136	GO:0009055	electron	molecular_function
MELO3C008413	1.63953	0.524174	0.836216	0.887805	0.682611	GO:0006631	fatty	biological_process
MELO3C008413	1.63953	0.524174	0.836216	0.887805	0.682611	GO:0006633	fatty	biological_process
MELO3C008413	1.63953	0.524174	0.836216	0.887805	0.682611	GO:0009507	chloroplast	cellular_component
MELO3C008413	1.63953	0.524174	0.836216	0.887805	0.682611	GO:0016491	oxidoreductase	molecular_function
MELO3C008413	1.63953	0.524174	0.836216	0.887805	0.682611	GO:0045300	acyl-[acyl-carrier-protein]	molecular_function
MELO3C008413	1.63953	0.524174	0.836216	0.887805	0.682611	GO:0046872	metal	molecular_function
MELO3C008413	1.63953	0.524174	0.836216	0.887805	0.682611	GO:0055114	oxidation-reduction	biological_process
MELO3C008424	36.2787	5.38362	7.40171	10.7594	6.57926	GO:0009055	electron	molecular_function
MELO3C008501	7.08114	2.14773	2.84495	3.08277	1.90149	GO:0009793	embryo	biological_process
MELO3C008949	7.11348	1.63446	2.09963	3.0536	2.35654	GO:0004040	amidase	molecular_function
MELO3C008949	7.11348	1.63446	2.09963	3.0536	2.35654	GO:0016787	hydrolase	molecular_function
MELO3C009416	1.98265	0.134776	0.410039	0.914763	0.395631	NA	NA	NA
MELO3C009485	2.99347	0.148999	0.216478	0.527685	0.485868	NA	NA	NA
MELO3C009884	29.9579	12.985	14.9723	17.967	13.3598	GO:0003824	catalytic	molecular_function
MELO3C009884	29.9579	12.985	14.9723	17.967	13.3598	GO:0005975	carbohydrate	biological_process
MELO3C009884	29.9579	12.985	14.9723	17.967	13.3598	GO:0016853	isomerase	molecular_function
MELO3C009884	29.9579	12.985	14.9723	17.967	13.3598	GO:0019318	hexose	biological_process
MELO3C009884	29.9579	12.985	14.9723	17.967	13.3598	GO:0030246	carbohydrate	molecular_function
MELO3C010700	11.9195	1.8699	4.60269	7.10877	3.05079	GO:0010088	phloem	biological_process
MELO3C010700	11.9195	1.8699	4.60269	7.10877	3.05079	GO:0042803	protein	molecular_function
MELO3C010700	11.9195	1.8699	4.60269	7.10877	3.05079	GO:0043621	protein	molecular_function
MELO3C010836	13.5281	2.07542	3.93521	4.73174	3.19503	GO:0005634	nucleus	cellular_component
MELO3C011007	1.39854	0.141634	0.103752	0.391288	0.316808	GO:0005829	cytosol	cellular_component
MELO3C011007	1.39854	0.141634	0.103752	0.391288	0.316808	GO:0009903	chloroplast	biological_process
MELO3C011007	1.39854	0.141634	0.103752	0.391288	0.316808	GO:0009904	chloroplast	biological_process
MELO3C011180	1.09698	0.372937	0.514992	0.688053	0.681457	GO:0003824	catalytic	molecular_function
MELO3C011180	1.09698	0.372937	0.514992	0.688053	0.681457	GO:0050662	coenzyme	molecular_function
MELO3C011457	3.0679	0.444439	0.927602	1.99758	0.514243	GO:0000226	microtubule	biological_process
MELO3C011457	3.0679	0.444439	0.927602	1.99758	0.514243	GO:0000910	cytokinesis	biological_process
MELO3C011457	3.0679	0.444439	0.927602	1.99758	0.514243	GO:0008017	microtubule	molecular_function
MELO3C011610	16.0101	1.10169	2.29714	3.97221	1.94598	GO:0000786	nucleosome	cellular_component
MELO3C011610	16.0101	1.10169	2.29714	3.97221	1.94598	GO:0003677	DNA	molecular_function
MELO3C011610	16.0101	1.10169	2.29714	3.97221	1.94598	GO:0005634	nucleus	cellular_component
MELO3C011610	16.0101	1.10169	2.29714	3.97221	1.94598	GO:0005694	chromosome	cellular_component
MELO3C011610	16.0101	1.10169	2.29714	3.97221	1.94598	GO:0046982	protein	molecular_function
MELO3C011706	7.31812	0.238859	0.533808	1.6821	0.447547	GO:0004553	hydrolase	molecular_function
MELO3C011706	7.31812	0.238859	0.533808	1.6821	0.447547	GO:0005576	extracellular	cellular_component
MELO3C011706	7.31812	0.238859	0.533808	1.6821	0.447547	GO:0005618	cell	cellular_component
MELO3C011706	7.31812	0.238859	0.533808	1.6821	0.447547	GO:0005975	carbohydrate	biological_process
MELO3C011706	7.31812	0.238859	0.533808	1.6821	0.447547	GO:0006073	cellular	biological_process
MELO3C011706	7.31812	0.238859	0.533808	1.6821	0.447547	GO:0008152	metabolic	biological_process
MELO3C011706	7.31812	0.238859	0.533808	1.6821	0.447547	GO:0010411	xyloglucan	biological_process
MELO3C011706	7.31812	0.238859	0.533808	1.6821	0.447547	GO:0016740	transferase	molecular_function
MELO3C011706	7.31812	0.238859	0.533808	1.6821	0.447547	GO:0016762	xyloglucan:xyloglucosyl	molecular_function
MELO3C011706	7.31812	0.238859	0.533808	1.6821	0.447547	GO:0016787	hydrolase	molecular_function
MELO3C011706	7.31812	0.238859	0.533808	1.6821	0.447547	GO:0016798	hydrolase	molecular_function
MELO3C011706	7.31812	0.238859	0.533808	1.6821	0.447547	GO:0042546	cell	biological_process
MELO3C011706	7.31812	0.238859	0.533808	1.6821	0.447547	GO:0048046	apoplast	cellular_component
MELO3C011706	7.31812	0.238859	0.533808	1.6821	0.447547	GO:0071555	cell	biological_process
MELO3C011824	2.01889	0.166249	0.448487	1.61062	0.297553	GO:0005829	cytosol	cellular_component
MELO3C011824	2.01889	0.166249	0.448487	1.61062	0.297553	GO:0009903	chloroplast	biological_process
MELO3C011824	2.01889	0.166249	0.448487	1.61062	0.297553	GO:0009904	chloroplast	biological_process
MELO3C011976	6.12184	4.78056	1.55044	5.25686	2.85735	GO:0016021	integral	cellular_component
MELO3C011976	6.12184	4.78056	1.55044	5.25686	2.85735	GO:0055085	transmembrane	biological_process
MELO3C012392	2.99273	1.07718	1.02048	1.22108	0.935821	GO:0005507	copper	molecular_function
MELO3C012392	2.99273	1.07718	1.02048	1.22108	0.935821	GO:0016491	oxidoreductase	molecular_function
MELO3C012392	2.99273	1.07718	1.02048	1.22108	0.935821	GO:0055114	oxidation-reduction	biological_process
MELO3C012837	10.6171	0.109394	0.163043	1.60214	0.391365	GO:0004252	serine-type	molecular_function
MELO3C012837	10.6171	0.109394	0.163043	1.60214	0.391365	GO:0006508	proteolysis	biological_process
MELO3C012837	10.6171	0.109394	0.163043	1.60214	0.391365	GO:0008233	peptidase	molecular_function
MELO3C012837	10.6171	0.109394	0.163043	1.60214	0.391365	GO:0008236	serine-type	molecular_function
MELO3C012837	10.6171	0.109394	0.163043	1.60214	0.391365	GO:0016787	hydrolase	molecular_function
MELO3C013017	7.19521	1.6256	1.25327	4.70702	1.6628	NA	NA	NA
MELO3C013255	31.9395	13.8541	14.921	15.4422	15.0626	GO:0000139	Golgi	cellular_component
MELO3C013255	31.9395	13.8541	14.921	15.4422	15.0626	GO:0005794	Golgi	cellular_component
MELO3C013255	31.9395	13.8541	14.921	15.4422	15.0626	GO:0016020	membrane	cellular_component
MELO3C013255	31.9395	13.8541	14.921	15.4422	15.0626	GO:0016021	integral	cellular_component
MELO3C013255	31.9395	13.8541	14.921	15.4422	15.0626	GO:0016740	transferase	molecular_function
MELO3C013255	31.9395	13.8541	14.921	15.4422	15.0626	GO:0016757	transferase	molecular_function
MELO3C013255	31.9395	13.8541	14.921	15.4422	15.0626	GO:0045489	pectin	biological_process
MELO3C013255	31.9395	13.8541	14.921	15.4422	15.0626	GO:0047262	polygalacturonate	molecular_function
MELO3C013255	31.9395	13.8541	14.921	15.4422	15.0626	GO:0071555	cell	biological_process
MELO3C013682	30.3725	4.8054	8.41622	10.8998	7.69721	GO:0000786	nucleosome	cellular_component
MELO3C013682	30.3725	4.8054	8.41622	10.8998	7.69721	GO:0003677	DNA	molecular_function
MELO3C013682	30.3725	4.8054	8.41622	10.8998	7.69721	GO:0005634	nucleus	cellular_component
MELO3C013682	30.3725	4.8054	8.41622	10.8998	7.69721	GO:0046982	protein	molecular_function
MELO3C013770	0.649292	0.112234	0.0924187	0.318119	0.0604544	GO:0000272	polysaccharide	biological_process
MELO3C013770	0.649292	0.112234	0.0924187	0.318119	0.0604544	GO:0003824	catalytic	molecular_function
MELO3C013770	0.649292	0.112234	0.0924187	0.318119	0.0604544	GO:0004553	hydrolase	molecular_function
MELO3C013770	0.649292	0.112234	0.0924187	0.318119	0.0604544	GO:0005975	carbohydrate	biological_process
MELO3C013770	0.649292	0.112234	0.0924187	0.318119	0.0604544	GO:0008152	metabolic	biological_process
MELO3C013770	0.649292	0.112234	0.0924187	0.318119	0.0604544	GO:0008810	cellulase	molecular_function
MELO3C013770	0.649292	0.112234	0.0924187	0.318119	0.0604544	GO:0016787	hydrolase	molecular_function
MELO3C013770	0.649292	0.112234	0.0924187	0.318119	0.0604544	GO:0016798	hydrolase	molecular_function
MELO3C013770	0.649292	0.112234	0.0924187	0.318119	0.0604544	GO:0030245	cellulose	biological_process
MELO3C014317	21.9681	3.2909	5.04173	7.02952	4.67979	GO:0000786	nucleosome	cellular_component
MELO3C014317	21.9681	3.2909	5.04173	7.02952	4.67979	GO:0003677	DNA	molecular_function
MELO3C014317	21.9681	3.2909	5.04173	7.02952	4.67979	GO:0005634	nucleus	cellular_component
MELO3C014317	21.9681	3.2909	5.04173	7.02952	4.67979	GO:0005694	chromosome	cellular_component
MELO3C014317	21.9681	3.2909	5.04173	7.02952	4.67979	GO:0046982	protein	molecular_function
MELO3C014397	1.5197	0.253165	0.262946	1.08457	0.836007	GO:0006869	lipid	biological_process
MELO3C014397	1.5197	0.253165	0.262946	1.08457	0.836007	GO:0008289	lipid	molecular_function
MELO3C014453	6.44463	0.806144	1.10112	1.89981	2.09449	GO:0005768	endosome	cellular_component
MELO3C014453	6.44463	0.806144	1.10112	1.89981	2.09449	GO:0005794	Golgi	cellular_component
MELO3C014453	6.44463	0.806144	1.10112	1.89981	2.09449	GO:0005802	trans-Golgi	cellular_component
MELO3C014453	6.44463	0.806144	1.10112	1.89981	2.09449	GO:0009827	plant-type	biological_process
MELO3C014453	6.44463	0.806144	1.10112	1.89981	2.09449	GO:0016020	membrane	cellular_component
MELO3C014453	6.44463	0.806144	1.10112	1.89981	2.09449	GO:0016021	integral	cellular_component
MELO3C014453	6.44463	0.806144	1.10112	1.89981	2.09449	GO:0016413	O-acetyltransferase	molecular_function
MELO3C014453	6.44463	0.806144	1.10112	1.89981	2.09449	GO:0030244	cellulose	biological_process
MELO3C014453	6.44463	0.806144	1.10112	1.89981	2.09449	GO:0045489	pectin	biological_process
MELO3C014516	59.5418	14.6675	22.5094	50.5922	25.633	GO:0016020	membrane	cellular_component
MELO3C014516	59.5418	14.6675	22.5094	50.5922	25.633	GO:0016021	integral	cellular_component
MELO3C014965	0.678269	0.0831552	0.200524	0.496568	0.0975313	GO:0003824	catalytic	molecular_function
MELO3C014965	0.678269	0.0831552	0.200524	0.496568	0.0975313	GO:0008152	metabolic	biological_process
MELO3C014965	0.678269	0.0831552	0.200524	0.496568	0.0975313	GO:0008661	1-deoxy-D-xylulose-5-phosphate	molecular_function
MELO3C014965	0.678269	0.0831552	0.200524	0.496568	0.0975313	GO:0016114	terpenoid	biological_process
MELO3C014965	0.678269	0.0831552	0.200524	0.496568	0.0975313	GO:0016740	transferase	molecular_function
MELO3C015419	1.22853	0.0628067	0.109661	0.395054	0.103823	GO:0005618	cell	cellular_component
MELO3C015419	1.22853	0.0628067	0.109661	0.395054	0.103823	GO:0016787	hydrolase	molecular_function
MELO3C015419	1.22853	0.0628067	0.109661	0.395054	0.103823	GO:0030599	pectinesterase	molecular_function
MELO3C015419	1.22853	0.0628067	0.109661	0.395054	0.103823	GO:0042545	cell	biological_process
MELO3C015419	1.22853	0.0628067	0.109661	0.395054	0.103823	GO:0045330	aspartyl	molecular_function
MELO3C015419	1.22853	0.0628067	0.109661	0.395054	0.103823	GO:0045490	pectin	biological_process
MELO3C015882	23.3779	2.43468	4.49385	6.83134	4.67167	GO:0000786	nucleosome	cellular_component
MELO3C015882	23.3779	2.43468	4.49385	6.83134	4.67167	GO:0003677	DNA	molecular_function
MELO3C015882	23.3779	2.43468	4.49385	6.83134	4.67167	GO:0005634	nucleus	cellular_component
MELO3C015882	23.3779	2.43468	4.49385	6.83134	4.67167	GO:0005694	chromosome	cellular_component
MELO3C015882	23.3779	2.43468	4.49385	6.83134	4.67167	GO:0046982	protein	molecular_function
MELO3C016306	3.42506	0.417479	0.634621	0.914419	0.714013	GO:0003677	DNA	molecular_function
MELO3C016306	3.42506	0.417479	0.634621	0.914419	0.714013	GO:0005634	nucleus	cellular_component
MELO3C016551	6.71541	0.566525	1.38722	2.15736	1.20081	GO:0016491	oxidoreductase	molecular_function
MELO3C016551	6.71541	0.566525	1.38722	2.15736	1.20081	GO:0050660	flavin	molecular_function
MELO3C016551	6.71541	0.566525	1.38722	2.15736	1.20081	GO:0055114	oxidation-reduction	biological_process
MELO3C017181	10.1731	0.737541	2.04324	2.71774	1.43355	GO:0005576	extracellular	cellular_component
MELO3C017181	10.1731	0.737541	2.04324	2.71774	1.43355	GO:0005618	cell	cellular_component
MELO3C017181	10.1731	0.737541	2.04324	2.71774	1.43355	GO:0009664	plant-type	biological_process
MELO3C017181	10.1731	0.737541	2.04324	2.71774	1.43355	GO:0016020	membrane	cellular_component
MELO3C017218	0.601517	0.105685	0.156952	0.234479	0.222173	GO:0005524	ATP	molecular_function
MELO3C017378	1.74043	0.299959	0.484352	0.570923	0.414303	NA	NA	NA
MELO3C017540	8.75376	0.775699	1.85184	2.69096	1.00558	GO:0004497	monooxygenase	molecular_function
MELO3C017540	8.75376	0.775699	1.85184	2.69096	1.00558	GO:0005506	iron	molecular_function
MELO3C017540	8.75376	0.775699	1.85184	2.69096	1.00558	GO:0016491	oxidoreductase	molecular_function
MELO3C017540	8.75376	0.775699	1.85184	2.69096	1.00558	GO:0016705	oxidoreductase	molecular_function
MELO3C017540	8.75376	0.775699	1.85184	2.69096	1.00558	GO:0020037	heme	molecular_function
MELO3C017540	8.75376	0.775699	1.85184	2.69096	1.00558	GO:0046872	metal	molecular_function
MELO3C017540	8.75376	0.775699	1.85184	2.69096	1.00558	GO:0055114	oxidation-reduction	biological_process
MELO3C017923	5.31793	0.298005	0.95399	2.17936	0.674775	GO:0004553	hydrolase	molecular_function
MELO3C017923	5.31793	0.298005	0.95399	2.17936	0.674775	GO:0005975	carbohydrate	biological_process
MELO3C017923	5.31793	0.298005	0.95399	2.17936	0.674775	GO:0016787	hydrolase	molecular_function
MELO3C018028	0.981817	0.0784329	0.0991899	0.192156	0.137464	GO:0016740	transferase	molecular_function
MELO3C018095	0.903113	0.0810445	0.275047	0.456003	0.227427	GO:0009055	electron	molecular_function
MELO3C018597	1.27945	0	0.0236573	0.458013	0.0570695	NA	NA	NA
MELO3C019076	5.59158	1.98696	1.47033	4.17135	2.0465	GO:0005515	protein	molecular_function
MELO3C019076	5.59158	1.98696	1.47033	4.17135	2.0465	GO:0005634	nucleus	cellular_component
MELO3C019076	5.59158	1.98696	1.47033	4.17135	2.0465	GO:0006952	defense	biological_process
MELO3C019076	5.59158	1.98696	1.47033	4.17135	2.0465	GO:0009507	chloroplast	cellular_component
MELO3C019076	5.59158	1.98696	1.47033	4.17135	2.0465	GO:0009536	plastid	cellular_component
MELO3C019076	5.59158	1.98696	1.47033	4.17135	2.0465	GO:0009816	defense	biological_process
MELO3C019076	5.59158	1.98696	1.47033	4.17135	2.0465	GO:0051091	positive	biological_process
MELO3C019076	5.59158	1.98696	1.47033	4.17135	2.0465	GO:0071482	cellular	biological_process
MELO3C019689	250.603	8.48407	21.899	53.8487	24.7081	GO:0005576	extracellular	cellular_component
MELO3C019696	8.09383	1.49246	2.76724	3.89227	2.69637	GO:0016020	membrane	cellular_component
MELO3C019696	8.09383	1.49246	2.76724	3.89227	2.69637	GO:0016021	integral	cellular_component
MELO3C019934	11.798	1.19922	3.10372	3.8519	1.72212	GO:0010052	guard	biological_process
MELO3C019934	11.798	1.19922	3.10372	3.8519	1.72212	GO:0010374	stomatal	biological_process
MELO3C019934	11.798	1.19922	3.10372	3.8519	1.72212	GO:0016020	membrane	cellular_component
MELO3C019934	11.798	1.19922	3.10372	3.8519	1.72212	GO:0016021	integral	cellular_component
MELO3C019934	11.798	1.19922	3.10372	3.8519	1.72212	GO:0019901	protein	molecular_function
MELO3C019934	11.798	1.19922	3.10372	3.8519	1.72212	GO:0090626	plant	biological_process
MELO3C019934	11.798	1.19922	3.10372	3.8519	1.72212	GO:2000122	negative	biological_process
MELO3C020052	0.686031	0.0604869	0.211175	1.4968	0.110841	GO:0005524	ATP	molecular_function
MELO3C020052	0.686031	0.0604869	0.211175	1.4968	0.110841	GO:0016787	hydrolase	molecular_function
MELO3C020448	5.93108	0.69636	1.16847	3.24771	1.41905	GO:0003677	DNA	molecular_function
MELO3C020448	5.93108	0.69636	1.16847	3.24771	1.41905	GO:0003700	DNA-binding	molecular_function
MELO3C020448	5.93108	0.69636	1.16847	3.24771	1.41905	GO:0005634	nucleus	cellular_component
MELO3C020448	5.93108	0.69636	1.16847	3.24771	1.41905	GO:0006351	transcription,	biological_process
MELO3C020448	5.93108	0.69636	1.16847	3.24771	1.41905	GO:0006355	regulation	biological_process
MELO3C020676	2.44968	0.495605	0.798886	1.0625	0.72638	GO:0016740	transferase	molecular_function
MELO3C020676	2.44968	0.495605	0.798886	1.0625	0.72638	GO:0016747	transferase	molecular_function
MELO3C020695	1.55084	0.607467	0.515292	0.847131	0.76658	NA	NA	NA
MELO3C020975	2.57445	0.287154	0.680959	0.70008	0.621477	GO:0005506	iron	molecular_function
MELO3C020975	2.57445	0.287154	0.680959	0.70008	0.621477	GO:0016705	oxidoreductase	molecular_function
MELO3C020975	2.57445	0.287154	0.680959	0.70008	0.621477	GO:0020037	heme	molecular_function
MELO3C020975	2.57445	0.287154	0.680959	0.70008	0.621477	GO:0055114	oxidation-reduction	biological_process
MELO3C021238	0.382935	0.0934292	0.0973043	0.138142	0.0797491	GO:0000166	nucleotide	molecular_function
MELO3C021238	0.382935	0.0934292	0.0973043	0.138142	0.0797491	GO:0003774	motor	molecular_function
MELO3C021238	0.382935	0.0934292	0.0973043	0.138142	0.0797491	GO:0003777	microtubule	molecular_function
MELO3C021238	0.382935	0.0934292	0.0973043	0.138142	0.0797491	GO:0005524	ATP	molecular_function
MELO3C021238	0.382935	0.0934292	0.0973043	0.138142	0.0797491	GO:0007018	microtubule-based	biological_process
MELO3C021238	0.382935	0.0934292	0.0973043	0.138142	0.0797491	GO:0008017	microtubule	molecular_function
MELO3C022051	15.8563	0.081337	1.12007	5.44642	0.826543	GO:0051225	spindle	biological_process
MELO3C022051	15.8563	0.081337	1.12007	5.44642	0.826543	GO:0070652	HAUS	cellular_component
MELO3C022200	22.7819	1.73733	3.93782	8.2771	2.79181	GO:0016788	hydrolase	molecular_function
MELO3C022207	1.14956	0.0945997	0.199938	0.53515	0.235378	GO:0003676	nucleic	molecular_function
MELO3C022207	1.14956	0.0945997	0.199938	0.53515	0.235378	GO:0008270	zinc	molecular_function
MELO3C022315	5.24346	0.56818	0.781792	0.874976	0.568356	GO:0000165	MAPK	biological_process
MELO3C022315	5.24346	0.56818	0.781792	0.874976	0.568356	GO:0000977	RNA	molecular_function
MELO3C022315	5.24346	0.56818	0.781792	0.874976	0.568356	GO:0003677	DNA	molecular_function
MELO3C022315	5.24346	0.56818	0.781792	0.874976	0.568356	GO:0005622	intracellular	cellular_component
MELO3C022315	5.24346	0.56818	0.781792	0.874976	0.568356	GO:0005634	nucleus	cellular_component
MELO3C022315	5.24346	0.56818	0.781792	0.874976	0.568356	GO:0006351	transcription,	biological_process
MELO3C022315	5.24346	0.56818	0.781792	0.874976	0.568356	GO:0006355	regulation	biological_process
MELO3C022315	5.24346	0.56818	0.781792	0.874976	0.568356	GO:0045944	positive	biological_process
MELO3C022315	5.24346	0.56818	0.781792	0.874976	0.568356	GO:0046983	protein	molecular_function
MELO3C022391	8.11046	3.5542	4.08815	4.33461	4.64909	GO:0008466	glycogenin	molecular_function
MELO3C022391	8.11046	3.5542	4.08815	4.33461	4.64909	GO:0016020	membrane	cellular_component
MELO3C022391	8.11046	3.5542	4.08815	4.33461	4.64909	GO:0016021	integral	cellular_component
MELO3C022391	8.11046	3.5542	4.08815	4.33461	4.64909	GO:0016740	transferase	molecular_function
MELO3C022391	8.11046	3.5542	4.08815	4.33461	4.64909	GO:0016757	transferase	molecular_function
MELO3C022641	8.22778	2.315	3.47264	4.88993	3.3975	GO:0004180	carboxypeptidase	molecular_function
MELO3C022641	8.22778	2.315	3.47264	4.88993	3.3975	GO:0004185	serine-type	molecular_function
MELO3C022641	8.22778	2.315	3.47264	4.88993	3.3975	GO:0006508	proteolysis	biological_process
MELO3C022641	8.22778	2.315	3.47264	4.88993	3.3975	GO:0008233	peptidase	molecular_function
MELO3C022641	8.22778	2.315	3.47264	4.88993	3.3975	GO:0016787	hydrolase	molecular_function
MELO3C022731	31.6132	6.17656	10.8983	15.9853	8.83043	GO:0004553	hydrolase	molecular_function
MELO3C022731	31.6132	6.17656	10.8983	15.9853	8.83043	GO:0005975	carbohydrate	biological_process
MELO3C022731	31.6132	6.17656	10.8983	15.9853	8.83043	GO:0008152	metabolic	biological_process
MELO3C022731	31.6132	6.17656	10.8983	15.9853	8.83043	GO:0016787	hydrolase	molecular_function
MELO3C022731	31.6132	6.17656	10.8983	15.9853	8.83043	GO:0016798	hydrolase	molecular_function
MELO3C023231	2.17309	0.928375	1.16915	1.43117	1.1605	GO:0004842	ubiquitin-protein	molecular_function
MELO3C023231	2.17309	0.928375	1.16915	1.43117	1.1605	GO:0016567	protein	biological_process
MELO3C023231	2.17309	0.928375	1.16915	1.43117	1.1605	GO:0016740	transferase	molecular_function
MELO3C023240	1.13884	0.141065	0.288181	0.325111	0.315551	GO:0006812	cation	biological_process
MELO3C023240	1.13884	0.141065	0.288181	0.325111	0.315551	GO:0015299	solute:proton	molecular_function
MELO3C023240	1.13884	0.141065	0.288181	0.325111	0.315551	GO:0016021	integral	cellular_component
MELO3C023240	1.13884	0.141065	0.288181	0.325111	0.315551	GO:0055085	transmembrane	biological_process
MELO3C023240	1.13884	0.141065	0.288181	0.325111	0.315551	GO:1902600	proton	biological_process
MELO3C023533	1.44525	0.127654	0.177602	0.497909	0.485112	GO:0016020	membrane	cellular_component
MELO3C023533	1.44525	0.127654	0.177602	0.497909	0.485112	GO:0016021	integral	cellular_component
MELO3C024423	23.9121	18.4378	13.3717	31.0884	8.69119	GO:0004672	protein	molecular_function
MELO3C024423	23.9121	18.4378	13.3717	31.0884	8.69119	GO:0005524	ATP	molecular_function
MELO3C024423	23.9121	18.4378	13.3717	31.0884	8.69119	GO:0006468	protein	biological_process
MELO3C024423	23.9121	18.4378	13.3717	31.0884	8.69119	GO:0016020	membrane	cellular_component
MELO3C024423	23.9121	18.4378	13.3717	31.0884	8.69119	GO:0016021	integral	cellular_component
MELO3C024423	23.9121	18.4378	13.3717	31.0884	8.69119	GO:0016301	kinase	molecular_function
MELO3C024423	23.9121	18.4378	13.3717	31.0884	8.69119	GO:0016310	phosphorylation	biological_process
MELO3C024477	13.6143	1.55881	2.37876	3.99659	1.76066	GO:0016020	membrane	cellular_component
MELO3C024477	13.6143	1.55881	2.37876	3.99659	1.76066	GO:0016021	integral	cellular_component
MELO3C024477	13.6143	1.55881	2.37876	3.99659	1.76066	GO:0016829	lyase	molecular_function
MELO3C024477	13.6143	1.55881	2.37876	3.99659	1.76066	GO:0030570	pectate	molecular_function
MELO3C024477	13.6143	1.55881	2.37876	3.99659	1.76066	GO:0045490	pectin	biological_process
MELO3C024477	13.6143	1.55881	2.37876	3.99659	1.76066	GO:0046872	metal	molecular_function
MELO3C024932	2.68104	0.50608	0.662928	0.846413	0.918703	NA	NA	NA
MELO3C025274	2.66144	0.822028	0.87406	1.45997	0.684125	GO:0004672	protein	molecular_function
MELO3C025274	2.66144	0.822028	0.87406	1.45997	0.684125	GO:0005524	ATP	molecular_function
MELO3C025274	2.66144	0.822028	0.87406	1.45997	0.684125	GO:0006468	protein	biological_process
MELO3C025274	2.66144	0.822028	0.87406	1.45997	0.684125	GO:0051301	cell	biological_process
MELO3C025405	18.1664	4.5264	8.01527	10.87	5.88683	GO:0009055	electron	molecular_function
MELO3C025804	1.62931	0.355819	0.52283	0.780079	0.502835	GO:0005524	ATP	molecular_function
MELO3C025804	1.62931	0.355819	0.52283	0.780079	0.502835	GO:0005634	nucleus	cellular_component
MELO3C025804	1.62931	0.355819	0.52283	0.780079	0.502835	GO:0006351	transcription,	biological_process
MELO3C025804	1.62931	0.355819	0.52283	0.780079	0.502835	GO:0006355	regulation	biological_process
MELO3C025804	1.62931	0.355819	0.52283	0.780079	0.502835	GO:0032502	developmental	biological_process
MELO3C025907	23.0657	9.36996	8.83965	19.1721	11.707	GO:0005576	extracellular	cellular_component
MELO3C025907	23.0657	9.36996	8.83965	19.1721	11.707	GO:0005618	cell	cellular_component
MELO3C025907	23.0657	9.36996	8.83965	19.1721	11.707	GO:0009664	plant-type	biological_process
MELO3C025907	23.0657	9.36996	8.83965	19.1721	11.707	GO:0016020	membrane	cellular_component
MELO3C026145	3.56496	0.368961	0.832915	1.16498	1.00606	NA	NA	NA
MELO3C026378	19.6899	10.2963	8.78896	12.5284	10.2018	GO:0005385	zinc	molecular_function
MELO3C026378	19.6899	10.2963	8.78896	12.5284	10.2018	GO:0016020	membrane	cellular_component
MELO3C026378	19.6899	10.2963	8.78896	12.5284	10.2018	GO:0016021	integral	cellular_component
MELO3C026378	19.6899	10.2963	8.78896	12.5284	10.2018	GO:0030001	metal	biological_process
MELO3C026378	19.6899	10.2963	8.78896	12.5284	10.2018	GO:0046873	metal	molecular_function
MELO3C026378	19.6899	10.2963	8.78896	12.5284	10.2018	GO:0055085	transmembrane	biological_process
MELO3C026378	19.6899	10.2963	8.78896	12.5284	10.2018	GO:0071577	zinc	biological_process
MELO3C026903	2.44012	0.848728	0.736867	2.33402	1.09986	GO:0000166	nucleotide	molecular_function
MELO3C026903	2.44012	0.848728	0.736867	2.33402	1.09986	GO:0004672	protein	molecular_function
MELO3C026903	2.44012	0.848728	0.736867	2.33402	1.09986	GO:0004674	protein	molecular_function
MELO3C026903	2.44012	0.848728	0.736867	2.33402	1.09986	GO:0005524	ATP	molecular_function
MELO3C026903	2.44012	0.848728	0.736867	2.33402	1.09986	GO:0006468	protein	biological_process
MELO3C026903	2.44012	0.848728	0.736867	2.33402	1.09986	GO:0016301	kinase	molecular_function
MELO3C026903	2.44012	0.848728	0.736867	2.33402	1.09986	GO:0016310	phosphorylation	biological_process

## Sheet: R_cluster5
Gene_id	RC_fpkm	RT1_fpkm	RT2_fpkm	RT3_fpkm	RT5_fpkm	GO	function.	type
MELO3C000053	27.9106	2.51719	27.9331	24.6079	2.19902	NA	NA	NA
MELO3C000062	38.9498	3.92514	32.0589	34.1244	4.33979	GO:0006952	defense	biological_process
MELO3C000062	38.9498	3.92514	32.0589	34.1244	4.33979	GO:0043531	ADP	molecular_function
MELO3C000087	63.2592	16.0702	36.8812	35.0001	21.8047	GO:0007275	multicellular	biological_process
MELO3C000115	4.30592	0	2.5277	2.62593	0	NA	NA	NA
MELO3C000138	11.9105	0	11.8199	11.2333	0	NA	NA	NA
MELO3C000296	1.83953	0	1.86113	0.349482	0	GO:0006457	protein	biological_process
MELO3C000296	1.83953	0	1.86113	0.349482	0	GO:0051082	unfolded	molecular_function
MELO3C000306	2.49958	0.155623	1.03098	0.787628	0.146325	GO:0016020	membrane	cellular_component
MELO3C000306	2.49958	0.155623	1.03098	0.787628	0.146325	GO:0016021	integral	cellular_component
MELO3C000580	1.32368	0	1.15549	1.02241	0	NA	NA	NA
MELO3C000792	79.3066	13.6913	48.8393	54.5315	25.668	NA	NA	NA
MELO3C000994	4.4202	0	3.69467	4.618	0	GO:0004672	protein	molecular_function
MELO3C000994	4.4202	0	3.69467	4.618	0	GO:0005509	calcium	molecular_function
MELO3C000994	4.4202	0	3.69467	4.618	0	GO:0005524	ATP	molecular_function
MELO3C000994	4.4202	0	3.69467	4.618	0	GO:0006468	protein	biological_process
MELO3C000994	4.4202	0	3.69467	4.618	0	GO:0016301	kinase	molecular_function
MELO3C000994	4.4202	0	3.69467	4.618	0	GO:0016310	phosphorylation	biological_process
MELO3C000994	4.4202	0	3.69467	4.618	0	GO:0030247	polysaccharide	molecular_function
MELO3C001003	0.643656	0	0.95164	0.494056	0	NA	NA	NA
MELO3C001026	5.63399	1.69771	8.56275	7.62359	2.41915	NA	NA	NA
MELO3C001301	4.10138	0	4.58462	4.9389	0	NA	NA	NA
MELO3C001531	8.60164	1.54011	9.01418	7.23089	0.649531	NA	NA	NA
MELO3C001960	8.95355	3.40409	7.5417	6.2463	4.61623	NA	NA	NA
MELO3C002032	17.2829	12.7565	23.497	21.9624	7.63825	GO:0000139	Golgi	cellular_component
MELO3C002032	17.2829	12.7565	23.497	21.9624	7.63825	GO:0004190	aspartic-type	molecular_function
MELO3C002032	17.2829	12.7565	23.497	21.9624	7.63825	GO:0005783	endoplasmic	cellular_component
MELO3C002032	17.2829	12.7565	23.497	21.9624	7.63825	GO:0005789	endoplasmic	cellular_component
MELO3C002032	17.2829	12.7565	23.497	21.9624	7.63825	GO:0005794	Golgi	cellular_component
MELO3C002032	17.2829	12.7565	23.497	21.9624	7.63825	GO:0006508	proteolysis	biological_process
MELO3C002032	17.2829	12.7565	23.497	21.9624	7.63825	GO:0007219	Notch	biological_process
MELO3C002032	17.2829	12.7565	23.497	21.9624	7.63825	GO:0008233	peptidase	molecular_function
MELO3C002032	17.2829	12.7565	23.497	21.9624	7.63825	GO:0016020	membrane	cellular_component
MELO3C002032	17.2829	12.7565	23.497	21.9624	7.63825	GO:0016021	integral	cellular_component
MELO3C002032	17.2829	12.7565	23.497	21.9624	7.63825	GO:0016485	protein	biological_process
MELO3C002032	17.2829	12.7565	23.497	21.9624	7.63825	GO:0016787	hydrolase	molecular_function
MELO3C002064	6.0719	2.53821	4.14102	3.70865	2.87062	GO:0000166	nucleotide	molecular_function
MELO3C002064	6.0719	2.53821	4.14102	3.70865	2.87062	GO:0000287	magnesium	molecular_function
MELO3C002064	6.0719	2.53821	4.14102	3.70865	2.87062	GO:0004012	phospholipid-translocating	molecular_function
MELO3C002064	6.0719	2.53821	4.14102	3.70865	2.87062	GO:0005524	ATP	molecular_function
MELO3C002064	6.0719	2.53821	4.14102	3.70865	2.87062	GO:0015914	phospholipid	biological_process
MELO3C002064	6.0719	2.53821	4.14102	3.70865	2.87062	GO:0016021	integral	cellular_component
MELO3C002064	6.0719	2.53821	4.14102	3.70865	2.87062	GO:0045332	phospholipid	biological_process
MELO3C002076	1.61493	0.411156	0.943402	1.01034	0.296098	GO:0003677	DNA	molecular_function
MELO3C002076	1.61493	0.411156	0.943402	1.01034	0.296098	GO:0005634	nucleus	cellular_component
MELO3C002076	1.61493	0.411156	0.943402	1.01034	0.296098	GO:0006351	transcription,	biological_process
MELO3C002076	1.61493	0.411156	0.943402	1.01034	0.296098	GO:0006355	regulation	biological_process
MELO3C002114	14.5091	7.70701	13.3136	10.9015	4.46033	GO:0016020	membrane	cellular_component
MELO3C002114	14.5091	7.70701	13.3136	10.9015	4.46033	GO:0016021	integral	cellular_component
MELO3C002170	141.237	38.0238	122.637	123.885	47.7825	GO:0016491	oxidoreductase	molecular_function
MELO3C002170	141.237	38.0238	122.637	123.885	47.7825	GO:0055114	oxidation-reduction	biological_process
MELO3C002190	25.1345	6.37142	22.7619	22.3974	7.87542	GO:0006855	drug	biological_process
MELO3C002190	25.1345	6.37142	22.7619	22.3974	7.87542	GO:0015238	xenobiotic	molecular_function
MELO3C002190	25.1345	6.37142	22.7619	22.3974	7.87542	GO:0015297	antiporter	molecular_function
MELO3C002190	25.1345	6.37142	22.7619	22.3974	7.87542	GO:0016020	membrane	cellular_component
MELO3C002190	25.1345	6.37142	22.7619	22.3974	7.87542	GO:0016021	integral	cellular_component
MELO3C002190	25.1345	6.37142	22.7619	22.3974	7.87542	GO:0055085	transmembrane	biological_process
MELO3C002191	11.9911	0.0479494	8.97106	7.79854	0.115847	GO:0016491	oxidoreductase	molecular_function
MELO3C002191	11.9911	0.0479494	8.97106	7.79854	0.115847	GO:0055114	oxidation-reduction	biological_process
MELO3C002192	15.0391	0.157579	13.9045	13.2716	0.246815	GO:0004497	monooxygenase	molecular_function
MELO3C002192	15.0391	0.157579	13.9045	13.2716	0.246815	GO:0005506	iron	molecular_function
MELO3C002192	15.0391	0.157579	13.9045	13.2716	0.246815	GO:0016491	oxidoreductase	molecular_function
MELO3C002192	15.0391	0.157579	13.9045	13.2716	0.246815	GO:0016705	oxidoreductase	molecular_function
MELO3C002192	15.0391	0.157579	13.9045	13.2716	0.246815	GO:0020037	heme	molecular_function
MELO3C002192	15.0391	0.157579	13.9045	13.2716	0.246815	GO:0046872	metal	molecular_function
MELO3C002192	15.0391	0.157579	13.9045	13.2716	0.246815	GO:0055114	oxidation-reduction	biological_process
MELO3C002193	10.4992	0.155815	6.01389	6.33931	0.229517	GO:0016740	transferase	molecular_function
MELO3C002193	10.4992	0.155815	6.01389	6.33931	0.229517	GO:0016746	transferase	molecular_function
MELO3C002193	10.4992	0.155815	6.01389	6.33931	0.229517	GO:0016747	transferase	molecular_function
MELO3C002610	4.76486	0.313762	1.60009	1.2498	0.491989	NA	NA	NA
MELO3C002685	4.34584	0.143073	3.54806	3.29636	0.075362	GO:0003824	catalytic	molecular_function
MELO3C002685	4.34584	0.143073	3.54806	3.29636	0.075362	GO:0004553	hydrolase	molecular_function
MELO3C002685	4.34584	0.143073	3.54806	3.29636	0.075362	GO:0005975	carbohydrate	biological_process
MELO3C002734	3.23912	0.353622	1.31112	1.58542	0.691908	GO:0016301	kinase	molecular_function
MELO3C002734	3.23912	0.353622	1.31112	1.58542	0.691908	GO:0016310	phosphorylation	biological_process
MELO3C002855	1.2481	0.299595	1.11047	1.12525	0.236766	NA	NA	NA
MELO3C002925	3.57173	0	7.54817	0.441264	0	GO:0004869	cysteine-type	molecular_function
MELO3C002925	3.57173	0	7.54817	0.441264	0	GO:0010466	negative	biological_process
MELO3C002925	3.57173	0	7.54817	0.441264	0	GO:0010951	negative	biological_process
MELO3C002925	3.57173	0	7.54817	0.441264	0	GO:0030414	peptidase	molecular_function
MELO3C002941	13.4309	5.03745	24.112	28.3315	2.1578	GO:0016853	isomerase	molecular_function
MELO3C002941	13.4309	5.03745	24.112	28.3315	2.1578	GO:0016866	intramolecular	molecular_function
MELO3C003164	21.1617	0.0139046	7.36925	13.955	0	GO:0016020	membrane	cellular_component
MELO3C003164	21.1617	0.0139046	7.36925	13.955	0	GO:0016021	integral	cellular_component
MELO3C003284	14.8935	5.22448	8.58399	8.18637	6.05976	GO:0016491	oxidoreductase	molecular_function
MELO3C003284	14.8935	5.22448	8.58399	8.18637	6.05976	GO:0055114	oxidation-reduction	biological_process
MELO3C003547	8.69033	2.25371	4.96587	5.40063	2.48358	GO:0009055	electron	molecular_function
MELO3C003592	72.7801	30.8756	98.237	158.029	15.9609	GO:0005768	endosome	cellular_component
MELO3C003592	72.7801	30.8756	98.237	158.029	15.9609	GO:0005794	Golgi	cellular_component
MELO3C003592	72.7801	30.8756	98.237	158.029	15.9609	GO:0005802	trans-Golgi	cellular_component
MELO3C003592	72.7801	30.8756	98.237	158.029	15.9609	GO:0009651	response	biological_process
MELO3C003634	4.17394	0.779078	3.96527	5.48498	0.668436	GO:0000166	nucleotide	molecular_function
MELO3C003634	4.17394	0.779078	3.96527	5.48498	0.668436	GO:0004672	protein	molecular_function
MELO3C003634	4.17394	0.779078	3.96527	5.48498	0.668436	GO:0004674	protein	molecular_function
MELO3C003634	4.17394	0.779078	3.96527	5.48498	0.668436	GO:0005524	ATP	molecular_function
MELO3C003634	4.17394	0.779078	3.96527	5.48498	0.668436	GO:0006468	protein	biological_process
MELO3C003634	4.17394	0.779078	3.96527	5.48498	0.668436	GO:0016301	kinase	molecular_function
MELO3C003634	4.17394	0.779078	3.96527	5.48498	0.668436	GO:0016310	phosphorylation	biological_process
MELO3C003695	14.9558	3.68039	10.4693	10.7334	4.77804	GO:0003677	DNA	molecular_function
MELO3C003695	14.9558	3.68039	10.4693	10.7334	4.77804	GO:0003700	DNA-binding	molecular_function
MELO3C003695	14.9558	3.68039	10.4693	10.7334	4.77804	GO:0005634	nucleus	cellular_component
MELO3C003695	14.9558	3.68039	10.4693	10.7334	4.77804	GO:0006351	transcription,	biological_process
MELO3C003695	14.9558	3.68039	10.4693	10.7334	4.77804	GO:0006355	regulation	biological_process
MELO3C003724	2.01198	0.880168	1.98108	1.71967	0.663548	NA	NA	NA
MELO3C003790	1.26125	0	1.97657	1.74691	0	GO:0006508	proteolysis	biological_process
MELO3C003790	1.26125	0	1.97657	1.74691	0	GO:0008233	peptidase	molecular_function
MELO3C003791	9.35726	2.2986	7.74503	5.78858	2.87868	GO:0005623	cell	cellular_component
MELO3C003791	9.35726	2.2986	7.74503	5.78858	2.87868	GO:0006662	glycerol	biological_process
MELO3C003791	9.35726	2.2986	7.74503	5.78858	2.87868	GO:0015035	protein	molecular_function
MELO3C003791	9.35726	2.2986	7.74503	5.78858	2.87868	GO:0045454	cell	biological_process
MELO3C003791	9.35726	2.2986	7.74503	5.78858	2.87868	GO:0055114	oxidation-reduction	biological_process
MELO3C003846	28.8865	9.97711	24.3109	21.3483	10.7823	GO:0004553	hydrolase	molecular_function
MELO3C003846	28.8865	9.97711	24.3109	21.3483	10.7823	GO:0005975	carbohydrate	biological_process
MELO3C003846	28.8865	9.97711	24.3109	21.3483	10.7823	GO:0008152	metabolic	biological_process
MELO3C003846	28.8865	9.97711	24.3109	21.3483	10.7823	GO:0016787	hydrolase	molecular_function
MELO3C003846	28.8865	9.97711	24.3109	21.3483	10.7823	GO:0016798	hydrolase	molecular_function
MELO3C003846	28.8865	9.97711	24.3109	21.3483	10.7823	GO:0042973	glucan	molecular_function
MELO3C004065	2.07942	0.255039	1.13837	0.874827	0.327188	GO:0016491	oxidoreductase	molecular_function
MELO3C004065	2.07942	0.255039	1.13837	0.874827	0.327188	GO:0016614	oxidoreductase	molecular_function
MELO3C004065	2.07942	0.255039	1.13837	0.874827	0.327188	GO:0016829	lyase	molecular_function
MELO3C004065	2.07942	0.255039	1.13837	0.874827	0.327188	GO:0050660	flavin	molecular_function
MELO3C004065	2.07942	0.255039	1.13837	0.874827	0.327188	GO:0055114	oxidation-reduction	biological_process
MELO3C004199	15.1278	11.8974	17.5315	15.2806	6.61415	GO:0005886	plasma	cellular_component
MELO3C004240	13.1308	0.954502	90.3909	68.4409	0.621951	NA	NA	NA
MELO3C004242	2.93777	0	21.2868	12.8035	0	GO:0006633	fatty	biological_process
MELO3C004242	2.93777	0	21.2868	12.8035	0	GO:0016491	oxidoreductase	molecular_function
MELO3C004242	2.93777	0	21.2868	12.8035	0	GO:0016702	oxidoreductase	molecular_function
MELO3C004242	2.93777	0	21.2868	12.8035	0	GO:0031408	oxylipin	biological_process
MELO3C004242	2.93777	0	21.2868	12.8035	0	GO:0046872	metal	molecular_function
MELO3C004242	2.93777	0	21.2868	12.8035	0	GO:0051213	dioxygenase	molecular_function
MELO3C004242	2.93777	0	21.2868	12.8035	0	GO:0055114	oxidation-reduction	biological_process
MELO3C004294	0.885789	0.452426	1.72499	3.74039	0.100543	GO:0007165	signal	biological_process
MELO3C004294	0.885789	0.452426	1.72499	3.74039	0.100543	GO:0043531	ADP	molecular_function
MELO3C004302	29.0493	6.15095	30.2259	27.8809	5.76645	GO:0007165	signal	biological_process
MELO3C004302	29.0493	6.15095	30.2259	27.8809	5.76645	GO:0043531	ADP	molecular_function
MELO3C004303	12.2659	3.07589	13.0801	12.2065	3.07952	GO:0007165	signal	biological_process
MELO3C004303	12.2659	3.07589	13.0801	12.2065	3.07952	GO:0043531	ADP	molecular_function
MELO3C004304	15.604	3.48835	16.5282	15.0501	3.60858	NA	NA	NA
MELO3C004311	5.61371	2.06034	6.42818	5.40593	2.93902	GO:0007165	signal	biological_process
MELO3C004311	5.61371	2.06034	6.42818	5.40593	2.93902	GO:0043531	ADP	molecular_function
MELO3C004312	1.25147	0.303154	0.974313	0.900854	0.216889	NA	NA	NA
MELO3C004317	12.5638	0.0185734	10.5998	11.3176	0	GO:0006952	defense	biological_process
MELO3C004317	12.5638	0.0185734	10.5998	11.3176	0	GO:0043531	ADP	molecular_function
MELO3C004318	13.6788	4.59993	10.1304	9.97117	4.9596	GO:0006952	defense	biological_process
MELO3C004318	13.6788	4.59993	10.1304	9.97117	4.9596	GO:0043531	ADP	molecular_function
MELO3C004321	1.13276	0.0445874	1.12584	0.938951	0.0357524	GO:0006952	defense	biological_process
MELO3C004321	1.13276	0.0445874	1.12584	0.938951	0.0357524	GO:0043531	ADP	molecular_function
MELO3C004373	27.4204	16.6709	29.0416	35.4255	12.312	GO:0016740	transferase	molecular_function
MELO3C004373	27.4204	16.6709	29.0416	35.4255	12.312	GO:0016747	transferase	molecular_function
MELO3C004403	0.662559	0	0.126061	0.852726	0	NA	NA	NA
MELO3C004404	0.72731	0	0.118544	0.637052	0	GO:0016021	integral	cellular_component
MELO3C004404	0.72731	0	0.118544	0.637052	0	GO:0031347	regulation	biological_process
MELO3C004404	0.72731	0	0.118544	0.637052	0	GO:0071446	cellular	biological_process
MELO3C004404	0.72731	0	0.118544	0.637052	0	GO:2000031	regulation	biological_process
MELO3C004480	12.6382	4.20534	17.7602	10.381	5.31344	NA	NA	NA
MELO3C004494	4.99364	0.574163	4.06479	3.0733	0.405102	GO:0010038	response	biological_process
MELO3C004494	4.99364	0.574163	4.06479	3.0733	0.405102	GO:0016740	transferase	molecular_function
MELO3C004494	4.99364	0.574163	4.06479	3.0733	0.405102	GO:0016756	glutathione	molecular_function
MELO3C004494	4.99364	0.574163	4.06479	3.0733	0.405102	GO:0046872	metal	molecular_function
MELO3C004494	4.99364	0.574163	4.06479	3.0733	0.405102	GO:0046938	phytochelatin	biological_process
MELO3C004499	2.40085	0.0660929	2.96328	2.37319	0	NA	NA	NA
MELO3C004500	0.415765	0	0.405104	0.258936	0	NA	NA	NA
MELO3C004511	5.16511	2.35419	4.03782	4.06953	2.30224	GO:0008375	acetylglucosaminyltransferase	molecular_function
MELO3C004511	5.16511	2.35419	4.03782	4.06953	2.30224	GO:0016020	membrane	cellular_component
MELO3C004511	5.16511	2.35419	4.03782	4.06953	2.30224	GO:0016740	transferase	molecular_function
MELO3C004597	25.9651	16.964	30.2656	27.4708	11.4445	GO:0009505	plant-type	cellular_component
MELO3C004755	0.784598	0	0.443584	0.67605	0	GO:0005634	nucleus	cellular_component
MELO3C004861	8.22293	1.10888	2.9364	3.73071	1.73396	GO:0016020	membrane	cellular_component
MELO3C004861	8.22293	1.10888	2.9364	3.73071	1.73396	GO:0016021	integral	cellular_component
MELO3C004925	4.11782	3.32306	12.4778	17.311	0.226733	GO:0004089	carbonate	molecular_function
MELO3C004925	4.11782	3.32306	12.4778	17.311	0.226733	GO:0006730	one-carbon	biological_process
MELO3C004925	4.11782	3.32306	12.4778	17.311	0.226733	GO:0008270	zinc	molecular_function
MELO3C004936	2.96697	0.640292	1.83469	1.59132	0.911836	GO:0010264	myo-inositol	biological_process
MELO3C005085	3.87846	1.64267	3.9968	3.55242	1.59304	GO:0003676	nucleic	molecular_function
MELO3C005085	3.87846	1.64267	3.9968	3.55242	1.59304	GO:0008270	zinc	molecular_function
MELO3C005099	3.5873	0.39257	3.57266	2.97038	0.596668	GO:0004672	protein	molecular_function
MELO3C005099	3.5873	0.39257	3.57266	2.97038	0.596668	GO:0005524	ATP	molecular_function
MELO3C005099	3.5873	0.39257	3.57266	2.97038	0.596668	GO:0006468	protein	biological_process
MELO3C005099	3.5873	0.39257	3.57266	2.97038	0.596668	GO:0016301	kinase	molecular_function
MELO3C005099	3.5873	0.39257	3.57266	2.97038	0.596668	GO:0016310	phosphorylation	biological_process
MELO3C005145	27.28	0.0668036	22.2139	24.9689	0	NA	NA	NA
MELO3C005186	1.13808	0.139994	0.257789	1.14608	0	GO:0005576	extracellular	cellular_component
MELO3C005186	1.13808	0.139994	0.257789	1.14608	0	GO:0005618	cell	cellular_component
MELO3C005186	1.13808	0.139994	0.257789	1.14608	0	GO:0009506	plasmodesma	cellular_component
MELO3C005186	1.13808	0.139994	0.257789	1.14608	0	GO:0010497	plasmodesmata-mediated	biological_process
MELO3C005186	1.13808	0.139994	0.257789	1.14608	0	GO:0030145	manganese	molecular_function
MELO3C005186	1.13808	0.139994	0.257789	1.14608	0	GO:0045735	nutrient	molecular_function
MELO3C005186	1.13808	0.139994	0.257789	1.14608	0	GO:0046872	metal	molecular_function
MELO3C005186	1.13808	0.139994	0.257789	1.14608	0	GO:2000280	regulation	biological_process
MELO3C005237	4.06212	1.01262	3.25751	3.05323	1.59909	GO:0003676	nucleic	molecular_function
MELO3C005291	32.5284	3.96706	23.0533	15.6573	7.73818	GO:0004857	enzyme	molecular_function
MELO3C005291	32.5284	3.96706	23.0533	15.6573	7.73818	GO:0043086	negative	biological_process
MELO3C005292	4.87832	0.413731	7.24763	3.82859	0.400481	GO:0004857	enzyme	molecular_function
MELO3C005292	4.87832	0.413731	7.24763	3.82859	0.400481	GO:0005618	cell	cellular_component
MELO3C005292	4.87832	0.413731	7.24763	3.82859	0.400481	GO:0030599	pectinesterase	molecular_function
MELO3C005292	4.87832	0.413731	7.24763	3.82859	0.400481	GO:0042545	cell	biological_process
MELO3C005292	4.87832	0.413731	7.24763	3.82859	0.400481	GO:0043086	negative	biological_process
MELO3C005292	4.87832	0.413731	7.24763	3.82859	0.400481	GO:0045330	aspartyl	molecular_function
MELO3C005292	4.87832	0.413731	7.24763	3.82859	0.400481	GO:0045490	pectin	biological_process
MELO3C005512	7.63709	3.50444	6.0407	5.63115	4.51708	GO:0016020	membrane	cellular_component
MELO3C005512	7.63709	3.50444	6.0407	5.63115	4.51708	GO:0016021	integral	cellular_component
MELO3C005527	35.2731	14.2998	29.4869	29.8023	11.4102	GO:0003746	translation	molecular_function
MELO3C005527	35.2731	14.2998	29.4869	29.8023	11.4102	GO:0006414	translational	biological_process
MELO3C005557	7.91813	3.17449	5.28483	4.74131	3.42641	GO:0003677	DNA	molecular_function
MELO3C005557	7.91813	3.17449	5.28483	4.74131	3.42641	GO:0003700	DNA-binding	molecular_function
MELO3C005557	7.91813	3.17449	5.28483	4.74131	3.42641	GO:0006355	regulation	biological_process
MELO3C005557	7.91813	3.17449	5.28483	4.74131	3.42641	GO:0043565	sequence-specific	molecular_function
MELO3C005611	7.29322	1.08572	5.03643	3.84453	0.992797	GO:0003677	DNA	molecular_function
MELO3C005611	7.29322	1.08572	5.03643	3.84453	0.992797	GO:0046983	protein	molecular_function
MELO3C005623	1.85495	0.231244	1.1951	0.885733	0.264372	GO:0016491	oxidoreductase	molecular_function
MELO3C005623	1.85495	0.231244	1.1951	0.885733	0.264372	GO:0016614	oxidoreductase	molecular_function
MELO3C005623	1.85495	0.231244	1.1951	0.885733	0.264372	GO:0050660	flavin	molecular_function
MELO3C005623	1.85495	0.231244	1.1951	0.885733	0.264372	GO:0055114	oxidation-reduction	biological_process
MELO3C005932	22.9676	4.79513	21.0548	19.3705	2.96428	GO:0016020	membrane	cellular_component
MELO3C005932	22.9676	4.79513	21.0548	19.3705	2.96428	GO:0016021	integral	cellular_component
MELO3C005933	9.81008	1.45289	11.3616	9.78232	0.851997	NA	NA	NA
MELO3C006039	4.03209	0.671356	5.10105	5.31808	0.821483	GO:0003854	3-beta-hydroxy-delta5-steroid	molecular_function
MELO3C006039	4.03209	0.671356	5.10105	5.31808	0.821483	GO:0006694	steroid	biological_process
MELO3C006039	4.03209	0.671356	5.10105	5.31808	0.821483	GO:0016616	oxidoreductase	molecular_function
MELO3C006039	4.03209	0.671356	5.10105	5.31808	0.821483	GO:0055114	oxidation-reduction	biological_process
MELO3C006062	119.943	72.8108	101.185	96.8827	39.0868	GO:0016020	membrane	cellular_component
MELO3C006062	119.943	72.8108	101.185	96.8827	39.0868	GO:0016021	integral	cellular_component
MELO3C006159	16.9933	5.89572	13.8566	15.0999	4.52456	GO:0000165	MAPK	biological_process
MELO3C006159	16.9933	5.89572	13.8566	15.0999	4.52456	GO:0000977	RNA	molecular_function
MELO3C006159	16.9933	5.89572	13.8566	15.0999	4.52456	GO:0003677	DNA	molecular_function
MELO3C006159	16.9933	5.89572	13.8566	15.0999	4.52456	GO:0003700	DNA-binding	molecular_function
MELO3C006159	16.9933	5.89572	13.8566	15.0999	4.52456	GO:0005634	nucleus	cellular_component
MELO3C006159	16.9933	5.89572	13.8566	15.0999	4.52456	GO:0006351	transcription,	biological_process
MELO3C006159	16.9933	5.89572	13.8566	15.0999	4.52456	GO:0006355	regulation	biological_process
MELO3C006159	16.9933	5.89572	13.8566	15.0999	4.52456	GO:0045944	positive	biological_process
MELO3C006159	16.9933	5.89572	13.8566	15.0999	4.52456	GO:0046983	protein	molecular_function
MELO3C006248	4.10729	1.5565	3.35358	3.292	1.70067	GO:0004386	helicase	molecular_function
MELO3C006248	4.10729	1.5565	3.35358	3.292	1.70067	GO:0017108	5'-flap	molecular_function
MELO3C006248	4.10729	1.5565	3.35358	3.292	1.70067	GO:0033567	DNA	biological_process
MELO3C006248	4.10729	1.5565	3.35358	3.292	1.70067	GO:0043142	single-stranded	molecular_function
MELO3C006283	5.11506	2.39968	4.86647	3.71971	1.93546	GO:0000166	nucleotide	molecular_function
MELO3C006283	5.11506	2.39968	4.86647	3.71971	1.93546	GO:0003924	GTPase	molecular_function
MELO3C006283	5.11506	2.39968	4.86647	3.71971	1.93546	GO:0005525	GTP	molecular_function
MELO3C006283	5.11506	2.39968	4.86647	3.71971	1.93546	GO:0005622	intracellular	cellular_component
MELO3C006283	5.11506	2.39968	4.86647	3.71971	1.93546	GO:0007264	small	biological_process
MELO3C006283	5.11506	2.39968	4.86647	3.71971	1.93546	GO:0016020	membrane	cellular_component
MELO3C006302	33.1277	18.9879	31.3147	34.1645	14.7517	GO:0016020	membrane	cellular_component
MELO3C006302	33.1277	18.9879	31.3147	34.1645	14.7517	GO:0016021	integral	cellular_component
MELO3C006355	18.9738	4.26782	16.1733	11.1372	3.50984	GO:0004462	lactoylglutathione	molecular_function
MELO3C006355	18.9738	4.26782	16.1733	11.1372	3.50984	GO:0016740	transferase	molecular_function
MELO3C006355	18.9738	4.26782	16.1733	11.1372	3.50984	GO:0016829	lyase	molecular_function
MELO3C006491	31.2274	12.8814	23.6478	26.1787	17.7994	GO:0005509	calcium	molecular_function
MELO3C006491	31.2274	12.8814	23.6478	26.1787	17.7994	GO:0016491	oxidoreductase	molecular_function
MELO3C006491	31.2274	12.8814	23.6478	26.1787	17.7994	GO:0032440	2-alkenal	molecular_function
MELO3C006491	31.2274	12.8814	23.6478	26.1787	17.7994	GO:0055114	oxidation-reduction	biological_process
MELO3C006560	12.9533	4.13073	15.5399	17.3232	3.65891	GO:0004190	aspartic-type	molecular_function
MELO3C006560	12.9533	4.13073	15.5399	17.3232	3.65891	GO:0006508	proteolysis	biological_process
MELO3C006564	45.9434	5.14463	22.4596	16.5954	9.24054	GO:0030001	metal	biological_process
MELO3C006564	45.9434	5.14463	22.4596	16.5954	9.24054	GO:0046872	metal	molecular_function
MELO3C006685	14.8107	0.956558	38.6225	11.8021	0.539019	NA	NA	NA
MELO3C006757	0.862249	0.122962	0.612307	0.585566	0.0765222	GO:0016020	membrane	cellular_component
MELO3C006757	0.862249	0.122962	0.612307	0.585566	0.0765222	GO:0016021	integral	cellular_component
MELO3C006943	11.596	4.86216	8.81759	8.0338	5.05939	GO:0009941	chloroplast	cellular_component
MELO3C006943	11.596	4.86216	8.81759	8.0338	5.05939	GO:0016020	membrane	cellular_component
MELO3C006943	11.596	4.86216	8.81759	8.0338	5.05939	GO:0016021	integral	cellular_component
MELO3C006947	2.66397	0.0420171	0.193583	0.287314	0.0417745	GO:0000166	nucleotide	molecular_function
MELO3C006947	2.66397	0.0420171	0.193583	0.287314	0.0417745	GO:0005524	ATP	molecular_function
MELO3C006947	2.66397	0.0420171	0.193583	0.287314	0.0417745	GO:0016020	membrane	cellular_component
MELO3C006947	2.66397	0.0420171	0.193583	0.287314	0.0417745	GO:0016887	ATPase	molecular_function
MELO3C007180	38.8474	14.3916	49.887	81.793	15.9644	GO:0016788	hydrolase	molecular_function
MELO3C007188	9.32606	3.58144	5.89721	5.81074	4.03085	GO:0005215	transporter	molecular_function
MELO3C007188	9.32606	3.58144	5.89721	5.81074	4.03085	GO:0006810	transport	biological_process
MELO3C007188	9.32606	3.58144	5.89721	5.81074	4.03085	GO:0016020	membrane	cellular_component
MELO3C007188	9.32606	3.58144	5.89721	5.81074	4.03085	GO:0016021	integral	cellular_component
MELO3C007264	3.89363	1.42745	2.92	3.14994	1.65414	GO:0016020	membrane	cellular_component
MELO3C007264	3.89363	1.42745	2.92	3.14994	1.65414	GO:0016021	integral	cellular_component
MELO3C007746	10.0532	0.633333	2.83749	2.10491	0.999441	GO:0016020	membrane	cellular_component
MELO3C007746	10.0532	0.633333	2.83749	2.10491	0.999441	GO:0016021	integral	cellular_component
MELO3C008196	3.89698	0.0354164	11.1818	4.66753	0.0431477	GO:0005216	ion	molecular_function
MELO3C008196	3.89698	0.0354164	11.1818	4.66753	0.0431477	GO:0005247	voltage-gated	molecular_function
MELO3C008196	3.89698	0.0354164	11.1818	4.66753	0.0431477	GO:0006810	transport	biological_process
MELO3C008196	3.89698	0.0354164	11.1818	4.66753	0.0431477	GO:0006811	ion	biological_process
MELO3C008196	3.89698	0.0354164	11.1818	4.66753	0.0431477	GO:0006821	chloride	biological_process
MELO3C008196	3.89698	0.0354164	11.1818	4.66753	0.0431477	GO:0016020	membrane	cellular_component
MELO3C008196	3.89698	0.0354164	11.1818	4.66753	0.0431477	GO:0016021	integral	cellular_component
MELO3C008196	3.89698	0.0354164	11.1818	4.66753	0.0431477	GO:0034220	ion	biological_process
MELO3C008196	3.89698	0.0354164	11.1818	4.66753	0.0431477	GO:0055085	transmembrane	biological_process
MELO3C008196	3.89698	0.0354164	11.1818	4.66753	0.0431477	GO:1903959	regulation	biological_process
MELO3C008403	34.5613	13.8551	29.0438	32.1098	10.0969	GO:0005737	cytoplasm	cellular_component
MELO3C008403	34.5613	13.8551	29.0438	32.1098	10.0969	GO:0017089	intermembrane	molecular_function
MELO3C008403	34.5613	13.8551	29.0438	32.1098	10.0969	GO:0046836	glycolipid	biological_process
MELO3C008403	34.5613	13.8551	29.0438	32.1098	10.0969	GO:0051861	glycolipid	molecular_function
MELO3C008404	99.2383	20.8348	55.431	71.3605	21.1357	GO:0006952	defense	biological_process
MELO3C008404	99.2383	20.8348	55.431	71.3605	21.1357	GO:0009607	response	biological_process
MELO3C008681	7.22206	3.80403	8.2364	7.1993	3.3846	GO:0006631	fatty	biological_process
MELO3C008681	7.22206	3.80403	8.2364	7.1993	3.3846	GO:0006633	fatty	biological_process
MELO3C008681	7.22206	3.80403	8.2364	7.1993	3.3846	GO:0009507	chloroplast	cellular_component
MELO3C008681	7.22206	3.80403	8.2364	7.1993	3.3846	GO:0016491	oxidoreductase	molecular_function
MELO3C008681	7.22206	3.80403	8.2364	7.1993	3.3846	GO:0045300	acyl-[acyl-carrier-protein]	molecular_function
MELO3C008681	7.22206	3.80403	8.2364	7.1993	3.3846	GO:0046872	metal	molecular_function
MELO3C008681	7.22206	3.80403	8.2364	7.1993	3.3846	GO:0055114	oxidation-reduction	biological_process
MELO3C008692	7.49261	0.588801	5.77399	5.40901	0.312919	NA	NA	NA
MELO3C008885	3.5119	0	3.47703	4.10296	0	GO:0000166	nucleotide	molecular_function
MELO3C008885	3.5119	0	3.47703	4.10296	0	GO:0004672	protein	molecular_function
MELO3C008885	3.5119	0	3.47703	4.10296	0	GO:0004674	protein	molecular_function
MELO3C008885	3.5119	0	3.47703	4.10296	0	GO:0005524	ATP	molecular_function
MELO3C008885	3.5119	0	3.47703	4.10296	0	GO:0006468	protein	biological_process
MELO3C008885	3.5119	0	3.47703	4.10296	0	GO:0016301	kinase	molecular_function
MELO3C008885	3.5119	0	3.47703	4.10296	0	GO:0016310	phosphorylation	biological_process
MELO3C009499	7.42138	3.07773	6.27891	5.95422	3.51059	NA	NA	NA
MELO3C009521	4.92693	0.819994	4.38081	4.00557	0.681726	GO:0009691	cytokinin	biological_process
MELO3C009521	4.92693	0.819994	4.38081	4.00557	0.681726	GO:0016787	hydrolase	molecular_function
MELO3C009669	0.931145	0.0115488	0.13568	0.267142	0	GO:0003677	DNA	molecular_function
MELO3C009669	0.931145	0.0115488	0.13568	0.267142	0	GO:0003700	DNA-binding	molecular_function
MELO3C009669	0.931145	0.0115488	0.13568	0.267142	0	GO:0005634	nucleus	cellular_component
MELO3C009669	0.931145	0.0115488	0.13568	0.267142	0	GO:0006351	transcription,	biological_process
MELO3C009669	0.931145	0.0115488	0.13568	0.267142	0	GO:0006355	regulation	biological_process
MELO3C009806	1.23728	0.27145	0.648648	0.657536	0.483609	GO:0006952	defense	biological_process
MELO3C009806	1.23728	0.27145	0.648648	0.657536	0.483609	GO:0043531	ADP	molecular_function
MELO3C009823	20.9933	9.17324	15.8063	15.8657	9.21359	GO:0000502	proteasome	cellular_component
MELO3C009826	5.36005	2.20524	3.07885	3.99474	1.76635	GO:0004180	carboxypeptidase	molecular_function
MELO3C009826	5.36005	2.20524	3.07885	3.99474	1.76635	GO:0004185	serine-type	molecular_function
MELO3C009826	5.36005	2.20524	3.07885	3.99474	1.76635	GO:0006508	proteolysis	biological_process
MELO3C009826	5.36005	2.20524	3.07885	3.99474	1.76635	GO:0008233	peptidase	molecular_function
MELO3C009826	5.36005	2.20524	3.07885	3.99474	1.76635	GO:0016787	hydrolase	molecular_function
MELO3C009844	4.42446	0.0645562	0.65952	0.993401	0.269899	GO:0003677	DNA	molecular_function
MELO3C010046	2.41223	0.444154	1.87887	4.16709	0.47858	GO:0004180	carboxypeptidase	molecular_function
MELO3C010046	2.41223	0.444154	1.87887	4.16709	0.47858	GO:0004185	serine-type	molecular_function
MELO3C010046	2.41223	0.444154	1.87887	4.16709	0.47858	GO:0006508	proteolysis	biological_process
MELO3C010047	3.83085	0.380687	2.28573	4.79421	0.504138	NA	NA	NA
MELO3C010280	17.3886	2.6758	12.7584	9.92853	0	NA	NA	NA
MELO3C010540	19.103	12.8474	19.6671	21.1842	5.81817	NA	NA	NA
MELO3C010605	34.5409	14.9612	26.9949	23.3454	13.3435	NA	NA	NA
MELO3C010634	3.97999	0.314049	1.17851	1.69385	0.863201	NA	NA	NA
MELO3C010694	3.37672	0.666203	3.08267	1.79794	0.620408	GO:0003824	catalytic	molecular_function
MELO3C010694	3.37672	0.666203	3.08267	1.79794	0.620408	GO:0004721	phosphoprotein	molecular_function
MELO3C010694	3.37672	0.666203	3.08267	1.79794	0.620408	GO:0006470	protein	biological_process
MELO3C010694	3.37672	0.666203	3.08267	1.79794	0.620408	GO:0016787	hydrolase	molecular_function
MELO3C010694	3.37672	0.666203	3.08267	1.79794	0.620408	GO:0043169	cation	molecular_function
MELO3C010694	3.37672	0.666203	3.08267	1.79794	0.620408	GO:0046872	metal	molecular_function
MELO3C010736	2.6607	0.759025	2.50095	1.9962	0.870848	GO:0016874	ligase	molecular_function
MELO3C010801	5.72895	1.0634	3.51312	3.38989	1.01495	GO:0008270	zinc	molecular_function
MELO3C011240	24.7099	21.961	38.2858	51.5876	15.0404	NA	NA	NA
MELO3C011245	50.7114	30.8173	59.0115	62.9962	16.5222	NA	NA	NA
MELO3C011304	7.60393	0.220549	8.65567	7.10372	0.305789	GO:0008168	methyltransferase	molecular_function
MELO3C011304	7.60393	0.220549	8.65567	7.10372	0.305789	GO:0016740	transferase	molecular_function
MELO3C011304	7.60393	0.220549	8.65567	7.10372	0.305789	GO:0032259	methylation	biological_process
MELO3C011442	0.431504	0.0502069	0.248893	0.168747	0.0098576	GO:0008152	metabolic	biological_process
MELO3C011442	0.431504	0.0502069	0.248893	0.168747	0.0098576	GO:0016740	transferase	molecular_function
MELO3C011442	0.431504	0.0502069	0.248893	0.168747	0.0098576	GO:0016758	transferase	molecular_function
MELO3C011443	5.27658	0.32332	6.14161	6.43859	0.396617	GO:0008152	metabolic	biological_process
MELO3C011443	5.27658	0.32332	6.14161	6.43859	0.396617	GO:0016740	transferase	molecular_function
MELO3C011443	5.27658	0.32332	6.14161	6.43859	0.396617	GO:0016757	transferase	molecular_function
MELO3C011443	5.27658	0.32332	6.14161	6.43859	0.396617	GO:0016758	transferase	molecular_function
MELO3C011604	1.0311	0	4.364	1.76014	0	GO:0003677	DNA	molecular_function
MELO3C011784	2.29541	0.926334	1.47812	1.52436	1.08549	NA	NA	NA
MELO3C011878	27.1196	6.2901	12.5123	11.6914	6.38873	NA	NA	NA
MELO3C011894	2.46592	0.53111	1.31951	1.64473	0.815402	GO:0000166	nucleotide	molecular_function
MELO3C011894	2.46592	0.53111	1.31951	1.64473	0.815402	GO:0005524	ATP	molecular_function
MELO3C011894	2.46592	0.53111	1.31951	1.64473	0.815402	GO:0006810	transport	biological_process
MELO3C011894	2.46592	0.53111	1.31951	1.64473	0.815402	GO:0016020	membrane	cellular_component
MELO3C011894	2.46592	0.53111	1.31951	1.64473	0.815402	GO:0016021	integral	cellular_component
MELO3C011894	2.46592	0.53111	1.31951	1.64473	0.815402	GO:0016887	ATPase	molecular_function
MELO3C011894	2.46592	0.53111	1.31951	1.64473	0.815402	GO:0042626	ATPase	molecular_function
MELO3C011894	2.46592	0.53111	1.31951	1.64473	0.815402	GO:0055085	transmembrane	biological_process
MELO3C011913	25.8763	18.3505	23.7332	24.2378	10.651	GO:0005524	ATP	molecular_function
MELO3C011913	25.8763	18.3505	23.7332	24.2378	10.651	GO:0005885	Arp2/3	cellular_component
MELO3C011913	25.8763	18.3505	23.7332	24.2378	10.651	GO:0007015	actin	biological_process
MELO3C011913	25.8763	18.3505	23.7332	24.2378	10.651	GO:0034314	Arp2/3	biological_process
MELO3C012040	15.025	6.77406	12.2579	13.5735	4.80452	NA	NA	NA
MELO3C012046	2.87017	1.188	2.72594	2.02269	1.32368	GO:0016301	kinase	molecular_function
MELO3C012046	2.87017	1.188	2.72594	2.02269	1.32368	GO:0016310	phosphorylation	biological_process
MELO3C012162	56.7051	15.0082	47.5916	124.862	7.33837	GO:0016020	membrane	cellular_component
MELO3C012162	56.7051	15.0082	47.5916	124.862	7.33837	GO:0016021	integral	cellular_component
MELO3C012181	3.15624	0.612012	2.62436	2.36865	0.569839	GO:0003700	DNA-binding	molecular_function
MELO3C012181	3.15624	0.612012	2.62436	2.36865	0.569839	GO:0006355	regulation	biological_process
MELO3C012181	3.15624	0.612012	2.62436	2.36865	0.569839	GO:0043565	sequence-specific	molecular_function
MELO3C012280	9.33686	2.5288	4.54148	4.85493	2.81921	GO:0016020	membrane	cellular_component
MELO3C012280	9.33686	2.5288	4.54148	4.85493	2.81921	GO:0016021	integral	cellular_component
MELO3C012290	5.81935	1.0932	2.79722	2.93151	1.51666	GO:0006855	drug	biological_process
MELO3C012290	5.81935	1.0932	2.79722	2.93151	1.51666	GO:0015238	xenobiotic	molecular_function
MELO3C012290	5.81935	1.0932	2.79722	2.93151	1.51666	GO:0015297	antiporter	molecular_function
MELO3C012290	5.81935	1.0932	2.79722	2.93151	1.51666	GO:0016020	membrane	cellular_component
MELO3C012290	5.81935	1.0932	2.79722	2.93151	1.51666	GO:0016021	integral	cellular_component
MELO3C012290	5.81935	1.0932	2.79722	2.93151	1.51666	GO:0055085	transmembrane	biological_process
MELO3C012387	2.99195	0.373039	1.91788	1.34319	0.163231	NA	NA	NA
MELO3C012397	2.27547	0.0349213	0.604284	0.613175	0.0854809	GO:0016020	membrane	cellular_component
MELO3C012397	2.27547	0.0349213	0.604284	0.613175	0.0854809	GO:0016021	integral	cellular_component
MELO3C012454	40.441	13.3799	33.51	44.0564	10.9923	GO:0005509	calcium	molecular_function
MELO3C012454	40.441	13.3799	33.51	44.0564	10.9923	GO:0005544	calcium-dependent	molecular_function
MELO3C012454	40.441	13.3799	33.51	44.0564	10.9923	GO:0016020	membrane	cellular_component
MELO3C012454	40.441	13.3799	33.51	44.0564	10.9923	GO:0016021	integral	cellular_component
MELO3C012526	6.47533	0.342244	5.82605	6.13357	0.291696	GO:0003779	actin	molecular_function
MELO3C012526	6.47533	0.342244	5.82605	6.13357	0.291696	GO:0007010	cytoskeleton	biological_process
MELO3C013018	6.42846	0.0125836	0.867688	1.57847	0	GO:0004672	protein	molecular_function
MELO3C013018	6.42846	0.0125836	0.867688	1.57847	0	GO:0005524	ATP	molecular_function
MELO3C013018	6.42846	0.0125836	0.867688	1.57847	0	GO:0006468	protein	biological_process
MELO3C013018	6.42846	0.0125836	0.867688	1.57847	0	GO:0016020	membrane	cellular_component
MELO3C013018	6.42846	0.0125836	0.867688	1.57847	0	GO:0016021	integral	cellular_component
MELO3C013018	6.42846	0.0125836	0.867688	1.57847	0	GO:0016301	kinase	molecular_function
MELO3C013018	6.42846	0.0125836	0.867688	1.57847	0	GO:0016310	phosphorylation	biological_process
MELO3C013075	9.56803	3.7418	4.87058	5.33404	2.3462	GO:0016020	membrane	cellular_component
MELO3C013075	9.56803	3.7418	4.87058	5.33404	2.3462	GO:0016021	integral	cellular_component
MELO3C013119	51.6037	1.53828	55.2675	54.2874	1.76685	NA	NA	NA
MELO3C013287	8.83069	3.7377	5.97345	8.33372	3.23618	GO:0003677	DNA	molecular_function
MELO3C013287	8.83069	3.7377	5.97345	8.33372	3.23618	GO:0005634	nucleus	cellular_component
MELO3C013287	8.83069	3.7377	5.97345	8.33372	3.23618	GO:0006351	transcription,	biological_process
MELO3C013287	8.83069	3.7377	5.97345	8.33372	3.23618	GO:0006355	regulation	biological_process
MELO3C013314	0.812831	0.092702	0.97656	0.627084	0	NA	NA	NA
MELO3C013544	22.1504	4.53636	11.4089	13.8939	4.65173	GO:0005634	nucleus	cellular_component
MELO3C013544	22.1504	4.53636	11.4089	13.8939	4.65173	GO:0051726	regulation	biological_process
MELO3C013779	20.4658	7.48966	13.8035	12.4616	9.40333	GO:0003824	catalytic	molecular_function
MELO3C013807	0.648643	0.0810007	0.350996	0.414224	0.107886	GO:0016020	membrane	cellular_component
MELO3C013807	0.648643	0.0810007	0.350996	0.414224	0.107886	GO:0016021	integral	cellular_component
MELO3C013807	0.648643	0.0810007	0.350996	0.414224	0.107886	GO:0016301	kinase	molecular_function
MELO3C013807	0.648643	0.0810007	0.350996	0.414224	0.107886	GO:0016310	phosphorylation	biological_process
MELO3C013956	2.67695	0.231984	2.74618	0.758534	0.122325	GO:0016020	membrane	cellular_component
MELO3C013956	2.67695	0.231984	2.74618	0.758534	0.122325	GO:0016021	integral	cellular_component
MELO3C014076	0.337643	0.0272394	0.142376	0.217353	0.00627215	GO:0004252	serine-type	molecular_function
MELO3C014076	0.337643	0.0272394	0.142376	0.217353	0.00627215	GO:0006508	proteolysis	biological_process
MELO3C014076	0.337643	0.0272394	0.142376	0.217353	0.00627215	GO:0008233	peptidase	molecular_function
MELO3C014077	1.51526	0.0697834	0.290252	0.511082	0.014666	NA	NA	NA
MELO3C014360	0.83574	0.0454914	0.424875	0.331305	0.0876887	GO:0008152	metabolic	biological_process
MELO3C014360	0.83574	0.0454914	0.424875	0.331305	0.0876887	GO:0016740	transferase	molecular_function
MELO3C014360	0.83574	0.0454914	0.424875	0.331305	0.0876887	GO:0016757	transferase	molecular_function
MELO3C014360	0.83574	0.0454914	0.424875	0.331305	0.0876887	GO:0016758	transferase	molecular_function
MELO3C014369	18.1119	0.288501	17.5682	17.9145	0.264657	NA	NA	NA
MELO3C014370	11.231	0.149863	10.2205	8.24508	0.14942	NA	NA	NA
MELO3C014442	38.8991	36.533	73.568	108.55	21.5053	GO:0016491	oxidoreductase	molecular_function
MELO3C014442	38.8991	36.533	73.568	108.55	21.5053	GO:0016788	hydrolase	molecular_function
MELO3C014442	38.8991	36.533	73.568	108.55	21.5053	GO:0052886	9,9'-dicis-carotene:quinone	molecular_function
MELO3C014442	38.8991	36.533	73.568	108.55	21.5053	GO:0052887	7,9,9'-tricis-neurosporene:quinone	molecular_function
MELO3C014442	38.8991	36.533	73.568	108.55	21.5053	GO:0052889	9,9'-di-cis-zeta-carotene	biological_process
MELO3C014442	38.8991	36.533	73.568	108.55	21.5053	GO:0055114	oxidation-reduction	biological_process
MELO3C014491	2.98335	0.0520909	1.78798	1.49841	0.181849	NA	NA	NA
MELO3C014500	9.49092	4.07729	10.0832	8.5446	3.68482	GO:0007165	signal	biological_process
MELO3C014504	134.165	12.7264	47.5003	43.4723	29.0135	NA	NA	NA
MELO3C014579	2.2579	0.172689	0.97309	0.776619	0.279533	GO:0000166	nucleotide	molecular_function
MELO3C014579	2.2579	0.172689	0.97309	0.776619	0.279533	GO:0005524	ATP	molecular_function
MELO3C014579	2.2579	0.172689	0.97309	0.776619	0.279533	GO:0016020	membrane	cellular_component
MELO3C014579	2.2579	0.172689	0.97309	0.776619	0.279533	GO:0016021	integral	cellular_component
MELO3C014579	2.2579	0.172689	0.97309	0.776619	0.279533	GO:0016887	ATPase	molecular_function
MELO3C014623	2.70513	0.42181	3.29337	2.71516	0.16473	NA	NA	NA
MELO3C014624	2.18298	0.337603	2.2852	1.91029	0.158659	GO:0000166	nucleotide	molecular_function
MELO3C014624	2.18298	0.337603	2.2852	1.91029	0.158659	GO:0004672	protein	molecular_function
MELO3C014624	2.18298	0.337603	2.2852	1.91029	0.158659	GO:0004674	protein	molecular_function
MELO3C014624	2.18298	0.337603	2.2852	1.91029	0.158659	GO:0005524	ATP	molecular_function
MELO3C014624	2.18298	0.337603	2.2852	1.91029	0.158659	GO:0006468	protein	biological_process
MELO3C014624	2.18298	0.337603	2.2852	1.91029	0.158659	GO:0016020	membrane	cellular_component
MELO3C014624	2.18298	0.337603	2.2852	1.91029	0.158659	GO:0016021	integral	cellular_component
MELO3C014624	2.18298	0.337603	2.2852	1.91029	0.158659	GO:0016301	kinase	molecular_function
MELO3C014624	2.18298	0.337603	2.2852	1.91029	0.158659	GO:0016310	phosphorylation	biological_process
MELO3C014624	2.18298	0.337603	2.2852	1.91029	0.158659	GO:0016740	transferase	molecular_function
MELO3C014625	2.78688	0.840989	3.14782	2.21236	0.324425	GO:0000166	nucleotide	molecular_function
MELO3C014625	2.78688	0.840989	3.14782	2.21236	0.324425	GO:0004672	protein	molecular_function
MELO3C014625	2.78688	0.840989	3.14782	2.21236	0.324425	GO:0004674	protein	molecular_function
MELO3C014625	2.78688	0.840989	3.14782	2.21236	0.324425	GO:0005524	ATP	molecular_function
MELO3C014625	2.78688	0.840989	3.14782	2.21236	0.324425	GO:0006468	protein	biological_process
MELO3C014625	2.78688	0.840989	3.14782	2.21236	0.324425	GO:0016020	membrane	cellular_component
MELO3C014625	2.78688	0.840989	3.14782	2.21236	0.324425	GO:0016021	integral	cellular_component
MELO3C014625	2.78688	0.840989	3.14782	2.21236	0.324425	GO:0016301	kinase	molecular_function
MELO3C014625	2.78688	0.840989	3.14782	2.21236	0.324425	GO:0016310	phosphorylation	biological_process
MELO3C014625	2.78688	0.840989	3.14782	2.21236	0.324425	GO:0016740	transferase	molecular_function
MELO3C014626	3.70048	0.491128	4.29332	3.5951	0.118142	GO:0000166	nucleotide	molecular_function
MELO3C014626	3.70048	0.491128	4.29332	3.5951	0.118142	GO:0004672	protein	molecular_function
MELO3C014626	3.70048	0.491128	4.29332	3.5951	0.118142	GO:0004674	protein	molecular_function
MELO3C014626	3.70048	0.491128	4.29332	3.5951	0.118142	GO:0005524	ATP	molecular_function
MELO3C014626	3.70048	0.491128	4.29332	3.5951	0.118142	GO:0006468	protein	biological_process
MELO3C014626	3.70048	0.491128	4.29332	3.5951	0.118142	GO:0016020	membrane	cellular_component
MELO3C014626	3.70048	0.491128	4.29332	3.5951	0.118142	GO:0016021	integral	cellular_component
MELO3C014626	3.70048	0.491128	4.29332	3.5951	0.118142	GO:0016301	kinase	molecular_function
MELO3C014626	3.70048	0.491128	4.29332	3.5951	0.118142	GO:0016310	phosphorylation	biological_process
MELO3C014626	3.70048	0.491128	4.29332	3.5951	0.118142	GO:0016740	transferase	molecular_function
MELO3C014631	1.08671	0.12168	1.78492	2.83163	0.14682	GO:0016491	oxidoreductase	molecular_function
MELO3C014631	1.08671	0.12168	1.78492	2.83163	0.14682	GO:0016702	oxidoreductase	molecular_function
MELO3C014631	1.08671	0.12168	1.78492	2.83163	0.14682	GO:0031408	oxylipin	biological_process
MELO3C014631	1.08671	0.12168	1.78492	2.83163	0.14682	GO:0046872	metal	molecular_function
MELO3C014631	1.08671	0.12168	1.78492	2.83163	0.14682	GO:0055114	oxidation-reduction	biological_process
MELO3C014792	3.98318	0.639764	3.65842	4.06118	0.779765	GO:0008152	metabolic	biological_process
MELO3C014792	3.98318	0.639764	3.65842	4.06118	0.779765	GO:0008168	methyltransferase	molecular_function
MELO3C014792	3.98318	0.639764	3.65842	4.06118	0.779765	GO:0016740	transferase	molecular_function
MELO3C014792	3.98318	0.639764	3.65842	4.06118	0.779765	GO:0032259	methylation	biological_process
MELO3C014853	9.30377	3.76232	9.92233	8.67711	3.64996	GO:0005215	transporter	molecular_function
MELO3C014853	9.30377	3.76232	9.92233	8.67711	3.64996	GO:0006810	transport	biological_process
MELO3C014853	9.30377	3.76232	9.92233	8.67711	3.64996	GO:0016020	membrane	cellular_component
MELO3C014853	9.30377	3.76232	9.92233	8.67711	3.64996	GO:0016021	integral	cellular_component
MELO3C014944	29.601	13.3691	30.6533	23.1921	18.3577	GO:0003677	DNA	molecular_function
MELO3C014944	29.601	13.3691	30.6533	23.1921	18.3577	GO:0003700	DNA-binding	molecular_function
MELO3C014944	29.601	13.3691	30.6533	23.1921	18.3577	GO:0006355	regulation	biological_process
MELO3C014944	29.601	13.3691	30.6533	23.1921	18.3577	GO:0043565	sequence-specific	molecular_function
MELO3C014959	4.7978	0.161812	2.76898	3.06788	0.251226	NA	NA	NA
MELO3C015015	2.616	0	2.21495	1.70368	0	GO:0000166	nucleotide	molecular_function
MELO3C015015	2.616	0	2.21495	1.70368	0	GO:0003774	motor	molecular_function
MELO3C015015	2.616	0	2.21495	1.70368	0	GO:0003777	microtubule	molecular_function
MELO3C015015	2.616	0	2.21495	1.70368	0	GO:0005524	ATP	molecular_function
MELO3C015015	2.616	0	2.21495	1.70368	0	GO:0007018	microtubule-based	biological_process
MELO3C015015	2.616	0	2.21495	1.70368	0	GO:0008017	microtubule	molecular_function
MELO3C015092	4.48373	0.322784	3.43112	1.54354	0.90035	GO:0016020	membrane	cellular_component
MELO3C015092	4.48373	0.322784	3.43112	1.54354	0.90035	GO:0016021	integral	cellular_component
MELO3C015118	113.151	20.7592	64.4614	56.0663	22.0172	NA	NA	NA
MELO3C015140	2.77728	0.636667	2.17426	1.60577	0.542089	GO:0004497	monooxygenase	molecular_function
MELO3C015140	2.77728	0.636667	2.17426	1.60577	0.542089	GO:0005506	iron	molecular_function
MELO3C015140	2.77728	0.636667	2.17426	1.60577	0.542089	GO:0016020	membrane	cellular_component
MELO3C015140	2.77728	0.636667	2.17426	1.60577	0.542089	GO:0016021	integral	cellular_component
MELO3C015140	2.77728	0.636667	2.17426	1.60577	0.542089	GO:0016491	oxidoreductase	molecular_function
MELO3C015140	2.77728	0.636667	2.17426	1.60577	0.542089	GO:0016705	oxidoreductase	molecular_function
MELO3C015140	2.77728	0.636667	2.17426	1.60577	0.542089	GO:0020037	heme	molecular_function
MELO3C015140	2.77728	0.636667	2.17426	1.60577	0.542089	GO:0046872	metal	molecular_function
MELO3C015140	2.77728	0.636667	2.17426	1.60577	0.542089	GO:0055114	oxidation-reduction	biological_process
MELO3C015221	31.857	0.976082	37.2581	21.4393	2.19995	GO:0004553	hydrolase	molecular_function
MELO3C015221	31.857	0.976082	37.2581	21.4393	2.19995	GO:0005975	carbohydrate	biological_process
MELO3C015223	1.10981	0.290908	1.48688	2.28623	0.303344	GO:0004553	hydrolase	molecular_function
MELO3C015223	1.10981	0.290908	1.48688	2.28623	0.303344	GO:0005975	carbohydrate	biological_process
MELO3C015259	1.27521	0.0540184	0.295603	0.302864	0.162551	GO:0005886	plasma	cellular_component
MELO3C015283	1.02335	0.390577	0.576407	1.18792	0.158966	GO:0005516	calmodulin	molecular_function
MELO3C015283	1.02335	0.390577	0.576407	1.18792	0.158966	GO:0006950	response	biological_process
MELO3C015426	9.72941	5.16628	11.5686	9.0588	3.8305	GO:0016740	transferase	molecular_function
MELO3C015555	4.71032	2.78357	3.89629	3.48179	2.19353	GO:0000150	recombinase	molecular_function
MELO3C015555	4.71032	2.78357	3.89629	3.48179	2.19353	GO:0000166	nucleotide	molecular_function
MELO3C015555	4.71032	2.78357	3.89629	3.48179	2.19353	GO:0000724	double-strand	biological_process
MELO3C015555	4.71032	2.78357	3.89629	3.48179	2.19353	GO:0003677	DNA	molecular_function
MELO3C015555	4.71032	2.78357	3.89629	3.48179	2.19353	GO:0003690	double-stranded	molecular_function
MELO3C015555	4.71032	2.78357	3.89629	3.48179	2.19353	GO:0003697	single-stranded	molecular_function
MELO3C015555	4.71032	2.78357	3.89629	3.48179	2.19353	GO:0005524	ATP	molecular_function
MELO3C015555	4.71032	2.78357	3.89629	3.48179	2.19353	GO:0005634	nucleus	cellular_component
MELO3C015555	4.71032	2.78357	3.89629	3.48179	2.19353	GO:0006259	DNA	biological_process
MELO3C015555	4.71032	2.78357	3.89629	3.48179	2.19353	GO:0006281	DNA	biological_process
MELO3C015555	4.71032	2.78357	3.89629	3.48179	2.19353	GO:0008094	DNA-dependent	molecular_function
MELO3C015555	4.71032	2.78357	3.89629	3.48179	2.19353	GO:1990426	mitotic	biological_process
MELO3C015649	6.33732	2.50599	4.79917	4.85626	2.52532	GO:0003682	chromatin	molecular_function
MELO3C015649	6.33732	2.50599	4.79917	4.85626	2.52532	GO:0003886	DNA	molecular_function
MELO3C015649	6.33732	2.50599	4.79917	4.85626	2.52532	GO:0005634	nucleus	cellular_component
MELO3C015649	6.33732	2.50599	4.79917	4.85626	2.52532	GO:0008168	methyltransferase	molecular_function
MELO3C015649	6.33732	2.50599	4.79917	4.85626	2.52532	GO:0016740	transferase	molecular_function
MELO3C015649	6.33732	2.50599	4.79917	4.85626	2.52532	GO:0032259	methylation	biological_process
MELO3C015649	6.33732	2.50599	4.79917	4.85626	2.52532	GO:0090116	C-5	biological_process
MELO3C015651	5.98344	2.53318	5.51141	5.61922	1.90016	GO:0006812	cation	biological_process
MELO3C015651	5.98344	2.53318	5.51141	5.61922	1.90016	GO:0008324	cation	molecular_function
MELO3C015651	5.98344	2.53318	5.51141	5.61922	1.90016	GO:0016020	membrane	cellular_component
MELO3C015651	5.98344	2.53318	5.51141	5.61922	1.90016	GO:0016021	integral	cellular_component
MELO3C015651	5.98344	2.53318	5.51141	5.61922	1.90016	GO:0055085	transmembrane	biological_process
MELO3C015651	5.98344	2.53318	5.51141	5.61922	1.90016	GO:0098655	cation	biological_process
MELO3C015691	4.7131	0.262249	2.04582	1.40565	0.712174	GO:0004420	hydroxymethylglutaryl-CoA	molecular_function
MELO3C015691	4.7131	0.262249	2.04582	1.40565	0.712174	GO:0005783	endoplasmic	cellular_component
MELO3C015691	4.7131	0.262249	2.04582	1.40565	0.712174	GO:0005789	endoplasmic	cellular_component
MELO3C015691	4.7131	0.262249	2.04582	1.40565	0.712174	GO:0008299	isoprenoid	biological_process
MELO3C015691	4.7131	0.262249	2.04582	1.40565	0.712174	GO:0015936	coenzyme	biological_process
MELO3C015691	4.7131	0.262249	2.04582	1.40565	0.712174	GO:0016020	membrane	cellular_component
MELO3C015691	4.7131	0.262249	2.04582	1.40565	0.712174	GO:0016021	integral	cellular_component
MELO3C015691	4.7131	0.262249	2.04582	1.40565	0.712174	GO:0016491	oxidoreductase	molecular_function
MELO3C015691	4.7131	0.262249	2.04582	1.40565	0.712174	GO:0016616	oxidoreductase	molecular_function
MELO3C015691	4.7131	0.262249	2.04582	1.40565	0.712174	GO:0050661	NADP	molecular_function
MELO3C015691	4.7131	0.262249	2.04582	1.40565	0.712174	GO:0050662	coenzyme	molecular_function
MELO3C015691	4.7131	0.262249	2.04582	1.40565	0.712174	GO:0055114	oxidation-reduction	biological_process
MELO3C015715	1.88642	0.363647	0.842243	0.947466	0.531345	GO:0016491	oxidoreductase	molecular_function
MELO3C015715	1.88642	0.363647	0.842243	0.947466	0.531345	GO:0016702	oxidoreductase	molecular_function
MELO3C015715	1.88642	0.363647	0.842243	0.947466	0.531345	GO:0031408	oxylipin	biological_process
MELO3C015715	1.88642	0.363647	0.842243	0.947466	0.531345	GO:0046872	metal	molecular_function
MELO3C015715	1.88642	0.363647	0.842243	0.947466	0.531345	GO:0055114	oxidation-reduction	biological_process
MELO3C015947	18.894	7.8886	13.5215	14.7612	11.3833	NA	NA	NA
MELO3C016011	4.63656	2.51196	4.96553	5.71972	1.21628	GO:0000166	nucleotide	molecular_function
MELO3C016011	4.63656	2.51196	4.96553	5.71972	1.21628	GO:0005524	ATP	molecular_function
MELO3C016011	4.63656	2.51196	4.96553	5.71972	1.21628	GO:0006810	transport	biological_process
MELO3C016011	4.63656	2.51196	4.96553	5.71972	1.21628	GO:0016021	integral	cellular_component
MELO3C016011	4.63656	2.51196	4.96553	5.71972	1.21628	GO:0016887	ATPase	molecular_function
MELO3C016011	4.63656	2.51196	4.96553	5.71972	1.21628	GO:0042626	ATPase	molecular_function
MELO3C016011	4.63656	2.51196	4.96553	5.71972	1.21628	GO:0055085	transmembrane	biological_process
MELO3C016128	8.13546	3.3723	5.76429	5.96471	1.46486	GO:0006952	defense	biological_process
MELO3C016128	8.13546	3.3723	5.76429	5.96471	1.46486	GO:0009607	response	biological_process
MELO3C016268	13.8359	12.2058	13.5685	22.0697	5.58833	GO:0016020	membrane	cellular_component
MELO3C016268	13.8359	12.2058	13.5685	22.0697	5.58833	GO:0016760	cellulose	molecular_function
MELO3C016268	13.8359	12.2058	13.5685	22.0697	5.58833	GO:0030244	cellulose	biological_process
MELO3C016451	7.03062	0	7.28357	6.11092	0	NA	NA	NA
MELO3C016472	1.32506	0.878516	1.26761	1.75195	0.483666	GO:0016491	oxidoreductase	molecular_function
MELO3C016472	1.32506	0.878516	1.26761	1.75195	0.483666	GO:0016788	hydrolase	molecular_function
MELO3C016472	1.32506	0.878516	1.26761	1.75195	0.483666	GO:0052886	9,9'-dicis-carotene:quinone	molecular_function
MELO3C016472	1.32506	0.878516	1.26761	1.75195	0.483666	GO:0052887	7,9,9'-tricis-neurosporene:quinone	molecular_function
MELO3C016472	1.32506	0.878516	1.26761	1.75195	0.483666	GO:0052889	9,9'-di-cis-zeta-carotene	biological_process
MELO3C016472	1.32506	0.878516	1.26761	1.75195	0.483666	GO:0055114	oxidation-reduction	biological_process
MELO3C016723	12.8734	8.48035	18.2401	14.7392	6.13693	GO:0005615	extracellular	cellular_component
MELO3C016805	52.0845	0.114005	71.2294	67.9864	0.246123	NA	NA	NA
MELO3C017147	1.73275	0.565781	1.06944	1.21114	0.689314	GO:0008270	zinc	molecular_function
MELO3C017160	6.74163	2.58046	5.18645	4.25089	2.90074	GO:0000166	nucleotide	molecular_function
MELO3C017160	6.74163	2.58046	5.18645	4.25089	2.90074	GO:0005215	transporter	molecular_function
MELO3C017160	6.74163	2.58046	5.18645	4.25089	2.90074	GO:0005524	ATP	molecular_function
MELO3C017160	6.74163	2.58046	5.18645	4.25089	2.90074	GO:0006810	transport	biological_process
MELO3C017160	6.74163	2.58046	5.18645	4.25089	2.90074	GO:0016021	integral	cellular_component
MELO3C017160	6.74163	2.58046	5.18645	4.25089	2.90074	GO:0016887	ATPase	molecular_function
MELO3C017220	70.0545	10.0146	24.8105	23.6231	17.2029	GO:0016020	membrane	cellular_component
MELO3C017220	70.0545	10.0146	24.8105	23.6231	17.2029	GO:0016021	integral	cellular_component
MELO3C017334	0.228138	0.156635	0.94532	0.28024	0.0427814	GO:0016020	membrane	cellular_component
MELO3C017334	0.228138	0.156635	0.94532	0.28024	0.0427814	GO:0016021	integral	cellular_component
MELO3C017334	0.228138	0.156635	0.94532	0.28024	0.0427814	GO:0022857	transmembrane	molecular_function
MELO3C017334	0.228138	0.156635	0.94532	0.28024	0.0427814	GO:0055085	transmembrane	biological_process
MELO3C017341	15.2391	6.20484	16.2828	13.1813	2.97841	GO:0004462	lactoylglutathione	molecular_function
MELO3C017341	15.2391	6.20484	16.2828	13.1813	2.97841	GO:0016740	transferase	molecular_function
MELO3C017341	15.2391	6.20484	16.2828	13.1813	2.97841	GO:0016829	lyase	molecular_function
MELO3C018138	9.26324	4.10093	9.30764	7.3771	2.58131	GO:0003676	nucleic	molecular_function
MELO3C018342	8.36433	0.738486	8.62181	10.6054	0.364373	NA	NA	NA
MELO3C018355	2.12495	0.716962	1.59788	1.11871	0.322983	GO:0003677	DNA	molecular_function
MELO3C018360	2.76238	0.626418	3.643	1.91515	0.578077	NA	NA	NA
MELO3C018423	8.37072	1.11969	7.93552	8.24239	0.739214	GO:0002376	immune	biological_process
MELO3C018423	8.37072	1.11969	7.93552	8.24239	0.739214	GO:0006952	defense	biological_process
MELO3C018423	8.37072	1.11969	7.93552	8.24239	0.739214	GO:0008152	metabolic	biological_process
MELO3C018423	8.37072	1.11969	7.93552	8.24239	0.739214	GO:0009862	systemic	biological_process
MELO3C018423	8.37072	1.11969	7.93552	8.24239	0.739214	GO:0016298	lipase	molecular_function
MELO3C018423	8.37072	1.11969	7.93552	8.24239	0.739214	GO:0016787	hydrolase	molecular_function
MELO3C018423	8.37072	1.11969	7.93552	8.24239	0.739214	GO:0045087	innate	biological_process
MELO3C018423	8.37072	1.11969	7.93552	8.24239	0.739214	GO:0080031	methyl	molecular_function
MELO3C018497	0.881651	0.129531	0.618587	0.605079	0.257525	GO:0003676	nucleic	molecular_function
MELO3C018497	0.881651	0.129531	0.618587	0.605079	0.257525	GO:0003677	DNA	molecular_function
MELO3C018497	0.881651	0.129531	0.618587	0.605079	0.257525	GO:0003916	DNA	molecular_function
MELO3C018497	0.881651	0.129531	0.618587	0.605079	0.257525	GO:0003917	DNA	molecular_function
MELO3C018497	0.881651	0.129531	0.618587	0.605079	0.257525	GO:0005694	chromosome	cellular_component
MELO3C018497	0.881651	0.129531	0.618587	0.605079	0.257525	GO:0006265	DNA	biological_process
MELO3C018497	0.881651	0.129531	0.618587	0.605079	0.257525	GO:0008270	zinc	molecular_function
MELO3C018497	0.881651	0.129531	0.618587	0.605079	0.257525	GO:0016853	isomerase	molecular_function
MELO3C018522	3.4235	0.0630893	2.94118	2.50544	0.0692419	GO:0004553	hydrolase	molecular_function
MELO3C018522	3.4235	0.0630893	2.94118	2.50544	0.0692419	GO:0005975	carbohydrate	biological_process
MELO3C018522	3.4235	0.0630893	2.94118	2.50544	0.0692419	GO:0008152	metabolic	biological_process
MELO3C018522	3.4235	0.0630893	2.94118	2.50544	0.0692419	GO:0016787	hydrolase	molecular_function
MELO3C018522	3.4235	0.0630893	2.94118	2.50544	0.0692419	GO:0016798	hydrolase	molecular_function
MELO3C018522	3.4235	0.0630893	2.94118	2.50544	0.0692419	GO:0045493	xylan	biological_process
MELO3C018532	15.7518	4.43372	11.3495	13.9057	4.07877	GO:0003924	GTPase	molecular_function
MELO3C018532	15.7518	4.43372	11.3495	13.9057	4.07877	GO:0005200	structural	molecular_function
MELO3C018532	15.7518	4.43372	11.3495	13.9057	4.07877	GO:0005525	GTP	molecular_function
MELO3C018532	15.7518	4.43372	11.3495	13.9057	4.07877	GO:0005874	microtubule	cellular_component
MELO3C018532	15.7518	4.43372	11.3495	13.9057	4.07877	GO:0007010	cytoskeleton	biological_process
MELO3C018532	15.7518	4.43372	11.3495	13.9057	4.07877	GO:0007017	microtubule-based	biological_process
MELO3C018601	5.31671	1.95131	6.94736	5.58903	0.995915	GO:0000165	MAPK	biological_process
MELO3C018601	5.31671	1.95131	6.94736	5.58903	0.995915	GO:0000977	RNA	molecular_function
MELO3C018601	5.31671	1.95131	6.94736	5.58903	0.995915	GO:0003677	DNA	molecular_function
MELO3C018601	5.31671	1.95131	6.94736	5.58903	0.995915	GO:0003700	DNA-binding	molecular_function
MELO3C018601	5.31671	1.95131	6.94736	5.58903	0.995915	GO:0005634	nucleus	cellular_component
MELO3C018601	5.31671	1.95131	6.94736	5.58903	0.995915	GO:0006351	transcription,	biological_process
MELO3C018601	5.31671	1.95131	6.94736	5.58903	0.995915	GO:0006355	regulation	biological_process
MELO3C018601	5.31671	1.95131	6.94736	5.58903	0.995915	GO:0045944	positive	biological_process
MELO3C018601	5.31671	1.95131	6.94736	5.58903	0.995915	GO:0046983	protein	molecular_function
MELO3C018630	1.93592	1.16743	2.62624	1.84384	0.470919	GO:0008152	metabolic	biological_process
MELO3C018630	1.93592	1.16743	2.62624	1.84384	0.470919	GO:0016740	transferase	molecular_function
MELO3C018630	1.93592	1.16743	2.62624	1.84384	0.470919	GO:0016758	transferase	molecular_function
MELO3C018634	1.49841	0.260799	1.86474	1.67201	0.0467519	GO:0008152	metabolic	biological_process
MELO3C018634	1.49841	0.260799	1.86474	1.67201	0.0467519	GO:0016740	transferase	molecular_function
MELO3C018634	1.49841	0.260799	1.86474	1.67201	0.0467519	GO:0016758	transferase	molecular_function
MELO3C018635	15.9641	0.999348	14.6714	13.6957	0.589578	GO:0008152	metabolic	biological_process
MELO3C018635	15.9641	0.999348	14.6714	13.6957	0.589578	GO:0016740	transferase	molecular_function
MELO3C018635	15.9641	0.999348	14.6714	13.6957	0.589578	GO:0016758	transferase	molecular_function
MELO3C018693	9.48603	1.35365	10.364	16.0136	0.523185	GO:0004144	diacylglycerol	molecular_function
MELO3C018693	9.48603	1.35365	10.364	16.0136	0.523185	GO:0016740	transferase	molecular_function
MELO3C018693	9.48603	1.35365	10.364	16.0136	0.523185	GO:0016746	transferase	molecular_function
MELO3C018693	9.48603	1.35365	10.364	16.0136	0.523185	GO:0045017	glycerolipid	biological_process
MELO3C018709	0.913285	0.498962	2.71239	1.15515	0.354235	GO:0046872	metal	molecular_function
MELO3C018755	13.6195	2.8588	9.68739	10.481	2.39509	NA	NA	NA
MELO3C018829	2.78491	0.597417	1.52914	1.54828	0.462749	NA	NA	NA
MELO3C018830	4.08618	0.87325	1.89749	1.77006	0.737255	GO:0016020	membrane	cellular_component
MELO3C018830	4.08618	0.87325	1.89749	1.77006	0.737255	GO:0016760	cellulose	molecular_function
MELO3C018830	4.08618	0.87325	1.89749	1.77006	0.737255	GO:0030244	cellulose	biological_process
MELO3C018862	274.266	96.8049	380.147	353.835	82.8409	GO:0016020	membrane	cellular_component
MELO3C018862	274.266	96.8049	380.147	353.835	82.8409	GO:0016021	integral	cellular_component
MELO3C018863	7.80328	3.1666	6.00639	5.48222	3.10548	NA	NA	NA
MELO3C018878	457.839	214.642	472.901	260.249	82.7875	NA	NA	NA
MELO3C019140	42.925	8.20362	41.5468	37.9376	8.49519	GO:0006810	transport	biological_process
MELO3C019140	42.925	8.20362	41.5468	37.9376	8.49519	GO:0015031	protein	biological_process
MELO3C019392	74.9049	32.3962	78.206	59.9152	25.2112	NA	NA	NA
MELO3C019989	15.3163	1.40625	9.89449	5.31948	1.79538	GO:0046983	protein	molecular_function
MELO3C020105	3.98235	0.69335	2.21142	2.79663	0.461794	GO:0016020	membrane	cellular_component
MELO3C020105	3.98235	0.69335	2.21142	2.79663	0.461794	GO:0016021	integral	cellular_component
MELO3C020281	0.753944	0	0.628455	0.646498	0	GO:0005215	transporter	molecular_function
MELO3C020281	0.753944	0	0.628455	0.646498	0	GO:0006810	transport	biological_process
MELO3C020281	0.753944	0	0.628455	0.646498	0	GO:0016020	membrane	cellular_component
MELO3C020281	0.753944	0	0.628455	0.646498	0	GO:0016021	integral	cellular_component
MELO3C020457	18.3595	2.75473	10.1476	9.46093	2.26083	GO:0020037	heme	molecular_function
MELO3C020457	18.3595	2.75473	10.1476	9.46093	2.26083	GO:0046872	metal	molecular_function
MELO3C020753	5.42034	1.88083	4.10701	4.42467	1.38654	GO:0009733	response	biological_process
MELO3C020754	31.3389	17.5642	35.8501	35.3732	10.8158	GO:0009733	response	biological_process
MELO3C020908	12.4619	4.89025	9.13531	8.12796	5.43423	GO:0004553	hydrolase	molecular_function
MELO3C020908	12.4619	4.89025	9.13531	8.12796	5.43423	GO:0005975	carbohydrate	biological_process
MELO3C020908	12.4619	4.89025	9.13531	8.12796	5.43423	GO:0008152	metabolic	biological_process
MELO3C020908	12.4619	4.89025	9.13531	8.12796	5.43423	GO:0016020	membrane	cellular_component
MELO3C020908	12.4619	4.89025	9.13531	8.12796	5.43423	GO:0016021	integral	cellular_component
MELO3C020908	12.4619	4.89025	9.13531	8.12796	5.43423	GO:0016787	hydrolase	molecular_function
MELO3C020908	12.4619	4.89025	9.13531	8.12796	5.43423	GO:0016798	hydrolase	molecular_function
MELO3C021100	51.0303	9.0558	51.2562	36.7058	10.0732	GO:0000166	nucleotide	molecular_function
MELO3C021100	51.0303	9.0558	51.2562	36.7058	10.0732	GO:0005524	ATP	molecular_function
MELO3C021194	1.2649	0.415934	1.66432	1.26249	0.468443	GO:0005199	structural	molecular_function
MELO3C021499	2.654	0	2.19692	2.66489	0.00757509	GO:0016020	membrane	cellular_component
MELO3C021499	2.654	0	2.19692	2.66489	0.00757509	GO:0016021	integral	cellular_component
MELO3C021517	3.61182	3.1457	6.77326	5.02906	2.5293	GO:0016740	transferase	molecular_function
MELO3C021686	113.709	0.145784	533.976	383.434	0.0264743	GO:0004553	hydrolase	molecular_function
MELO3C021686	113.709	0.145784	533.976	383.434	0.0264743	GO:0005576	extracellular	cellular_component
MELO3C021686	113.709	0.145784	533.976	383.434	0.0264743	GO:0005618	cell	cellular_component
MELO3C021686	113.709	0.145784	533.976	383.434	0.0264743	GO:0005975	carbohydrate	biological_process
MELO3C021686	113.709	0.145784	533.976	383.434	0.0264743	GO:0006073	cellular	biological_process
MELO3C021686	113.709	0.145784	533.976	383.434	0.0264743	GO:0008152	metabolic	biological_process
MELO3C021686	113.709	0.145784	533.976	383.434	0.0264743	GO:0010411	xyloglucan	biological_process
MELO3C021686	113.709	0.145784	533.976	383.434	0.0264743	GO:0016020	membrane	cellular_component
MELO3C021686	113.709	0.145784	533.976	383.434	0.0264743	GO:0016021	integral	cellular_component
MELO3C021686	113.709	0.145784	533.976	383.434	0.0264743	GO:0016740	transferase	molecular_function
MELO3C021686	113.709	0.145784	533.976	383.434	0.0264743	GO:0016762	xyloglucan:xyloglucosyl	molecular_function
MELO3C021686	113.709	0.145784	533.976	383.434	0.0264743	GO:0016787	hydrolase	molecular_function
MELO3C021686	113.709	0.145784	533.976	383.434	0.0264743	GO:0016798	hydrolase	molecular_function
MELO3C021686	113.709	0.145784	533.976	383.434	0.0264743	GO:0042546	cell	biological_process
MELO3C021686	113.709	0.145784	533.976	383.434	0.0264743	GO:0048046	apoplast	cellular_component
MELO3C021686	113.709	0.145784	533.976	383.434	0.0264743	GO:0071555	cell	biological_process
MELO3C021743	26.6264	10.6836	20.6431	21.7169	11.2599	NA	NA	NA
MELO3C021744	17.171	7.41316	11.7691	14.1838	7.26056	GO:0008934	inositol	molecular_function
MELO3C021744	17.171	7.41316	11.7691	14.1838	7.26056	GO:0046854	phosphatidylinositol	biological_process
MELO3C021744	17.171	7.41316	11.7691	14.1838	7.26056	GO:0046855	inositol	biological_process
MELO3C021820	3.43497	0.0794011	4.07892	3.17678	0.0909393	GO:0004672	protein	molecular_function
MELO3C021820	3.43497	0.0794011	4.07892	3.17678	0.0909393	GO:0005524	ATP	molecular_function
MELO3C021820	3.43497	0.0794011	4.07892	3.17678	0.0909393	GO:0006468	protein	biological_process
MELO3C021820	3.43497	0.0794011	4.07892	3.17678	0.0909393	GO:0016020	membrane	cellular_component
MELO3C021820	3.43497	0.0794011	4.07892	3.17678	0.0909393	GO:0016021	integral	cellular_component
MELO3C021820	3.43497	0.0794011	4.07892	3.17678	0.0909393	GO:0016301	kinase	molecular_function
MELO3C021820	3.43497	0.0794011	4.07892	3.17678	0.0909393	GO:0016310	phosphorylation	biological_process
MELO3C021825	2.82181	1.07484	2.51519	2.05639	1.26246	GO:0004518	nuclease	molecular_function
MELO3C021825	2.82181	1.07484	2.51519	2.05639	1.26246	GO:0005515	protein	molecular_function
MELO3C021825	2.82181	1.07484	2.51519	2.05639	1.26246	GO:0005634	nucleus	cellular_component
MELO3C021825	2.82181	1.07484	2.51519	2.05639	1.26246	GO:0006397	mRNA	biological_process
MELO3C021825	2.82181	1.07484	2.51519	2.05639	1.26246	GO:0010197	polar	biological_process
MELO3C021825	2.82181	1.07484	2.51519	2.05639	1.26246	GO:0016787	hydrolase	molecular_function
MELO3C021825	2.82181	1.07484	2.51519	2.05639	1.26246	GO:0090305	nucleic	biological_process
MELO3C021829	4.1866	1.33481	2.78037	3.29334	1.48313	NA	NA	NA
MELO3C021959	18.8672	5.72427	14.5535	10.482	5.88447	GO:0003723	RNA	molecular_function
MELO3C021959	18.8672	5.72427	14.5535	10.482	5.88447	GO:0004519	endonuclease	molecular_function
MELO3C021959	18.8672	5.72427	14.5535	10.482	5.88447	GO:0009451	RNA	biological_process
MELO3C021959	18.8672	5.72427	14.5535	10.482	5.88447	GO:0043231	intracellular	cellular_component
MELO3C021959	18.8672	5.72427	14.5535	10.482	5.88447	GO:0090305	nucleic	biological_process
MELO3C021979	4.2526	2.51873	4.915	5.33467	2.01166	GO:0005623	cell	cellular_component
MELO3C021979	4.2526	2.51873	4.915	5.33467	2.01166	GO:0009055	electron	molecular_function
MELO3C021979	4.2526	2.51873	4.915	5.33467	2.01166	GO:0015035	protein	molecular_function
MELO3C021979	4.2526	2.51873	4.915	5.33467	2.01166	GO:0045454	cell	biological_process
MELO3C021979	4.2526	2.51873	4.915	5.33467	2.01166	GO:0055114	oxidation-reduction	biological_process
MELO3C022007	8.79163	3.28692	6.68202	8.47237	3.02458	GO:0006810	transport	biological_process
MELO3C022007	8.79163	3.28692	6.68202	8.47237	3.02458	GO:0016021	integral	cellular_component
MELO3C022034	2.30327	0.299475	1.11139	1.15359	0.465179	GO:0016740	transferase	molecular_function
MELO3C022034	2.30327	0.299475	1.11139	1.15359	0.465179	GO:0016747	transferase	molecular_function
MELO3C022247	5.49224	0.726216	5.49451	4.83306	0.78882	GO:0020037	heme	molecular_function
MELO3C022247	5.49224	0.726216	5.49451	4.83306	0.78882	GO:0046872	metal	molecular_function
MELO3C022372	11.6689	2.20401	9.6283	9.60803	1.76825	GO:0004497	monooxygenase	molecular_function
MELO3C022372	11.6689	2.20401	9.6283	9.60803	1.76825	GO:0005506	iron	molecular_function
MELO3C022372	11.6689	2.20401	9.6283	9.60803	1.76825	GO:0016020	membrane	cellular_component
MELO3C022372	11.6689	2.20401	9.6283	9.60803	1.76825	GO:0016021	integral	cellular_component
MELO3C022372	11.6689	2.20401	9.6283	9.60803	1.76825	GO:0016491	oxidoreductase	molecular_function
MELO3C022372	11.6689	2.20401	9.6283	9.60803	1.76825	GO:0016705	oxidoreductase	molecular_function
MELO3C022372	11.6689	2.20401	9.6283	9.60803	1.76825	GO:0020037	heme	molecular_function
MELO3C022372	11.6689	2.20401	9.6283	9.60803	1.76825	GO:0046872	metal	molecular_function
MELO3C022372	11.6689	2.20401	9.6283	9.60803	1.76825	GO:0055114	oxidation-reduction	biological_process
MELO3C022373	2.658	0.0406973	2.41624	2.45683	0.0919333	GO:0016740	transferase	molecular_function
MELO3C022373	2.658	0.0406973	2.41624	2.45683	0.0919333	GO:0016747	transferase	molecular_function
MELO3C022374	5.18883	0.27111	4.06968	4.66027	0.191857	GO:0016853	isomerase	molecular_function
MELO3C022374	5.18883	0.27111	4.06968	4.66027	0.191857	GO:0016866	intramolecular	molecular_function
MELO3C022375	3.85858	0.452361	3.01018	3.26112	0.563328	GO:0004497	monooxygenase	molecular_function
MELO3C022375	3.85858	0.452361	3.01018	3.26112	0.563328	GO:0005506	iron	molecular_function
MELO3C022375	3.85858	0.452361	3.01018	3.26112	0.563328	GO:0016020	membrane	cellular_component
MELO3C022375	3.85858	0.452361	3.01018	3.26112	0.563328	GO:0016021	integral	cellular_component
MELO3C022375	3.85858	0.452361	3.01018	3.26112	0.563328	GO:0016491	oxidoreductase	molecular_function
MELO3C022375	3.85858	0.452361	3.01018	3.26112	0.563328	GO:0016705	oxidoreductase	molecular_function
MELO3C022375	3.85858	0.452361	3.01018	3.26112	0.563328	GO:0020037	heme	molecular_function
MELO3C022375	3.85858	0.452361	3.01018	3.26112	0.563328	GO:0046872	metal	molecular_function
MELO3C022375	3.85858	0.452361	3.01018	3.26112	0.563328	GO:0055114	oxidation-reduction	biological_process
MELO3C022376	2.57409	0.0355772	4.4684	3.52803	0.0437139	GO:0004497	monooxygenase	molecular_function
MELO3C022376	2.57409	0.0355772	4.4684	3.52803	0.0437139	GO:0005506	iron	molecular_function
MELO3C022376	2.57409	0.0355772	4.4684	3.52803	0.0437139	GO:0016020	membrane	cellular_component
MELO3C022376	2.57409	0.0355772	4.4684	3.52803	0.0437139	GO:0016021	integral	cellular_component
MELO3C022376	2.57409	0.0355772	4.4684	3.52803	0.0437139	GO:0016491	oxidoreductase	molecular_function
MELO3C022376	2.57409	0.0355772	4.4684	3.52803	0.0437139	GO:0016705	oxidoreductase	molecular_function
MELO3C022376	2.57409	0.0355772	4.4684	3.52803	0.0437139	GO:0020037	heme	molecular_function
MELO3C022376	2.57409	0.0355772	4.4684	3.52803	0.0437139	GO:0046872	metal	molecular_function
MELO3C022376	2.57409	0.0355772	4.4684	3.52803	0.0437139	GO:0055114	oxidation-reduction	biological_process
MELO3C022377	1.28986	0.0304978	2.82368	2.15292	0.0771102	GO:0004497	monooxygenase	molecular_function
MELO3C022377	1.28986	0.0304978	2.82368	2.15292	0.0771102	GO:0005506	iron	molecular_function
MELO3C022377	1.28986	0.0304978	2.82368	2.15292	0.0771102	GO:0016020	membrane	cellular_component
MELO3C022377	1.28986	0.0304978	2.82368	2.15292	0.0771102	GO:0016021	integral	cellular_component
MELO3C022377	1.28986	0.0304978	2.82368	2.15292	0.0771102	GO:0016491	oxidoreductase	molecular_function
MELO3C022377	1.28986	0.0304978	2.82368	2.15292	0.0771102	GO:0016705	oxidoreductase	molecular_function
MELO3C022377	1.28986	0.0304978	2.82368	2.15292	0.0771102	GO:0020037	heme	molecular_function
MELO3C022377	1.28986	0.0304978	2.82368	2.15292	0.0771102	GO:0046872	metal	molecular_function
MELO3C022377	1.28986	0.0304978	2.82368	2.15292	0.0771102	GO:0055114	oxidation-reduction	biological_process
MELO3C022454	2.40489	0.640496	1.17142	1.19699	0.700433	NA	NA	NA
MELO3C022459	8.89026	1.35559	7.15935	10.8151	1.12033	GO:0016020	membrane	cellular_component
MELO3C022459	8.89026	1.35559	7.15935	10.8151	1.12033	GO:0016021	integral	cellular_component
MELO3C022833	9.42763	3.85967	6.9317	8.5913	2.43955	NA	NA	NA
MELO3C022947	5.21524	0.890175	2.93218	2.53809	1.4915	NA	NA	NA
MELO3C023017	36.6219	25.2064	71.2749	66.7635	20.8587	NA	NA	NA
MELO3C023124	1.39828	0.0242902	0.301586	0.753412	0	NA	NA	NA
MELO3C023156	3.59008	0.772902	3.13072	3.20529	0.960418	NA	NA	NA
MELO3C023219	0.813163	0.0774774	0.321731	0.363537	0.0541895	GO:0006952	defense	biological_process
MELO3C023219	0.813163	0.0774774	0.321731	0.363537	0.0541895	GO:0016021	integral	cellular_component
MELO3C023393	0.794976	0.170305	1.0421	0.621215	0.323507	NA	NA	NA
MELO3C023441	2.60461	1.32067	2.18611	2.77234	1.09898	GO:0000166	nucleotide	molecular_function
MELO3C023441	2.60461	1.32067	2.18611	2.77234	1.09898	GO:0004672	protein	molecular_function
MELO3C023441	2.60461	1.32067	2.18611	2.77234	1.09898	GO:0004674	protein	molecular_function
MELO3C023441	2.60461	1.32067	2.18611	2.77234	1.09898	GO:0004715	non-membrane	molecular_function
MELO3C023441	2.60461	1.32067	2.18611	2.77234	1.09898	GO:0005524	ATP	molecular_function
MELO3C023441	2.60461	1.32067	2.18611	2.77234	1.09898	GO:0006468	protein	biological_process
MELO3C023441	2.60461	1.32067	2.18611	2.77234	1.09898	GO:0016020	membrane	cellular_component
MELO3C023441	2.60461	1.32067	2.18611	2.77234	1.09898	GO:0016021	integral	cellular_component
MELO3C023441	2.60461	1.32067	2.18611	2.77234	1.09898	GO:0016301	kinase	molecular_function
MELO3C023441	2.60461	1.32067	2.18611	2.77234	1.09898	GO:0016310	phosphorylation	biological_process
MELO3C023441	2.60461	1.32067	2.18611	2.77234	1.09898	GO:0016491	oxidoreductase	molecular_function
MELO3C023441	2.60461	1.32067	2.18611	2.77234	1.09898	GO:0016740	transferase	molecular_function
MELO3C023441	2.60461	1.32067	2.18611	2.77234	1.09898	GO:0018108	peptidyl-tyrosine	biological_process
MELO3C023441	2.60461	1.32067	2.18611	2.77234	1.09898	GO:0032440	2-alkenal	molecular_function
MELO3C023441	2.60461	1.32067	2.18611	2.77234	1.09898	GO:0055114	oxidation-reduction	biological_process
MELO3C023448	3.47072	2.1779	3.42684	2.56186	1.32214	GO:0016020	membrane	cellular_component
MELO3C023448	3.47072	2.1779	3.42684	2.56186	1.32214	GO:0016021	integral	cellular_component
MELO3C023568	0.675122	0.137596	0.833466	0.752617	0.102252	GO:0043531	ADP	molecular_function
MELO3C023581	68.6377	8.60047	60.1661	53.5815	9.10481	GO:0000724	double-strand	biological_process
MELO3C023581	68.6377	8.60047	60.1661	53.5815	9.10481	GO:0006281	DNA	biological_process
MELO3C023581	68.6377	8.60047	60.1661	53.5815	9.10481	GO:0007062	sister	biological_process
MELO3C023581	68.6377	8.60047	60.1661	53.5815	9.10481	GO:0030915	Smc5-Smc6	cellular_component
MELO3C023618	5.07356	0.486292	4.54528	2.42926	0.612157	GO:0016491	oxidoreductase	molecular_function
MELO3C023618	5.07356	0.486292	4.54528	2.42926	0.612157	GO:0055114	oxidation-reduction	biological_process
MELO3C023619	3.52204	0.0620867	0.528234	0.869751	0.045934	GO:0016491	oxidoreductase	molecular_function
MELO3C023619	3.52204	0.0620867	0.528234	0.869751	0.045934	GO:0055114	oxidation-reduction	biological_process
MELO3C023673	10.7536	4.16761	9.12766	7.60645	3.75117	GO:0004526	ribonuclease	molecular_function
MELO3C023673	10.7536	4.16761	9.12766	7.60645	3.75117	GO:0004540	ribonuclease	molecular_function
MELO3C023673	10.7536	4.16761	9.12766	7.60645	3.75117	GO:0008033	tRNA	biological_process
MELO3C023673	10.7536	4.16761	9.12766	7.60645	3.75117	GO:0016070	RNA	biological_process
MELO3C023673	10.7536	4.16761	9.12766	7.60645	3.75117	GO:0016787	hydrolase	molecular_function
MELO3C023673	10.7536	4.16761	9.12766	7.60645	3.75117	GO:0090501	RNA	biological_process
MELO3C023673	10.7536	4.16761	9.12766	7.60645	3.75117	GO:0090502	RNA	biological_process
MELO3C023685	14.4066	5.12797	16.4873	13.2649	3.238	GO:0008270	zinc	molecular_function
MELO3C023685	14.4066	5.12797	16.4873	13.2649	3.238	GO:0016491	oxidoreductase	molecular_function
MELO3C023685	14.4066	5.12797	16.4873	13.2649	3.238	GO:0055114	oxidation-reduction	biological_process
MELO3C023927	16.1346	8.15201	12.15	13.4962	6.90479	GO:0016020	membrane	cellular_component
MELO3C023927	16.1346	8.15201	12.15	13.4962	6.90479	GO:0016021	integral	cellular_component
MELO3C023954	0.396561	0.0199474	0.158001	0.252947	0.0621385	GO:0016020	membrane	cellular_component
MELO3C023954	0.396561	0.0199474	0.158001	0.252947	0.0621385	GO:0016021	integral	cellular_component
MELO3C023960	12.8733	1.08237	4.96021	5.21137	1.47668	GO:0004497	monooxygenase	molecular_function
MELO3C023960	12.8733	1.08237	4.96021	5.21137	1.47668	GO:0005506	iron	molecular_function
MELO3C023960	12.8733	1.08237	4.96021	5.21137	1.47668	GO:0016020	membrane	cellular_component
MELO3C023960	12.8733	1.08237	4.96021	5.21137	1.47668	GO:0016021	integral	cellular_component
MELO3C023960	12.8733	1.08237	4.96021	5.21137	1.47668	GO:0016491	oxidoreductase	molecular_function
MELO3C023960	12.8733	1.08237	4.96021	5.21137	1.47668	GO:0016705	oxidoreductase	molecular_function
MELO3C023960	12.8733	1.08237	4.96021	5.21137	1.47668	GO:0020037	heme	molecular_function
MELO3C023960	12.8733	1.08237	4.96021	5.21137	1.47668	GO:0046872	metal	molecular_function
MELO3C023960	12.8733	1.08237	4.96021	5.21137	1.47668	GO:0055114	oxidation-reduction	biological_process
MELO3C024094	2.94954	0.0840063	0.894216	0.576297	0.246969	GO:0005199	structural	molecular_function
MELO3C024094	2.94954	0.0840063	0.894216	0.576297	0.246969	GO:0009664	plant-type	biological_process
MELO3C024103	25.7118	9.86424	16.8306	19.1355	11.2852	GO:0005623	cell	cellular_component
MELO3C024103	25.7118	9.86424	16.8306	19.1355	11.2852	GO:0016209	antioxidant	molecular_function
MELO3C024103	25.7118	9.86424	16.8306	19.1355	11.2852	GO:0016491	oxidoreductase	molecular_function
MELO3C024103	25.7118	9.86424	16.8306	19.1355	11.2852	GO:0045454	cell	biological_process
MELO3C024103	25.7118	9.86424	16.8306	19.1355	11.2852	GO:0055114	oxidation-reduction	biological_process
MELO3C024161	35.5221	4.08125	11.3547	15.2399	3.96123	NA	NA	NA
MELO3C024163	1705.28	173.493	791.805	554.094	393.334	NA	NA	NA
MELO3C024271	5.06062	0.498441	2.23513	3.72227	0.357708	GO:0016853	isomerase	molecular_function
MELO3C024271	5.06062	0.498441	2.23513	3.72227	0.357708	GO:0016866	intramolecular	molecular_function
MELO3C024398	41.5699	8.0831	39.5356	35.666	12.6478	GO:0000166	nucleotide	molecular_function
MELO3C024398	41.5699	8.0831	39.5356	35.666	12.6478	GO:0005524	ATP	molecular_function
MELO3C024398	41.5699	8.0831	39.5356	35.666	12.6478	GO:0006810	transport	biological_process
MELO3C024398	41.5699	8.0831	39.5356	35.666	12.6478	GO:0016021	integral	cellular_component
MELO3C024398	41.5699	8.0831	39.5356	35.666	12.6478	GO:0016887	ATPase	molecular_function
MELO3C024398	41.5699	8.0831	39.5356	35.666	12.6478	GO:0042626	ATPase	molecular_function
MELO3C024398	41.5699	8.0831	39.5356	35.666	12.6478	GO:0055085	transmembrane	biological_process
MELO3C024412	5.67436	1.09073	3.43126	4.61391	1.19539	GO:0004672	protein	molecular_function
MELO3C024412	5.67436	1.09073	3.43126	4.61391	1.19539	GO:0005524	ATP	molecular_function
MELO3C024412	5.67436	1.09073	3.43126	4.61391	1.19539	GO:0006468	protein	biological_process
MELO3C024412	5.67436	1.09073	3.43126	4.61391	1.19539	GO:0016020	membrane	cellular_component
MELO3C024412	5.67436	1.09073	3.43126	4.61391	1.19539	GO:0016021	integral	cellular_component
MELO3C024412	5.67436	1.09073	3.43126	4.61391	1.19539	GO:0016301	kinase	molecular_function
MELO3C024412	5.67436	1.09073	3.43126	4.61391	1.19539	GO:0016310	phosphorylation	biological_process
MELO3C024413	3.45003	0.834671	1.97295	2.99936	0.660817	NA	NA	NA
MELO3C024448	4.25512	0.402737	2.08374	1.40149	0.840135	GO:0003677	DNA	molecular_function
MELO3C024448	4.25512	0.402737	2.08374	1.40149	0.840135	GO:0003700	DNA-binding	molecular_function
MELO3C024448	4.25512	0.402737	2.08374	1.40149	0.840135	GO:0005634	nucleus	cellular_component
MELO3C024448	4.25512	0.402737	2.08374	1.40149	0.840135	GO:0006351	transcription,	biological_process
MELO3C024448	4.25512	0.402737	2.08374	1.40149	0.840135	GO:0006355	regulation	biological_process
MELO3C024448	4.25512	0.402737	2.08374	1.40149	0.840135	GO:0008270	zinc	molecular_function
MELO3C024448	4.25512	0.402737	2.08374	1.40149	0.840135	GO:0043565	sequence-specific	molecular_function
MELO3C024448	4.25512	0.402737	2.08374	1.40149	0.840135	GO:0045893	positive	biological_process
MELO3C024951	52.4189	48.9742	91.0491	105.621	25.341	GO:0016020	membrane	cellular_component
MELO3C024951	52.4189	48.9742	91.0491	105.621	25.341	GO:0016760	cellulose	molecular_function
MELO3C024951	52.4189	48.9742	91.0491	105.621	25.341	GO:0030244	cellulose	biological_process
MELO3C025107	3.97175	0.513486	1.73893	2.34444	0.518425	GO:0016491	oxidoreductase	molecular_function
MELO3C025107	3.97175	0.513486	1.73893	2.34444	0.518425	GO:0055114	oxidation-reduction	biological_process
MELO3C025120	4.39448	0.0824254	1.89013	2.03931	0.0363402	GO:0006952	defense	biological_process
MELO3C025120	4.39448	0.0824254	1.89013	2.03931	0.0363402	GO:0016787	hydrolase	molecular_function
MELO3C025120	4.39448	0.0824254	1.89013	2.03931	0.0363402	GO:0017148	negative	biological_process
MELO3C025120	4.39448	0.0824254	1.89013	2.03931	0.0363402	GO:0030598	rRNA	molecular_function
MELO3C025508	0.879302	0	0.552093	0.384776	0	NA	NA	NA
MELO3C025583	5.03527	0	3.13087	2.43143	0	GO:0016491	oxidoreductase	molecular_function
MELO3C025583	5.03527	0	3.13087	2.43143	0	GO:0055114	oxidation-reduction	biological_process
MELO3C025814	1.4055	0.151454	1.34479	1.45175	0.268435	GO:0016020	membrane	cellular_component
MELO3C025814	1.4055	0.151454	1.34479	1.45175	0.268435	GO:0016021	integral	cellular_component
MELO3C026071	2.77069	2.33919	3.23148	4.24906	1.09194	GO:0016020	membrane	cellular_component
MELO3C026071	2.77069	2.33919	3.23148	4.24906	1.09194	GO:0016021	integral	cellular_component
MELO3C026244	2.25643	0.308799	1.067	1.6239	0.429461	GO:0010088	phloem	biological_process
MELO3C026244	2.25643	0.308799	1.067	1.6239	0.429461	GO:0042803	protein	molecular_function
MELO3C026244	2.25643	0.308799	1.067	1.6239	0.429461	GO:0043621	protein	molecular_function
MELO3C026265	1.71335	0.323229	0.630712	1.10693	0.188444	GO:0003677	DNA	molecular_function
MELO3C026266	2.42771	0.214003	1.51699	1.19735	0.388154	NA	NA	NA
MELO3C026270	15.5209	6.83639	11.1921	10.3943	5.62256	GO:0016874	ligase	molecular_function
MELO3C026416	30.3828	0.845248	23.7431	15.2935	0.454813	GO:0006952	defense	biological_process
MELO3C026416	30.3828	0.845248	23.7431	15.2935	0.454813	GO:0009607	response	biological_process
MELO3C026417	28.2793	0.300276	4.44758	6.7328	0.427353	NA	NA	NA
MELO3C026725	162.013	71.683	158.816	135.667	76.9678	GO:0005739	mitochondrion	cellular_component
MELO3C026725	162.013	71.683	158.816	135.667	76.9678	GO:0005747	mitochondrial	cellular_component
MELO3C026870	2.80937	0.0495685	1.8095	5.49655	0.0792572	GO:0004601	peroxidase	molecular_function
MELO3C026870	2.80937	0.0495685	1.8095	5.49655	0.0792572	GO:0005576	extracellular	cellular_component
MELO3C026870	2.80937	0.0495685	1.8095	5.49655	0.0792572	GO:0006979	response	biological_process
MELO3C026870	2.80937	0.0495685	1.8095	5.49655	0.0792572	GO:0016491	oxidoreductase	molecular_function
MELO3C026870	2.80937	0.0495685	1.8095	5.49655	0.0792572	GO:0020037	heme	molecular_function
MELO3C026870	2.80937	0.0495685	1.8095	5.49655	0.0792572	GO:0042744	hydrogen	biological_process
MELO3C026870	2.80937	0.0495685	1.8095	5.49655	0.0792572	GO:0046872	metal	molecular_function
MELO3C026870	2.80937	0.0495685	1.8095	5.49655	0.0792572	GO:0055114	oxidation-reduction	biological_process
MELO3C027009	5.97723	1.13165	4.54951	3.95823	1.1037	NA	NA	NA
MELO3C027162	1.36884	0	0.566492	0.503044	0	GO:0000166	nucleotide	molecular_function
MELO3C027162	1.36884	0	0.566492	0.503044	0	GO:0004672	protein	molecular_function
MELO3C027162	1.36884	0	0.566492	0.503044	0	GO:0004674	protein	molecular_function
MELO3C027162	1.36884	0	0.566492	0.503044	0	GO:0005524	ATP	molecular_function
MELO3C027162	1.36884	0	0.566492	0.503044	0	GO:0006468	protein	biological_process
MELO3C027162	1.36884	0	0.566492	0.503044	0	GO:0016301	kinase	molecular_function
MELO3C027162	1.36884	0	0.566492	0.503044	0	GO:0016310	phosphorylation	biological_process
MELO3C027162	1.36884	0	0.566492	0.503044	0	GO:0016740	transferase	molecular_function
MELO3C027254	2.7713	0.837364	1.65352	1.3967	0.447121	GO:0010264	myo-inositol	biological_process
MELO3C027385	9.73507	3.31875	7.58126	7.81358	2.93859	GO:0006952	defense	biological_process
MELO3C027385	9.73507	3.31875	7.58126	7.81358	2.93859	GO:0043531	ADP	molecular_function

## Sheet: R_cluster11
Gene_id	RC_fpkm	RT1_fpkm	RT2_fpkm	RT3_fpkm	RT5_fpkm	GO	function.	type
MELO3C000200	79.0296	295.805	60.4314	90.9942	306.189	GO:0006810	transport	biological_process
MELO3C000200	79.0296	295.805	60.4314	90.9942	306.189	GO:0008643	carbohydrate	biological_process
MELO3C000200	79.0296	295.805	60.4314	90.9942	306.189	GO:0016020	membrane	cellular_component
MELO3C000200	79.0296	295.805	60.4314	90.9942	306.189	GO:0016021	integral	cellular_component
MELO3C000273	0.696657	3.72247	1.02732	0.608732	4.19588	GO:0006457	protein	biological_process
MELO3C000273	0.696657	3.72247	1.02732	0.608732	4.19588	GO:0016272	prefoldin	cellular_component
MELO3C000273	0.696657	3.72247	1.02732	0.608732	4.19588	GO:0051082	unfolded	molecular_function
MELO3C000515	0.0883656	5.15264	0.0301943	0.540607	2.55578	GO:0007165	signal	biological_process
MELO3C000515	0.0883656	5.15264	0.0301943	0.540607	2.55578	GO:0043531	ADP	molecular_function
MELO3C000527	0	3.73009	0	0.309563	3.01228	GO:0003677	DNA	molecular_function
MELO3C000527	0	3.73009	0	0.309563	3.01228	GO:0005634	nucleus	cellular_component
MELO3C000682	21.2104	46.5992	26.9386	26.1687	38.9842	GO:0005975	carbohydrate	biological_process
MELO3C000682	21.2104	46.5992	26.9386	26.1687	38.9842	GO:0016301	kinase	molecular_function
MELO3C000682	21.2104	46.5992	26.9386	26.1687	38.9842	GO:0016310	phosphorylation	biological_process
MELO3C000682	21.2104	46.5992	26.9386	26.1687	38.9842	GO:0016773	phosphotransferase	molecular_function
MELO3C000836	0.140315	48.0275	0	5.55933	61.078	NA	NA	NA
MELO3C000849	0.538431	5.07164	1.18644	2.43112	5.08831	GO:0004252	serine-type	molecular_function
MELO3C000849	0.538431	5.07164	1.18644	2.43112	5.08831	GO:0006508	proteolysis	biological_process
MELO3C000849	0.538431	5.07164	1.18644	2.43112	5.08831	GO:0008233	peptidase	molecular_function
MELO3C000849	0.538431	5.07164	1.18644	2.43112	5.08831	GO:0016787	hydrolase	molecular_function
MELO3C000897	0.0194951	3.119	0	0.300785	2.67655	GO:0016020	membrane	cellular_component
MELO3C000897	0.0194951	3.119	0	0.300785	2.67655	GO:0016021	integral	cellular_component
MELO3C001181	31.7337	90.9641	17.3607	30.673	151.109	NA	NA	NA
MELO3C001266	0.0578473	3.14904	0.064197	0.619636	3.20667	GO:0001731	formation	biological_process
MELO3C001266	0.0578473	3.14904	0.064197	0.619636	3.20667	GO:0003723	RNA	molecular_function
MELO3C001266	0.0578473	3.14904	0.064197	0.619636	3.20667	GO:0003743	translation	molecular_function
MELO3C001266	0.0578473	3.14904	0.064197	0.619636	3.20667	GO:0005737	cytoplasm	cellular_component
MELO3C001266	0.0578473	3.14904	0.064197	0.619636	3.20667	GO:0005852	eukaryotic	cellular_component
MELO3C001266	0.0578473	3.14904	0.064197	0.619636	3.20667	GO:0006413	translational	biological_process
MELO3C001266	0.0578473	3.14904	0.064197	0.619636	3.20667	GO:0006446	regulation	biological_process
MELO3C001266	0.0578473	3.14904	0.064197	0.619636	3.20667	GO:0016282	eukaryotic	cellular_component
MELO3C001266	0.0578473	3.14904	0.064197	0.619636	3.20667	GO:0033290	eukaryotic	cellular_component
MELO3C001321	0	0.780615	0	0	0.822653	NA	NA	NA
MELO3C001651	0	1.31861	0	0.276441	1.49206	NA	NA	NA
MELO3C002031	0.130978	5.75766	0.090338	0.950945	5.24498	GO:0000145	exocyst	cellular_component
MELO3C002031	0.130978	5.75766	0.090338	0.950945	5.24498	GO:0006887	exocytosis	biological_process
MELO3C002350	23.2173	104.88	40.0922	46.2684	153.761	GO:0003824	catalytic	molecular_function
MELO3C002350	23.2173	104.88	40.0922	46.2684	153.761	GO:0004474	malate	molecular_function
MELO3C002350	23.2173	104.88	40.0922	46.2684	153.761	GO:0006097	glyoxylate	biological_process
MELO3C002350	23.2173	104.88	40.0922	46.2684	153.761	GO:0006099	tricarboxylic	biological_process
MELO3C002350	23.2173	104.88	40.0922	46.2684	153.761	GO:0016740	transferase	molecular_function
MELO3C002352	6.06605	12.4388	5.51211	4.90351	18.4426	GO:0004055	argininosuccinate	molecular_function
MELO3C002352	6.06605	12.4388	5.51211	4.90351	18.4426	GO:0005524	ATP	molecular_function
MELO3C002352	6.06605	12.4388	5.51211	4.90351	18.4426	GO:0006526	arginine	biological_process
MELO3C002381	1.56587	6.72312	2.88681	3.74139	5.18612	GO:0005886	plasma	cellular_component
MELO3C002381	1.56587	6.72312	2.88681	3.74139	5.18612	GO:0006810	transport	biological_process
MELO3C002381	1.56587	6.72312	2.88681	3.74139	5.18612	GO:0008643	carbohydrate	biological_process
MELO3C002381	1.56587	6.72312	2.88681	3.74139	5.18612	GO:0016020	membrane	cellular_component
MELO3C002381	1.56587	6.72312	2.88681	3.74139	5.18612	GO:0016021	integral	cellular_component
MELO3C002608	7.99899	44.3897	5.60317	12.3008	42.1464	GO:0003677	DNA	molecular_function
MELO3C002608	7.99899	44.3897	5.60317	12.3008	42.1464	GO:0046983	protein	molecular_function
MELO3C002735	7.89483	9.9356	4.54972	6.28139	21.7333	GO:0016491	oxidoreductase	molecular_function
MELO3C002735	7.89483	9.9356	4.54972	6.28139	21.7333	GO:0046872	metal	molecular_function
MELO3C002735	7.89483	9.9356	4.54972	6.28139	21.7333	GO:0055114	oxidation-reduction	biological_process
MELO3C002874	322.711	485.576	315.139	263.988	830.938	GO:0030246	carbohydrate	molecular_function
MELO3C002877	0.127881	0.395885	0.151768	0.215099	0.805558	GO:0007165	signal	biological_process
MELO3C002877	0.127881	0.395885	0.151768	0.215099	0.805558	GO:0043531	ADP	molecular_function
MELO3C002926	0.136733	2.11493	0	0.0562136	0.56529	GO:0004869	cysteine-type	molecular_function
MELO3C002926	0.136733	2.11493	0	0.0562136	0.56529	GO:0010466	negative	biological_process
MELO3C002926	0.136733	2.11493	0	0.0562136	0.56529	GO:0010951	negative	biological_process
MELO3C002926	0.136733	2.11493	0	0.0562136	0.56529	GO:0030414	peptidase	molecular_function
MELO3C003003	0.171939	16.2059	0.156138	2.66194	19.8646	NA	NA	NA
MELO3C003066	13.8198	35.4606	11.4288	12.7126	38.3337	GO:0030246	carbohydrate	molecular_function
MELO3C003105	22.3922	32.6829	17.9496	21.7498	45.4898	GO:0016020	membrane	cellular_component
MELO3C003105	22.3922	32.6829	17.9496	21.7498	45.4898	GO:0016021	integral	cellular_component
MELO3C003105	22.3922	32.6829	17.9496	21.7498	45.4898	GO:0022857	transmembrane	molecular_function
MELO3C003105	22.3922	32.6829	17.9496	21.7498	45.4898	GO:0055085	transmembrane	biological_process
MELO3C003175	0.72072	2.59196	0.47588	0.389928	1.915	GO:0003677	DNA	molecular_function
MELO3C003175	0.72072	2.59196	0.47588	0.389928	1.915	GO:0006355	regulation	biological_process
MELO3C003190	76.4226	127.574	98.9717	101.245	157.412	NA	NA	NA
MELO3C003191	0	2.23517	0	0.173916	2.25884	NA	NA	NA
MELO3C003230	1.8432	6.78833	1.8605	1.27252	3.39685	GO:0016740	transferase	molecular_function
MELO3C003230	1.8432	6.78833	1.8605	1.27252	3.39685	GO:0016746	transferase	molecular_function
MELO3C003230	1.8432	6.78833	1.8605	1.27252	3.39685	GO:0016747	transferase	molecular_function
MELO3C003382	0.719769	2.15555	1.83124	1.23289	1.64281	GO:0005215	transporter	molecular_function
MELO3C003382	0.719769	2.15555	1.83124	1.23289	1.64281	GO:0006810	transport	biological_process
MELO3C003382	0.719769	2.15555	1.83124	1.23289	1.64281	GO:0016020	membrane	cellular_component
MELO3C003577	23.1272	48.8495	25.7068	27.8815	53.4094	GO:0003824	catalytic	molecular_function
MELO3C003577	23.1272	48.8495	25.7068	27.8815	53.4094	GO:0004069	L-aspartate:2-oxoglutarate	molecular_function
MELO3C003577	23.1272	48.8495	25.7068	27.8815	53.4094	GO:0006520	cellular	biological_process
MELO3C003577	23.1272	48.8495	25.7068	27.8815	53.4094	GO:0008483	transaminase	molecular_function
MELO3C003577	23.1272	48.8495	25.7068	27.8815	53.4094	GO:0009058	biosynthetic	biological_process
MELO3C003577	23.1272	48.8495	25.7068	27.8815	53.4094	GO:0016740	transferase	molecular_function
MELO3C003577	23.1272	48.8495	25.7068	27.8815	53.4094	GO:0030170	pyridoxal	molecular_function
MELO3C003577	23.1272	48.8495	25.7068	27.8815	53.4094	GO:0080130	L-phenylalanine:2-oxoglutarate	molecular_function
MELO3C003584	3.29506	5.26896	2.69984	3.12625	8.33436	NA	NA	NA
MELO3C003720	0.155211	6.43677	0.263839	0.630259	5.21358	GO:0016020	membrane	cellular_component
MELO3C003720	0.155211	6.43677	0.263839	0.630259	5.21358	GO:0016021	integral	cellular_component
MELO3C003737	0.300549	2.82533	0.717512	1.39595	2.70939	GO:0004252	serine-type	molecular_function
MELO3C003737	0.300549	2.82533	0.717512	1.39595	2.70939	GO:0006508	proteolysis	biological_process
MELO3C003737	0.300549	2.82533	0.717512	1.39595	2.70939	GO:0008233	peptidase	molecular_function
MELO3C003737	0.300549	2.82533	0.717512	1.39595	2.70939	GO:0016787	hydrolase	molecular_function
MELO3C003747	1.38273	3.49834	0.840863	1.13007	3.5658	GO:0004842	ubiquitin-protein	molecular_function
MELO3C003747	1.38273	3.49834	0.840863	1.13007	3.5658	GO:0016567	protein	biological_process
MELO3C003747	1.38273	3.49834	0.840863	1.13007	3.5658	GO:0016740	transferase	molecular_function
MELO3C003761	1.35445	2.54785	2.11707	2.01646	3.61462	GO:0009691	cytokinin	biological_process
MELO3C003761	1.35445	2.54785	2.11707	2.01646	3.61462	GO:0016787	hydrolase	molecular_function
MELO3C003810	0	3.86787	0	0.433388	3.33763	NA	NA	NA
MELO3C003821	2.05704	3.90441	1.89838	1.99033	6.25077	GO:0030246	carbohydrate	molecular_function
MELO3C003988	0.361385	7.78612	0.366289	0.849342	3.60817	GO:0016020	membrane	cellular_component
MELO3C003988	0.361385	7.78612	0.366289	0.849342	3.60817	GO:0016021	integral	cellular_component
MELO3C003996	0.00979566	0.245645	0.0353753	0.0204959	0.128538	GO:0000166	nucleotide	molecular_function
MELO3C003996	0.00979566	0.245645	0.0353753	0.0204959	0.128538	GO:0006812	cation	biological_process
MELO3C003996	0.00979566	0.245645	0.0353753	0.0204959	0.128538	GO:0016020	membrane	cellular_component
MELO3C003996	0.00979566	0.245645	0.0353753	0.0204959	0.128538	GO:0016021	integral	cellular_component
MELO3C003996	0.00979566	0.245645	0.0353753	0.0204959	0.128538	GO:0016787	hydrolase	molecular_function
MELO3C003996	0.00979566	0.245645	0.0353753	0.0204959	0.128538	GO:0019829	cation-transporting	molecular_function
MELO3C003996	0.00979566	0.245645	0.0353753	0.0204959	0.128538	GO:0030001	metal	biological_process
MELO3C003996	0.00979566	0.245645	0.0353753	0.0204959	0.128538	GO:0046872	metal	molecular_function
MELO3C004054	1.96259	7.32136	4.61598	2.14659	6.18513	GO:0016491	oxidoreductase	molecular_function
MELO3C004054	1.96259	7.32136	4.61598	2.14659	6.18513	GO:0016614	oxidoreductase	molecular_function
MELO3C004054	1.96259	7.32136	4.61598	2.14659	6.18513	GO:0016829	lyase	molecular_function
MELO3C004054	1.96259	7.32136	4.61598	2.14659	6.18513	GO:0050660	flavin	molecular_function
MELO3C004054	1.96259	7.32136	4.61598	2.14659	6.18513	GO:0055114	oxidation-reduction	biological_process
MELO3C004103	0.0714634	1.78691	0.0808989	0.0387177	0.351547	GO:0016020	membrane	cellular_component
MELO3C004103	0.0714634	1.78691	0.0808989	0.0387177	0.351547	GO:0016021	integral	cellular_component
MELO3C004103	0.0714634	1.78691	0.0808989	0.0387177	0.351547	GO:0022857	transmembrane	molecular_function
MELO3C004103	0.0714634	1.78691	0.0808989	0.0387177	0.351547	GO:0055085	transmembrane	biological_process
MELO3C004176	1.55577	3.42476	1.46546	1.41545	2.30711	GO:0005618	cell	cellular_component
MELO3C004176	1.55577	3.42476	1.46546	1.41545	2.30711	GO:0016787	hydrolase	molecular_function
MELO3C004176	1.55577	3.42476	1.46546	1.41545	2.30711	GO:0030599	pectinesterase	molecular_function
MELO3C004176	1.55577	3.42476	1.46546	1.41545	2.30711	GO:0042545	cell	biological_process
MELO3C004176	1.55577	3.42476	1.46546	1.41545	2.30711	GO:0045330	aspartyl	molecular_function
MELO3C004176	1.55577	3.42476	1.46546	1.41545	2.30711	GO:0045490	pectin	biological_process
MELO3C004248	0	0.335815	0	0.0466494	0.439228	NA	NA	NA
MELO3C004259	2.01499	6.38084	0.74639	1.52118	5.8335	GO:0007165	signal	biological_process
MELO3C004259	2.01499	6.38084	0.74639	1.52118	5.8335	GO:0043531	ADP	molecular_function
MELO3C004260	0.0110899	2.74008	0.0246144	0.107188	1.74338	NA	NA	NA
MELO3C004261	0	3.96551	0	0.143537	2.68197	GO:0007165	signal	biological_process
MELO3C004261	0	3.96551	0	0.143537	2.68197	GO:0043531	ADP	molecular_function
MELO3C004282	5.67541	7.5254	2.71687	3.86723	12.8715	NA	NA	NA
MELO3C004289	0.0316936	8.29238	0	0.432089	4.40183	GO:0007165	signal	biological_process
MELO3C004289	0.0316936	8.29238	0	0.432089	4.40183	GO:0043531	ADP	molecular_function
MELO3C004290	1.10733	22.7215	1.05301	2.6797	17.193	NA	NA	NA
MELO3C004296	8.76002	48.5831	17.3303	7.70742	25.9588	GO:0004866	endopeptidase	molecular_function
MELO3C004296	8.76002	48.5831	17.3303	7.70742	25.9588	GO:0010951	negative	biological_process
MELO3C004313	1.62076	12.8254	1.96082	2.91573	12.1754	GO:0007165	signal	biological_process
MELO3C004313	1.62076	12.8254	1.96082	2.91573	12.1754	GO:0043531	ADP	molecular_function
MELO3C004341	2.31923	4.57428	1.90704	2.60379	4.44603	GO:0003723	RNA	molecular_function
MELO3C004341	2.31923	4.57428	1.90704	2.60379	4.44603	GO:0004519	endonuclease	molecular_function
MELO3C004341	2.31923	4.57428	1.90704	2.60379	4.44603	GO:0009451	RNA	biological_process
MELO3C004341	2.31923	4.57428	1.90704	2.60379	4.44603	GO:0042170	plastid	cellular_component
MELO3C004341	2.31923	4.57428	1.90704	2.60379	4.44603	GO:0043231	intracellular	cellular_component
MELO3C004341	2.31923	4.57428	1.90704	2.60379	4.44603	GO:0090305	nucleic	biological_process
MELO3C004346	2.51809	5.59976	2.33076	2.55843	4.96133	NA	NA	NA
MELO3C004382	16.186	35.7246	25.3479	20.885	38.2711	GO:0005634	nucleus	cellular_component
MELO3C004382	16.186	35.7246	25.3479	20.885	38.2711	GO:0006351	transcription,	biological_process
MELO3C004382	16.186	35.7246	25.3479	20.885	38.2711	GO:0006355	regulation	biological_process
MELO3C004382	16.186	35.7246	25.3479	20.885	38.2711	GO:0009734	auxin-activated	biological_process
MELO3C004407	6.76438	9.21939	3.46307	4.3028	16.3969	GO:0003713	transcription	molecular_function
MELO3C004407	6.76438	9.21939	3.46307	4.3028	16.3969	GO:1903506	regulation	biological_process
MELO3C004486	19.6976	39.707	30.927	25.3743	30.7516	GO:0005215	transporter	molecular_function
MELO3C004486	19.6976	39.707	30.927	25.3743	30.7516	GO:0006810	transport	biological_process
MELO3C004728	1.42256	4.83411	1.39961	2.53926	6.07756	GO:0003700	DNA-binding	molecular_function
MELO3C004728	1.42256	4.83411	1.39961	2.53926	6.07756	GO:0006351	transcription,	biological_process
MELO3C004728	1.42256	4.83411	1.39961	2.53926	6.07756	GO:0006355	regulation	biological_process
MELO3C004728	1.42256	4.83411	1.39961	2.53926	6.07756	GO:0043565	sequence-specific	molecular_function
MELO3C004914	0.0411606	15.0778	0	4.43529	19.2823	GO:0004869	cysteine-type	molecular_function
MELO3C004914	0.0411606	15.0778	0	4.43529	19.2823	GO:0010466	negative	biological_process
MELO3C004914	0.0411606	15.0778	0	4.43529	19.2823	GO:0010951	negative	biological_process
MELO3C004914	0.0411606	15.0778	0	4.43529	19.2823	GO:0030414	peptidase	molecular_function
MELO3C005149	15.5269	45.2869	10.9279	14.6288	44.3346	NA	NA	NA
MELO3C005187	0.307718	7.21301	2.2104	1.10205	3.9915	GO:0008152	metabolic	biological_process
MELO3C005187	0.307718	7.21301	2.2104	1.10205	3.9915	GO:0016787	hydrolase	molecular_function
MELO3C005209	4.79067	14.0955	5.05677	5.62638	11.6952	GO:0004721	phosphoprotein	molecular_function
MELO3C005209	4.79067	14.0955	5.05677	5.62638	11.6952	GO:0006470	protein	biological_process
MELO3C005209	4.79067	14.0955	5.05677	5.62638	11.6952	GO:0016020	membrane	cellular_component
MELO3C005209	4.79067	14.0955	5.05677	5.62638	11.6952	GO:0016021	integral	cellular_component
MELO3C005209	4.79067	14.0955	5.05677	5.62638	11.6952	GO:0016491	oxidoreductase	molecular_function
MELO3C005209	4.79067	14.0955	5.05677	5.62638	11.6952	GO:0016787	hydrolase	molecular_function
MELO3C005209	4.79067	14.0955	5.05677	5.62638	11.6952	GO:0032440	2-alkenal	molecular_function
MELO3C005209	4.79067	14.0955	5.05677	5.62638	11.6952	GO:0055114	oxidation-reduction	biological_process
MELO3C005210	1.43067	2.92666	1.20805	1.25357	2.45044	NA	NA	NA
MELO3C005256	0.109981	1.58699	0.214508	0.309543	2.08754	GO:0003677	DNA	molecular_function
MELO3C005256	0.109981	1.58699	0.214508	0.309543	2.08754	GO:0005634	nucleus	cellular_component
MELO3C005256	0.109981	1.58699	0.214508	0.309543	2.08754	GO:0006351	transcription,	biological_process
MELO3C005256	0.109981	1.58699	0.214508	0.309543	2.08754	GO:0006355	regulation	biological_process
MELO3C005456	0.71424	3.71506	0.953289	1.05145	1.69739	GO:0004601	peroxidase	molecular_function
MELO3C005456	0.71424	3.71506	0.953289	1.05145	1.69739	GO:0005576	extracellular	cellular_component
MELO3C005456	0.71424	3.71506	0.953289	1.05145	1.69739	GO:0006979	response	biological_process
MELO3C005456	0.71424	3.71506	0.953289	1.05145	1.69739	GO:0016491	oxidoreductase	molecular_function
MELO3C005456	0.71424	3.71506	0.953289	1.05145	1.69739	GO:0020037	heme	molecular_function
MELO3C005456	0.71424	3.71506	0.953289	1.05145	1.69739	GO:0042744	hydrogen	biological_process
MELO3C005456	0.71424	3.71506	0.953289	1.05145	1.69739	GO:0046872	metal	molecular_function
MELO3C005456	0.71424	3.71506	0.953289	1.05145	1.69739	GO:0055114	oxidation-reduction	biological_process
MELO3C005549	0	0.659306	0	0.213872	1.16161	GO:0016020	membrane	cellular_component
MELO3C005549	0	0.659306	0	0.213872	1.16161	GO:0016021	integral	cellular_component
MELO3C005590	3.30151	4.17323	3.32369	3.24134	7.7897	GO:0003677	DNA	molecular_function
MELO3C005590	3.30151	4.17323	3.32369	3.24134	7.7897	GO:0003680	AT	molecular_function
MELO3C005590	3.30151	4.17323	3.32369	3.24134	7.7897	GO:0005634	nucleus	cellular_component
MELO3C005590	3.30151	4.17323	3.32369	3.24134	7.7897	GO:0005654	nucleoplasm	cellular_component
MELO3C005590	3.30151	4.17323	3.32369	3.24134	7.7897	GO:0005694	chromosome	cellular_component
MELO3C005590	3.30151	4.17323	3.32369	3.24134	7.7897	GO:0005730	nucleolus	cellular_component
MELO3C005590	3.30151	4.17323	3.32369	3.24134	7.7897	GO:0005737	cytoplasm	cellular_component
MELO3C005590	3.30151	4.17323	3.32369	3.24134	7.7897	GO:0005739	mitochondrion	cellular_component
MELO3C005590	3.30151	4.17323	3.32369	3.24134	7.7897	GO:0006351	transcription,	biological_process
MELO3C005590	3.30151	4.17323	3.32369	3.24134	7.7897	GO:0006355	regulation	biological_process
MELO3C005590	3.30151	4.17323	3.32369	3.24134	7.7897	GO:0043565	sequence-specific	molecular_function
MELO3C005590	3.30151	4.17323	3.32369	3.24134	7.7897	GO:0098687	chromosomal	cellular_component
MELO3C005607	1.19271	2.53078	1.31915	1.42847	2.38571	GO:0004497	monooxygenase	molecular_function
MELO3C005607	1.19271	2.53078	1.31915	1.42847	2.38571	GO:0005506	iron	molecular_function
MELO3C005607	1.19271	2.53078	1.31915	1.42847	2.38571	GO:0016491	oxidoreductase	molecular_function
MELO3C005607	1.19271	2.53078	1.31915	1.42847	2.38571	GO:0016705	oxidoreductase	molecular_function
MELO3C005607	1.19271	2.53078	1.31915	1.42847	2.38571	GO:0020037	heme	molecular_function
MELO3C005607	1.19271	2.53078	1.31915	1.42847	2.38571	GO:0046872	metal	molecular_function
MELO3C005607	1.19271	2.53078	1.31915	1.42847	2.38571	GO:0055114	oxidation-reduction	biological_process
MELO3C006022	2.02094	4.552	1.72713	2.02543	4.04105	GO:0005509	calcium	molecular_function
MELO3C006145	28.5881	41.6352	22.6669	24.2749	56.9718	GO:0009611	response	biological_process
MELO3C006164	0.0904337	1.27104	0.258567	0.447279	0.910679	GO:0008152	metabolic	biological_process
MELO3C006164	0.0904337	1.27104	0.258567	0.447279	0.910679	GO:0016616	oxidoreductase	molecular_function
MELO3C006164	0.0904337	1.27104	0.258567	0.447279	0.910679	GO:0051287	NAD	molecular_function
MELO3C006164	0.0904337	1.27104	0.258567	0.447279	0.910679	GO:0055114	oxidation-reduction	biological_process
MELO3C006172	2.98933	13.8724	2.49936	3.27868	14.6221	GO:0004497	monooxygenase	molecular_function
MELO3C006172	2.98933	13.8724	2.49936	3.27868	14.6221	GO:0005506	iron	molecular_function
MELO3C006172	2.98933	13.8724	2.49936	3.27868	14.6221	GO:0016020	membrane	cellular_component
MELO3C006172	2.98933	13.8724	2.49936	3.27868	14.6221	GO:0016021	integral	cellular_component
MELO3C006172	2.98933	13.8724	2.49936	3.27868	14.6221	GO:0016491	oxidoreductase	molecular_function
MELO3C006172	2.98933	13.8724	2.49936	3.27868	14.6221	GO:0016705	oxidoreductase	molecular_function
MELO3C006172	2.98933	13.8724	2.49936	3.27868	14.6221	GO:0020037	heme	molecular_function
MELO3C006172	2.98933	13.8724	2.49936	3.27868	14.6221	GO:0046872	metal	molecular_function
MELO3C006172	2.98933	13.8724	2.49936	3.27868	14.6221	GO:0055114	oxidation-reduction	biological_process
MELO3C006172	2.98933	13.8724	2.49936	3.27868	14.6221	GO:0070330	aromatase	molecular_function
MELO3C006323	0.0140418	0.518713	0	0.0304304	0.617927	GO:0005634	nucleus	cellular_component
MELO3C006404	2.88093	5.84186	3.78967	4.60137	4.60655	GO:0016021	integral	cellular_component
MELO3C006457	13.0938	41.9563	7.17147	13.7674	76.7626	GO:0000166	nucleotide	molecular_function
MELO3C006457	13.0938	41.9563	7.17147	13.7674	76.7626	GO:0002161	aminoacyl-tRNA	molecular_function
MELO3C006457	13.0938	41.9563	7.17147	13.7674	76.7626	GO:0004812	aminoacyl-tRNA	molecular_function
MELO3C006457	13.0938	41.9563	7.17147	13.7674	76.7626	GO:0004832	valine-tRNA	molecular_function
MELO3C006457	13.0938	41.9563	7.17147	13.7674	76.7626	GO:0005524	ATP	molecular_function
MELO3C006457	13.0938	41.9563	7.17147	13.7674	76.7626	GO:0006418	tRNA	biological_process
MELO3C006457	13.0938	41.9563	7.17147	13.7674	76.7626	GO:0006438	valyl-tRNA	biological_process
MELO3C006457	13.0938	41.9563	7.17147	13.7674	76.7626	GO:0006450	regulation	biological_process
MELO3C006457	13.0938	41.9563	7.17147	13.7674	76.7626	GO:0016874	ligase	molecular_function
MELO3C006464	1.14522	7.51562	1.84409	3.95254	5.09963	GO:0004867	serine-type	molecular_function
MELO3C006464	1.14522	7.51562	1.84409	3.95254	5.09963	GO:0009611	response	biological_process
MELO3C006464	1.14522	7.51562	1.84409	3.95254	5.09963	GO:0010951	negative	biological_process
MELO3C006620	0.679823	2.51537	0.258242	1.01462	2.56667	GO:0005623	cell	cellular_component
MELO3C006620	0.679823	2.51537	0.258242	1.01462	2.56667	GO:0009055	electron	molecular_function
MELO3C006620	0.679823	2.51537	0.258242	1.01462	2.56667	GO:0015035	protein	molecular_function
MELO3C006620	0.679823	2.51537	0.258242	1.01462	2.56667	GO:0045454	cell	biological_process
MELO3C006620	0.679823	2.51537	0.258242	1.01462	2.56667	GO:0055114	oxidation-reduction	biological_process
MELO3C006678	3.74623	12.9808	7.86453	5.03131	10.029	NA	NA	NA
MELO3C006679	11.8288	23.721	16.7805	14.4054	24.721	GO:0008152	metabolic	biological_process
MELO3C006679	11.8288	23.721	16.7805	14.4054	24.721	GO:0016740	transferase	molecular_function
MELO3C006679	11.8288	23.721	16.7805	14.4054	24.721	GO:0016746	transferase	molecular_function
MELO3C006764	1.00259	2.28032	1.42117	1.16186	2.73401	GO:0005777	peroxisome	cellular_component
MELO3C006764	1.00259	2.28032	1.42117	1.16186	2.73401	GO:0016787	hydrolase	molecular_function
MELO3C006764	1.00259	2.28032	1.42117	1.16186	2.73401	GO:0042372	phylloquinone	biological_process
MELO3C006764	1.00259	2.28032	1.42117	1.16186	2.73401	GO:0051289	protein	biological_process
MELO3C006802	0.0821413	24.9984	0	2.30871	21.4477	GO:0005515	protein	molecular_function
MELO3C006802	0.0821413	24.9984	0	2.30871	21.4477	GO:0005634	nucleus	cellular_component
MELO3C006888	2.01387	10.0206	6.26566	1.57278	7.75305	NA	NA	NA
MELO3C008183	1.32544	4.30675	1.208	0.59665	11.998	GO:0004869	cysteine-type	molecular_function
MELO3C008183	1.32544	4.30675	1.208	0.59665	11.998	GO:0010466	negative	biological_process
MELO3C008183	1.32544	4.30675	1.208	0.59665	11.998	GO:0010951	negative	biological_process
MELO3C008183	1.32544	4.30675	1.208	0.59665	11.998	GO:0030414	peptidase	molecular_function
MELO3C008337	0	1.89435	0	0.245389	2.08924	GO:0003700	DNA-binding	molecular_function
MELO3C008337	0	1.89435	0	0.245389	2.08924	GO:0006355	regulation	biological_process
MELO3C008337	0	1.89435	0	0.245389	2.08924	GO:0043565	sequence-specific	molecular_function
MELO3C008342	6.423	13.183	8.58805	7.66725	16.3406	GO:0016020	membrane	cellular_component
MELO3C008342	6.423	13.183	8.58805	7.66725	16.3406	GO:0016021	integral	cellular_component
MELO3C008342	6.423	13.183	8.58805	7.66725	16.3406	GO:0022857	transmembrane	molecular_function
MELO3C008342	6.423	13.183	8.58805	7.66725	16.3406	GO:0055085	transmembrane	biological_process
MELO3C008436	0	1.06942	0	0.236021	1.52952	GO:0004672	protein	molecular_function
MELO3C008436	0	1.06942	0	0.236021	1.52952	GO:0005509	calcium	molecular_function
MELO3C008436	0	1.06942	0	0.236021	1.52952	GO:0005524	ATP	molecular_function
MELO3C008436	0	1.06942	0	0.236021	1.52952	GO:0006468	protein	biological_process
MELO3C008436	0	1.06942	0	0.236021	1.52952	GO:0016301	kinase	molecular_function
MELO3C008436	0	1.06942	0	0.236021	1.52952	GO:0016310	phosphorylation	biological_process
MELO3C008436	0	1.06942	0	0.236021	1.52952	GO:0030247	polysaccharide	molecular_function
MELO3C008442	0.0111884	0.638721	0	0.174125	0.741902	GO:0004672	protein	molecular_function
MELO3C008442	0.0111884	0.638721	0	0.174125	0.741902	GO:0005509	calcium	molecular_function
MELO3C008442	0.0111884	0.638721	0	0.174125	0.741902	GO:0005524	ATP	molecular_function
MELO3C008442	0.0111884	0.638721	0	0.174125	0.741902	GO:0006468	protein	biological_process
MELO3C008442	0.0111884	0.638721	0	0.174125	0.741902	GO:0016301	kinase	molecular_function
MELO3C008442	0.0111884	0.638721	0	0.174125	0.741902	GO:0016310	phosphorylation	biological_process
MELO3C008442	0.0111884	0.638721	0	0.174125	0.741902	GO:0030247	polysaccharide	molecular_function
MELO3C009574	2.42119	4.20917	2.4786	2.39378	4.84107	GO:0004672	protein	molecular_function
MELO3C009574	2.42119	4.20917	2.4786	2.39378	4.84107	GO:0004683	calmodulin-dependent	molecular_function
MELO3C009574	2.42119	4.20917	2.4786	2.39378	4.84107	GO:0005509	calcium	molecular_function
MELO3C009574	2.42119	4.20917	2.4786	2.39378	4.84107	GO:0005516	calmodulin	molecular_function
MELO3C009574	2.42119	4.20917	2.4786	2.39378	4.84107	GO:0005524	ATP	molecular_function
MELO3C009574	2.42119	4.20917	2.4786	2.39378	4.84107	GO:0005634	nucleus	cellular_component
MELO3C009574	2.42119	4.20917	2.4786	2.39378	4.84107	GO:0005737	cytoplasm	cellular_component
MELO3C009574	2.42119	4.20917	2.4786	2.39378	4.84107	GO:0006468	protein	biological_process
MELO3C009574	2.42119	4.20917	2.4786	2.39378	4.84107	GO:0009738	abscisic	biological_process
MELO3C009574	2.42119	4.20917	2.4786	2.39378	4.84107	GO:0009931	calcium-dependent	molecular_function
MELO3C009574	2.42119	4.20917	2.4786	2.39378	4.84107	GO:0016301	kinase	molecular_function
MELO3C009574	2.42119	4.20917	2.4786	2.39378	4.84107	GO:0016310	phosphorylation	biological_process
MELO3C009574	2.42119	4.20917	2.4786	2.39378	4.84107	GO:0018105	peptidyl-serine	biological_process
MELO3C009574	2.42119	4.20917	2.4786	2.39378	4.84107	GO:0035556	intracellular	biological_process
MELO3C009574	2.42119	4.20917	2.4786	2.39378	4.84107	GO:0046777	protein	biological_process
MELO3C009574	2.42119	4.20917	2.4786	2.39378	4.84107	GO:0046872	metal	molecular_function
MELO3C009784	0.248744	1.22273	0.0855558	0.429201	1.12454	GO:0004672	protein	molecular_function
MELO3C009784	0.248744	1.22273	0.0855558	0.429201	1.12454	GO:0005524	ATP	molecular_function
MELO3C009784	0.248744	1.22273	0.0855558	0.429201	1.12454	GO:0006468	protein	biological_process
MELO3C009944	2.71455	6.53173	2.7848	2.98899	4.6036	GO:0005216	ion	molecular_function
MELO3C009944	2.71455	6.53173	2.7848	2.98899	4.6036	GO:0005262	calcium	molecular_function
MELO3C009944	2.71455	6.53173	2.7848	2.98899	4.6036	GO:0006810	transport	biological_process
MELO3C009944	2.71455	6.53173	2.7848	2.98899	4.6036	GO:0006811	ion	biological_process
MELO3C009944	2.71455	6.53173	2.7848	2.98899	4.6036	GO:0006874	cellular	biological_process
MELO3C009944	2.71455	6.53173	2.7848	2.98899	4.6036	GO:0009860	pollen	biological_process
MELO3C009944	2.71455	6.53173	2.7848	2.98899	4.6036	GO:0016020	membrane	cellular_component
MELO3C009944	2.71455	6.53173	2.7848	2.98899	4.6036	GO:0016021	integral	cellular_component
MELO3C009944	2.71455	6.53173	2.7848	2.98899	4.6036	GO:0016324	apical	cellular_component
MELO3C009944	2.71455	6.53173	2.7848	2.98899	4.6036	GO:0034220	ion	biological_process
MELO3C009944	2.71455	6.53173	2.7848	2.98899	4.6036	GO:0055085	transmembrane	biological_process
MELO3C009944	2.71455	6.53173	2.7848	2.98899	4.6036	GO:0070588	calcium	biological_process
MELO3C009956	70.4022	159.293	90.72	88.4215	153.717	GO:0005739	mitochondrion	cellular_component
MELO3C009956	70.4022	159.293	90.72	88.4215	153.717	GO:0008152	metabolic	biological_process
MELO3C009956	70.4022	159.293	90.72	88.4215	153.717	GO:0008863	formate	molecular_function
MELO3C009956	70.4022	159.293	90.72	88.4215	153.717	GO:0016616	oxidoreductase	molecular_function
MELO3C009956	70.4022	159.293	90.72	88.4215	153.717	GO:0042183	formate	biological_process
MELO3C009956	70.4022	159.293	90.72	88.4215	153.717	GO:0051287	NAD	molecular_function
MELO3C009956	70.4022	159.293	90.72	88.4215	153.717	GO:0055114	oxidation-reduction	biological_process
MELO3C010155	0.0810385	2.94313	1.16436	0.614675	4.2696	NA	NA	NA
MELO3C010471	59.5723	96.5591	47.7341	55.268	146.1	GO:0016020	membrane	cellular_component
MELO3C010471	59.5723	96.5591	47.7341	55.268	146.1	GO:0016021	integral	cellular_component
MELO3C010471	59.5723	96.5591	47.7341	55.268	146.1	GO:0022857	transmembrane	molecular_function
MELO3C010471	59.5723	96.5591	47.7341	55.268	146.1	GO:0055085	transmembrane	biological_process
MELO3C010725	4.74511	10.2232	4.82624	5.22521	10.6924	GO:0016020	membrane	cellular_component
MELO3C010725	4.74511	10.2232	4.82624	5.22521	10.6924	GO:0016021	integral	cellular_component
MELO3C010748	2.24293	4.72868	1.34715	1.36681	5.33177	GO:0003677	DNA	molecular_function
MELO3C010748	2.24293	4.72868	1.34715	1.36681	5.33177	GO:0003700	DNA-binding	molecular_function
MELO3C010748	2.24293	4.72868	1.34715	1.36681	5.33177	GO:0005634	nucleus	cellular_component
MELO3C010748	2.24293	4.72868	1.34715	1.36681	5.33177	GO:0006355	regulation	biological_process
MELO3C010748	2.24293	4.72868	1.34715	1.36681	5.33177	GO:0043565	sequence-specific	molecular_function
MELO3C010749	8.33311	27.6267	9.27076	10.6914	30.5219	GO:0005623	cell	cellular_component
MELO3C010749	8.33311	27.6267	9.27076	10.6914	30.5219	GO:0009055	electron	molecular_function
MELO3C010749	8.33311	27.6267	9.27076	10.6914	30.5219	GO:0015035	protein	molecular_function
MELO3C010749	8.33311	27.6267	9.27076	10.6914	30.5219	GO:0045454	cell	biological_process
MELO3C010749	8.33311	27.6267	9.27076	10.6914	30.5219	GO:0055114	oxidation-reduction	biological_process
MELO3C011705	8.96682	20.4567	13.1355	12.7713	28.2168	GO:0004739	pyruvate	molecular_function
MELO3C011705	8.96682	20.4567	13.1355	12.7713	28.2168	GO:0006086	acetyl-CoA	biological_process
MELO3C011705	8.96682	20.4567	13.1355	12.7713	28.2168	GO:0008152	metabolic	biological_process
MELO3C011705	8.96682	20.4567	13.1355	12.7713	28.2168	GO:0016491	oxidoreductase	molecular_function
MELO3C011705	8.96682	20.4567	13.1355	12.7713	28.2168	GO:0016624	oxidoreductase	molecular_function
MELO3C011705	8.96682	20.4567	13.1355	12.7713	28.2168	GO:0043231	intracellular	cellular_component
MELO3C011705	8.96682	20.4567	13.1355	12.7713	28.2168	GO:0055114	oxidation-reduction	biological_process
MELO3C012256	19.135	61.5558	23.1653	30.2641	55.359	GO:0016020	membrane	cellular_component
MELO3C012256	19.135	61.5558	23.1653	30.2641	55.359	GO:0016021	integral	cellular_component
MELO3C012388	0.411051	1.64083	0.404389	0.653024	1.37325	GO:0003824	catalytic	molecular_function
MELO3C012388	0.411051	1.64083	0.404389	0.653024	1.37325	GO:0008152	metabolic	biological_process
MELO3C012388	0.411051	1.64083	0.404389	0.653024	1.37325	GO:0016020	membrane	cellular_component
MELO3C012388	0.411051	1.64083	0.404389	0.653024	1.37325	GO:0016021	integral	cellular_component
MELO3C012388	0.411051	1.64083	0.404389	0.653024	1.37325	GO:0016207	4-coumarate-CoA	molecular_function
MELO3C012388	0.411051	1.64083	0.404389	0.653024	1.37325	GO:0016874	ligase	molecular_function
MELO3C012701	16.2036	29.5664	18.73	14.9565	53.4831	GO:0004869	cysteine-type	molecular_function
MELO3C012701	16.2036	29.5664	18.73	14.9565	53.4831	GO:0010466	negative	biological_process
MELO3C012701	16.2036	29.5664	18.73	14.9565	53.4831	GO:0010951	negative	biological_process
MELO3C012701	16.2036	29.5664	18.73	14.9565	53.4831	GO:0030414	peptidase	molecular_function
MELO3C012702	6.37895	11.6299	8.72921	6.30919	20.3633	GO:0004869	cysteine-type	molecular_function
MELO3C012702	6.37895	11.6299	8.72921	6.30919	20.3633	GO:0010466	negative	biological_process
MELO3C012702	6.37895	11.6299	8.72921	6.30919	20.3633	GO:0010951	negative	biological_process
MELO3C012702	6.37895	11.6299	8.72921	6.30919	20.3633	GO:0030414	peptidase	molecular_function
MELO3C013158	0.0160929	10.9274	0	1.56574	11.4966	GO:0000166	nucleotide	molecular_function
MELO3C013158	0.0160929	10.9274	0	1.56574	11.4966	GO:0000266	mitochondrial	biological_process
MELO3C013158	0.0160929	10.9274	0	1.56574	11.4966	GO:0003924	GTPase	molecular_function
MELO3C013158	0.0160929	10.9274	0	1.56574	11.4966	GO:0005525	GTP	molecular_function
MELO3C013158	0.0160929	10.9274	0	1.56574	11.4966	GO:0005737	cytoplasm	cellular_component
MELO3C013158	0.0160929	10.9274	0	1.56574	11.4966	GO:0008017	microtubule	molecular_function
MELO3C013159	0.749958	2.9109	0.683369	0.638028	1.51653	GO:0016301	kinase	molecular_function
MELO3C013159	0.749958	2.9109	0.683369	0.638028	1.51653	GO:0016310	phosphorylation	biological_process
MELO3C013256	2.82769	5.08901	1.89955	2.17724	6.14076	GO:0003723	RNA	molecular_function
MELO3C013256	2.82769	5.08901	1.89955	2.17724	6.14076	GO:0004519	endonuclease	molecular_function
MELO3C013256	2.82769	5.08901	1.89955	2.17724	6.14076	GO:0009451	RNA	biological_process
MELO3C013256	2.82769	5.08901	1.89955	2.17724	6.14076	GO:0043231	intracellular	cellular_component
MELO3C013256	2.82769	5.08901	1.89955	2.17724	6.14076	GO:0090305	nucleic	biological_process
MELO3C013379	0.701201	1.64939	1.36369	0.759456	1.22547	GO:0003824	catalytic	molecular_function
MELO3C013379	0.701201	1.64939	1.36369	0.759456	1.22547	GO:0033926	glycopeptide	molecular_function
MELO3C013394	0.183837	3.74762	0.214998	0.408893	1.30555	GO:0009733	response	biological_process
MELO3C013403	0.873793	3.18418	1.53144	1.60568	2.14663	GO:0009733	response	biological_process
MELO3C013615	13.95	28.5586	16.9129	18.5357	24.8734	GO:0008270	zinc	molecular_function
MELO3C013615	13.95	28.5586	16.9129	18.5357	24.8734	GO:0016874	ligase	molecular_function
MELO3C013711	0.385405	2.78823	0.301679	1.58922	6.49088	GO:0016020	membrane	cellular_component
MELO3C013711	0.385405	2.78823	0.301679	1.58922	6.49088	GO:0016021	integral	cellular_component
MELO3C013711	0.385405	2.78823	0.301679	1.58922	6.49088	GO:0055085	transmembrane	biological_process
MELO3C013759	7.05378	12.1796	6.07754	7.31252	13.9802	GO:0009506	plasmodesma	cellular_component
MELO3C013960	74.7042	160.055	57.1586	65.7841	203.368	GO:0005215	transporter	molecular_function
MELO3C013960	74.7042	160.055	57.1586	65.7841	203.368	GO:0006810	transport	biological_process
MELO3C013960	74.7042	160.055	57.1586	65.7841	203.368	GO:0006857	oligopeptide	biological_process
MELO3C013960	74.7042	160.055	57.1586	65.7841	203.368	GO:0016020	membrane	cellular_component
MELO3C014252	0.3158	3.44858	0.9711	1.38092	1.50627	GO:0004601	peroxidase	molecular_function
MELO3C014252	0.3158	3.44858	0.9711	1.38092	1.50627	GO:0005576	extracellular	cellular_component
MELO3C014252	0.3158	3.44858	0.9711	1.38092	1.50627	GO:0006979	response	biological_process
MELO3C014252	0.3158	3.44858	0.9711	1.38092	1.50627	GO:0016491	oxidoreductase	molecular_function
MELO3C014252	0.3158	3.44858	0.9711	1.38092	1.50627	GO:0020037	heme	molecular_function
MELO3C014252	0.3158	3.44858	0.9711	1.38092	1.50627	GO:0042744	hydrogen	biological_process
MELO3C014252	0.3158	3.44858	0.9711	1.38092	1.50627	GO:0046872	metal	molecular_function
MELO3C014252	0.3158	3.44858	0.9711	1.38092	1.50627	GO:0055114	oxidation-reduction	biological_process
MELO3C014313	0	0.31965	0	0.0174255	0.0915465	GO:0003676	nucleic	molecular_function
MELO3C014313	0	0.31965	0	0.0174255	0.0915465	GO:0008270	zinc	molecular_function
MELO3C014314	0	0.709536	0	0	0.552741	GO:0005634	nucleus	cellular_component
MELO3C014343	2.50491	6.36304	2.36323	2.83103	5.69358	NA	NA	NA
MELO3C014356	0.375361	7.14642	0.198804	1.50447	7.70282	GO:0008152	metabolic	biological_process
MELO3C014356	0.375361	7.14642	0.198804	1.50447	7.70282	GO:0016740	transferase	molecular_function
MELO3C014356	0.375361	7.14642	0.198804	1.50447	7.70282	GO:0016757	transferase	molecular_function
MELO3C014356	0.375361	7.14642	0.198804	1.50447	7.70282	GO:0016758	transferase	molecular_function
MELO3C014437	5.60314	22.0999	11.6714	8.38308	13.2793	GO:0009815	1-aminocyclopropane-1-carboxylate	molecular_function
MELO3C014437	5.60314	22.0999	11.6714	8.38308	13.2793	GO:0016491	oxidoreductase	molecular_function
MELO3C014437	5.60314	22.0999	11.6714	8.38308	13.2793	GO:0046872	metal	molecular_function
MELO3C014437	5.60314	22.0999	11.6714	8.38308	13.2793	GO:0055114	oxidation-reduction	biological_process
MELO3C014477	0.727402	5.26362	1.70956	2.10214	8.07302	GO:0005216	ion	molecular_function
MELO3C014477	0.727402	5.26362	1.70956	2.10214	8.07302	GO:0006811	ion	biological_process
MELO3C014477	0.727402	5.26362	1.70956	2.10214	8.07302	GO:0016020	membrane	cellular_component
MELO3C014477	0.727402	5.26362	1.70956	2.10214	8.07302	GO:0034220	ion	biological_process
MELO3C014477	0.727402	5.26362	1.70956	2.10214	8.07302	GO:0055085	transmembrane	biological_process
MELO3C014548	6.00407	13.431	6.61604	8.21507	13.7072	GO:0008168	methyltransferase	molecular_function
MELO3C014548	6.00407	13.431	6.61604	8.21507	13.7072	GO:0016740	transferase	molecular_function
MELO3C014548	6.00407	13.431	6.61604	8.21507	13.7072	GO:0032259	methylation	biological_process
MELO3C014630	7.93376	127.186	17.3635	22.939	76.4992	GO:0006633	fatty	biological_process
MELO3C014630	7.93376	127.186	17.3635	22.939	76.4992	GO:0016491	oxidoreductase	molecular_function
MELO3C014630	7.93376	127.186	17.3635	22.939	76.4992	GO:0016702	oxidoreductase	molecular_function
MELO3C014630	7.93376	127.186	17.3635	22.939	76.4992	GO:0031408	oxylipin	biological_process
MELO3C014630	7.93376	127.186	17.3635	22.939	76.4992	GO:0046872	metal	molecular_function
MELO3C014630	7.93376	127.186	17.3635	22.939	76.4992	GO:0051213	dioxygenase	molecular_function
MELO3C014630	7.93376	127.186	17.3635	22.939	76.4992	GO:0055114	oxidation-reduction	biological_process
MELO3C014632	0.125103	1.85562	0.146532	0.454612	2.20607	GO:0006633	fatty	biological_process
MELO3C014632	0.125103	1.85562	0.146532	0.454612	2.20607	GO:0016491	oxidoreductase	molecular_function
MELO3C014632	0.125103	1.85562	0.146532	0.454612	2.20607	GO:0016702	oxidoreductase	molecular_function
MELO3C014632	0.125103	1.85562	0.146532	0.454612	2.20607	GO:0031408	oxylipin	biological_process
MELO3C014632	0.125103	1.85562	0.146532	0.454612	2.20607	GO:0046872	metal	molecular_function
MELO3C014632	0.125103	1.85562	0.146532	0.454612	2.20607	GO:0051213	dioxygenase	molecular_function
MELO3C014632	0.125103	1.85562	0.146532	0.454612	2.20607	GO:0055114	oxidation-reduction	biological_process
MELO3C014638	150.939	443.099	80.2322	141.488	635.049	GO:0006633	fatty	biological_process
MELO3C014638	150.939	443.099	80.2322	141.488	635.049	GO:0016491	oxidoreductase	molecular_function
MELO3C014638	150.939	443.099	80.2322	141.488	635.049	GO:0016702	oxidoreductase	molecular_function
MELO3C014638	150.939	443.099	80.2322	141.488	635.049	GO:0031408	oxylipin	biological_process
MELO3C014638	150.939	443.099	80.2322	141.488	635.049	GO:0046872	metal	molecular_function
MELO3C014638	150.939	443.099	80.2322	141.488	635.049	GO:0051213	dioxygenase	molecular_function
MELO3C014638	150.939	443.099	80.2322	141.488	635.049	GO:0055114	oxidation-reduction	biological_process
MELO3C014818	2.42267	5.76841	3.55032	4.69919	6.08726	GO:0016020	membrane	cellular_component
MELO3C014818	2.42267	5.76841	3.55032	4.69919	6.08726	GO:0016021	integral	cellular_component
MELO3C014872	2.86816	6.99778	2.82176	4.37648	8.1564	GO:0006629	lipid	biological_process
MELO3C014872	2.86816	6.99778	2.82176	4.37648	8.1564	GO:0016042	lipid	biological_process
MELO3C014872	2.86816	6.99778	2.82176	4.37648	8.1564	GO:0016787	hydrolase	molecular_function
MELO3C014872	2.86816	6.99778	2.82176	4.37648	8.1564	GO:0016788	hydrolase	molecular_function
MELO3C014879	1.98092	6.88432	4.1526	2.92701	4.47082	GO:0005506	iron	molecular_function
MELO3C014879	1.98092	6.88432	4.1526	2.92701	4.47082	GO:0016020	membrane	cellular_component
MELO3C014879	1.98092	6.88432	4.1526	2.92701	4.47082	GO:0016021	integral	cellular_component
MELO3C014879	1.98092	6.88432	4.1526	2.92701	4.47082	GO:0016705	oxidoreductase	molecular_function
MELO3C014879	1.98092	6.88432	4.1526	2.92701	4.47082	GO:0020037	heme	molecular_function
MELO3C014879	1.98092	6.88432	4.1526	2.92701	4.47082	GO:0055114	oxidation-reduction	biological_process
MELO3C014918	0.137929	2.20498	0.533718	0.440493	1.82798	NA	NA	NA
MELO3C015071	0.234837	1.20444	0.595336	0.62641	0.772529	GO:0015743	malate	biological_process
MELO3C015280	5.81619	8.97721	6.09527	6.46645	11.794	GO:0005516	calmodulin	molecular_function
MELO3C015280	5.81619	8.97721	6.09527	6.46645	11.794	GO:0006950	response	biological_process
MELO3C015436	29.4704	59.0164	32.995	27.6726	49.0675	GO:0046872	metal	molecular_function
MELO3C015556	6.61301	20.3455	6.53023	6.53662	18.3974	GO:0016020	membrane	cellular_component
MELO3C015556	6.61301	20.3455	6.53023	6.53662	18.3974	GO:0016021	integral	cellular_component
MELO3C015556	6.61301	20.3455	6.53023	6.53662	18.3974	GO:0016491	oxidoreductase	molecular_function
MELO3C015556	6.61301	20.3455	6.53023	6.53662	18.3974	GO:0055114	oxidation-reduction	biological_process
MELO3C015643	48.61	106.432	26.1257	27.7733	100.003	GO:0005507	copper	molecular_function
MELO3C015643	48.61	106.432	26.1257	27.7733	100.003	GO:0005576	extracellular	cellular_component
MELO3C015643	48.61	106.432	26.1257	27.7733	100.003	GO:0016491	oxidoreductase	molecular_function
MELO3C015643	48.61	106.432	26.1257	27.7733	100.003	GO:0046872	metal	molecular_function
MELO3C015643	48.61	106.432	26.1257	27.7733	100.003	GO:0055114	oxidation-reduction	biological_process
MELO3C015768	1.38451	5.66007	1.4276	1.35216	5.72018	NA	NA	NA
MELO3C015910	3.05183	8.47504	4.51606	4.22804	6.11387	GO:0003700	DNA-binding	molecular_function
MELO3C015910	3.05183	8.47504	4.51606	4.22804	6.11387	GO:0006355	regulation	biological_process
MELO3C015910	3.05183	8.47504	4.51606	4.22804	6.11387	GO:0009624	response	biological_process
MELO3C015910	3.05183	8.47504	4.51606	4.22804	6.11387	GO:0009733	response	biological_process
MELO3C015910	3.05183	8.47504	4.51606	4.22804	6.11387	GO:0043565	sequence-specific	molecular_function
MELO3C016445	0	2.66516	0	0.231639	2.88537	GO:0000139	Golgi	cellular_component
MELO3C016445	0	2.66516	0	0.231639	2.88537	GO:0005794	Golgi	cellular_component
MELO3C016445	0	2.66516	0	0.231639	2.88537	GO:0006486	protein	biological_process
MELO3C016445	0	2.66516	0	0.231639	2.88537	GO:0008378	galactosyltransferase	molecular_function
MELO3C016445	0	2.66516	0	0.231639	2.88537	GO:0016020	membrane	cellular_component
MELO3C016445	0	2.66516	0	0.231639	2.88537	GO:0016021	integral	cellular_component
MELO3C016445	0	2.66516	0	0.231639	2.88537	GO:0016740	transferase	molecular_function
MELO3C016445	0	2.66516	0	0.231639	2.88537	GO:0016757	transferase	molecular_function
MELO3C016459	7.62633	27.7591	7.89483	9.99435	33.2526	GO:0003735	structural	molecular_function
MELO3C016459	7.62633	27.7591	7.89483	9.99435	33.2526	GO:0005622	intracellular	cellular_component
MELO3C016459	7.62633	27.7591	7.89483	9.99435	33.2526	GO:0005840	ribosome	cellular_component
MELO3C016459	7.62633	27.7591	7.89483	9.99435	33.2526	GO:0006412	translation	biological_process
MELO3C016459	7.62633	27.7591	7.89483	9.99435	33.2526	GO:0030529	ribonucleoprotein	cellular_component
MELO3C016634	0.120443	64.015	0	5.595	46.6605	NA	NA	NA
MELO3C016787	61.0531	166.699	44.8896	64.131	94.0741	GO:0016787	hydrolase	molecular_function
MELO3C017013	1.26814	3.10607	2.05453	1.92469	3.13526	GO:0003899	DNA-directed	molecular_function
MELO3C017013	1.26814	3.10607	2.05453	1.92469	3.13526	GO:0032774	RNA	biological_process
MELO3C017060	1.00608	8.79666	1.85456	2.68541	7.02958	GO:0016020	membrane	cellular_component
MELO3C017060	1.00608	8.79666	1.85456	2.68541	7.02958	GO:0016021	integral	cellular_component
MELO3C017060	1.00608	8.79666	1.85456	2.68541	7.02958	GO:0055085	transmembrane	biological_process
MELO3C017061	87.662	177.405	124.154	120.829	150.662	GO:0003824	catalytic	molecular_function
MELO3C017061	87.662	177.405	124.154	120.829	150.662	GO:0016491	oxidoreductase	molecular_function
MELO3C017061	87.662	177.405	124.154	120.829	150.662	GO:0045552	dihydrokaempferol	molecular_function
MELO3C017061	87.662	177.405	124.154	120.829	150.662	GO:0050662	coenzyme	molecular_function
MELO3C017061	87.662	177.405	124.154	120.829	150.662	GO:0055114	oxidation-reduction	biological_process
MELO3C018003	79.2665	170.667	91.5249	100.811	153.091	GO:0004866	endopeptidase	molecular_function
MELO3C018003	79.2665	170.667	91.5249	100.811	153.091	GO:0004867	serine-type	molecular_function
MELO3C018003	79.2665	170.667	91.5249	100.811	153.091	GO:0005576	extracellular	cellular_component
MELO3C018003	79.2665	170.667	91.5249	100.811	153.091	GO:0010466	negative	biological_process
MELO3C018003	79.2665	170.667	91.5249	100.811	153.091	GO:0010951	negative	biological_process
MELO3C018003	79.2665	170.667	91.5249	100.811	153.091	GO:0030414	peptidase	molecular_function
MELO3C018228	1.09801	3.95745	0.899016	2.20945	6.69651	NA	NA	NA
MELO3C018340	0.218122	3.17581	0.165967	0.342918	3.10908	GO:0009785	blue	biological_process
MELO3C018340	0.218122	3.17581	0.165967	0.342918	3.10908	GO:0009882	blue	molecular_function
MELO3C018356	19.6868	53.1021	22.4416	23.9	50.3251	GO:0005737	cytoplasm	cellular_component
MELO3C018356	19.6868	53.1021	22.4416	23.9	50.3251	GO:0005856	cytoskeleton	cellular_component
MELO3C018356	19.6868	53.1021	22.4416	23.9	50.3251	GO:0005874	microtubule	cellular_component
MELO3C018362	1.55546	3.0379	1.18598	1.25052	3.34056	GO:0003824	catalytic	molecular_function
MELO3C018362	1.55546	3.0379	1.18598	1.25052	3.34056	GO:0004721	phosphoprotein	molecular_function
MELO3C018362	1.55546	3.0379	1.18598	1.25052	3.34056	GO:0004722	protein	molecular_function
MELO3C018362	1.55546	3.0379	1.18598	1.25052	3.34056	GO:0006470	protein	biological_process
MELO3C018362	1.55546	3.0379	1.18598	1.25052	3.34056	GO:0016787	hydrolase	molecular_function
MELO3C018362	1.55546	3.0379	1.18598	1.25052	3.34056	GO:0043169	cation	molecular_function
MELO3C018362	1.55546	3.0379	1.18598	1.25052	3.34056	GO:0046872	metal	molecular_function
MELO3C018381	0	1.67019	0	0.0334205	1.47767	NA	NA	NA
MELO3C018479	25.1076	53.1771	29.3104	32.6369	52.1039	GO:0004061	arylformamidase	molecular_function
MELO3C018479	25.1076	53.1771	29.3104	32.6369	52.1039	GO:0019441	tryptophan	biological_process
MELO3C018526	0.317385	1.44434	0.162078	0.626078	1.13544	NA	NA	NA
MELO3C018579	66.0357	135.72	112.493	75.1698	291.159	GO:0004869	cysteine-type	molecular_function
MELO3C018579	66.0357	135.72	112.493	75.1698	291.159	GO:0010466	negative	biological_process
MELO3C018579	66.0357	135.72	112.493	75.1698	291.159	GO:0010951	negative	biological_process
MELO3C018579	66.0357	135.72	112.493	75.1698	291.159	GO:0030414	peptidase	molecular_function
MELO3C018580	0.0199906	4.18996	0	1.97246	18.8196	GO:0004869	cysteine-type	molecular_function
MELO3C018580	0.0199906	4.18996	0	1.97246	18.8196	GO:0010466	negative	biological_process
MELO3C018580	0.0199906	4.18996	0	1.97246	18.8196	GO:0010951	negative	biological_process
MELO3C018580	0.0199906	4.18996	0	1.97246	18.8196	GO:0030414	peptidase	molecular_function
MELO3C018623	6.67999	11.1466	4.82045	6.77119	13.051	GO:0003824	catalytic	molecular_function
MELO3C018623	6.67999	11.1466	4.82045	6.77119	13.051	GO:0016491	oxidoreductase	molecular_function
MELO3C018623	6.67999	11.1466	4.82045	6.77119	13.051	GO:0018580	nitronate	molecular_function
MELO3C018623	6.67999	11.1466	4.82045	6.77119	13.051	GO:0051213	dioxygenase	molecular_function
MELO3C018623	6.67999	11.1466	4.82045	6.77119	13.051	GO:0055114	oxidation-reduction	biological_process
MELO3C018627	4.34417	11.4859	8.70205	7.0378	11.3427	GO:0008152	metabolic	biological_process
MELO3C018627	4.34417	11.4859	8.70205	7.0378	11.3427	GO:0016740	transferase	molecular_function
MELO3C018627	4.34417	11.4859	8.70205	7.0378	11.3427	GO:0016758	transferase	molecular_function
MELO3C018636	5.19747	11.1477	6.64396	5.81725	9.58807	GO:0004197	cysteine-type	molecular_function
MELO3C018636	5.19747	11.1477	6.64396	5.81725	9.58807	GO:0005515	protein	molecular_function
MELO3C018636	5.19747	11.1477	6.64396	5.81725	9.58807	GO:0006508	proteolysis	biological_process
MELO3C018636	5.19747	11.1477	6.64396	5.81725	9.58807	GO:0006952	defense	biological_process
MELO3C018636	5.19747	11.1477	6.64396	5.81725	9.58807	GO:0008233	peptidase	molecular_function
MELO3C018636	5.19747	11.1477	6.64396	5.81725	9.58807	GO:0008234	cysteine-type	molecular_function
MELO3C018636	5.19747	11.1477	6.64396	5.81725	9.58807	GO:0016787	hydrolase	molecular_function
MELO3C018636	5.19747	11.1477	6.64396	5.81725	9.58807	GO:0043068	positive	biological_process
MELO3C018681	102.348	116.618	108.435	91.9677	288.663	GO:0009625	response	biological_process
MELO3C018681	102.348	116.618	108.435	91.9677	288.663	GO:0030246	carbohydrate	molecular_function
MELO3C018681	102.348	116.618	108.435	91.9677	288.663	GO:0043394	proteoglycan	molecular_function
MELO3C018967	9.45551	38.4427	11.0321	9.99987	31.8669	GO:0006855	drug	biological_process
MELO3C018967	9.45551	38.4427	11.0321	9.99987	31.8669	GO:0015238	xenobiotic	molecular_function
MELO3C018967	9.45551	38.4427	11.0321	9.99987	31.8669	GO:0015297	antiporter	molecular_function
MELO3C018967	9.45551	38.4427	11.0321	9.99987	31.8669	GO:0016020	membrane	cellular_component
MELO3C018967	9.45551	38.4427	11.0321	9.99987	31.8669	GO:0016021	integral	cellular_component
MELO3C018967	9.45551	38.4427	11.0321	9.99987	31.8669	GO:0055085	transmembrane	biological_process
MELO3C019125	10.773	17.3103	10.2458	10.6613	26.3002	GO:0016020	membrane	cellular_component
MELO3C019125	10.773	17.3103	10.2458	10.6613	26.3002	GO:0016021	integral	cellular_component
MELO3C019125	10.773	17.3103	10.2458	10.6613	26.3002	GO:0022857	transmembrane	molecular_function
MELO3C019125	10.773	17.3103	10.2458	10.6613	26.3002	GO:0055085	transmembrane	biological_process
MELO3C019150	0.0490532	4.87551	0	0.785962	4.26436	NA	NA	NA
MELO3C019391	21.7085	33.5733	22.8877	29.0699	44.8026	GO:0016491	oxidoreductase	molecular_function
MELO3C019391	21.7085	33.5733	22.8877	29.0699	44.8026	GO:0055114	oxidation-reduction	biological_process
MELO3C020268	72.1421	274.045	49.5271	99.2414	281.069	GO:0006952	defense	biological_process
MELO3C020268	72.1421	274.045	49.5271	99.2414	281.069	GO:0009607	response	biological_process
MELO3C020270	335.264	1076.44	145.9	317.686	1203.91	GO:0006952	defense	biological_process
MELO3C020270	335.264	1076.44	145.9	317.686	1203.91	GO:0009607	response	biological_process
MELO3C020421	0	38.0377	0	4.40113	35.4202	NA	NA	NA
MELO3C020515	46.839	113.214	55.445	62.8875	98.3732	GO:0016787	hydrolase	molecular_function
MELO3C020547	1.0677	1.29398	0.713032	1.31222	3.74082	GO:0016740	transferase	molecular_function
MELO3C021565	1.96802	2.88309	1.38633	1.6738	4.19271	GO:0003676	nucleic	molecular_function
MELO3C021565	1.96802	2.88309	1.38633	1.6738	4.19271	GO:0004386	helicase	molecular_function
MELO3C021565	1.96802	2.88309	1.38633	1.6738	4.19271	GO:0005524	ATP	molecular_function
MELO3C021684	0.0582108	1.28478	0	0.126151	6.33173	NA	NA	NA
MELO3C021688	113.188	265.663	121.554	144.018	283.342	NA	NA	NA
MELO3C021720	1.45468	12.5264	1.0345	2.60026	12.0927	GO:0003872	6-phosphofructokinase	molecular_function
MELO3C021720	1.45468	12.5264	1.0345	2.60026	12.0927	GO:0005524	ATP	molecular_function
MELO3C021720	1.45468	12.5264	1.0345	2.60026	12.0927	GO:0005737	cytoplasm	cellular_component
MELO3C021720	1.45468	12.5264	1.0345	2.60026	12.0927	GO:0006002	fructose	biological_process
MELO3C021720	1.45468	12.5264	1.0345	2.60026	12.0927	GO:0006096	glycolytic	biological_process
MELO3C021720	1.45468	12.5264	1.0345	2.60026	12.0927	GO:0016740	transferase	molecular_function
MELO3C021720	1.45468	12.5264	1.0345	2.60026	12.0927	GO:0046835	carbohydrate	biological_process
MELO3C021720	1.45468	12.5264	1.0345	2.60026	12.0927	GO:0047334	diphosphate-fructose-6-phosphate	molecular_function
MELO3C021720	1.45468	12.5264	1.0345	2.60026	12.0927	GO:0061615	glycolytic	biological_process
MELO3C021758	1.40628	9.55495	1.82986	1.98845	9.50689	GO:0003677	DNA	molecular_function
MELO3C021758	1.40628	9.55495	1.82986	1.98845	9.50689	GO:0003899	DNA-directed	molecular_function
MELO3C021758	1.40628	9.55495	1.82986	1.98845	9.50689	GO:0005634	nucleus	cellular_component
MELO3C021758	1.40628	9.55495	1.82986	1.98845	9.50689	GO:0006351	transcription,	biological_process
MELO3C021760	194.252	299.591	180.71	183.845	726.58	GO:0030246	carbohydrate	molecular_function
MELO3C021831	1.45558	5.17538	1.06017	2.43566	3.99802	GO:0043531	ADP	molecular_function
MELO3C021926	0.371194	1.73475	0.222576	0.391137	1.93929	GO:0051301	cell	biological_process
MELO3C021934	29.6408	42.063	14.0479	22.464	94.0476	NA	NA	NA
MELO3C022148	2.23913	7.80539	2.38762	2.17088	8.00409	GO:0007165	signal	biological_process
MELO3C022148	2.23913	7.80539	2.38762	2.17088	8.00409	GO:0043531	ADP	molecular_function
MELO3C022295	11.6575	21.9726	9.52671	13.2992	22.1186	GO:0016787	hydrolase	molecular_function
MELO3C022683	17.3053	18.7866	14.2325	14.4909	33.9485	GO:0003824	catalytic	molecular_function
MELO3C022683	17.3053	18.7866	14.2325	14.4909	33.9485	GO:0010181	FMN	molecular_function
MELO3C022683	17.3053	18.7866	14.2325	14.4909	33.9485	GO:0016491	oxidoreductase	molecular_function
MELO3C022683	17.3053	18.7866	14.2325	14.4909	33.9485	GO:0055114	oxidation-reduction	biological_process
MELO3C022736	0.485879	3.53853	0.349204	0.499552	2.66685	GO:0008152	metabolic	biological_process
MELO3C022736	0.485879	3.53853	0.349204	0.499552	2.66685	GO:0016740	transferase	molecular_function
MELO3C022736	0.485879	3.53853	0.349204	0.499552	2.66685	GO:0016757	transferase	molecular_function
MELO3C022736	0.485879	3.53853	0.349204	0.499552	2.66685	GO:0016758	transferase	molecular_function
MELO3C022994	0.0954649	0.71531	0.149073	0.220735	0.3021	GO:0005315	inorganic	molecular_function
MELO3C022994	0.0954649	0.71531	0.149073	0.220735	0.3021	GO:0006817	phosphate	biological_process
MELO3C022994	0.0954649	0.71531	0.149073	0.220735	0.3021	GO:0016020	membrane	cellular_component
MELO3C022994	0.0954649	0.71531	0.149073	0.220735	0.3021	GO:0016021	integral	cellular_component
MELO3C022994	0.0954649	0.71531	0.149073	0.220735	0.3021	GO:0022857	transmembrane	molecular_function
MELO3C022994	0.0954649	0.71531	0.149073	0.220735	0.3021	GO:0055085	transmembrane	biological_process
MELO3C023104	0.382623	2.75617	0.138853	1.00532	7.54325	GO:0003677	DNA	molecular_function
MELO3C023104	0.382623	2.75617	0.138853	1.00532	7.54325	GO:0003700	DNA-binding	molecular_function
MELO3C023104	0.382623	2.75617	0.138853	1.00532	7.54325	GO:0005634	nucleus	cellular_component
MELO3C023104	0.382623	2.75617	0.138853	1.00532	7.54325	GO:0006355	regulation	biological_process
MELO3C023104	0.382623	2.75617	0.138853	1.00532	7.54325	GO:0043565	sequence-specific	molecular_function
MELO3C023118	0	0.825103	0	0.0713681	0.622041	GO:0003677	DNA	molecular_function
MELO3C023119	0.0351546	10.1162	0	0.973709	9.08244	NA	NA	NA
MELO3C024016	3.41571	18.4024	4.38535	5.77007	15.7584	GO:0016787	hydrolase	molecular_function
MELO3C024016	3.41571	18.4024	4.38535	5.77007	15.7584	GO:0034220	ion	biological_process
MELO3C024107	0.264644	4.53864	0.236052	1.34925	6.29282	NA	NA	NA
MELO3C024223	0.41177	4.83686	0.581631	0.66295	2.83674	GO:0016020	membrane	cellular_component
MELO3C024223	0.41177	4.83686	0.581631	0.66295	2.83674	GO:0016021	integral	cellular_component
MELO3C024263	16.7055	191.726	37.1157	58.0772	213.882	GO:0005215	transporter	molecular_function
MELO3C024263	16.7055	191.726	37.1157	58.0772	213.882	GO:0006810	transport	biological_process
MELO3C024263	16.7055	191.726	37.1157	58.0772	213.882	GO:0016020	membrane	cellular_component
MELO3C024311	0.981644	23.0696	1.46609	6.08024	34.1428	GO:0006950	response	biological_process
MELO3C024317	0.738551	7.51073	0.531762	1.52593	9.49801	GO:0016788	hydrolase	molecular_function
MELO3C024339	0.332316	1.46352	0.158817	0.232258	0.844607	GO:0080181	lateral	biological_process
MELO3C024605	67.895	97.107	92.5361	58.8325	184.602	GO:0004869	cysteine-type	molecular_function
MELO3C024605	67.895	97.107	92.5361	58.8325	184.602	GO:0010466	negative	biological_process
MELO3C024605	67.895	97.107	92.5361	58.8325	184.602	GO:0010951	negative	biological_process
MELO3C024605	67.895	97.107	92.5361	58.8325	184.602	GO:0030414	peptidase	molecular_function
MELO3C024610	217.615	246.568	195.32	161.553	458.179	NA	NA	NA
MELO3C024616	0.601874	1.85094	1.13931	0.899794	3.29247	NA	NA	NA
MELO3C024718	0.303066	1.387	0.582855	0.681156	0.973311	NA	NA	NA
MELO3C024721	0.275858	90.3884	0	10.5746	99.4017	NA	NA	NA
MELO3C025091	8.7898	14.9183	12.7531	10.1118	20.4237	GO:0003677	DNA	molecular_function
MELO3C025101	6.38556	16.6822	13.9446	11.5397	17.9697	GO:0005985	sucrose	biological_process
MELO3C025101	6.38556	16.6822	13.9446	11.5397	17.9697	GO:0016157	sucrose	molecular_function
MELO3C025101	6.38556	16.6822	13.9446	11.5397	17.9697	GO:0016740	transferase	molecular_function
MELO3C025101	6.38556	16.6822	13.9446	11.5397	17.9697	GO:0016757	transferase	molecular_function
MELO3C025317	63.6978	93.415	45.7386	54.4994	132.969	GO:0016787	hydrolase	molecular_function
MELO3C025317	63.6978	93.415	45.7386	54.4994	132.969	GO:0052689	carboxylic	molecular_function
MELO3C025464	2.50162	6.21258	2.07541	2.70353	4.98938	GO:0016020	membrane	cellular_component
MELO3C025464	2.50162	6.21258	2.07541	2.70353	4.98938	GO:0016021	integral	cellular_component
MELO3C025464	2.50162	6.21258	2.07541	2.70353	4.98938	GO:0022857	transmembrane	molecular_function
MELO3C025464	2.50162	6.21258	2.07541	2.70353	4.98938	GO:0055085	transmembrane	biological_process
MELO3C025509	2.44159	5.22579	3.22957	2.57617	9.56576	NA	NA	NA
MELO3C025510	1.80682	4.14095	2.23053	2.45691	7.8624	NA	NA	NA
MELO3C026491	0.311013	3.13891	0.339772	0.855048	2.85906	GO:0005506	iron	molecular_function
MELO3C026491	0.311013	3.13891	0.339772	0.855048	2.85906	GO:0016705	oxidoreductase	molecular_function
MELO3C026491	0.311013	3.13891	0.339772	0.855048	2.85906	GO:0020037	heme	molecular_function
MELO3C026491	0.311013	3.13891	0.339772	0.855048	2.85906	GO:0055114	oxidation-reduction	biological_process
MELO3C026654	0	12.5831	0	1.42547	12.6945	GO:0005515	protein	molecular_function
MELO3C026654	0	12.5831	0	1.42547	12.6945	GO:0016020	membrane	cellular_component
MELO3C026654	0	12.5831	0	1.42547	12.6945	GO:0016021	integral	cellular_component
MELO3C026654	0	12.5831	0	1.42547	12.6945	GO:0050832	defense	biological_process
MELO3C026781	40.7267	54.8723	15.7551	17.4483	90.4685	GO:0005524	ATP	molecular_function
MELO3C026781	40.7267	54.8723	15.7551	17.4483	90.4685	GO:0016301	kinase	molecular_function
MELO3C026781	40.7267	54.8723	15.7551	17.4483	90.4685	GO:0016310	phosphorylation	biological_process
MELO3C026781	40.7267	54.8723	15.7551	17.4483	90.4685	GO:0016787	hydrolase	molecular_function
MELO3C026842	1.10391	1.72203	0.980311	1.70764	3.8586	GO:0008152	metabolic	biological_process
MELO3C026842	1.10391	1.72203	0.980311	1.70764	3.8586	GO:0016740	transferase	molecular_function
MELO3C026842	1.10391	1.72203	0.980311	1.70764	3.8586	GO:0016758	transferase	molecular_function
MELO3C027142	0.0383316	16.5604	0	1.59301	9.95189	NA	NA	NA
MELO3C027376	0.0589021	26.3017	0	2.01809	19.5542	GO:0007165	signal	biological_process
MELO3C027376	0.0589021	26.3017	0	2.01809	19.5542	GO:0043531	ADP	molecular_function

## Sheet: S_cluster1
Gene_id	SC_fpkm	ST1_fpkm	ST2_fpkm	ST3_fpkm	ST5_fpkm	GO	function.	type
MELO3C000147	19.4886	13.1015	7.86084	8.82936	21.7558	GO:0000166	nucleotide	molecular_function
MELO3C000147	19.4886	13.1015	7.86084	8.82936	21.7558	GO:0005524	ATP	molecular_function
MELO3C000147	19.4886	13.1015	7.86084	8.82936	21.7558	GO:0016020	membrane	cellular_component
MELO3C000147	19.4886	13.1015	7.86084	8.82936	21.7558	GO:0016021	integral	cellular_component
MELO3C000258	8.89725	6.30069	2.79837	7.47995	7.64256	GO:0003824	catalytic	molecular_function
MELO3C000258	8.89725	6.30069	2.79837	7.47995	7.64256	GO:0005975	carbohydrate	biological_process
MELO3C000258	8.89725	6.30069	2.79837	7.47995	7.64256	GO:0006108	malate	biological_process
MELO3C000258	8.89725	6.30069	2.79837	7.47995	7.64256	GO:0016491	oxidoreductase	molecular_function
MELO3C000258	8.89725	6.30069	2.79837	7.47995	7.64256	GO:0016615	malate	molecular_function
MELO3C000258	8.89725	6.30069	2.79837	7.47995	7.64256	GO:0016616	oxidoreductase	molecular_function
MELO3C000258	8.89725	6.30069	2.79837	7.47995	7.64256	GO:0030060	L-malate	molecular_function
MELO3C000258	8.89725	6.30069	2.79837	7.47995	7.64256	GO:0055114	oxidation-reduction	biological_process
MELO3C000268	0.3501	0	0	0.0330368	0.135186	GO:0006633	fatty	biological_process
MELO3C000268	0.3501	0	0	0.0330368	0.135186	GO:0016491	oxidoreductase	molecular_function
MELO3C000268	0.3501	0	0	0.0330368	0.135186	GO:0016702	oxidoreductase	molecular_function
MELO3C000268	0.3501	0	0	0.0330368	0.135186	GO:0031408	oxylipin	biological_process
MELO3C000268	0.3501	0	0	0.0330368	0.135186	GO:0046872	metal	molecular_function
MELO3C000268	0.3501	0	0	0.0330368	0.135186	GO:0051213	dioxygenase	molecular_function
MELO3C000268	0.3501	0	0	0.0330368	0.135186	GO:0055114	oxidation-reduction	biological_process
MELO3C000398	9.03505	5.31162	2.80437	9.21728	7.89375	GO:0003677	DNA	molecular_function
MELO3C000398	9.03505	5.31162	2.80437	9.21728	7.89375	GO:0005634	nucleus	cellular_component
MELO3C000398	9.03505	5.31162	2.80437	9.21728	7.89375	GO:0006355	regulation	biological_process
MELO3C000512	50.7062	34.0715	19.649	46.4181	41.6796	GO:0005215	transporter	molecular_function
MELO3C000512	50.7062	34.0715	19.649	46.4181	41.6796	GO:0006810	transport	biological_process
MELO3C000512	50.7062	34.0715	19.649	46.4181	41.6796	GO:0016020	membrane	cellular_component
MELO3C000512	50.7062	34.0715	19.649	46.4181	41.6796	GO:0016021	integral	cellular_component
MELO3C000538	20.318	11.4881	8.28603	9.64042	16.3638	GO:0016301	kinase	molecular_function
MELO3C000538	20.318	11.4881	8.28603	9.64042	16.3638	GO:0016310	phosphorylation	biological_process
MELO3C000770	44.3586	40.6783	1.76993	11.034	18.8504	GO:0006633	fatty	biological_process
MELO3C000770	44.3586	40.6783	1.76993	11.034	18.8504	GO:0016491	oxidoreductase	molecular_function
MELO3C000770	44.3586	40.6783	1.76993	11.034	18.8504	GO:0016702	oxidoreductase	molecular_function
MELO3C000770	44.3586	40.6783	1.76993	11.034	18.8504	GO:0031408	oxylipin	biological_process
MELO3C000770	44.3586	40.6783	1.76993	11.034	18.8504	GO:0046872	metal	molecular_function
MELO3C000770	44.3586	40.6783	1.76993	11.034	18.8504	GO:0051213	dioxygenase	molecular_function
MELO3C000770	44.3586	40.6783	1.76993	11.034	18.8504	GO:0055114	oxidation-reduction	biological_process
MELO3C000937	2.45386	1.18549	0.2126	2.09946	1.68156	NA	NA	NA
MELO3C001078	62.1561	45.772	26.6438	55.4474	55.4369	NA	NA	NA
MELO3C001088	5.99825	0.677483	0.803083	0.593496	3.21761	GO:0006629	lipid	biological_process
MELO3C001088	5.99825	0.677483	0.803083	0.593496	3.21761	GO:0016491	oxidoreductase	molecular_function
MELO3C001088	5.99825	0.677483	0.803083	0.593496	3.21761	GO:0055114	oxidation-reduction	biological_process
MELO3C001088	5.99825	0.677483	0.803083	0.593496	3.21761	GO:0080019	fatty-acyl-CoA	molecular_function
MELO3C001463	10.2425	5.67939	3.00102	6.47996	6.59487	NA	NA	NA
MELO3C001702	11.9251	10.69	3.74137	15.4651	17.7385	GO:0016740	transferase	molecular_function
MELO3C001943	9.09046	2.09568	2.67098	4.09346	7.2819	GO:0016020	membrane	cellular_component
MELO3C001943	9.09046	2.09568	2.67098	4.09346	7.2819	GO:0016021	integral	cellular_component
MELO3C001996	32.9602	22.2481	7.96352	14.3729	23.4661	GO:0003677	DNA	molecular_function
MELO3C001996	32.9602	22.2481	7.96352	14.3729	23.4661	GO:0006355	regulation	biological_process
MELO3C002083	2.98905	2.64694	1.14297	1.862	2.78051	NA	NA	NA
MELO3C002090	12.9961	8.11669	2.22883	10.0328	14.0478	GO:0003677	DNA	molecular_function
MELO3C002111	44.3549	28.557	7.11002	40.1278	22.1315	GO:0016787	hydrolase	molecular_function
MELO3C002157	5.73935	0.663343	1.08207	1.49616	4.59289	GO:0003677	DNA	molecular_function
MELO3C002173	39.0483	31.8531	17.249	53.0341	38.3308	GO:0003677	DNA	molecular_function
MELO3C002173	39.0483	31.8531	17.249	53.0341	38.3308	GO:0003899	DNA-directed	molecular_function
MELO3C002173	39.0483	31.8531	17.249	53.0341	38.3308	GO:0006351	transcription,	biological_process
MELO3C002220	13.0446	5.09652	1.92649	9.60455	8.10306	GO:0005524	ATP	molecular_function
MELO3C002239	5.44673	4.37686	1.6579	4.37715	3.8311	NA	NA	NA
MELO3C002247	51.6435	20.5549	14.6715	19.3972	33.8375	GO:0046983	protein	molecular_function
MELO3C002307	33.7324	19.5739	11.3107	22.5745	19.3769	GO:0008987	quinolinate	molecular_function
MELO3C002307	33.7324	19.5739	11.3107	22.5745	19.3769	GO:0009435	NAD	biological_process
MELO3C002307	33.7324	19.5739	11.3107	22.5745	19.3769	GO:0019805	quinolinate	biological_process
MELO3C002307	33.7324	19.5739	11.3107	22.5745	19.3769	GO:0051539	4	molecular_function
MELO3C002380	6.4289	5.57313	1.87215	2.85589	3.49734	GO:0005886	plasma	cellular_component
MELO3C002380	6.4289	5.57313	1.87215	2.85589	3.49734	GO:0006810	transport	biological_process
MELO3C002380	6.4289	5.57313	1.87215	2.85589	3.49734	GO:0008643	carbohydrate	biological_process
MELO3C002380	6.4289	5.57313	1.87215	2.85589	3.49734	GO:0016020	membrane	cellular_component
MELO3C002380	6.4289	5.57313	1.87215	2.85589	3.49734	GO:0016021	integral	cellular_component
MELO3C002562	29.4725	19.0597	8.17832	22.2779	23.0058	GO:0003676	nucleic	molecular_function
MELO3C002562	29.4725	19.0597	8.17832	22.2779	23.0058	GO:0004519	endonuclease	molecular_function
MELO3C002562	29.4725	19.0597	8.17832	22.2779	23.0058	GO:0006308	DNA	biological_process
MELO3C002562	29.4725	19.0597	8.17832	22.2779	23.0058	GO:0016788	hydrolase	molecular_function
MELO3C002562	29.4725	19.0597	8.17832	22.2779	23.0058	GO:0090305	nucleic	biological_process
MELO3C002563	38.54	30.9482	10.3985	28.2934	23.1188	GO:0006790	sulfur	biological_process
MELO3C002563	38.54	30.9482	10.3985	28.2934	23.1188	GO:0008441	3'(2'),5'-bisphosphate	molecular_function
MELO3C002563	38.54	30.9482	10.3985	28.2934	23.1188	GO:0016311	dephosphorylation	biological_process
MELO3C002563	38.54	30.9482	10.3985	28.2934	23.1188	GO:0046854	phosphatidylinositol	biological_process
MELO3C002572	2.56081	0.509591	0.179789	0.336851	0.569413	GO:0004180	carboxypeptidase	molecular_function
MELO3C002572	2.56081	0.509591	0.179789	0.336851	0.569413	GO:0004185	serine-type	molecular_function
MELO3C002572	2.56081	0.509591	0.179789	0.336851	0.569413	GO:0006508	proteolysis	biological_process
MELO3C002572	2.56081	0.509591	0.179789	0.336851	0.569413	GO:0008233	peptidase	molecular_function
MELO3C002572	2.56081	0.509591	0.179789	0.336851	0.569413	GO:0016787	hydrolase	molecular_function
MELO3C002579	34.0341	17.2449	4.22517	22.6525	36.6532	GO:0004097	catechol	molecular_function
MELO3C002579	34.0341	17.2449	4.22517	22.6525	36.6532	GO:0008152	metabolic	biological_process
MELO3C002579	34.0341	17.2449	4.22517	22.6525	36.6532	GO:0016491	oxidoreductase	molecular_function
MELO3C002579	34.0341	17.2449	4.22517	22.6525	36.6532	GO:0046148	pigment	biological_process
MELO3C002579	34.0341	17.2449	4.22517	22.6525	36.6532	GO:0055114	oxidation-reduction	biological_process
MELO3C002616	10.3222	5.78223	3.29158	8.83291	10.4714	GO:0003677	DNA	molecular_function
MELO3C002616	10.3222	5.78223	3.29158	8.83291	10.4714	GO:0005634	nucleus	cellular_component
MELO3C002616	10.3222	5.78223	3.29158	8.83291	10.4714	GO:0006355	regulation	biological_process
MELO3C002695	36.654	13.129	15.744	13.4564	30.1724	GO:0008152	metabolic	biological_process
MELO3C002695	36.654	13.129	15.744	13.4564	30.1724	GO:0016787	hydrolase	molecular_function
MELO3C002696	3.12203	0.171712	0.107326	2.04919	1.3575	NA	NA	NA
MELO3C002874	981.414	388.74	224.031	552.45	482.008	GO:0030246	carbohydrate	molecular_function
MELO3C002875	1.25452	1.00546	0.343573	0.607216	0.60584	GO:0003700	DNA-binding	molecular_function
MELO3C002875	1.25452	1.00546	0.343573	0.607216	0.60584	GO:0006355	regulation	biological_process
MELO3C002875	1.25452	1.00546	0.343573	0.607216	0.60584	GO:0043565	sequence-specific	molecular_function
MELO3C002877	0.318581	0.221185	0.0240272	0.0783916	0.289493	GO:0007165	signal	biological_process
MELO3C002877	0.318581	0.221185	0.0240272	0.0783916	0.289493	GO:0043531	ADP	molecular_function
MELO3C002969	0.727757	0.0756959	0.103254	0.170251	0.28536	GO:0016020	membrane	cellular_component
MELO3C002969	0.727757	0.0756959	0.103254	0.170251	0.28536	GO:0016021	integral	cellular_component
MELO3C003066	88.3431	16.2872	10.7194	30.9693	41.4364	GO:0030246	carbohydrate	molecular_function
MELO3C003524	1.78407	1.23758	0.746265	1.18339	1.32953	GO:0000166	nucleotide	molecular_function
MELO3C003524	1.78407	1.23758	0.746265	1.18339	1.32953	GO:0003774	motor	molecular_function
MELO3C003524	1.78407	1.23758	0.746265	1.18339	1.32953	GO:0003777	microtubule	molecular_function
MELO3C003524	1.78407	1.23758	0.746265	1.18339	1.32953	GO:0005524	ATP	molecular_function
MELO3C003524	1.78407	1.23758	0.746265	1.18339	1.32953	GO:0007018	microtubule-based	biological_process
MELO3C003524	1.78407	1.23758	0.746265	1.18339	1.32953	GO:0008017	microtubule	molecular_function
MELO3C003526	8.54506	6.04741	3.73837	5.64672	9.87392	GO:0003677	DNA	molecular_function
MELO3C003526	8.54506	6.04741	3.73837	5.64672	9.87392	GO:0003680	AT	molecular_function
MELO3C003526	8.54506	6.04741	3.73837	5.64672	9.87392	GO:0003700	DNA-binding	molecular_function
MELO3C003526	8.54506	6.04741	3.73837	5.64672	9.87392	GO:0005634	nucleus	cellular_component
MELO3C003526	8.54506	6.04741	3.73837	5.64672	9.87392	GO:0006351	transcription,	biological_process
MELO3C003526	8.54506	6.04741	3.73837	5.64672	9.87392	GO:0006355	regulation	biological_process
MELO3C003594	0.472769	0.583758	0.0331986	0.747736	1.03438	GO:0009269	response	biological_process
MELO3C003594	0.472769	0.583758	0.0331986	0.747736	1.03438	GO:0016020	membrane	cellular_component
MELO3C003594	0.472769	0.583758	0.0331986	0.747736	1.03438	GO:0016021	integral	cellular_component
MELO3C003678	160.651	83.9041	32.4915	113.872	81.7499	GO:0003899	DNA-directed	molecular_function
MELO3C003678	160.651	83.9041	32.4915	113.872	81.7499	GO:0032774	RNA	biological_process
MELO3C003988	2.60347	0.192834	0	0.0980928	0.900338	GO:0016020	membrane	cellular_component
MELO3C003988	2.60347	0.192834	0	0.0980928	0.900338	GO:0016021	integral	cellular_component
MELO3C004036	2.12034	0.520892	0.153072	0.601917	1.00985	NA	NA	NA
MELO3C004110	849.526	645.93	97.9131	394.759	410.056	GO:0004014	adenosylmethionine	molecular_function
MELO3C004110	849.526	645.93	97.9131	394.759	410.056	GO:0006597	spermine	biological_process
MELO3C004110	849.526	645.93	97.9131	394.759	410.056	GO:0008295	spermidine	biological_process
MELO3C004184	12.7021	10.9866	1.65513	6.0311	8.17398	GO:0030410	nicotianamine	molecular_function
MELO3C004184	12.7021	10.9866	1.65513	6.0311	8.17398	GO:0030418	nicotianamine	biological_process
MELO3C004296	30.1184	6.46638	1.37932	11.4533	116.355	GO:0004866	endopeptidase	molecular_function
MELO3C004296	30.1184	6.46638	1.37932	11.4533	116.355	GO:0010951	negative	biological_process
MELO3C004382	49.0508	26.1439	22.5652	24.2441	41.9839	GO:0005634	nucleus	cellular_component
MELO3C004382	49.0508	26.1439	22.5652	24.2441	41.9839	GO:0006351	transcription,	biological_process
MELO3C004382	49.0508	26.1439	22.5652	24.2441	41.9839	GO:0006355	regulation	biological_process
MELO3C004382	49.0508	26.1439	22.5652	24.2441	41.9839	GO:0009734	auxin-activated	biological_process
MELO3C004425	1.35982	0.66645	0.616096	1.09491	1.08876	GO:0003676	nucleic	molecular_function
MELO3C004425	1.35982	0.66645	0.616096	1.09491	1.08876	GO:0005634	nucleus	cellular_component
MELO3C004425	1.35982	0.66645	0.616096	1.09491	1.08876	GO:0006974	cellular	biological_process
MELO3C004425	1.35982	0.66645	0.616096	1.09491	1.08876	GO:0007049	cell	biological_process
MELO3C004425	1.35982	0.66645	0.616096	1.09491	1.08876	GO:0008270	zinc	molecular_function
MELO3C004425	1.35982	0.66645	0.616096	1.09491	1.08876	GO:0048478	replication	biological_process
MELO3C004442	0.564586	0.164143	0	0.682118	0.125624	NA	NA	NA
MELO3C004544	1.99452	0.995578	0.66515	1.63677	1.68173	NA	NA	NA
MELO3C004600	5.84734	0.901209	0.421532	0.583908	2.60358	GO:0003993	acid	molecular_function
MELO3C004600	5.84734	0.901209	0.421532	0.583908	2.60358	GO:0016311	dephosphorylation	biological_process
MELO3C004836	8.20746	2.14477	2.30573	4.46382	4.59534	GO:0003676	nucleic	molecular_function
MELO3C005009	2.40903	1.10233	0.907029	2.75327	4.45408	GO:0004088	carbamoyl-phosphate	molecular_function
MELO3C005009	2.40903	1.10233	0.907029	2.75327	4.45408	GO:0016874	ligase	molecular_function
MELO3C005215	1.28789	0	0	0.0243724	0.0259101	GO:0006952	defense	biological_process
MELO3C005254	0.538769	0.163767	0.100667	0.259077	0.284865	GO:0004553	hydrolase	molecular_function
MELO3C005254	0.538769	0.163767	0.100667	0.259077	0.284865	GO:0005975	carbohydrate	biological_process
MELO3C005259	8.36127	5.21796	2.76242	5.28543	7.57295	GO:0016020	membrane	cellular_component
MELO3C005259	8.36127	5.21796	2.76242	5.28543	7.57295	GO:0016021	integral	cellular_component
MELO3C005260	63.7745	10.378	6.23923	10.4263	36.9514	GO:0016020	membrane	cellular_component
MELO3C005260	63.7745	10.378	6.23923	10.4263	36.9514	GO:0016021	integral	cellular_component
MELO3C005283	3.29232	1.91842	1.15327	2.14554	2.76522	GO:0003677	DNA	molecular_function
MELO3C005283	3.29232	1.91842	1.15327	2.14554	2.76522	GO:0005634	nucleus	cellular_component
MELO3C005283	3.29232	1.91842	1.15327	2.14554	2.76522	GO:0006351	transcription,	biological_process
MELO3C005283	3.29232	1.91842	1.15327	2.14554	2.76522	GO:0006355	regulation	biological_process
MELO3C005301	54.969	40.9655	23.7856	48.2395	43.1518	NA	NA	NA
MELO3C005351	5.84677	0.457561	0.268348	1.85479	1.63	GO:0005576	extracellular	cellular_component
MELO3C005351	5.84677	0.457561	0.268348	1.85479	1.63	GO:0005615	extracellular	cellular_component
MELO3C005351	5.84677	0.457561	0.268348	1.85479	1.63	GO:0010227	floral	biological_process
MELO3C005436	8.17253	8.01489	2.90798	3.77305	6.16266	GO:0000165	MAPK	biological_process
MELO3C005436	8.17253	8.01489	2.90798	3.77305	6.16266	GO:0000166	nucleotide	molecular_function
MELO3C005436	8.17253	8.01489	2.90798	3.77305	6.16266	GO:0000186	activation	biological_process
MELO3C005436	8.17253	8.01489	2.90798	3.77305	6.16266	GO:0004672	protein	molecular_function
MELO3C005436	8.17253	8.01489	2.90798	3.77305	6.16266	GO:0004709	MAP	molecular_function
MELO3C005436	8.17253	8.01489	2.90798	3.77305	6.16266	GO:0005524	ATP	molecular_function
MELO3C005436	8.17253	8.01489	2.90798	3.77305	6.16266	GO:0005622	intracellular	cellular_component
MELO3C005436	8.17253	8.01489	2.90798	3.77305	6.16266	GO:0006468	protein	biological_process
MELO3C005436	8.17253	8.01489	2.90798	3.77305	6.16266	GO:0016020	membrane	cellular_component
MELO3C005436	8.17253	8.01489	2.90798	3.77305	6.16266	GO:0016021	integral	cellular_component
MELO3C005436	8.17253	8.01489	2.90798	3.77305	6.16266	GO:0016301	kinase	molecular_function
MELO3C005436	8.17253	8.01489	2.90798	3.77305	6.16266	GO:0016310	phosphorylation	biological_process
MELO3C005436	8.17253	8.01489	2.90798	3.77305	6.16266	GO:0016491	oxidoreductase	molecular_function
MELO3C005436	8.17253	8.01489	2.90798	3.77305	6.16266	GO:0016740	transferase	molecular_function
MELO3C005436	8.17253	8.01489	2.90798	3.77305	6.16266	GO:0032440	2-alkenal	molecular_function
MELO3C005436	8.17253	8.01489	2.90798	3.77305	6.16266	GO:0055114	oxidation-reduction	biological_process
MELO3C005442	6.93184	6.26231	0.787274	3.64363	10.4585	GO:0006950	response	biological_process
MELO3C005456	4.52999	1.0352	1.59246	2.04578	11.7365	GO:0004601	peroxidase	molecular_function
MELO3C005456	4.52999	1.0352	1.59246	2.04578	11.7365	GO:0005576	extracellular	cellular_component
MELO3C005456	4.52999	1.0352	1.59246	2.04578	11.7365	GO:0006979	response	biological_process
MELO3C005456	4.52999	1.0352	1.59246	2.04578	11.7365	GO:0016491	oxidoreductase	molecular_function
MELO3C005456	4.52999	1.0352	1.59246	2.04578	11.7365	GO:0020037	heme	molecular_function
MELO3C005456	4.52999	1.0352	1.59246	2.04578	11.7365	GO:0042744	hydrogen	biological_process
MELO3C005456	4.52999	1.0352	1.59246	2.04578	11.7365	GO:0046872	metal	molecular_function
MELO3C005456	4.52999	1.0352	1.59246	2.04578	11.7365	GO:0055114	oxidation-reduction	biological_process
MELO3C005576	6.23822	3.17908	1.86242	3.30232	4.44195	GO:0004497	monooxygenase	molecular_function
MELO3C005576	6.23822	3.17908	1.86242	3.30232	4.44195	GO:0005506	iron	molecular_function
MELO3C005576	6.23822	3.17908	1.86242	3.30232	4.44195	GO:0016020	membrane	cellular_component
MELO3C005576	6.23822	3.17908	1.86242	3.30232	4.44195	GO:0016021	integral	cellular_component
MELO3C005576	6.23822	3.17908	1.86242	3.30232	4.44195	GO:0016491	oxidoreductase	molecular_function
MELO3C005576	6.23822	3.17908	1.86242	3.30232	4.44195	GO:0016705	oxidoreductase	molecular_function
MELO3C005576	6.23822	3.17908	1.86242	3.30232	4.44195	GO:0020037	heme	molecular_function
MELO3C005576	6.23822	3.17908	1.86242	3.30232	4.44195	GO:0046872	metal	molecular_function
MELO3C005576	6.23822	3.17908	1.86242	3.30232	4.44195	GO:0055114	oxidation-reduction	biological_process
MELO3C005590	5.19223	3.29484	2.29781	3.41076	5.30475	GO:0003677	DNA	molecular_function
MELO3C005590	5.19223	3.29484	2.29781	3.41076	5.30475	GO:0003680	AT	molecular_function
MELO3C005590	5.19223	3.29484	2.29781	3.41076	5.30475	GO:0005634	nucleus	cellular_component
MELO3C005590	5.19223	3.29484	2.29781	3.41076	5.30475	GO:0005654	nucleoplasm	cellular_component
MELO3C005590	5.19223	3.29484	2.29781	3.41076	5.30475	GO:0005694	chromosome	cellular_component
MELO3C005590	5.19223	3.29484	2.29781	3.41076	5.30475	GO:0005730	nucleolus	cellular_component
MELO3C005590	5.19223	3.29484	2.29781	3.41076	5.30475	GO:0005737	cytoplasm	cellular_component
MELO3C005590	5.19223	3.29484	2.29781	3.41076	5.30475	GO:0005739	mitochondrion	cellular_component
MELO3C005590	5.19223	3.29484	2.29781	3.41076	5.30475	GO:0006351	transcription,	biological_process
MELO3C005590	5.19223	3.29484	2.29781	3.41076	5.30475	GO:0006355	regulation	biological_process
MELO3C005590	5.19223	3.29484	2.29781	3.41076	5.30475	GO:0043565	sequence-specific	molecular_function
MELO3C005590	5.19223	3.29484	2.29781	3.41076	5.30475	GO:0098687	chromosomal	cellular_component
MELO3C005616	294.029	130.338	8.23242	281.848	126.335	GO:0009507	chloroplast	cellular_component
MELO3C005616	294.029	130.338	8.23242	281.848	126.335	GO:0009536	plastid	cellular_component
MELO3C005616	294.029	130.338	8.23242	281.848	126.335	GO:0010271	regulation	biological_process
MELO3C005653	4.65248	1.77912	1.61447	1.78978	3.24752	NA	NA	NA
MELO3C005657	39.4564	21.4275	19.2857	13.9442	34.6489	NA	NA	NA
MELO3C005696	46.6611	22.9209	19.8273	38.3191	46.7101	GO:0008270	zinc	molecular_function
MELO3C005696	46.6611	22.9209	19.8273	38.3191	46.7101	GO:0016874	ligase	molecular_function
MELO3C005736	552.347	551.316	182.793	344.182	370.935	NA	NA	NA
MELO3C005763	626.715	487.668	278.479	421.249	431.275	GO:0005623	cell	cellular_component
MELO3C005763	626.715	487.668	278.479	421.249	431.275	GO:0009055	electron	molecular_function
MELO3C005763	626.715	487.668	278.479	421.249	431.275	GO:0015035	protein	molecular_function
MELO3C005763	626.715	487.668	278.479	421.249	431.275	GO:0045454	cell	biological_process
MELO3C005763	626.715	487.668	278.479	421.249	431.275	GO:0055114	oxidation-reduction	biological_process
MELO3C005822	3.93125	2.00745	0.802451	5.50437	3.72315	GO:0005773	vacuole	cellular_component
MELO3C005822	3.93125	2.00745	0.802451	5.50437	3.72315	GO:0005774	vacuolar	cellular_component
MELO3C005822	3.93125	2.00745	0.802451	5.50437	3.72315	GO:0005783	endoplasmic	cellular_component
MELO3C005822	3.93125	2.00745	0.802451	5.50437	3.72315	GO:0005886	plasma	cellular_component
MELO3C005822	3.93125	2.00745	0.802451	5.50437	3.72315	GO:0009409	response	biological_process
MELO3C005822	3.93125	2.00745	0.802451	5.50437	3.72315	GO:0009414	response	biological_process
MELO3C005822	3.93125	2.00745	0.802451	5.50437	3.72315	GO:0009507	chloroplast	cellular_component
MELO3C005822	3.93125	2.00745	0.802451	5.50437	3.72315	GO:0009535	chloroplast	cellular_component
MELO3C005822	3.93125	2.00745	0.802451	5.50437	3.72315	GO:0009579	thylakoid	cellular_component
MELO3C005822	3.93125	2.00745	0.802451	5.50437	3.72315	GO:0009651	response	biological_process
MELO3C005822	3.93125	2.00745	0.802451	5.50437	3.72315	GO:0040008	regulation	biological_process
MELO3C005841	54.3318	51.3672	16.7541	51.7588	45.0049	GO:0030001	metal	biological_process
MELO3C005841	54.3318	51.3672	16.7541	51.7588	45.0049	GO:0046872	metal	molecular_function
MELO3C005899	52.8855	39.3149	5.54368	31.0703	37.6709	GO:0046872	metal	molecular_function
MELO3C005902	21.5851	15.986	9.84767	9.9682	13.4506	GO:0003677	DNA	molecular_function
MELO3C005902	21.5851	15.986	9.84767	9.9682	13.4506	GO:0005634	nucleus	cellular_component
MELO3C005902	21.5851	15.986	9.84767	9.9682	13.4506	GO:0006355	regulation	biological_process
MELO3C005920	38.4725	31.1363	15.9041	26.1985	38.4067	GO:0016020	membrane	cellular_component
MELO3C005920	38.4725	31.1363	15.9041	26.1985	38.4067	GO:0016021	integral	cellular_component
MELO3C005996	29.9218	7.05745	6.56716	25.7688	24.9555	NA	NA	NA
MELO3C006208	62.5059	15.7279	22.045	28.4057	49.4293	GO:0004857	enzyme	molecular_function
MELO3C006208	62.5059	15.7279	22.045	28.4057	49.4293	GO:0005576	extracellular	cellular_component
MELO3C006208	62.5059	15.7279	22.045	28.4057	49.4293	GO:0005618	cell	cellular_component
MELO3C006208	62.5059	15.7279	22.045	28.4057	49.4293	GO:0016787	hydrolase	molecular_function
MELO3C006208	62.5059	15.7279	22.045	28.4057	49.4293	GO:0030599	pectinesterase	molecular_function
MELO3C006208	62.5059	15.7279	22.045	28.4057	49.4293	GO:0042545	cell	biological_process
MELO3C006208	62.5059	15.7279	22.045	28.4057	49.4293	GO:0043086	negative	biological_process
MELO3C006208	62.5059	15.7279	22.045	28.4057	49.4293	GO:0045330	aspartyl	molecular_function
MELO3C006208	62.5059	15.7279	22.045	28.4057	49.4293	GO:0045490	pectin	biological_process
MELO3C006208	62.5059	15.7279	22.045	28.4057	49.4293	GO:0071555	cell	biological_process
MELO3C006229	0.713156	0.657211	0.0453513	0.294596	0.561087	GO:0003677	DNA	molecular_function
MELO3C006229	0.713156	0.657211	0.0453513	0.294596	0.561087	GO:0006260	DNA	biological_process
MELO3C006436	6.5086	3.94297	2.37495	5.9814	5.45067	GO:0005886	plasma	cellular_component
MELO3C006436	6.5086	3.94297	2.37495	5.9814	5.45067	GO:0016020	membrane	cellular_component
MELO3C006436	6.5086	3.94297	2.37495	5.9814	5.45067	GO:0016021	integral	cellular_component
MELO3C006439	13.3721	4.63202	3.56692	9.40825	11.1102	GO:0016491	oxidoreductase	molecular_function
MELO3C006439	13.3721	4.63202	3.56692	9.40825	11.1102	GO:0055114	oxidation-reduction	biological_process
MELO3C006458	387.609	303.862	84.4602	188.13	917.504	GO:0004867	serine-type	molecular_function
MELO3C006458	387.609	303.862	84.4602	188.13	917.504	GO:0006508	proteolysis	biological_process
MELO3C006458	387.609	303.862	84.4602	188.13	917.504	GO:0008233	peptidase	molecular_function
MELO3C006458	387.609	303.862	84.4602	188.13	917.504	GO:0009611	response	biological_process
MELO3C006458	387.609	303.862	84.4602	188.13	917.504	GO:0010951	negative	biological_process
MELO3C006585	448.773	396.576	205.64	274.548	335.408	GO:0003824	catalytic	molecular_function
MELO3C006585	448.773	396.576	205.64	274.548	335.408	GO:0005524	ATP	molecular_function
MELO3C006585	448.773	396.576	205.64	274.548	335.408	GO:0006090	pyruvate	biological_process
MELO3C006585	448.773	396.576	205.64	274.548	335.408	GO:0016301	kinase	molecular_function
MELO3C006585	448.773	396.576	205.64	274.548	335.408	GO:0016310	phosphorylation	biological_process
MELO3C006585	448.773	396.576	205.64	274.548	335.408	GO:0016772	transferase	molecular_function
MELO3C006585	448.773	396.576	205.64	274.548	335.408	GO:0046872	metal	molecular_function
MELO3C006585	448.773	396.576	205.64	274.548	335.408	GO:0050242	pyruvate,	molecular_function
MELO3C006658	4.02511	0.712191	0.276477	1.3424	5.62345	GO:0000166	nucleotide	molecular_function
MELO3C006658	4.02511	0.712191	0.276477	1.3424	5.62345	GO:0005515	protein	molecular_function
MELO3C006658	4.02511	0.712191	0.276477	1.3424	5.62345	GO:0005525	GTP	molecular_function
MELO3C006658	4.02511	0.712191	0.276477	1.3424	5.62345	GO:0005634	nucleus	cellular_component
MELO3C006658	4.02511	0.712191	0.276477	1.3424	5.62345	GO:0005737	cytoplasm	cellular_component
MELO3C006658	4.02511	0.712191	0.276477	1.3424	5.62345	GO:0009733	response	biological_process
MELO3C006658	4.02511	0.712191	0.276477	1.3424	5.62345	GO:0045841	negative	biological_process
MELO3C006658	4.02511	0.712191	0.276477	1.3424	5.62345	GO:2000280	regulation	biological_process
MELO3C006698	1.24053	0.614539	0.3465	1.01293	0.813394	GO:0016020	membrane	cellular_component
MELO3C006698	1.24053	0.614539	0.3465	1.01293	0.813394	GO:0016021	integral	cellular_component
MELO3C006721	37.7029	15.441	17.38	16.1467	31.1213	GO:0005509	calcium	molecular_function
MELO3C006843	9.23143	2.03305	1.50684	3.78185	4.29753	GO:0016020	membrane	cellular_component
MELO3C006843	9.23143	2.03305	1.50684	3.78185	4.29753	GO:0016021	integral	cellular_component
MELO3C006860	5.96686	1.70516	0.377133	0.696659	2.8314	GO:0000165	MAPK	biological_process
MELO3C006860	5.96686	1.70516	0.377133	0.696659	2.8314	GO:0000977	RNA	molecular_function
MELO3C006860	5.96686	1.70516	0.377133	0.696659	2.8314	GO:0003677	DNA	molecular_function
MELO3C006860	5.96686	1.70516	0.377133	0.696659	2.8314	GO:0003700	DNA-binding	molecular_function
MELO3C006860	5.96686	1.70516	0.377133	0.696659	2.8314	GO:0005634	nucleus	cellular_component
MELO3C006860	5.96686	1.70516	0.377133	0.696659	2.8314	GO:0006351	transcription,	biological_process
MELO3C006860	5.96686	1.70516	0.377133	0.696659	2.8314	GO:0006355	regulation	biological_process
MELO3C006860	5.96686	1.70516	0.377133	0.696659	2.8314	GO:0045944	positive	biological_process
MELO3C006860	5.96686	1.70516	0.377133	0.696659	2.8314	GO:0046983	protein	molecular_function
MELO3C006917	29.547	16.1838	7.74755	21.4298	20.8692	GO:0005576	extracellular	cellular_component
MELO3C006917	29.547	16.1838	7.74755	21.4298	20.8692	GO:0005618	cell	cellular_component
MELO3C006917	29.547	16.1838	7.74755	21.4298	20.8692	GO:0016787	hydrolase	molecular_function
MELO3C006917	29.547	16.1838	7.74755	21.4298	20.8692	GO:0071555	cell	biological_process
MELO3C006938	133.713	60.3775	43.9404	64.5677	60.6688	GO:0005506	iron	molecular_function
MELO3C006938	133.713	60.3775	43.9404	64.5677	60.6688	GO:0008610	lipid	biological_process
MELO3C006938	133.713	60.3775	43.9404	64.5677	60.6688	GO:0016020	membrane	cellular_component
MELO3C006938	133.713	60.3775	43.9404	64.5677	60.6688	GO:0016021	integral	cellular_component
MELO3C006938	133.713	60.3775	43.9404	64.5677	60.6688	GO:0016491	oxidoreductase	molecular_function
MELO3C006938	133.713	60.3775	43.9404	64.5677	60.6688	GO:0055114	oxidation-reduction	biological_process
MELO3C007031	2.15337	0.635894	0.637926	0.973893	2.04409	GO:0004650	polygalacturonase	molecular_function
MELO3C007031	2.15337	0.635894	0.637926	0.973893	2.04409	GO:0005576	extracellular	cellular_component
MELO3C007031	2.15337	0.635894	0.637926	0.973893	2.04409	GO:0005618	cell	cellular_component
MELO3C007031	2.15337	0.635894	0.637926	0.973893	2.04409	GO:0008152	metabolic	biological_process
MELO3C007031	2.15337	0.635894	0.637926	0.973893	2.04409	GO:0009556	microsporogenesis	biological_process
MELO3C007031	2.15337	0.635894	0.637926	0.973893	2.04409	GO:0010584	pollen	biological_process
MELO3C007031	2.15337	0.635894	0.637926	0.973893	2.04409	GO:0016787	hydrolase	molecular_function
MELO3C007031	2.15337	0.635894	0.637926	0.973893	2.04409	GO:0016798	hydrolase	molecular_function
MELO3C007031	2.15337	0.635894	0.637926	0.973893	2.04409	GO:0071555	cell	biological_process
MELO3C007046	18.1297	12.4438	4.38981	15.1831	16.6612	GO:0003677	DNA	molecular_function
MELO3C007046	18.1297	12.4438	4.38981	15.1831	16.6612	GO:0005634	nucleus	cellular_component
MELO3C007046	18.1297	12.4438	4.38981	15.1831	16.6612	GO:0006351	transcription,	biological_process
MELO3C007046	18.1297	12.4438	4.38981	15.1831	16.6612	GO:0006355	regulation	biological_process
MELO3C007046	18.1297	12.4438	4.38981	15.1831	16.6612	GO:0007275	multicellular	biological_process
MELO3C007046	18.1297	12.4438	4.38981	15.1831	16.6612	GO:0009299	mRNA	biological_process
MELO3C007046	18.1297	12.4438	4.38981	15.1831	16.6612	GO:0009416	response	biological_process
MELO3C007147	33.8551	24.7761	8.80823	28.4746	27.7513	GO:0016020	membrane	cellular_component
MELO3C007147	33.8551	24.7761	8.80823	28.4746	27.7513	GO:0016021	integral	cellular_component
MELO3C007171	3.19333	1.00872	0.935749	1.42273	1.88345	GO:0016020	membrane	cellular_component
MELO3C007171	3.19333	1.00872	0.935749	1.42273	1.88345	GO:0016021	integral	cellular_component
MELO3C007202	0.957529	0.489004	0.157494	0.942838	0.548377	NA	NA	NA
MELO3C007316	10.2243	6.49315	4.17202	3.77816	12.1299	GO:0016020	membrane	cellular_component
MELO3C007316	10.2243	6.49315	4.17202	3.77816	12.1299	GO:0016021	integral	cellular_component
MELO3C007408	58.3568	16.396	9.16523	30.9648	29.3167	GO:0004190	aspartic-type	molecular_function
MELO3C007408	58.3568	16.396	9.16523	30.9648	29.3167	GO:0006508	proteolysis	biological_process
MELO3C007408	58.3568	16.396	9.16523	30.9648	29.3167	GO:0006629	lipid	biological_process
MELO3C007408	58.3568	16.396	9.16523	30.9648	29.3167	GO:0008233	peptidase	molecular_function
MELO3C007408	58.3568	16.396	9.16523	30.9648	29.3167	GO:0016787	hydrolase	molecular_function
MELO3C007449	7.29168	3.09745	1.54526	3.80032	3.64092	GO:0000139	Golgi	cellular_component
MELO3C007449	7.29168	3.09745	1.54526	3.80032	3.64092	GO:0005351	carbohydrate:proton	molecular_function
MELO3C007449	7.29168	3.09745	1.54526	3.80032	3.64092	GO:0008643	carbohydrate	biological_process
MELO3C007449	7.29168	3.09745	1.54526	3.80032	3.64092	GO:0015992	proton	biological_process
MELO3C007449	7.29168	3.09745	1.54526	3.80032	3.64092	GO:0016021	integral	cellular_component
MELO3C007472	2.89146	1.5103	0.671871	4.19995	2.66865	GO:0004672	protein	molecular_function
MELO3C007472	2.89146	1.5103	0.671871	4.19995	2.66865	GO:0005524	ATP	molecular_function
MELO3C007472	2.89146	1.5103	0.671871	4.19995	2.66865	GO:0006468	protein	biological_process
MELO3C007472	2.89146	1.5103	0.671871	4.19995	2.66865	GO:0016301	kinase	molecular_function
MELO3C007472	2.89146	1.5103	0.671871	4.19995	2.66865	GO:0016310	phosphorylation	biological_process
MELO3C007491	4.02317	1.77603	0.873627	1.24953	2.07053	GO:0016020	membrane	cellular_component
MELO3C007491	4.02317	1.77603	0.873627	1.24953	2.07053	GO:0016021	integral	cellular_component
MELO3C007492	7.25136	2.8343	3.56821	5.7985	7.34845	GO:0016021	integral	cellular_component
MELO3C007527	2.52697	0.878485	1.26728	1.51449	2.50787	GO:0003677	DNA	molecular_function
MELO3C007527	2.52697	0.878485	1.26728	1.51449	2.50787	GO:0005634	nucleus	cellular_component
MELO3C007527	2.52697	0.878485	1.26728	1.51449	2.50787	GO:0006355	regulation	biological_process
MELO3C007533	15.5048	13.2224	6.81465	8.70361	15.2737	GO:0002376	immune	biological_process
MELO3C007533	15.5048	13.2224	6.81465	8.70361	15.2737	GO:0006952	defense	biological_process
MELO3C007533	15.5048	13.2224	6.81465	8.70361	15.2737	GO:0008152	metabolic	biological_process
MELO3C007533	15.5048	13.2224	6.81465	8.70361	15.2737	GO:0009862	systemic	biological_process
MELO3C007533	15.5048	13.2224	6.81465	8.70361	15.2737	GO:0016298	lipase	molecular_function
MELO3C007533	15.5048	13.2224	6.81465	8.70361	15.2737	GO:0016787	hydrolase	molecular_function
MELO3C007533	15.5048	13.2224	6.81465	8.70361	15.2737	GO:0045087	innate	biological_process
MELO3C007533	15.5048	13.2224	6.81465	8.70361	15.2737	GO:0080031	methyl	molecular_function
MELO3C007597	23.5818	5.75557	2.08348	4.62423	11.9515	GO:0010252	auxin	biological_process
MELO3C007597	23.5818	5.75557	2.08348	4.62423	11.9515	GO:0010279	indole-3-acetic	molecular_function
MELO3C007597	23.5818	5.75557	2.08348	4.62423	11.9515	GO:0016874	ligase	molecular_function
MELO3C007644	36.356	8.71111	0.963687	29.0118	16.2491	GO:0005874	microtubule	cellular_component
MELO3C007654	14.7594	13.1737	4.74232	8.79893	12.9011	GO:0005576	extracellular	cellular_component
MELO3C007654	14.7594	13.1737	4.74232	8.79893	12.9011	GO:0008083	growth	molecular_function
MELO3C007654	14.7594	13.1737	4.74232	8.79893	12.9011	GO:0008283	cell	biological_process
MELO3C007889	776.467	622.194	322.577	601.68	778.907	GO:0000786	nucleosome	cellular_component
MELO3C007889	776.467	622.194	322.577	601.68	778.907	GO:0003677	DNA	molecular_function
MELO3C007889	776.467	622.194	322.577	601.68	778.907	GO:0005634	nucleus	cellular_component
MELO3C007889	776.467	622.194	322.577	601.68	778.907	GO:0006334	nucleosome	biological_process
MELO3C007917	9.20487	3.08078	2.7551	4.74163	6.97792	GO:0016740	transferase	molecular_function
MELO3C007952	2.28751	2.33341	0.632082	1.35006	1.72048	GO:0000724	double-strand	biological_process
MELO3C007952	2.28751	2.33341	0.632082	1.35006	1.72048	GO:0003677	DNA	molecular_function
MELO3C007952	2.28751	2.33341	0.632082	1.35006	1.72048	GO:0005634	nucleus	cellular_component
MELO3C007952	2.28751	2.33341	0.632082	1.35006	1.72048	GO:0005694	chromosome	cellular_component
MELO3C007952	2.28751	2.33341	0.632082	1.35006	1.72048	GO:0005737	cytoplasm	cellular_component
MELO3C007952	2.28751	2.33341	0.632082	1.35006	1.72048	GO:0006260	DNA	biological_process
MELO3C007952	2.28751	2.33341	0.632082	1.35006	1.72048	GO:0006284	base-excision	biological_process
MELO3C007952	2.28751	2.33341	0.632082	1.35006	1.72048	GO:0009378	four-way	molecular_function
MELO3C007952	2.28751	2.33341	0.632082	1.35006	1.72048	GO:0016567	protein	biological_process
MELO3C007952	2.28751	2.33341	0.632082	1.35006	1.72048	GO:0032508	DNA	biological_process
MELO3C007952	2.28751	2.33341	0.632082	1.35006	1.72048	GO:0043140	ATP-dependent	molecular_function
MELO3C008027	5.43567	2.6154	2.28312	1.69072	4.91186	GO:0016020	membrane	cellular_component
MELO3C008027	5.43567	2.6154	2.28312	1.69072	4.91186	GO:0016021	integral	cellular_component
MELO3C008027	5.43567	2.6154	2.28312	1.69072	4.91186	GO:0022857	transmembrane	molecular_function
MELO3C008027	5.43567	2.6154	2.28312	1.69072	4.91186	GO:0055085	transmembrane	biological_process
MELO3C008128	29.0666	17.8109	9.95648	14.8704	28.3947	GO:0003700	DNA-binding	molecular_function
MELO3C008128	29.0666	17.8109	9.95648	14.8704	28.3947	GO:0006351	transcription,	biological_process
MELO3C008128	29.0666	17.8109	9.95648	14.8704	28.3947	GO:0006355	regulation	biological_process
MELO3C008128	29.0666	17.8109	9.95648	14.8704	28.3947	GO:0043565	sequence-specific	molecular_function
MELO3C008136	1.07135	0.485858	0.0572735	1.69193	1.68785	GO:0003824	catalytic	molecular_function
MELO3C008136	1.07135	0.485858	0.0572735	1.69193	1.68785	GO:0008483	transaminase	molecular_function
MELO3C008136	1.07135	0.485858	0.0572735	1.69193	1.68785	GO:0009058	biosynthetic	biological_process
MELO3C008136	1.07135	0.485858	0.0572735	1.69193	1.68785	GO:0009089	lysine	biological_process
MELO3C008136	1.07135	0.485858	0.0572735	1.69193	1.68785	GO:0010285	L,L-diaminopimelate	molecular_function
MELO3C008136	1.07135	0.485858	0.0572735	1.69193	1.68785	GO:0016740	transferase	molecular_function
MELO3C008136	1.07135	0.485858	0.0572735	1.69193	1.68785	GO:0030170	pyridoxal	molecular_function
MELO3C008215	11.285	7.77765	4.19555	5.63504	9.89105	GO:0016020	membrane	cellular_component
MELO3C008215	11.285	7.77765	4.19555	5.63504	9.89105	GO:0016021	integral	cellular_component
MELO3C008250	1.86429	1.662	0.419723	2.04305	1.681	GO:0003924	GTPase	molecular_function
MELO3C008250	1.86429	1.662	0.419723	2.04305	1.681	GO:0005525	GTP	molecular_function
MELO3C008307	6.18419	5.91901	2.77801	5.22043	9.42483	GO:0046983	protein	molecular_function
MELO3C008506	13.354	8.77302	4.14956	13.645	9.59301	GO:0005978	glycogen	biological_process
MELO3C008506	13.354	8.77302	4.14956	13.645	9.59301	GO:0008878	glucose-1-phosphate	molecular_function
MELO3C008506	13.354	8.77302	4.14956	13.645	9.59301	GO:0009058	biosynthetic	biological_process
MELO3C008506	13.354	8.77302	4.14956	13.645	9.59301	GO:0016740	transferase	molecular_function
MELO3C008506	13.354	8.77302	4.14956	13.645	9.59301	GO:0016779	nucleotidyltransferase	molecular_function
MELO3C008790	5.43797	3.79917	1.57344	3.24303	4.83305	GO:0003677	DNA	molecular_function
MELO3C008790	5.43797	3.79917	1.57344	3.24303	4.83305	GO:0006355	regulation	biological_process
MELO3C008894	28.1352	7.80812	4.38347	3.89737	7.83842	GO:0004869	cysteine-type	molecular_function
MELO3C008894	28.1352	7.80812	4.38347	3.89737	7.83842	GO:0010951	negative	biological_process
MELO3C008895	10.3855	7.52506	3.62941	5.14633	10.226	GO:0004869	cysteine-type	molecular_function
MELO3C008895	10.3855	7.52506	3.62941	5.14633	10.226	GO:0010466	negative	biological_process
MELO3C008895	10.3855	7.52506	3.62941	5.14633	10.226	GO:0010951	negative	biological_process
MELO3C008895	10.3855	7.52506	3.62941	5.14633	10.226	GO:0030414	peptidase	molecular_function
MELO3C008963	8.54773	4.2997	1.72584	10.3668	11.1297	GO:0016020	membrane	cellular_component
MELO3C008963	8.54773	4.2997	1.72584	10.3668	11.1297	GO:0016021	integral	cellular_component
MELO3C009007	175.083	73.2203	25.2292	42.1852	56.8039	GO:0009733	response	biological_process
MELO3C009097	77.054	45.2348	30.9797	36.1838	83.0354	GO:0003700	DNA-binding	molecular_function
MELO3C009097	77.054	45.2348	30.9797	36.1838	83.0354	GO:0006355	regulation	biological_process
MELO3C009097	77.054	45.2348	30.9797	36.1838	83.0354	GO:0043565	sequence-specific	molecular_function
MELO3C009122	4.94629	2.02364	1.01898	5.65122	3.7309	GO:0016491	oxidoreductase	molecular_function
MELO3C009122	4.94629	2.02364	1.01898	5.65122	3.7309	GO:0055114	oxidation-reduction	biological_process
MELO3C009210	163.925	137.248	55.4964	163.468	141.153	GO:0005737	cytoplasm	cellular_component
MELO3C009228	6.70999	1.00914	0.724026	5.14325	4.61733	NA	NA	NA
MELO3C009230	12.0321	7.53697	2.88563	9.77003	13.078	GO:0003735	structural	molecular_function
MELO3C009230	12.0321	7.53697	2.88563	9.77003	13.078	GO:0005840	ribosome	cellular_component
MELO3C009230	12.0321	7.53697	2.88563	9.77003	13.078	GO:0006412	translation	biological_process
MELO3C009230	12.0321	7.53697	2.88563	9.77003	13.078	GO:0030529	ribonucleoprotein	cellular_component
MELO3C009231	17.1188	12.8757	6.29653	7.4595	10.6219	GO:0046983	protein	molecular_function
MELO3C009234	5.923	4.96962	0.0217006	2.09711	2.18417	GO:0003676	nucleic	molecular_function
MELO3C009329	288.488	263.222	49.8572	219.622	470.145	GO:0004601	peroxidase	molecular_function
MELO3C009329	288.488	263.222	49.8572	219.622	470.145	GO:0005576	extracellular	cellular_component
MELO3C009329	288.488	263.222	49.8572	219.622	470.145	GO:0006979	response	biological_process
MELO3C009329	288.488	263.222	49.8572	219.622	470.145	GO:0016491	oxidoreductase	molecular_function
MELO3C009329	288.488	263.222	49.8572	219.622	470.145	GO:0020037	heme	molecular_function
MELO3C009329	288.488	263.222	49.8572	219.622	470.145	GO:0042744	hydrogen	biological_process
MELO3C009329	288.488	263.222	49.8572	219.622	470.145	GO:0046872	metal	molecular_function
MELO3C009329	288.488	263.222	49.8572	219.622	470.145	GO:0055114	oxidation-reduction	biological_process
MELO3C009330	95.1059	78.4386	38.9935	60.1916	66.6745	GO:0004527	exonuclease	molecular_function
MELO3C009330	95.1059	78.4386	38.9935	60.1916	66.6745	GO:0090305	nucleic	biological_process
MELO3C009364	30.7187	24.3378	7.25401	23.5275	24.618	GO:0003677	DNA	molecular_function
MELO3C009386	25.5214	16.6744	8.61305	8.03756	16.8789	GO:0008152	metabolic	biological_process
MELO3C009386	25.5214	16.6744	8.61305	8.03756	16.8789	GO:0016740	transferase	molecular_function
MELO3C009386	25.5214	16.6744	8.61305	8.03756	16.8789	GO:0016758	transferase	molecular_function
MELO3C009425	17.0941	2.96332	0.0268117	2.40565	18.344	GO:0005506	iron	molecular_function
MELO3C009425	17.0941	2.96332	0.0268117	2.40565	18.344	GO:0016705	oxidoreductase	molecular_function
MELO3C009425	17.0941	2.96332	0.0268117	2.40565	18.344	GO:0020037	heme	molecular_function
MELO3C009425	17.0941	2.96332	0.0268117	2.40565	18.344	GO:0055114	oxidation-reduction	biological_process
MELO3C009450	0.245538	0.0504439	0.00756764	0.134361	0.0873358	GO:0000166	nucleotide	molecular_function
MELO3C009450	0.245538	0.0504439	0.00756764	0.134361	0.0873358	GO:0005524	ATP	molecular_function
MELO3C009450	0.245538	0.0504439	0.00756764	0.134361	0.0873358	GO:0016020	membrane	cellular_component
MELO3C009450	0.245538	0.0504439	0.00756764	0.134361	0.0873358	GO:0016887	ATPase	molecular_function
MELO3C009532	168.665	89.73	92.3224	79.649	180.921	GO:0004871	obsolete	molecular_function
MELO3C009532	168.665	89.73	92.3224	79.649	180.921	GO:0005886	plasma	cellular_component
MELO3C009532	168.665	89.73	92.3224	79.649	180.921	GO:0006952	defense	biological_process
MELO3C009532	168.665	89.73	92.3224	79.649	180.921	GO:0007165	signal	biological_process
MELO3C009532	168.665	89.73	92.3224	79.649	180.921	GO:0009506	plasmodesma	cellular_component
MELO3C009532	168.665	89.73	92.3224	79.649	180.921	GO:0016020	membrane	cellular_component
MELO3C009532	168.665	89.73	92.3224	79.649	180.921	GO:0016021	integral	cellular_component
MELO3C009532	168.665	89.73	92.3224	79.649	180.921	GO:0046658	anchored	cellular_component
MELO3C009542	95.4203	64.169	32.8225	93.4848	70.1848	GO:0003677	DNA	molecular_function
MELO3C009542	95.4203	64.169	32.8225	93.4848	70.1848	GO:0006355	regulation	biological_process
MELO3C009551	6.41214	5.56279	2.91492	4.74723	4.76971	GO:0003700	DNA-binding	molecular_function
MELO3C009551	6.41214	5.56279	2.91492	4.74723	4.76971	GO:0006355	regulation	biological_process
MELO3C009583	6.61384	6.04385	2.77084	6.26975	5.38519	GO:0008270	zinc	molecular_function
MELO3C009583	6.61384	6.04385	2.77084	6.26975	5.38519	GO:0016874	ligase	molecular_function
MELO3C009583	6.61384	6.04385	2.77084	6.26975	5.38519	GO:0046872	metal	molecular_function
MELO3C009673	64.87	51.3711	27.4548	32.7769	43.037	NA	NA	NA
MELO3C009756	11.2943	4.0251	2.73909	5.80705	6.3135	NA	NA	NA
MELO3C009757	6.37954	2.23792	2.81986	4.78184	5.34271	GO:0005774	vacuolar	cellular_component
MELO3C009757	6.37954	2.23792	2.81986	4.78184	5.34271	GO:0016020	membrane	cellular_component
MELO3C009757	6.37954	2.23792	2.81986	4.78184	5.34271	GO:0016021	integral	cellular_component
MELO3C009805	1.0808	1.02495	0.261536	1.78016	2.93493	GO:0003700	DNA-binding	molecular_function
MELO3C009805	1.0808	1.02495	0.261536	1.78016	2.93493	GO:0005634	nucleus	cellular_component
MELO3C009805	1.0808	1.02495	0.261536	1.78016	2.93493	GO:0006355	regulation	biological_process
MELO3C009805	1.0808	1.02495	0.261536	1.78016	2.93493	GO:0043565	sequence-specific	molecular_function
MELO3C009916	1.6696	0.847809	0.56096	1.14692	1.31062	GO:0004672	protein	molecular_function
MELO3C009916	1.6696	0.847809	0.56096	1.14692	1.31062	GO:0005524	ATP	molecular_function
MELO3C009916	1.6696	0.847809	0.56096	1.14692	1.31062	GO:0006468	protein	biological_process
MELO3C009916	1.6696	0.847809	0.56096	1.14692	1.31062	GO:0016301	kinase	molecular_function
MELO3C009916	1.6696	0.847809	0.56096	1.14692	1.31062	GO:0016310	phosphorylation	biological_process
MELO3C009920	27.0018	16.6207	10.5472	16.454	18.0997	GO:0005215	transporter	molecular_function
MELO3C009920	27.0018	16.6207	10.5472	16.454	18.0997	GO:0006810	transport	biological_process
MELO3C009920	27.0018	16.6207	10.5472	16.454	18.0997	GO:0016020	membrane	cellular_component
MELO3C010153	8.0334	4.86022	3.09557	8.21571	6.54899	GO:0016301	kinase	molecular_function
MELO3C010153	8.0334	4.86022	3.09557	8.21571	6.54899	GO:0016310	phosphorylation	biological_process
MELO3C010162	1.92856	2.20346	0.317458	1.7338	3.60693	GO:0003824	catalytic	molecular_function
MELO3C010162	1.92856	2.20346	0.317458	1.7338	3.60693	GO:0006520	cellular	biological_process
MELO3C010162	1.92856	2.20346	0.317458	1.7338	3.60693	GO:0016829	lyase	molecular_function
MELO3C010200	4.27963	2.0871	1.15761	3.66645	3.2529	GO:0004386	helicase	molecular_function
MELO3C010272	108.875	108.141	46.8545	121.868	184.255	GO:0004497	monooxygenase	molecular_function
MELO3C010272	108.875	108.141	46.8545	121.868	184.255	GO:0004499	N,N-dimethylaniline	molecular_function
MELO3C010272	108.875	108.141	46.8545	121.868	184.255	GO:0016491	oxidoreductase	molecular_function
MELO3C010272	108.875	108.141	46.8545	121.868	184.255	GO:0050660	flavin	molecular_function
MELO3C010272	108.875	108.141	46.8545	121.868	184.255	GO:0050661	NADP	molecular_function
MELO3C010272	108.875	108.141	46.8545	121.868	184.255	GO:0055114	oxidation-reduction	biological_process
MELO3C010293	9.25435	3.45185	2.92566	4.24702	4.73394	GO:0016020	membrane	cellular_component
MELO3C010293	9.25435	3.45185	2.92566	4.24702	4.73394	GO:0016021	integral	cellular_component
MELO3C010463	1.66068	0.604409	0.374948	0.938387	1.14996	GO:0008270	zinc	molecular_function
MELO3C010463	1.66068	0.604409	0.374948	0.938387	1.14996	GO:0016874	ligase	molecular_function
MELO3C010697	190.101	41.5971	21.7054	33.8943	77.9051	GO:0008987	quinolinate	molecular_function
MELO3C010697	190.101	41.5971	21.7054	33.8943	77.9051	GO:0009435	NAD	biological_process
MELO3C010697	190.101	41.5971	21.7054	33.8943	77.9051	GO:0019805	quinolinate	biological_process
MELO3C010697	190.101	41.5971	21.7054	33.8943	77.9051	GO:0051539	4	molecular_function
MELO3C010702	0.312617	0.919419	0	0.700905	0.139193	GO:0006508	proteolysis	biological_process
MELO3C010702	0.312617	0.919419	0	0.700905	0.139193	GO:0008234	cysteine-type	molecular_function
MELO3C010753	19.7659	10.6048	4.95026	21.0283	15.479	GO:0005385	zinc	molecular_function
MELO3C010753	19.7659	10.6048	4.95026	21.0283	15.479	GO:0016020	membrane	cellular_component
MELO3C010753	19.7659	10.6048	4.95026	21.0283	15.479	GO:0016021	integral	cellular_component
MELO3C010753	19.7659	10.6048	4.95026	21.0283	15.479	GO:0030001	metal	biological_process
MELO3C010753	19.7659	10.6048	4.95026	21.0283	15.479	GO:0046873	metal	molecular_function
MELO3C010753	19.7659	10.6048	4.95026	21.0283	15.479	GO:0055085	transmembrane	biological_process
MELO3C010753	19.7659	10.6048	4.95026	21.0283	15.479	GO:0071577	zinc	biological_process
MELO3C010817	189.153	137.088	85.0145	154.758	193.439	GO:0004252	serine-type	molecular_function
MELO3C010817	189.153	137.088	85.0145	154.758	193.439	GO:0006508	proteolysis	biological_process
MELO3C010817	189.153	137.088	85.0145	154.758	193.439	GO:0008233	peptidase	molecular_function
MELO3C010817	189.153	137.088	85.0145	154.758	193.439	GO:0008236	serine-type	molecular_function
MELO3C010817	189.153	137.088	85.0145	154.758	193.439	GO:0016787	hydrolase	molecular_function
MELO3C010843	6.96233	4.25362	2.91044	3.9673	6.50654	GO:0046983	protein	molecular_function
MELO3C010863	149.458	66.749	73.6631	64.6549	144.271	GO:0005509	calcium	molecular_function
MELO3C010866	1005.41	877.632	454.292	747.272	748.728	GO:0005509	calcium	molecular_function
MELO3C010866	1005.41	877.632	454.292	747.272	748.728	GO:0046872	metal	molecular_function
MELO3C010910	71.4068	24.1644	25.7198	32.4416	57.4268	GO:0004497	monooxygenase	molecular_function
MELO3C010910	71.4068	24.1644	25.7198	32.4416	57.4268	GO:0005506	iron	molecular_function
MELO3C010910	71.4068	24.1644	25.7198	32.4416	57.4268	GO:0016705	oxidoreductase	molecular_function
MELO3C010910	71.4068	24.1644	25.7198	32.4416	57.4268	GO:0020037	heme	molecular_function
MELO3C010910	71.4068	24.1644	25.7198	32.4416	57.4268	GO:0046872	metal	molecular_function
MELO3C010910	71.4068	24.1644	25.7198	32.4416	57.4268	GO:0055114	oxidation-reduction	biological_process
MELO3C010911	1.84907	0.227597	0.217785	1.55627	5.69035	GO:0009507	chloroplast	cellular_component
MELO3C010911	1.84907	0.227597	0.217785	1.55627	5.69035	GO:0009706	chloroplast	cellular_component
MELO3C010911	1.84907	0.227597	0.217785	1.55627	5.69035	GO:0009941	chloroplast	cellular_component
MELO3C010911	1.84907	0.227597	0.217785	1.55627	5.69035	GO:0016020	membrane	cellular_component
MELO3C010911	1.84907	0.227597	0.217785	1.55627	5.69035	GO:0016021	integral	cellular_component
MELO3C010923	15.0343	7.31041	4.82931	13.6944	11.6382	GO:0003677	DNA	molecular_function
MELO3C010923	15.0343	7.31041	4.82931	13.6944	11.6382	GO:0006355	regulation	biological_process
MELO3C011008	44.4085	68.281	5.65546	37.5093	91.7739	GO:0005576	extracellular	cellular_component
MELO3C011008	44.4085	68.281	5.65546	37.5093	91.7739	GO:0009740	gibberellic	biological_process
MELO3C011049	1.08795	0.160557	0.107443	1.20423	1.03804	GO:0009055	electron	molecular_function
MELO3C011057	339.642	244.084	154.807	267.718	293.038	GO:0005215	transporter	molecular_function
MELO3C011057	339.642	244.084	154.807	267.718	293.038	GO:0006810	transport	biological_process
MELO3C011057	339.642	244.084	154.807	267.718	293.038	GO:0016021	integral	cellular_component
MELO3C011189	112.085	91.4613	46.2807	79.5682	84.0787	GO:0008270	zinc	molecular_function
MELO3C011189	112.085	91.4613	46.2807	79.5682	84.0787	GO:0016874	ligase	molecular_function
MELO3C011223	751.85	174.19	3.50028	682.679	251.911	GO:0005576	extracellular	cellular_component
MELO3C011223	751.85	174.19	3.50028	682.679	251.911	GO:0016020	membrane	cellular_component
MELO3C011223	751.85	174.19	3.50028	682.679	251.911	GO:0016021	integral	cellular_component
MELO3C011223	751.85	174.19	3.50028	682.679	251.911	GO:0048046	apoplast	cellular_component
MELO3C011301	2.48381	1.17831	0.146388	1.21511	1.79372	NA	NA	NA
MELO3C011432	3.98284	3.81318	1.18974	1.77147	4.15318	GO:0003700	DNA-binding	molecular_function
MELO3C011432	3.98284	3.81318	1.18974	1.77147	4.15318	GO:0006355	regulation	biological_process
MELO3C011432	3.98284	3.81318	1.18974	1.77147	4.15318	GO:0043565	sequence-specific	molecular_function
MELO3C011466	3.97467	0.221469	0.528702	0.960867	3.95935	GO:0004672	protein	molecular_function
MELO3C011466	3.97467	0.221469	0.528702	0.960867	3.95935	GO:0005524	ATP	molecular_function
MELO3C011466	3.97467	0.221469	0.528702	0.960867	3.95935	GO:0006468	protein	biological_process
MELO3C011466	3.97467	0.221469	0.528702	0.960867	3.95935	GO:0016020	membrane	cellular_component
MELO3C011466	3.97467	0.221469	0.528702	0.960867	3.95935	GO:0016021	integral	cellular_component
MELO3C011553	7.733	4.9438	3.47066	5.75981	5.72629	GO:0015031	protein	biological_process
MELO3C011730	3.41706	2.75967	0.775076	3.551	2.93439	GO:0004088	carbamoyl-phosphate	molecular_function
MELO3C011730	3.41706	2.75967	0.775076	3.551	2.93439	GO:0016874	ligase	molecular_function
MELO3C011740	0.785387	0.388047	0.156425	0.258604	0.325041	GO:0003676	nucleic	molecular_function
MELO3C011740	0.785387	0.388047	0.156425	0.258604	0.325041	GO:0008270	zinc	molecular_function
MELO3C011750	6.43932	9.24952	0.792516	3.37056	9.80354	GO:0016020	membrane	cellular_component
MELO3C011750	6.43932	9.24952	0.792516	3.37056	9.80354	GO:0016021	integral	cellular_component
MELO3C011809	39.7111	20.683	16.2114	26.1341	28.2538	GO:0016021	integral	cellular_component
MELO3C011809	39.7111	20.683	16.2114	26.1341	28.2538	GO:0055085	transmembrane	biological_process
MELO3C011853	21.3289	7.40128	6.20758	16.2319	15.7861	GO:0016491	oxidoreductase	molecular_function
MELO3C011853	21.3289	7.40128	6.20758	16.2319	15.7861	GO:0055114	oxidation-reduction	biological_process
MELO3C011872	1.19572	0.295649	0.183247	0.416009	0.369642	GO:0008168	methyltransferase	molecular_function
MELO3C011872	1.19572	0.295649	0.183247	0.416009	0.369642	GO:0008171	O-methyltransferase	molecular_function
MELO3C011872	1.19572	0.295649	0.183247	0.416009	0.369642	GO:0016740	transferase	molecular_function
MELO3C011872	1.19572	0.295649	0.183247	0.416009	0.369642	GO:0032259	methylation	biological_process
MELO3C011928	46.6277	18.8911	7.76668	16.217	12.6494	GO:0005506	iron	molecular_function
MELO3C011928	46.6277	18.8911	7.76668	16.217	12.6494	GO:0016705	oxidoreductase	molecular_function
MELO3C011928	46.6277	18.8911	7.76668	16.217	12.6494	GO:0020037	heme	molecular_function
MELO3C011928	46.6277	18.8911	7.76668	16.217	12.6494	GO:0055114	oxidation-reduction	biological_process
MELO3C011987	0.753245	0.136209	0.135299	0.511539	0.660126	GO:0004650	polygalacturonase	molecular_function
MELO3C011987	0.753245	0.136209	0.135299	0.511539	0.660126	GO:0005576	extracellular	cellular_component
MELO3C011987	0.753245	0.136209	0.135299	0.511539	0.660126	GO:0005975	carbohydrate	biological_process
MELO3C011987	0.753245	0.136209	0.135299	0.511539	0.660126	GO:0008152	metabolic	biological_process
MELO3C011987	0.753245	0.136209	0.135299	0.511539	0.660126	GO:0016787	hydrolase	molecular_function
MELO3C011987	0.753245	0.136209	0.135299	0.511539	0.660126	GO:0016798	hydrolase	molecular_function
MELO3C011987	0.753245	0.136209	0.135299	0.511539	0.660126	GO:0071555	cell	biological_process
MELO3C012039	5.15934	2.00074	1.21459	4.16251	4.42683	GO:0003676	nucleic	molecular_function
MELO3C012039	5.15934	2.00074	1.21459	4.16251	4.42683	GO:0003677	DNA	molecular_function
MELO3C012039	5.15934	2.00074	1.21459	4.16251	4.42683	GO:0008270	zinc	molecular_function
MELO3C012074	3188.9	2323.94	1250.06	2531.24	2139.71	GO:0005524	ATP	molecular_function
MELO3C012137	1.26661	0.609045	0.425621	0.781492	1.2219	GO:0005886	plasma	cellular_component
MELO3C012162	84.4105	29.8253	10.9185	56.603	36.919	GO:0016020	membrane	cellular_component
MELO3C012162	84.4105	29.8253	10.9185	56.603	36.919	GO:0016021	integral	cellular_component
MELO3C012204	1.01102	0.139337	0.0265521	2.30077	1.13801	GO:0005102	signaling	molecular_function
MELO3C012204	1.01102	0.139337	0.0265521	2.30077	1.13801	GO:0005576	extracellular	cellular_component
MELO3C012204	1.01102	0.139337	0.0265521	2.30077	1.13801	GO:0005615	extracellular	cellular_component
MELO3C012204	1.01102	0.139337	0.0265521	2.30077	1.13801	GO:0009723	response	biological_process
MELO3C012204	1.01102	0.139337	0.0265521	2.30077	1.13801	GO:0010102	lateral	biological_process
MELO3C012204	1.01102	0.139337	0.0265521	2.30077	1.13801	GO:0010227	floral	biological_process
MELO3C012204	1.01102	0.139337	0.0265521	2.30077	1.13801	GO:0010468	regulation	biological_process
MELO3C012204	1.01102	0.139337	0.0265521	2.30077	1.13801	GO:0045490	pectin	biological_process
MELO3C012204	1.01102	0.139337	0.0265521	2.30077	1.13801	GO:0048046	apoplast	cellular_component
MELO3C012281	33.582	16.149	10.3651	16.8865	16.7847	GO:0003333	amino	biological_process
MELO3C012281	33.582	16.149	10.3651	16.8865	16.7847	GO:0006865	amino	biological_process
MELO3C012281	33.582	16.149	10.3651	16.8865	16.7847	GO:0015171	amino	molecular_function
MELO3C012281	33.582	16.149	10.3651	16.8865	16.7847	GO:0016020	membrane	cellular_component
MELO3C012281	33.582	16.149	10.3651	16.8865	16.7847	GO:0016021	integral	cellular_component
MELO3C012281	33.582	16.149	10.3651	16.8865	16.7847	GO:0055085	transmembrane	biological_process
MELO3C012374	4.33971	1.28017	0.95355	2.15046	3.04275	GO:0016020	membrane	cellular_component
MELO3C012374	4.33971	1.28017	0.95355	2.15046	3.04275	GO:0016021	integral	cellular_component
MELO3C012559	40.8296	22.579	11.4221	31.5863	25.9596	GO:0005215	transporter	molecular_function
MELO3C012559	40.8296	22.579	11.4221	31.5863	25.9596	GO:0016020	membrane	cellular_component
MELO3C012559	40.8296	22.579	11.4221	31.5863	25.9596	GO:0016021	integral	cellular_component
MELO3C012559	40.8296	22.579	11.4221	31.5863	25.9596	GO:0022857	transmembrane	molecular_function
MELO3C012559	40.8296	22.579	11.4221	31.5863	25.9596	GO:0022891	transmembrane	molecular_function
MELO3C012559	40.8296	22.579	11.4221	31.5863	25.9596	GO:0055085	transmembrane	biological_process
MELO3C012590	44.9556	22.87	20.421	30.6961	38.7145	GO:0003677	DNA	molecular_function
MELO3C012590	44.9556	22.87	20.421	30.6961	38.7145	GO:0005634	nucleus	cellular_component
MELO3C012590	44.9556	22.87	20.421	30.6961	38.7145	GO:0006351	transcription,	biological_process
MELO3C012590	44.9556	22.87	20.421	30.6961	38.7145	GO:0006355	regulation	biological_process
MELO3C012873	3.24658	1.39726	0.187866	4.711	2.16668	GO:0003677	DNA	molecular_function
MELO3C012873	3.24658	1.39726	0.187866	4.711	2.16668	GO:0005634	nucleus	cellular_component
MELO3C012873	3.24658	1.39726	0.187866	4.711	2.16668	GO:0006351	transcription,	biological_process
MELO3C012873	3.24658	1.39726	0.187866	4.711	2.16668	GO:0006355	regulation	biological_process
MELO3C012987	1.7224	0.232017	0.369893	0.852229	1.40031	NA	NA	NA
MELO3C013003	34.8206	12.1979	7.73552	22.0691	24.7286	GO:0005634	nucleus	cellular_component
MELO3C013003	34.8206	12.1979	7.73552	22.0691	24.7286	GO:0006351	transcription,	biological_process
MELO3C013003	34.8206	12.1979	7.73552	22.0691	24.7286	GO:0006355	regulation	biological_process
MELO3C013003	34.8206	12.1979	7.73552	22.0691	24.7286	GO:0009734	auxin-activated	biological_process
MELO3C013102	2.34453	0.65803	0.469246	1.24081	1.6375	GO:0005774	vacuolar	cellular_component
MELO3C013102	2.34453	0.65803	0.469246	1.24081	1.6375	GO:0005886	plasma	cellular_component
MELO3C013102	2.34453	0.65803	0.469246	1.24081	1.6375	GO:0006810	transport	biological_process
MELO3C013102	2.34453	0.65803	0.469246	1.24081	1.6375	GO:0006811	ion	biological_process
MELO3C013102	2.34453	0.65803	0.469246	1.24081	1.6375	GO:0006812	cation	biological_process
MELO3C013102	2.34453	0.65803	0.469246	1.24081	1.6375	GO:0006814	sodium	biological_process
MELO3C013102	2.34453	0.65803	0.469246	1.24081	1.6375	GO:0006885	regulation	biological_process
MELO3C013102	2.34453	0.65803	0.469246	1.24081	1.6375	GO:0009651	response	biological_process
MELO3C013102	2.34453	0.65803	0.469246	1.24081	1.6375	GO:0015297	antiporter	molecular_function
MELO3C013102	2.34453	0.65803	0.469246	1.24081	1.6375	GO:0015299	solute:proton	molecular_function
MELO3C013102	2.34453	0.65803	0.469246	1.24081	1.6375	GO:0015385	sodium:proton	molecular_function
MELO3C013102	2.34453	0.65803	0.469246	1.24081	1.6375	GO:0016020	membrane	cellular_component
MELO3C013102	2.34453	0.65803	0.469246	1.24081	1.6375	GO:0016021	integral	cellular_component
MELO3C013102	2.34453	0.65803	0.469246	1.24081	1.6375	GO:0035725	sodium	biological_process
MELO3C013102	2.34453	0.65803	0.469246	1.24081	1.6375	GO:0055075	potassium	biological_process
MELO3C013102	2.34453	0.65803	0.469246	1.24081	1.6375	GO:0055085	transmembrane	biological_process
MELO3C013102	2.34453	0.65803	0.469246	1.24081	1.6375	GO:1902600	proton	biological_process
MELO3C013206	3.15507	2.20811	1.43882	3.00317	2.85487	GO:0016020	membrane	cellular_component
MELO3C013206	3.15507	2.20811	1.43882	3.00317	2.85487	GO:0016021	integral	cellular_component
MELO3C013390	2.90292	1.5217	1.16409	0.828088	2.04272	GO:0009733	response	biological_process
MELO3C013566	3.09828	0.74985	0.0701004	3.43206	5.82666	GO:0010252	auxin	biological_process
MELO3C013566	3.09828	0.74985	0.0701004	3.43206	5.82666	GO:0010279	indole-3-acetic	molecular_function
MELO3C013566	3.09828	0.74985	0.0701004	3.43206	5.82666	GO:0016874	ligase	molecular_function
MELO3C013600	2.30045	1.45412	0.753836	1.57588	2.92342	GO:0008168	methyltransferase	molecular_function
MELO3C013600	2.30045	1.45412	0.753836	1.57588	2.92342	GO:0008171	O-methyltransferase	molecular_function
MELO3C013600	2.30045	1.45412	0.753836	1.57588	2.92342	GO:0016740	transferase	molecular_function
MELO3C013600	2.30045	1.45412	0.753836	1.57588	2.92342	GO:0032259	methylation	biological_process
MELO3C013600	2.30045	1.45412	0.753836	1.57588	2.92342	GO:0046983	protein	molecular_function
MELO3C013600	2.30045	1.45412	0.753836	1.57588	2.92342	GO:0050630	(iso)eugenol	molecular_function
MELO3C013857	3.56566	2.37657	0.538455	0.817323	5.76634	GO:0003677	DNA	molecular_function
MELO3C013857	3.56566	2.37657	0.538455	0.817323	5.76634	GO:0003680	AT	molecular_function
MELO3C013857	3.56566	2.37657	0.538455	0.817323	5.76634	GO:0003700	DNA-binding	molecular_function
MELO3C013857	3.56566	2.37657	0.538455	0.817323	5.76634	GO:0005634	nucleus	cellular_component
MELO3C013857	3.56566	2.37657	0.538455	0.817323	5.76634	GO:0006351	transcription,	biological_process
MELO3C013857	3.56566	2.37657	0.538455	0.817323	5.76634	GO:0006355	regulation	biological_process
MELO3C013905	20.6045	10.8423	9.49392	14.8465	13.9918	GO:0005789	endoplasmic	cellular_component
MELO3C013926	11.2986	4.08737	4.11528	5.5653	7.94112	GO:0003677	DNA	molecular_function
MELO3C013926	11.2986	4.08737	4.11528	5.5653	7.94112	GO:0003700	DNA-binding	molecular_function
MELO3C013926	11.2986	4.08737	4.11528	5.5653	7.94112	GO:0005634	nucleus	cellular_component
MELO3C013926	11.2986	4.08737	4.11528	5.5653	7.94112	GO:0006351	transcription,	biological_process
MELO3C013926	11.2986	4.08737	4.11528	5.5653	7.94112	GO:0006355	regulation	biological_process
MELO3C013946	14.1749	4.55455	1.93416	11.1391	7.89101	GO:0009507	chloroplast	cellular_component
MELO3C013946	14.1749	4.55455	1.93416	11.1391	7.89101	GO:0009536	plastid	cellular_component
MELO3C013946	14.1749	4.55455	1.93416	11.1391	7.89101	GO:0009570	chloroplast	cellular_component
MELO3C014192	6.0327	2.66027	0.276684	2.07829	3.60267	GO:0016020	membrane	cellular_component
MELO3C014192	6.0327	2.66027	0.276684	2.07829	3.60267	GO:0016021	integral	cellular_component
MELO3C014192	6.0327	2.66027	0.276684	2.07829	3.60267	GO:0016740	transferase	molecular_function
MELO3C014192	6.0327	2.66027	0.276684	2.07829	3.60267	GO:0016757	transferase	molecular_function
MELO3C014227	2.67594	2.03501	0.853659	2.82793	4.65415	GO:0003824	catalytic	molecular_function
MELO3C014227	2.67594	2.03501	0.853659	2.82793	4.65415	GO:0005737	cytoplasm	cellular_component
MELO3C014227	2.67594	2.03501	0.853659	2.82793	4.65415	GO:0006559	L-phenylalanine	biological_process
MELO3C014227	2.67594	2.03501	0.853659	2.82793	4.65415	GO:0016829	lyase	molecular_function
MELO3C014227	2.67594	2.03501	0.853659	2.82793	4.65415	GO:0016841	ammonia-lyase	molecular_function
MELO3C014240	15.5864	8.87729	3.61744	6.83502	8.58246	GO:0005215	transporter	molecular_function
MELO3C014240	15.5864	8.87729	3.61744	6.83502	8.58246	GO:0006810	transport	biological_process
MELO3C014240	15.5864	8.87729	3.61744	6.83502	8.58246	GO:0016020	membrane	cellular_component
MELO3C014240	15.5864	8.87729	3.61744	6.83502	8.58246	GO:0016021	integral	cellular_component
MELO3C014305	2.95233	1.85558	1.12647	2.50491	2.30315	GO:0003700	DNA-binding	molecular_function
MELO3C014305	2.95233	1.85558	1.12647	2.50491	2.30315	GO:0006355	regulation	biological_process
MELO3C014305	2.95233	1.85558	1.12647	2.50491	2.30315	GO:0043565	sequence-specific	molecular_function
MELO3C014356	4.7968	0.621057	0.25332	0.131794	1.74981	GO:0008152	metabolic	biological_process
MELO3C014356	4.7968	0.621057	0.25332	0.131794	1.74981	GO:0016740	transferase	molecular_function
MELO3C014356	4.7968	0.621057	0.25332	0.131794	1.74981	GO:0016757	transferase	molecular_function
MELO3C014356	4.7968	0.621057	0.25332	0.131794	1.74981	GO:0016758	transferase	molecular_function
MELO3C014361	143.219	73.2439	37.3262	54.4409	82.477	GO:0009506	plasmodesma	cellular_component
MELO3C014380	8.55917	4.55009	3.19399	3.22629	9.00061	GO:0016020	membrane	cellular_component
MELO3C014380	8.55917	4.55009	3.19399	3.22629	9.00061	GO:0016021	integral	cellular_component
MELO3C014419	28.3057	6.09671	3.61751	11.6996	9.4316	NA	NA	NA
MELO3C014480	53.635	7.95902	12.6705	14.3231	62.9422	GO:0005507	copper	molecular_function
MELO3C014480	53.635	7.95902	12.6705	14.3231	62.9422	GO:0008131	primary	molecular_function
MELO3C014480	53.635	7.95902	12.6705	14.3231	62.9422	GO:0009308	amine	biological_process
MELO3C014480	53.635	7.95902	12.6705	14.3231	62.9422	GO:0016491	oxidoreductase	molecular_function
MELO3C014480	53.635	7.95902	12.6705	14.3231	62.9422	GO:0046872	metal	molecular_function
MELO3C014480	53.635	7.95902	12.6705	14.3231	62.9422	GO:0048038	quinone	molecular_function
MELO3C014480	53.635	7.95902	12.6705	14.3231	62.9422	GO:0055114	oxidation-reduction	biological_process
MELO3C014628	3.66282	0.0527385	0.0700659	0.0463011	0.608124	GO:0006633	fatty	biological_process
MELO3C014628	3.66282	0.0527385	0.0700659	0.0463011	0.608124	GO:0016491	oxidoreductase	molecular_function
MELO3C014628	3.66282	0.0527385	0.0700659	0.0463011	0.608124	GO:0016702	oxidoreductase	molecular_function
MELO3C014628	3.66282	0.0527385	0.0700659	0.0463011	0.608124	GO:0031408	oxylipin	biological_process
MELO3C014628	3.66282	0.0527385	0.0700659	0.0463011	0.608124	GO:0046872	metal	molecular_function
MELO3C014628	3.66282	0.0527385	0.0700659	0.0463011	0.608124	GO:0051213	dioxygenase	molecular_function
MELO3C014628	3.66282	0.0527385	0.0700659	0.0463011	0.608124	GO:0055114	oxidation-reduction	biological_process
MELO3C014636	76.7885	64.838	2.21343	19.4185	30.8772	NA	NA	NA
MELO3C014637	73.4679	68.9156	2.39143	22.0672	27.6903	GO:0016491	oxidoreductase	molecular_function
MELO3C014637	73.4679	68.9156	2.39143	22.0672	27.6903	GO:0016702	oxidoreductase	molecular_function
MELO3C014637	73.4679	68.9156	2.39143	22.0672	27.6903	GO:0046872	metal	molecular_function
MELO3C014637	73.4679	68.9156	2.39143	22.0672	27.6903	GO:0055114	oxidation-reduction	biological_process
MELO3C014757	7.66991	3.1286	1.92347	3.38405	5.21521	NA	NA	NA
MELO3C014767	160.142	111.825	31.7786	63.2334	90.1843	GO:0003824	catalytic	molecular_function
MELO3C014767	160.142	111.825	31.7786	63.2334	90.1843	GO:0008152	metabolic	biological_process
MELO3C014767	160.142	111.825	31.7786	63.2334	90.1843	GO:0009058	biosynthetic	biological_process
MELO3C014767	160.142	111.825	31.7786	63.2334	90.1843	GO:0016740	transferase	molecular_function
MELO3C014767	160.142	111.825	31.7786	63.2334	90.1843	GO:0016746	transferase	molecular_function
MELO3C014767	160.142	111.825	31.7786	63.2334	90.1843	GO:0016747	transferase	molecular_function
MELO3C014813	47.7839	74.254	3.83627	9.12373	145.735	GO:0009507	chloroplast	cellular_component
MELO3C014833	9.42825	15.1087	2.72978	10.8373	14.8743	GO:0008152	metabolic	biological_process
MELO3C014833	9.42825	15.1087	2.72978	10.8373	14.8743	GO:0016740	transferase	molecular_function
MELO3C014833	9.42825	15.1087	2.72978	10.8373	14.8743	GO:0016757	transferase	molecular_function
MELO3C014833	9.42825	15.1087	2.72978	10.8373	14.8743	GO:0016758	transferase	molecular_function
MELO3C014896	20.1803	19.8207	9.07286	13.9101	26.3179	GO:0003700	DNA-binding	molecular_function
MELO3C014896	20.1803	19.8207	9.07286	13.9101	26.3179	GO:0006355	regulation	biological_process
MELO3C014896	20.1803	19.8207	9.07286	13.9101	26.3179	GO:0043565	sequence-specific	molecular_function
MELO3C014922	7.75727	4.41675	3.47352	3.1123	5.79899	GO:0003677	DNA	molecular_function
MELO3C014922	7.75727	4.41675	3.47352	3.1123	5.79899	GO:0006355	regulation	biological_process
MELO3C015014	0.314067	0.0622266	0	0.738997	0.126539	GO:0006952	defense	biological_process
MELO3C015014	0.314067	0.0622266	0	0.738997	0.126539	GO:0009607	response	biological_process
MELO3C015030	345.593	236.012	213.122	170.804	328.996	GO:0016020	membrane	cellular_component
MELO3C015030	345.593	236.012	213.122	170.804	328.996	GO:0016021	integral	cellular_component
MELO3C015118	151.535	51.2567	23.8541	151.278	155.118	NA	NA	NA
MELO3C015130	0.443626	0.152691	0	0.87091	0.174963	GO:0004650	polygalacturonase	molecular_function
MELO3C015130	0.443626	0.152691	0	0.87091	0.174963	GO:0005975	carbohydrate	biological_process
MELO3C015184	24.652	15.1156	9.01139	13.429	22.0483	NA	NA	NA
MELO3C015185	3.36995	1.70664	0.534339	1.72496	4.29587	GO:0003676	nucleic	molecular_function
MELO3C015185	3.36995	1.70664	0.534339	1.72496	4.29587	GO:0008270	zinc	molecular_function
MELO3C015297	8.50639	5.90848	3.69881	7.07082	6.74785	GO:0005737	cytoplasm	cellular_component
MELO3C015458	23.1299	8.7505	10.2217	19.2871	27.1794	NA	NA	NA
MELO3C015523	351.652	274.314	88.0715	367.747	390.831	GO:0006508	proteolysis	biological_process
MELO3C015523	351.652	274.314	88.0715	367.747	390.831	GO:0008233	peptidase	molecular_function
MELO3C015523	351.652	274.314	88.0715	367.747	390.831	GO:0008234	cysteine-type	molecular_function
MELO3C015523	351.652	274.314	88.0715	367.747	390.831	GO:0016787	hydrolase	molecular_function
MELO3C015528	1.52833	2.02999	0.391217	2.01029	2.19113	GO:0009507	chloroplast	cellular_component
MELO3C015528	1.52833	2.02999	0.391217	2.01029	2.19113	GO:0019904	protein	molecular_function
MELO3C015691	14.0254	1.19329	0.610767	2.48437	6.45394	GO:0004420	hydroxymethylglutaryl-CoA	molecular_function
MELO3C015691	14.0254	1.19329	0.610767	2.48437	6.45394	GO:0005783	endoplasmic	cellular_component
MELO3C015691	14.0254	1.19329	0.610767	2.48437	6.45394	GO:0005789	endoplasmic	cellular_component
MELO3C015691	14.0254	1.19329	0.610767	2.48437	6.45394	GO:0008299	isoprenoid	biological_process
MELO3C015691	14.0254	1.19329	0.610767	2.48437	6.45394	GO:0015936	coenzyme	biological_process
MELO3C015691	14.0254	1.19329	0.610767	2.48437	6.45394	GO:0016020	membrane	cellular_component
MELO3C015691	14.0254	1.19329	0.610767	2.48437	6.45394	GO:0016021	integral	cellular_component
MELO3C015691	14.0254	1.19329	0.610767	2.48437	6.45394	GO:0016491	oxidoreductase	molecular_function
MELO3C015691	14.0254	1.19329	0.610767	2.48437	6.45394	GO:0016616	oxidoreductase	molecular_function
MELO3C015691	14.0254	1.19329	0.610767	2.48437	6.45394	GO:0050661	NADP	molecular_function
MELO3C015691	14.0254	1.19329	0.610767	2.48437	6.45394	GO:0050662	coenzyme	molecular_function
MELO3C015691	14.0254	1.19329	0.610767	2.48437	6.45394	GO:0055114	oxidation-reduction	biological_process
MELO3C015804	12.1995	9.71889	3.50999	11.016	7.35891	GO:0003700	DNA-binding	molecular_function
MELO3C015804	12.1995	9.71889	3.50999	11.016	7.35891	GO:0005634	nucleus	cellular_component
MELO3C015804	12.1995	9.71889	3.50999	11.016	7.35891	GO:0006355	regulation	biological_process
MELO3C015804	12.1995	9.71889	3.50999	11.016	7.35891	GO:0043565	sequence-specific	molecular_function
MELO3C015813	1.37763	0.637899	0.262504	0.479236	1.23777	GO:0016567	protein	biological_process
MELO3C015813	1.37763	0.637899	0.262504	0.479236	1.23777	GO:0031463	Cul3-RING	cellular_component
MELO3C015881	5.9751	1.00795	1.0358	3.16428	4.177	GO:0004672	protein	molecular_function
MELO3C015881	5.9751	1.00795	1.0358	3.16428	4.177	GO:0005524	ATP	molecular_function
MELO3C015881	5.9751	1.00795	1.0358	3.16428	4.177	GO:0006468	protein	biological_process
MELO3C015888	22.8042	4.26506	1.62757	17.4265	18.55	GO:0009507	chloroplast	cellular_component
MELO3C015888	22.8042	4.26506	1.62757	17.4265	18.55	GO:0009536	plastid	cellular_component
MELO3C015888	22.8042	4.26506	1.62757	17.4265	18.55	GO:0016020	membrane	cellular_component
MELO3C015888	22.8042	4.26506	1.62757	17.4265	18.55	GO:0016021	integral	cellular_component
MELO3C015899	5.04819	5.92082	1.8364	4.69409	4.74868	NA	NA	NA
MELO3C015911	1.223	0.201425	0.128873	0.56225	0.886156	GO:0046983	protein	molecular_function
MELO3C016080	4.81688	3.11902	1.88468	4.013	3.65463	GO:0016020	membrane	cellular_component
MELO3C016080	4.81688	3.11902	1.88468	4.013	3.65463	GO:0016021	integral	cellular_component
MELO3C016141	8.88133	5.2601	2.80335	6.87144	10.6036	NA	NA	NA
MELO3C016247	3.41784	3.41051	0.760973	3.82027	2.54931	GO:0016301	kinase	molecular_function
MELO3C016247	3.41784	3.41051	0.760973	3.82027	2.54931	GO:0016310	phosphorylation	biological_process
MELO3C016305	9.91283	4.50177	3.48441	4.21142	7.7424	GO:0016020	membrane	cellular_component
MELO3C016305	9.91283	4.50177	3.48441	4.21142	7.7424	GO:0016021	integral	cellular_component
MELO3C016331	1.3538	0.666732	0.168139	0.872671	0.818207	GO:0005524	ATP	molecular_function
MELO3C016331	1.3538	0.666732	0.168139	0.872671	0.818207	GO:0016787	hydrolase	molecular_function
MELO3C016331	1.3538	0.666732	0.168139	0.872671	0.818207	GO:0048235	pollen	biological_process
MELO3C016337	1.37429	0.276303	0	0.922235	0.552421	GO:0003700	DNA-binding	molecular_function
MELO3C016337	1.37429	0.276303	0	0.922235	0.552421	GO:0006355	regulation	biological_process
MELO3C016337	1.37429	0.276303	0	0.922235	0.552421	GO:0043565	sequence-specific	molecular_function
MELO3C016351	310.545	275.601	77.8816	187.155	186.931	GO:0008152	metabolic	biological_process
MELO3C016351	310.545	275.601	77.8816	187.155	186.931	GO:0016787	hydrolase	molecular_function
MELO3C016352	14.266	11.4949	5.82629	11.4654	13.9599	GO:0006508	proteolysis	biological_process
MELO3C016352	14.266	11.4949	5.82629	11.4654	13.9599	GO:0008233	peptidase	molecular_function
MELO3C016352	14.266	11.4949	5.82629	11.4654	13.9599	GO:0008237	metallopeptidase	molecular_function
MELO3C016494	12.9871	0.502634	0	0.259789	5.23067	GO:0004650	polygalacturonase	molecular_function
MELO3C016494	12.9871	0.502634	0	0.259789	5.23067	GO:0005576	extracellular	cellular_component
MELO3C016494	12.9871	0.502634	0	0.259789	5.23067	GO:0005975	carbohydrate	biological_process
MELO3C016494	12.9871	0.502634	0	0.259789	5.23067	GO:0008152	metabolic	biological_process
MELO3C016494	12.9871	0.502634	0	0.259789	5.23067	GO:0016787	hydrolase	molecular_function
MELO3C016494	12.9871	0.502634	0	0.259789	5.23067	GO:0016798	hydrolase	molecular_function
MELO3C016494	12.9871	0.502634	0	0.259789	5.23067	GO:0071555	cell	biological_process
MELO3C016513	10594	7877.49	3933.64	7767	7259.46	GO:0046872	metal	molecular_function
MELO3C016593	1.57449	0	0	0	0.416721	GO:0000287	magnesium	molecular_function
MELO3C016593	1.57449	0	0	0	0.416721	GO:0008152	metabolic	biological_process
MELO3C016593	1.57449	0	0	0	0.416721	GO:0010333	terpene	molecular_function
MELO3C016593	1.57449	0	0	0	0.416721	GO:0016829	lyase	molecular_function
MELO3C016593	1.57449	0	0	0	0.416721	GO:0046872	metal	molecular_function
MELO3C016594	2.48029	0.104565	0	0	0.628749	GO:0000287	magnesium	molecular_function
MELO3C016594	2.48029	0.104565	0	0	0.628749	GO:0008152	metabolic	biological_process
MELO3C016594	2.48029	0.104565	0	0	0.628749	GO:0010333	terpene	molecular_function
MELO3C016594	2.48029	0.104565	0	0	0.628749	GO:0016829	lyase	molecular_function
MELO3C016594	2.48029	0.104565	0	0	0.628749	GO:0046872	metal	molecular_function
MELO3C016595	7.75558	0.707396	0.800623	0.682693	3.68106	GO:0000287	magnesium	molecular_function
MELO3C016595	7.75558	0.707396	0.800623	0.682693	3.68106	GO:0008152	metabolic	biological_process
MELO3C016595	7.75558	0.707396	0.800623	0.682693	3.68106	GO:0010333	terpene	molecular_function
MELO3C016595	7.75558	0.707396	0.800623	0.682693	3.68106	GO:0016829	lyase	molecular_function
MELO3C016596	9.59205	0.471271	0.564813	0.451908	3.79184	NA	NA	NA
MELO3C016745	19.6313	10.0065	7.60199	13.4608	14.2727	GO:0005509	calcium	molecular_function
MELO3C016747	401.56	317.095	168.578	213.297	305.522	GO:0005509	calcium	molecular_function
MELO3C016747	401.56	317.095	168.578	213.297	305.522	GO:0046872	metal	molecular_function
MELO3C016754	5.27251	5.79834	2.15903	4.32559	5.03953	GO:0005634	nucleus	cellular_component
MELO3C016754	5.27251	5.79834	2.15903	4.32559	5.03953	GO:0009409	response	biological_process
MELO3C016754	5.27251	5.79834	2.15903	4.32559	5.03953	GO:0010228	vegetative	biological_process
MELO3C016754	5.27251	5.79834	2.15903	4.32559	5.03953	GO:0042752	regulation	biological_process
MELO3C016754	5.27251	5.79834	2.15903	4.32559	5.03953	GO:0080167	response	biological_process
MELO3C016769	6.55585	2.51697	0.251838	8.53826	3.4599	GO:0016740	transferase	molecular_function
MELO3C016769	6.55585	2.51697	0.251838	8.53826	3.4599	GO:0016747	transferase	molecular_function
MELO3C016808	0.660355	0.107904	0	0.170885	0.13883	NA	NA	NA
MELO3C016825	0.521143	0.288866	0.0509561	0.277085	0.183109	GO:0005215	transporter	molecular_function
MELO3C016825	0.521143	0.288866	0.0509561	0.277085	0.183109	GO:0006810	transport	biological_process
MELO3C016825	0.521143	0.288866	0.0509561	0.277085	0.183109	GO:0016020	membrane	cellular_component
MELO3C016825	0.521143	0.288866	0.0509561	0.277085	0.183109	GO:0016021	integral	cellular_component
MELO3C016825	0.521143	0.288866	0.0509561	0.277085	0.183109	GO:0055085	transmembrane	biological_process
MELO3C016883	43.3407	37.0563	17.5799	28.0487	28.6505	NA	NA	NA
MELO3C016942	678.226	270.096	212.238	541.643	508.991	GO:0004190	aspartic-type	molecular_function
MELO3C016942	678.226	270.096	212.238	541.643	508.991	GO:0006508	proteolysis	biological_process
MELO3C016942	678.226	270.096	212.238	541.643	508.991	GO:0008233	peptidase	molecular_function
MELO3C016951	479.578	358.89	183.814	324.478	261.389	GO:0004601	peroxidase	molecular_function
MELO3C016951	479.578	358.89	183.814	324.478	261.389	GO:0004602	glutathione	molecular_function
MELO3C016951	479.578	358.89	183.814	324.478	261.389	GO:0006979	response	biological_process
MELO3C016951	479.578	358.89	183.814	324.478	261.389	GO:0016491	oxidoreductase	molecular_function
MELO3C016951	479.578	358.89	183.814	324.478	261.389	GO:0055114	oxidation-reduction	biological_process
MELO3C016966	14.3745	7.69335	4.94193	6.74485	9.07572	GO:0003700	DNA-binding	molecular_function
MELO3C016966	14.3745	7.69335	4.94193	6.74485	9.07572	GO:0006355	regulation	biological_process
MELO3C016966	14.3745	7.69335	4.94193	6.74485	9.07572	GO:0043565	sequence-specific	molecular_function
MELO3C016989	29.4129	4.78509	2.67394	13.0536	10.7558	GO:0016874	ligase	molecular_function
MELO3C017002	23.0466	5.06208	2.31193	13.7646	9.22675	GO:0003824	catalytic	molecular_function
MELO3C017002	23.0466	5.06208	2.31193	13.7646	9.22675	GO:0004556	alpha-amylase	molecular_function
MELO3C017002	23.0466	5.06208	2.31193	13.7646	9.22675	GO:0005509	calcium	molecular_function
MELO3C017002	23.0466	5.06208	2.31193	13.7646	9.22675	GO:0005975	carbohydrate	biological_process
MELO3C017002	23.0466	5.06208	2.31193	13.7646	9.22675	GO:0008152	metabolic	biological_process
MELO3C017002	23.0466	5.06208	2.31193	13.7646	9.22675	GO:0016787	hydrolase	molecular_function
MELO3C017002	23.0466	5.06208	2.31193	13.7646	9.22675	GO:0016798	hydrolase	molecular_function
MELO3C017002	23.0466	5.06208	2.31193	13.7646	9.22675	GO:0043169	cation	molecular_function
MELO3C017013	3.94349	0.890805	1.08606	1.39461	3.43111	GO:0003899	DNA-directed	molecular_function
MELO3C017013	3.94349	0.890805	1.08606	1.39461	3.43111	GO:0032774	RNA	biological_process
MELO3C017031	354.386	251.853	137.473	322.558	282.308	GO:0003677	DNA	molecular_function
MELO3C017031	354.386	251.853	137.473	322.558	282.308	GO:0005634	nucleus	cellular_component
MELO3C017124	4.80401	2.32749	0.774281	8.53119	6.65854	GO:0016740	transferase	molecular_function
MELO3C017272	2.18959	2.1192	0.56293	1.30303	2.68008	GO:0003677	DNA	molecular_function
MELO3C017272	2.18959	2.1192	0.56293	1.30303	2.68008	GO:0003700	DNA-binding	molecular_function
MELO3C017272	2.18959	2.1192	0.56293	1.30303	2.68008	GO:0005634	nucleus	cellular_component
MELO3C017272	2.18959	2.1192	0.56293	1.30303	2.68008	GO:0006351	transcription,	biological_process
MELO3C017272	2.18959	2.1192	0.56293	1.30303	2.68008	GO:0006355	regulation	biological_process
MELO3C017283	8.17865	1.18953	0.467505	4.63099	3.30482	GO:0016020	membrane	cellular_component
MELO3C017283	8.17865	1.18953	0.467505	4.63099	3.30482	GO:0016021	integral	cellular_component
MELO3C017297	35.1816	18.1816	11.1781	42.2615	35.1089	GO:0004190	aspartic-type	molecular_function
MELO3C017297	35.1816	18.1816	11.1781	42.2615	35.1089	GO:0006508	proteolysis	biological_process
MELO3C017297	35.1816	18.1816	11.1781	42.2615	35.1089	GO:0008233	peptidase	molecular_function
MELO3C017315	31.4892	13.594	3.18369	36.7622	24.2934	GO:0003677	DNA	molecular_function
MELO3C017332	30.6834	21.0315	1.74899	11.4922	19.2726	GO:0016020	membrane	cellular_component
MELO3C017332	30.6834	21.0315	1.74899	11.4922	19.2726	GO:0016021	integral	cellular_component
MELO3C017376	3.04119	1.62031	1.10903	2.83233	3.23509	NA	NA	NA
MELO3C017493	87.7391	77.9116	18.4616	36.3796	118.835	NA	NA	NA
MELO3C017548	29.7996	14.7972	10.5385	21.9059	19.0533	GO:0006351	transcription,	biological_process
MELO3C017548	29.7996	14.7972	10.5385	21.9059	19.0533	GO:0006355	regulation	biological_process
MELO3C017549	1.26022	0.0798977	0.0808677	0.548294	0.659669	NA	NA	NA
MELO3C017572	31.0829	26.4165	9.87993	30.4018	19.9129	GO:0003700	DNA-binding	molecular_function
MELO3C017572	31.0829	26.4165	9.87993	30.4018	19.9129	GO:0006351	transcription,	biological_process
MELO3C017572	31.0829	26.4165	9.87993	30.4018	19.9129	GO:0006355	regulation	biological_process
MELO3C017572	31.0829	26.4165	9.87993	30.4018	19.9129	GO:0043565	sequence-specific	molecular_function
MELO3C017580	4.78294	2.25815	0.67404	2.18085	2.64159	GO:0008271	secondary	molecular_function
MELO3C017580	4.78294	2.25815	0.67404	2.18085	2.64159	GO:0008272	sulfate	biological_process
MELO3C017580	4.78294	2.25815	0.67404	2.18085	2.64159	GO:0015116	sulfate	molecular_function
MELO3C017580	4.78294	2.25815	0.67404	2.18085	2.64159	GO:0016020	membrane	cellular_component
MELO3C017580	4.78294	2.25815	0.67404	2.18085	2.64159	GO:0016021	integral	cellular_component
MELO3C017580	4.78294	2.25815	0.67404	2.18085	2.64159	GO:0055085	transmembrane	biological_process
MELO3C017580	4.78294	2.25815	0.67404	2.18085	2.64159	GO:1902358	sulfate	biological_process
MELO3C017582	37.8937	13.4397	0.30653	11.1665	28.3003	GO:0000932	P-body	cellular_component
MELO3C017582	37.8937	13.4397	0.30653	11.1665	28.3003	GO:0009737	response	biological_process
MELO3C017582	37.8937	13.4397	0.30653	11.1665	28.3003	GO:0010162	seed	biological_process
MELO3C017582	37.8937	13.4397	0.30653	11.1665	28.3003	GO:0010494	cytoplasmic	cellular_component
MELO3C017582	37.8937	13.4397	0.30653	11.1665	28.3003	GO:0046872	metal	molecular_function
MELO3C017584	4.13981	3.90711	1.88023	2.21972	4.13443	GO:0003677	DNA	molecular_function
MELO3C017609	112.08	81.0879	49.2642	62.7463	96.5342	NA	NA	NA
MELO3C017610	78.5356	61.5588	27.734	50.3968	55.4679	GO:0000166	nucleotide	molecular_function
MELO3C017610	78.5356	61.5588	27.734	50.3968	55.4679	GO:0004672	protein	molecular_function
MELO3C017610	78.5356	61.5588	27.734	50.3968	55.4679	GO:0004674	protein	molecular_function
MELO3C017610	78.5356	61.5588	27.734	50.3968	55.4679	GO:0005524	ATP	molecular_function
MELO3C017610	78.5356	61.5588	27.734	50.3968	55.4679	GO:0006468	protein	biological_process
MELO3C017610	78.5356	61.5588	27.734	50.3968	55.4679	GO:0016020	membrane	cellular_component
MELO3C017610	78.5356	61.5588	27.734	50.3968	55.4679	GO:0016021	integral	cellular_component
MELO3C017610	78.5356	61.5588	27.734	50.3968	55.4679	GO:0016301	kinase	molecular_function
MELO3C017610	78.5356	61.5588	27.734	50.3968	55.4679	GO:0016310	phosphorylation	biological_process
MELO3C017610	78.5356	61.5588	27.734	50.3968	55.4679	GO:0016740	transferase	molecular_function
MELO3C017620	154.879	104.696	43.4243	220.933	135.453	GO:0006950	response	biological_process
MELO3C017644	3.57308	0.535304	0.511711	0.89767	1.70027	GO:0016787	hydrolase	molecular_function
MELO3C017681	2.30743	0.794537	0.271702	2.19734	2.55709	GO:0016020	membrane	cellular_component
MELO3C017681	2.30743	0.794537	0.271702	2.19734	2.55709	GO:0016021	integral	cellular_component
MELO3C017925	16.1723	6.39625	4.84179	9.73424	12.1159	GO:0003677	DNA	molecular_function
MELO3C017931	3.82617	2.46679	1.06435	2.40062	2.07112	GO:0016020	membrane	cellular_component
MELO3C017931	3.82617	2.46679	1.06435	2.40062	2.07112	GO:0016760	cellulose	molecular_function
MELO3C017931	3.82617	2.46679	1.06435	2.40062	2.07112	GO:0030244	cellulose	biological_process
MELO3C018004	6.65987	0.448696	0.24486	0.223185	1.94633	GO:0004866	endopeptidase	molecular_function
MELO3C018004	6.65987	0.448696	0.24486	0.223185	1.94633	GO:0004867	serine-type	molecular_function
MELO3C018004	6.65987	0.448696	0.24486	0.223185	1.94633	GO:0005576	extracellular	cellular_component
MELO3C018004	6.65987	0.448696	0.24486	0.223185	1.94633	GO:0010466	negative	biological_process
MELO3C018004	6.65987	0.448696	0.24486	0.223185	1.94633	GO:0010951	negative	biological_process
MELO3C018004	6.65987	0.448696	0.24486	0.223185	1.94633	GO:0030414	peptidase	molecular_function
MELO3C018013	4.98184	1.16385	0.950002	2.59131	4.0077	GO:0004553	hydrolase	molecular_function
MELO3C018013	4.98184	1.16385	0.950002	2.59131	4.0077	GO:0005975	carbohydrate	biological_process
MELO3C018013	4.98184	1.16385	0.950002	2.59131	4.0077	GO:0008152	metabolic	biological_process
MELO3C018013	4.98184	1.16385	0.950002	2.59131	4.0077	GO:0016787	hydrolase	molecular_function
MELO3C018013	4.98184	1.16385	0.950002	2.59131	4.0077	GO:0016798	hydrolase	molecular_function
MELO3C018013	4.98184	1.16385	0.950002	2.59131	4.0077	GO:0045493	xylan	biological_process
MELO3C018020	19.0989	9.54226	6.41845	12.6666	13.6852	NA	NA	NA
MELO3C018060	6.02736	3.32911	2.59846	4.9511	4.54399	GO:0003824	catalytic	molecular_function
MELO3C018060	6.02736	3.32911	2.59846	4.9511	4.54399	GO:0008152	metabolic	biological_process
MELO3C018060	6.02736	3.32911	2.59846	4.9511	4.54399	GO:0016747	transferase	molecular_function
MELO3C018228	2.994	1.11083	0.530992	2.24866	4.25476	NA	NA	NA
MELO3C018237	38.4124	32.1727	10.1725	23.3138	23.1939	GO:0003677	DNA	molecular_function
MELO3C018237	38.4124	32.1727	10.1725	23.3138	23.1939	GO:0005634	nucleus	cellular_component
MELO3C018237	38.4124	32.1727	10.1725	23.3138	23.1939	GO:0006351	transcription,	biological_process
MELO3C018237	38.4124	32.1727	10.1725	23.3138	23.1939	GO:0006355	regulation	biological_process
MELO3C018247	8.07352	5.7078	2.9766	7.33414	5.97383	GO:0004553	hydrolase	molecular_function
MELO3C018247	8.07352	5.7078	2.9766	7.33414	5.97383	GO:0005975	carbohydrate	biological_process
MELO3C018303	8.81369	6.79693	4.31165	3.77247	6.85884	GO:0051087	chaperone	molecular_function
MELO3C018330	8.45782	10.8677	1.22428	7.89802	7.41275	NA	NA	NA
MELO3C018463	8.08458	1.94387	1.52474	12.9127	37.0491	GO:0009507	chloroplast	cellular_component
MELO3C018463	8.08458	1.94387	1.52474	12.9127	37.0491	GO:0009536	plastid	cellular_component
MELO3C018463	8.08458	1.94387	1.52474	12.9127	37.0491	GO:0045454	cell	biological_process
MELO3C018469	5.7512	2.94177	1.06899	5.15355	3.40782	GO:0008152	metabolic	biological_process
MELO3C018469	5.7512	2.94177	1.06899	5.15355	3.40782	GO:0016740	transferase	molecular_function
MELO3C018469	5.7512	2.94177	1.06899	5.15355	3.40782	GO:0016757	transferase	molecular_function
MELO3C018469	5.7512	2.94177	1.06899	5.15355	3.40782	GO:0016758	transferase	molecular_function
MELO3C018481	24.9197	13.0109	8.40559	27.3673	21.2239	NA	NA	NA
MELO3C018681	317.617	104.017	93.0554	168.946	167.139	GO:0009625	response	biological_process
MELO3C018681	317.617	104.017	93.0554	168.946	167.139	GO:0030246	carbohydrate	molecular_function
MELO3C018681	317.617	104.017	93.0554	168.946	167.139	GO:0043394	proteoglycan	molecular_function
MELO3C018750	46.0124	23.8566	7.80826	30.6485	21.4926	GO:0016021	integral	cellular_component
MELO3C018766	48.0127	27.2212	22.0547	28.2173	61.1141	NA	NA	NA
MELO3C018844	6.00052	3.70529	2.44568	2.4905	5.19265	GO:0003677	DNA	molecular_function
MELO3C018844	6.00052	3.70529	2.44568	2.4905	5.19265	GO:0005634	nucleus	cellular_component
MELO3C018844	6.00052	3.70529	2.44568	2.4905	5.19265	GO:0006355	regulation	biological_process
MELO3C018844	6.00052	3.70529	2.44568	2.4905	5.19265	GO:0043565	sequence-specific	molecular_function
MELO3C018882	20.0893	0.847691	0.504	16.4087	21.6336	NA	NA	NA
MELO3C018967	124.423	30.9371	7.97935	96.8626	54.0073	GO:0006855	drug	biological_process
MELO3C018967	124.423	30.9371	7.97935	96.8626	54.0073	GO:0015238	xenobiotic	molecular_function
MELO3C018967	124.423	30.9371	7.97935	96.8626	54.0073	GO:0015297	antiporter	molecular_function
MELO3C018967	124.423	30.9371	7.97935	96.8626	54.0073	GO:0016020	membrane	cellular_component
MELO3C018967	124.423	30.9371	7.97935	96.8626	54.0073	GO:0016021	integral	cellular_component
MELO3C018967	124.423	30.9371	7.97935	96.8626	54.0073	GO:0055085	transmembrane	biological_process
MELO3C019126	19.8772	14.976	6.45025	12.1033	11.5818	GO:0004869	cysteine-type	molecular_function
MELO3C019126	19.8772	14.976	6.45025	12.1033	11.5818	GO:0010951	negative	biological_process
MELO3C019188	33.1301	11.3307	0.980283	20.4783	18.1887	GO:0016020	membrane	cellular_component
MELO3C019188	33.1301	11.3307	0.980283	20.4783	18.1887	GO:0016021	integral	cellular_component
MELO3C019188	33.1301	11.3307	0.980283	20.4783	18.1887	GO:0016740	transferase	molecular_function
MELO3C019188	33.1301	11.3307	0.980283	20.4783	18.1887	GO:0016757	transferase	molecular_function
MELO3C019205	2.79435	2.317	0.848121	1.30388	2.70614	GO:0009793	embryo	biological_process
MELO3C019318	3.29085	4.69162	0.14094	3.73521	6.6891	GO:0003924	GTPase	molecular_function
MELO3C019318	3.29085	4.69162	0.14094	3.73521	6.6891	GO:0005525	GTP	molecular_function
MELO3C019363	424.829	365.959	171.075	319.506	245.399	NA	NA	NA
MELO3C019534	1.32039	0.6286	0.452473	0.75797	1.21554	GO:0000166	nucleotide	molecular_function
MELO3C019534	1.32039	0.6286	0.452473	0.75797	1.21554	GO:0003729	mRNA	molecular_function
MELO3C019534	1.32039	0.6286	0.452473	0.75797	1.21554	GO:0004672	protein	molecular_function
MELO3C019534	1.32039	0.6286	0.452473	0.75797	1.21554	GO:0004674	protein	molecular_function
MELO3C019534	1.32039	0.6286	0.452473	0.75797	1.21554	GO:0005524	ATP	molecular_function
MELO3C019534	1.32039	0.6286	0.452473	0.75797	1.21554	GO:0005634	nucleus	cellular_component
MELO3C019534	1.32039	0.6286	0.452473	0.75797	1.21554	GO:0006468	protein	biological_process
MELO3C019534	1.32039	0.6286	0.452473	0.75797	1.21554	GO:0006970	response	biological_process
MELO3C019534	1.32039	0.6286	0.452473	0.75797	1.21554	GO:0009651	response	biological_process
MELO3C019534	1.32039	0.6286	0.452473	0.75797	1.21554	GO:0016301	kinase	molecular_function
MELO3C019534	1.32039	0.6286	0.452473	0.75797	1.21554	GO:0016310	phosphorylation	biological_process
MELO3C019734	215.74	147.076	24.9305	74.3794	78.76	GO:0004725	protein	molecular_function
MELO3C019734	215.74	147.076	24.9305	74.3794	78.76	GO:0016311	dephosphorylation	biological_process
MELO3C019734	215.74	147.076	24.9305	74.3794	78.76	GO:0016791	phosphatase	molecular_function
MELO3C019734	215.74	147.076	24.9305	74.3794	78.76	GO:0035335	peptidyl-tyrosine	biological_process
MELO3C019791	17.0386	13.2827	5.12489	15.3939	12.3366	GO:0006629	lipid	biological_process
MELO3C019791	17.0386	13.2827	5.12489	15.3939	12.3366	GO:0008152	metabolic	biological_process
MELO3C019832	126.052	76.2969	41.441	76.3616	63.881	GO:0005524	ATP	molecular_function
MELO3C019832	126.052	76.2969	41.441	76.3616	63.881	GO:0016787	hydrolase	molecular_function
MELO3C019934	8.95618	1.8973	1.92056	3.86242	8.3829	GO:0010052	guard	biological_process
MELO3C019934	8.95618	1.8973	1.92056	3.86242	8.3829	GO:0010374	stomatal	biological_process
MELO3C019934	8.95618	1.8973	1.92056	3.86242	8.3829	GO:0016020	membrane	cellular_component
MELO3C019934	8.95618	1.8973	1.92056	3.86242	8.3829	GO:0016021	integral	cellular_component
MELO3C019934	8.95618	1.8973	1.92056	3.86242	8.3829	GO:0019901	protein	molecular_function
MELO3C019934	8.95618	1.8973	1.92056	3.86242	8.3829	GO:0090626	plant	biological_process
MELO3C019934	8.95618	1.8973	1.92056	3.86242	8.3829	GO:2000122	negative	biological_process
MELO3C020095	3.78755	2.50399	1.41167	2.21886	2.80646	NA	NA	NA
MELO3C020096	3.37323	1.11631	0.756364	1.63383	1.94101	NA	NA	NA
MELO3C020146	47.5464	24.9026	17.6128	14.9602	39.4398	GO:0009813	flavonoid	biological_process
MELO3C020146	47.5464	24.9026	17.6128	14.9602	39.4398	GO:0016872	intramolecular	molecular_function
MELO3C020146	47.5464	24.9026	17.6128	14.9602	39.4398	GO:0045430	chalcone	molecular_function
MELO3C020363	3.296	1.92683	1.08064	2.62951	2.68997	GO:0005506	iron	molecular_function
MELO3C020363	3.296	1.92683	1.08064	2.62951	2.68997	GO:0016705	oxidoreductase	molecular_function
MELO3C020363	3.296	1.92683	1.08064	2.62951	2.68997	GO:0020037	heme	molecular_function
MELO3C020363	3.296	1.92683	1.08064	2.62951	2.68997	GO:0055114	oxidation-reduction	biological_process
MELO3C020409	2.04825	0.835508	0.503534	1.17608	1.14571	GO:0016020	membrane	cellular_component
MELO3C020409	2.04825	0.835508	0.503534	1.17608	1.14571	GO:0016021	integral	cellular_component
MELO3C020409	2.04825	0.835508	0.503534	1.17608	1.14571	GO:0022857	transmembrane	molecular_function
MELO3C020409	2.04825	0.835508	0.503534	1.17608	1.14571	GO:0055085	transmembrane	biological_process
MELO3C020446	2.43116	1.05179	0.970272	1.50452	2.92808	GO:0016020	membrane	cellular_component
MELO3C020446	2.43116	1.05179	0.970272	1.50452	2.92808	GO:0016021	integral	cellular_component
MELO3C020448	1.60742	0.579658	0.483569	1.36972	1.32478	GO:0003677	DNA	molecular_function
MELO3C020448	1.60742	0.579658	0.483569	1.36972	1.32478	GO:0003700	DNA-binding	molecular_function
MELO3C020448	1.60742	0.579658	0.483569	1.36972	1.32478	GO:0005634	nucleus	cellular_component
MELO3C020448	1.60742	0.579658	0.483569	1.36972	1.32478	GO:0006351	transcription,	biological_process
MELO3C020448	1.60742	0.579658	0.483569	1.36972	1.32478	GO:0006355	regulation	biological_process
MELO3C020457	9.50788	4.35523	3.18547	6.93142	8.28278	GO:0020037	heme	molecular_function
MELO3C020457	9.50788	4.35523	3.18547	6.93142	8.28278	GO:0046872	metal	molecular_function
MELO3C020501	1.08893	0.276076	0.0911573	0.544801	10.3739	GO:0004601	peroxidase	molecular_function
MELO3C020501	1.08893	0.276076	0.0911573	0.544801	10.3739	GO:0005576	extracellular	cellular_component
MELO3C020501	1.08893	0.276076	0.0911573	0.544801	10.3739	GO:0006979	response	biological_process
MELO3C020501	1.08893	0.276076	0.0911573	0.544801	10.3739	GO:0016491	oxidoreductase	molecular_function
MELO3C020501	1.08893	0.276076	0.0911573	0.544801	10.3739	GO:0020037	heme	molecular_function
MELO3C020501	1.08893	0.276076	0.0911573	0.544801	10.3739	GO:0042744	hydrogen	biological_process
MELO3C020501	1.08893	0.276076	0.0911573	0.544801	10.3739	GO:0046872	metal	molecular_function
MELO3C020501	1.08893	0.276076	0.0911573	0.544801	10.3739	GO:0055114	oxidation-reduction	biological_process
MELO3C020509	171.592	167.275	78.2428	133.483	141.334	NA	NA	NA
MELO3C020587	127.289	95.6429	46.8247	88.9651	93.2449	NA	NA	NA
MELO3C020596	9.06744	5.64287	2.22895	7.81694	7.45291	GO:0016020	membrane	cellular_component
MELO3C020596	9.06744	5.64287	2.22895	7.81694	7.45291	GO:0016021	integral	cellular_component
MELO3C020644	34.9045	21.8092	6.31721	18.8916	13.3133	GO:0016020	membrane	cellular_component
MELO3C020644	34.9045	21.8092	6.31721	18.8916	13.3133	GO:0016021	integral	cellular_component
MELO3C020774	0.632047	0.651621	0	0.376503	2.03244	GO:0005215	transporter	molecular_function
MELO3C020774	0.632047	0.651621	0	0.376503	2.03244	GO:0006810	transport	biological_process
MELO3C020774	0.632047	0.651621	0	0.376503	2.03244	GO:0016020	membrane	cellular_component
MELO3C020982	54.8009	27.5367	7.16683	11.7272	32.3258	GO:0016021	integral	cellular_component
MELO3C020997	2.51918	1.43594	0.371558	1.59489	1.90381	GO:0005975	carbohydrate	biological_process
MELO3C020997	2.51918	1.43594	0.371558	1.59489	1.90381	GO:0008152	metabolic	biological_process
MELO3C020997	2.51918	1.43594	0.371558	1.59489	1.90381	GO:0016740	transferase	molecular_function
MELO3C020997	2.51918	1.43594	0.371558	1.59489	1.90381	GO:0016757	transferase	molecular_function
MELO3C020997	2.51918	1.43594	0.371558	1.59489	1.90381	GO:0016758	transferase	molecular_function
MELO3C020997	2.51918	1.43594	0.371558	1.59489	1.90381	GO:0016906	sterol	molecular_function
MELO3C020997	2.51918	1.43594	0.371558	1.59489	1.90381	GO:0030259	lipid	biological_process
MELO3C021131	0.51331	0.288276	0.0687693	0.204583	0.380116	GO:0003677	DNA	molecular_function
MELO3C021131	0.51331	0.288276	0.0687693	0.204583	0.380116	GO:0006355	regulation	biological_process
MELO3C021182	1.50499	0.231081	0.0709451	1.36717	1.455	GO:0003824	catalytic	molecular_function
MELO3C021182	1.50499	0.231081	0.0709451	1.36717	1.455	GO:0009058	biosynthetic	biological_process
MELO3C021182	1.50499	0.231081	0.0709451	1.36717	1.455	GO:0030170	pyridoxal	molecular_function
MELO3C021245	8.05015	1.24126	1.31548	5.02545	4.94019	GO:0004650	polygalacturonase	molecular_function
MELO3C021245	8.05015	1.24126	1.31548	5.02545	4.94019	GO:0005975	carbohydrate	biological_process
MELO3C021287	8.08935	2.11616	0.940637	3.80267	4.21112	GO:0003676	nucleic	molecular_function
MELO3C021294	1.44242	0.0241739	0.0717699	0.147911	0.522637	GO:0006952	defense	biological_process
MELO3C021294	1.44242	0.0241739	0.0717699	0.147911	0.522637	GO:0009607	response	biological_process
MELO3C021310	70.0668	37.4007	13.2725	92.1203	52.6036	NA	NA	NA
MELO3C021321	4.61055	2.87895	0.979741	4.63451	2.80373	NA	NA	NA
MELO3C021322	8.33542	3.70352	1.11913	7.32287	4.44631	GO:0005975	carbohydrate	biological_process
MELO3C021322	8.33542	3.70352	1.11913	7.32287	4.44631	GO:0016857	racemase	molecular_function
MELO3C021555	2.75418	0.9364	0.67915	0.669088	2.14056	GO:0003677	DNA	molecular_function
MELO3C021565	3.08767	1.99866	1.38319	2.20072	2.8336	GO:0003676	nucleic	molecular_function
MELO3C021565	3.08767	1.99866	1.38319	2.20072	2.8336	GO:0004386	helicase	molecular_function
MELO3C021565	3.08767	1.99866	1.38319	2.20072	2.8336	GO:0005524	ATP	molecular_function
MELO3C021566	4.80947	5.90386	0.818717	3.05267	6.11658	GO:0008375	acetylglucosaminyltransferase	molecular_function
MELO3C021566	4.80947	5.90386	0.818717	3.05267	6.11658	GO:0016020	membrane	cellular_component
MELO3C021567	5.3077	5.48286	0.888425	2.78749	6.71303	NA	NA	NA
MELO3C021607	2.12914	1.04227	0.475784	2.89147	1.97965	GO:0016829	lyase	molecular_function
MELO3C021616	7.20855	6.11232	1.86897	9.36783	5.41953	GO:0048367	shoot	biological_process
MELO3C021642	1.08717	0.107716	0.109558	0.356433	0.477102	GO:0005783	endoplasmic	cellular_component
MELO3C021642	1.08717	0.107716	0.109558	0.356433	0.477102	GO:0006886	intracellular	biological_process
MELO3C021642	1.08717	0.107716	0.109558	0.356433	0.477102	GO:0016021	integral	cellular_component
MELO3C021681	33.7372	13.3095	10.2137	23.2495	24.6251	GO:0009055	electron	molecular_function
MELO3C021703	11.3713	7.15889	3.81884	9.05081	13.5109	NA	NA	NA
MELO3C021760	829.518	247.548	273.15	439.85	479.929	GO:0030246	carbohydrate	molecular_function
MELO3C021867	1.40479	0.540719	0.293189	1.22785	1.47544	GO:0000166	nucleotide	molecular_function
MELO3C021867	1.40479	0.540719	0.293189	1.22785	1.47544	GO:0000287	magnesium	molecular_function
MELO3C021867	1.40479	0.540719	0.293189	1.22785	1.47544	GO:0003824	catalytic	molecular_function
MELO3C021867	1.40479	0.540719	0.293189	1.22785	1.47544	GO:0005524	ATP	molecular_function
MELO3C021867	1.40479	0.540719	0.293189	1.22785	1.47544	GO:0005622	intracellular	cellular_component
MELO3C021867	1.40479	0.540719	0.293189	1.22785	1.47544	GO:0016301	kinase	molecular_function
MELO3C021867	1.40479	0.540719	0.293189	1.22785	1.47544	GO:0016310	phosphorylation	biological_process
MELO3C021867	1.40479	0.540719	0.293189	1.22785	1.47544	GO:0032957	inositol	biological_process
MELO3C021867	1.40479	0.540719	0.293189	1.22785	1.47544	GO:0046872	metal	molecular_function
MELO3C021867	1.40479	0.540719	0.293189	1.22785	1.47544	GO:0047325	inositol	molecular_function
MELO3C021867	1.40479	0.540719	0.293189	1.22785	1.47544	GO:0052725	inositol-1,3,4-trisphosphate	molecular_function
MELO3C021867	1.40479	0.540719	0.293189	1.22785	1.47544	GO:0052726	inositol-1,3,4-trisphosphate	molecular_function
MELO3C021906	741.005	574.434	302.868	511.99	479.108	GO:0003676	nucleic	molecular_function
MELO3C021910	1.49659	0.211257	0.0787366	1.48283	0.813955	NA	NA	NA
MELO3C021934	64.4174	17.9615	11.2923	38.1689	58.5585	NA	NA	NA
MELO3C021948	4.13209	1.30544	0.219114	2.84795	1.55934	GO:0016020	membrane	cellular_component
MELO3C021948	4.13209	1.30544	0.219114	2.84795	1.55934	GO:0016021	integral	cellular_component
MELO3C021993	45.8448	31.0043	17.5507	25.2342	33.0888	NA	NA	NA
MELO3C022002	2.90956	1.16486	0.268645	1.54569	1.17993	GO:0003677	DNA	molecular_function
MELO3C022002	2.90956	1.16486	0.268645	1.54569	1.17993	GO:0006355	regulation	biological_process
MELO3C022062	10.3011	6.22903	3.1931	5.60548	6.47059	GO:0003700	DNA-binding	molecular_function
MELO3C022062	10.3011	6.22903	3.1931	5.60548	6.47059	GO:0006355	regulation	biological_process
MELO3C022062	10.3011	6.22903	3.1931	5.60548	6.47059	GO:0043565	sequence-specific	molecular_function
MELO3C022141	10.5092	4.4348	3.4711	4.62841	6.52684	GO:0005623	cell	cellular_component
MELO3C022141	10.5092	4.4348	3.4711	4.62841	6.52684	GO:0016853	isomerase	molecular_function
MELO3C022141	10.5092	4.4348	3.4711	4.62841	6.52684	GO:0045454	cell	biological_process
MELO3C022160	1.70772	0.796672	0.0783847	1.61588	0.715113	GO:0000272	polysaccharide	biological_process
MELO3C022160	1.70772	0.796672	0.0783847	1.61588	0.715113	GO:0003824	catalytic	molecular_function
MELO3C022160	1.70772	0.796672	0.0783847	1.61588	0.715113	GO:0004553	hydrolase	molecular_function
MELO3C022160	1.70772	0.796672	0.0783847	1.61588	0.715113	GO:0005975	carbohydrate	biological_process
MELO3C022160	1.70772	0.796672	0.0783847	1.61588	0.715113	GO:0008152	metabolic	biological_process
MELO3C022160	1.70772	0.796672	0.0783847	1.61588	0.715113	GO:0008810	cellulase	molecular_function
MELO3C022160	1.70772	0.796672	0.0783847	1.61588	0.715113	GO:0016787	hydrolase	molecular_function
MELO3C022160	1.70772	0.796672	0.0783847	1.61588	0.715113	GO:0016798	hydrolase	molecular_function
MELO3C022160	1.70772	0.796672	0.0783847	1.61588	0.715113	GO:0030245	cellulose	biological_process
MELO3C022209	1.30769	0.826257	0.17326	0.684458	0.883068	NA	NA	NA
MELO3C022241	0.861616	0.841161	0.222156	0.667462	0.748116	GO:0016020	membrane	cellular_component
MELO3C022241	0.861616	0.841161	0.222156	0.667462	0.748116	GO:0016021	integral	cellular_component
MELO3C022348	9.57152	3.88137	2.68631	17.5558	11.8537	GO:0016020	membrane	cellular_component
MELO3C022348	9.57152	3.88137	2.68631	17.5558	11.8537	GO:0016021	integral	cellular_component
MELO3C022420	3.48083	1.53001	0.640156	2.77558	2.28884	NA	NA	NA
MELO3C022506	86.977	76.2276	38.5492	93.7561	68.6683	GO:0005509	calcium	molecular_function
MELO3C022542	1.63682	0.459515	0	1.25811	0.411824	GO:0003677	DNA	molecular_function
MELO3C022542	1.63682	0.459515	0	1.25811	0.411824	GO:0005634	nucleus	cellular_component
MELO3C022542	1.63682	0.459515	0	1.25811	0.411824	GO:0006351	transcription,	biological_process
MELO3C022542	1.63682	0.459515	0	1.25811	0.411824	GO:0006355	regulation	biological_process
MELO3C022667	0.482997	0.649073	0	0.471409	0.253853	NA	NA	NA
MELO3C022678	16.9028	2.22465	3.39723	6.59576	14.3169	GO:0003714	transcription	molecular_function
MELO3C022678	16.9028	2.22465	3.39723	6.59576	14.3169	GO:0005515	protein	molecular_function
MELO3C022678	16.9028	2.22465	3.39723	6.59576	14.3169	GO:0005634	nucleus	cellular_component
MELO3C022678	16.9028	2.22465	3.39723	6.59576	14.3169	GO:0006351	transcription,	biological_process
MELO3C022678	16.9028	2.22465	3.39723	6.59576	14.3169	GO:0006355	regulation	biological_process
MELO3C022678	16.9028	2.22465	3.39723	6.59576	14.3169	GO:0006952	defense	biological_process
MELO3C022678	16.9028	2.22465	3.39723	6.59576	14.3169	GO:0009611	response	biological_process
MELO3C022678	16.9028	2.22465	3.39723	6.59576	14.3169	GO:0009753	response	biological_process
MELO3C022678	16.9028	2.22465	3.39723	6.59576	14.3169	GO:0031347	regulation	biological_process
MELO3C022678	16.9028	2.22465	3.39723	6.59576	14.3169	GO:1903507	negative	biological_process
MELO3C022678	16.9028	2.22465	3.39723	6.59576	14.3169	GO:2000022	regulation	biological_process
MELO3C022728	29.7155	18.8556	11.5079	22.4461	21.6456	NA	NA	NA
MELO3C022791	42.6712	54.7295	10.4884	18.3862	37.4225	GO:0000932	P-body	cellular_component
MELO3C022791	42.6712	54.7295	10.4884	18.3862	37.4225	GO:0009737	response	biological_process
MELO3C022791	42.6712	54.7295	10.4884	18.3862	37.4225	GO:0010162	seed	biological_process
MELO3C022791	42.6712	54.7295	10.4884	18.3862	37.4225	GO:0010494	cytoplasmic	cellular_component
MELO3C022791	42.6712	54.7295	10.4884	18.3862	37.4225	GO:0046872	metal	molecular_function
MELO3C022838	10.8366	3.45124	0	3.91181	6.02027	NA	NA	NA
MELO3C022978	34.8222	54.4925	0.266594	9.58537	71.1251	GO:0016491	oxidoreductase	molecular_function
MELO3C022978	34.8222	54.4925	0.266594	9.58537	71.1251	GO:0055114	oxidation-reduction	biological_process
MELO3C022991	5477.73	2805.54	2280.31	2155.77	4389.67	GO:0000165	MAPK	biological_process
MELO3C022991	5477.73	2805.54	2280.31	2155.77	4389.67	GO:0000977	RNA	molecular_function
MELO3C022991	5477.73	2805.54	2280.31	2155.77	4389.67	GO:0003677	DNA	molecular_function
MELO3C022991	5477.73	2805.54	2280.31	2155.77	4389.67	GO:0003700	DNA-binding	molecular_function
MELO3C022991	5477.73	2805.54	2280.31	2155.77	4389.67	GO:0005634	nucleus	cellular_component
MELO3C022991	5477.73	2805.54	2280.31	2155.77	4389.67	GO:0006351	transcription,	biological_process
MELO3C022991	5477.73	2805.54	2280.31	2155.77	4389.67	GO:0006355	regulation	biological_process
MELO3C022991	5477.73	2805.54	2280.31	2155.77	4389.67	GO:0045944	positive	biological_process
MELO3C022991	5477.73	2805.54	2280.31	2155.77	4389.67	GO:0046983	protein	molecular_function
MELO3C023203	3.796	0.032044	0.0278904	0.0578604	0.737496	GO:0006952	defense	biological_process
MELO3C023219	0.571121	0.113824	0.0708115	0.138474	0.193182	GO:0006952	defense	biological_process
MELO3C023219	0.571121	0.113824	0.0708115	0.138474	0.193182	GO:0016021	integral	cellular_component
MELO3C023231	2.7082	1.51309	0.896737	1.5632	1.71432	GO:0004842	ubiquitin-protein	molecular_function
MELO3C023231	2.7082	1.51309	0.896737	1.5632	1.71432	GO:0016567	protein	biological_process
MELO3C023231	2.7082	1.51309	0.896737	1.5632	1.71432	GO:0016740	transferase	molecular_function
MELO3C023259	3.85451	2.45598	1.04664	3.10004	2.94877	NA	NA	NA
MELO3C023270	30.1885	4.73222	4.76815	5.83138	8.6189	GO:0016020	membrane	cellular_component
MELO3C023270	30.1885	4.73222	4.76815	5.83138	8.6189	GO:0016021	integral	cellular_component
MELO3C023270	30.1885	4.73222	4.76815	5.83138	8.6189	GO:0022857	transmembrane	molecular_function
MELO3C023270	30.1885	4.73222	4.76815	5.83138	8.6189	GO:0055085	transmembrane	biological_process
MELO3C023285	1.26673	0.125304	0	0.381236	0.0607146	GO:0005737	cytoplasm	cellular_component
MELO3C023285	1.26673	0.125304	0	0.381236	0.0607146	GO:0006535	cysteine	biological_process
MELO3C023285	1.26673	0.125304	0	0.381236	0.0607146	GO:0009001	serine	molecular_function
MELO3C023285	1.26673	0.125304	0	0.381236	0.0607146	GO:0016740	transferase	molecular_function
MELO3C023392	0.203303	0.259132	0.0191804	0.306394	0.133253	GO:0000166	nucleotide	molecular_function
MELO3C023392	0.203303	0.259132	0.0191804	0.306394	0.133253	GO:0004672	protein	molecular_function
MELO3C023392	0.203303	0.259132	0.0191804	0.306394	0.133253	GO:0004674	protein	molecular_function
MELO3C023392	0.203303	0.259132	0.0191804	0.306394	0.133253	GO:0005524	ATP	molecular_function
MELO3C023392	0.203303	0.259132	0.0191804	0.306394	0.133253	GO:0006468	protein	biological_process
MELO3C023392	0.203303	0.259132	0.0191804	0.306394	0.133253	GO:0016020	membrane	cellular_component
MELO3C023392	0.203303	0.259132	0.0191804	0.306394	0.133253	GO:0016021	integral	cellular_component
MELO3C023392	0.203303	0.259132	0.0191804	0.306394	0.133253	GO:0016301	kinase	molecular_function
MELO3C023392	0.203303	0.259132	0.0191804	0.306394	0.133253	GO:0016310	phosphorylation	biological_process
MELO3C023392	0.203303	0.259132	0.0191804	0.306394	0.133253	GO:0016740	transferase	molecular_function
MELO3C023445	163.627	126.262	45.0014	147.962	122.789	GO:0016020	membrane	cellular_component
MELO3C023445	163.627	126.262	45.0014	147.962	122.789	GO:0016021	integral	cellular_component
MELO3C023465	97.6414	70.7548	37.2942	67.5262	68.8111	GO:0003824	catalytic	molecular_function
MELO3C023465	97.6414	70.7548	37.2942	67.5262	68.8111	GO:0050662	coenzyme	molecular_function
MELO3C023493	1.66534	1.52516	0.571249	3.27925	2.98008	GO:0003824	catalytic	molecular_function
MELO3C023493	1.66534	1.52516	0.571249	3.27925	2.98008	GO:0008152	metabolic	biological_process
MELO3C023493	1.66534	1.52516	0.571249	3.27925	2.98008	GO:0016874	ligase	molecular_function
MELO3C023502	27.4601	15.8718	7.4207	19.9177	18.2405	GO:0016020	membrane	cellular_component
MELO3C023502	27.4601	15.8718	7.4207	19.9177	18.2405	GO:0016021	integral	cellular_component
MELO3C023628	9.43882	1.67757	2.00423	3.77742	6.11052	GO:0006355	regulation	biological_process
MELO3C023628	9.43882	1.67757	2.00423	3.77742	6.11052	GO:0010112	regulation	biological_process
MELO3C023657	3.24441	1.70355	0.42235	2.48053	1.59253	NA	NA	NA
MELO3C023658	15.8972	12.7036	6.75093	14.7884	12.9686	GO:0006855	drug	biological_process
MELO3C023658	15.8972	12.7036	6.75093	14.7884	12.9686	GO:0015238	xenobiotic	molecular_function
MELO3C023658	15.8972	12.7036	6.75093	14.7884	12.9686	GO:0015297	antiporter	molecular_function
MELO3C023658	15.8972	12.7036	6.75093	14.7884	12.9686	GO:0016020	membrane	cellular_component
MELO3C023658	15.8972	12.7036	6.75093	14.7884	12.9686	GO:0016021	integral	cellular_component
MELO3C023658	15.8972	12.7036	6.75093	14.7884	12.9686	GO:0055085	transmembrane	biological_process
MELO3C023858	5.70663	3.33129	2.46963	4.88543	4.50381	GO:0005829	cytosol	cellular_component
MELO3C023858	5.70663	3.33129	2.46963	4.88543	4.50381	GO:0042732	D-xylose	biological_process
MELO3C023858	5.70663	3.33129	2.46963	4.88543	4.50381	GO:0048040	UDP-glucuronate	molecular_function
MELO3C023881	8.73833	5.11247	2.30689	9.09677	6.82222	GO:0002376	immune	biological_process
MELO3C023881	8.73833	5.11247	2.30689	9.09677	6.82222	GO:0003677	DNA	molecular_function
MELO3C023881	8.73833	5.11247	2.30689	9.09677	6.82222	GO:0003680	AT	molecular_function
MELO3C023881	8.73833	5.11247	2.30689	9.09677	6.82222	GO:0003700	DNA-binding	molecular_function
MELO3C023881	8.73833	5.11247	2.30689	9.09677	6.82222	GO:0005634	nucleus	cellular_component
MELO3C023881	8.73833	5.11247	2.30689	9.09677	6.82222	GO:0006351	transcription,	biological_process
MELO3C023881	8.73833	5.11247	2.30689	9.09677	6.82222	GO:0006355	regulation	biological_process
MELO3C023881	8.73833	5.11247	2.30689	9.09677	6.82222	GO:0006952	defense	biological_process
MELO3C023881	8.73833	5.11247	2.30689	9.09677	6.82222	GO:0042742	defense	biological_process
MELO3C023881	8.73833	5.11247	2.30689	9.09677	6.82222	GO:0045087	innate	biological_process
MELO3C023881	8.73833	5.11247	2.30689	9.09677	6.82222	GO:0045824	negative	biological_process
MELO3C023881	8.73833	5.11247	2.30689	9.09677	6.82222	GO:1900425	negative	biological_process
MELO3C023889	170.31	82.591	48.094	124.57	98.089	GO:0007165	signal	biological_process
MELO3C023889	170.31	82.591	48.094	124.57	98.089	GO:0009881	photoreceptor	molecular_function
MELO3C023889	170.31	82.591	48.094	124.57	98.089	GO:0010224	response	biological_process
MELO3C023889	170.31	82.591	48.094	124.57	98.089	GO:0042803	protein	molecular_function
MELO3C024017	0.404366	0.0626253	0.0376485	0.420888	0.458491	GO:0003735	structural	molecular_function
MELO3C024017	0.404366	0.0626253	0.0376485	0.420888	0.458491	GO:0005622	intracellular	cellular_component
MELO3C024017	0.404366	0.0626253	0.0376485	0.420888	0.458491	GO:0005840	ribosome	cellular_component
MELO3C024017	0.404366	0.0626253	0.0376485	0.420888	0.458491	GO:0006412	translation	biological_process
MELO3C024017	0.404366	0.0626253	0.0376485	0.420888	0.458491	GO:0016020	membrane	cellular_component
MELO3C024017	0.404366	0.0626253	0.0376485	0.420888	0.458491	GO:0016021	integral	cellular_component
MELO3C024017	0.404366	0.0626253	0.0376485	0.420888	0.458491	GO:0030529	ribonucleoprotein	cellular_component
MELO3C024107	3.7716	0.176484	0.130861	0.834461	2.90096	NA	NA	NA
MELO3C024110	3.92333	2.80616	1.14282	2.88749	3.39992	NA	NA	NA
MELO3C024162	299.392	169.3	67.1033	175.65	209.671	GO:0005811	lipid	cellular_component
MELO3C024162	299.392	169.3	67.1033	175.65	209.671	GO:0009737	response	biological_process
MELO3C024162	299.392	169.3	67.1033	175.65	209.671	GO:0009793	embryo	biological_process
MELO3C024162	299.392	169.3	67.1033	175.65	209.671	GO:0010344	seed	biological_process
MELO3C024162	299.392	169.3	67.1033	175.65	209.671	GO:0019915	lipid	biological_process
MELO3C024308	26.6074	12.6099	4.07233	18.7692	16.2726	GO:0008483	transaminase	molecular_function
MELO3C024308	26.6074	12.6099	4.07233	18.7692	16.2726	GO:0016740	transferase	molecular_function
MELO3C024312	10.3637	3.07523	3.33908	4.03033	7.35754	NA	NA	NA
MELO3C024347	1.78365	0.692529	0.269946	0.267172	1.59841	NA	NA	NA
MELO3C024400	25.7795	3.15318	1.68771	8.99426	15.9352	GO:0016311	dephosphorylation	biological_process
MELO3C024400	25.7795	3.15318	1.68771	8.99426	15.9352	GO:0016791	phosphatase	molecular_function
MELO3C024444	2.2683	0.208142	0.122547	1.39518	1.26485	NA	NA	NA
MELO3C024498	23.6996	3.75365	5.62213	12.3497	14.5245	NA	NA	NA
MELO3C024570	33.0878	9.57974	7.41013	15.2534	16.9022	GO:0008152	metabolic	biological_process
MELO3C024570	33.0878	9.57974	7.41013	15.2534	16.9022	GO:0016787	hydrolase	molecular_function
MELO3C024605	203.67	94.5564	59.0604	142.844	131.226	GO:0004869	cysteine-type	molecular_function
MELO3C024605	203.67	94.5564	59.0604	142.844	131.226	GO:0010466	negative	biological_process
MELO3C024605	203.67	94.5564	59.0604	142.844	131.226	GO:0010951	negative	biological_process
MELO3C024605	203.67	94.5564	59.0604	142.844	131.226	GO:0030414	peptidase	molecular_function
MELO3C024610	539.782	214.379	133.256	329.366	364.851	NA	NA	NA
MELO3C024627	1.6014	0.984395	0.552293	2.47767	2.52025	GO:0007017	microtubule-based	biological_process
MELO3C024627	1.6014	0.984395	0.552293	2.47767	2.52025	GO:0030286	dynein	cellular_component
MELO3C024696	55.5008	33.8141	22.5483	31.5206	38.3205	GO:0046983	protein	molecular_function
MELO3C024718	2.64946	0.844393	0.852557	1.18153	2.20282	NA	NA	NA
MELO3C024736	35.4953	23.4919	6.82418	29.0115	30.8611	GO:0008152	metabolic	biological_process
MELO3C024736	35.4953	23.4919	6.82418	29.0115	30.8611	GO:0008168	methyltransferase	molecular_function
MELO3C024736	35.4953	23.4919	6.82418	29.0115	30.8611	GO:0010189	vitamin	biological_process
MELO3C024736	35.4953	23.4919	6.82418	29.0115	30.8611	GO:0016740	transferase	molecular_function
MELO3C024736	35.4953	23.4919	6.82418	29.0115	30.8611	GO:0032259	methylation	biological_process
MELO3C024736	35.4953	23.4919	6.82418	29.0115	30.8611	GO:0051741	2-methyl-6-phytyl-1,4-benzoquinone	molecular_function
MELO3C024745	0.710603	0.877046	0.229408	0.422952	0.771275	GO:0005506	iron	molecular_function
MELO3C024745	0.710603	0.877046	0.229408	0.422952	0.771275	GO:0016705	oxidoreductase	molecular_function
MELO3C024745	0.710603	0.877046	0.229408	0.422952	0.771275	GO:0020037	heme	molecular_function
MELO3C024745	0.710603	0.877046	0.229408	0.422952	0.771275	GO:0055114	oxidation-reduction	biological_process
MELO3C024832	3.12121	1.43714	1.10504	2.63375	2.63266	GO:0016020	membrane	cellular_component
MELO3C024832	3.12121	1.43714	1.10504	2.63375	2.63266	GO:0016021	integral	cellular_component
MELO3C024832	3.12121	1.43714	1.10504	2.63375	2.63266	GO:0016740	transferase	molecular_function
MELO3C024832	3.12121	1.43714	1.10504	2.63375	2.63266	GO:0016757	transferase	molecular_function
MELO3C024834	32.578	20.5284	10.705	12.3813	20.3712	GO:0016491	oxidoreductase	molecular_function
MELO3C024834	32.578	20.5284	10.705	12.3813	20.3712	GO:0055114	oxidation-reduction	biological_process
MELO3C024925	42.1291	34.2188	15.5547	20.8485	26.0725	GO:0016020	membrane	cellular_component
MELO3C024925	42.1291	34.2188	15.5547	20.8485	26.0725	GO:0016021	integral	cellular_component
MELO3C025026	0.959776	0.250593	0.113147	0.598054	0.550873	GO:0006950	response	biological_process
MELO3C025191	1.94365	3.09744	0.29137	0.54234	3.2159	NA	NA	NA
MELO3C025206	12.3782	4.70993	4.34802	6.84481	7.7219	GO:0003677	DNA	molecular_function
MELO3C025268	6.52028	2.16929	2.48084	4.07124	5.22631	GO:0008612	peptidyl-lysine	biological_process
MELO3C025295	12.892	7.22292	5.20985	14.0913	12.4431	GO:0003677	DNA	molecular_function
MELO3C025295	12.892	7.22292	5.20985	14.0913	12.4431	GO:0005634	nucleus	cellular_component
MELO3C025295	12.892	7.22292	5.20985	14.0913	12.4431	GO:0006351	transcription,	biological_process
MELO3C025295	12.892	7.22292	5.20985	14.0913	12.4431	GO:0006355	regulation	biological_process
MELO3C025364	16.7851	13.4577	7.01462	13.8118	13.477	GO:0005886	plasma	cellular_component
MELO3C025364	16.7851	13.4577	7.01462	13.8118	13.477	GO:0016020	membrane	cellular_component
MELO3C025364	16.7851	13.4577	7.01462	13.8118	13.477	GO:0016021	integral	cellular_component
MELO3C025383	5.20559	6.18129	1.95101	4.65537	3.63051	GO:0003841	1-acylglycerol-3-phosphate	molecular_function
MELO3C025383	5.20559	6.18129	1.95101	4.65537	3.63051	GO:0008152	metabolic	biological_process
MELO3C025383	5.20559	6.18129	1.95101	4.65537	3.63051	GO:0008654	phospholipid	biological_process
MELO3C025383	5.20559	6.18129	1.95101	4.65537	3.63051	GO:0016020	membrane	cellular_component
MELO3C025383	5.20559	6.18129	1.95101	4.65537	3.63051	GO:0016740	transferase	molecular_function
MELO3C025383	5.20559	6.18129	1.95101	4.65537	3.63051	GO:0016746	transferase	molecular_function
MELO3C025597	2.63187	0.956255	0.482286	0.596578	2.50927	GO:0003677	DNA	molecular_function
MELO3C025597	2.63187	0.956255	0.482286	0.596578	2.50927	GO:0005634	nucleus	cellular_component
MELO3C025597	2.63187	0.956255	0.482286	0.596578	2.50927	GO:0046872	metal	molecular_function
MELO3C025693	0.934741	0.748451	0.208599	0.60546	0.606613	GO:0016788	hydrolase	molecular_function
MELO3C025754	18.4655	10.9072	7.41919	14.1396	12.0957	NA	NA	NA
MELO3C025855	1136.13	789.383	224.94	740.66	463.274	GO:0016740	transferase	molecular_function
MELO3C025855	1136.13	789.383	224.94	740.66	463.274	GO:0016765	transferase	molecular_function
MELO3C025950	4.06914	1.90505	0.354004	1.15758	3.30794	GO:0005829	cytosol	cellular_component
MELO3C025950	4.06914	1.90505	0.354004	1.15758	3.30794	GO:0019762	glucosinolate	biological_process
MELO3C025950	4.06914	1.90505	0.354004	1.15758	3.30794	GO:0080028	nitrile	biological_process
MELO3C025995	2.16624	1.12039	0.233116	0.988785	1.27106	GO:0003700	DNA-binding	molecular_function
MELO3C025995	2.16624	1.12039	0.233116	0.988785	1.27106	GO:0005634	nucleus	cellular_component
MELO3C025995	2.16624	1.12039	0.233116	0.988785	1.27106	GO:0006351	transcription,	biological_process
MELO3C025995	2.16624	1.12039	0.233116	0.988785	1.27106	GO:0006355	regulation	biological_process
MELO3C025995	2.16624	1.12039	0.233116	0.988785	1.27106	GO:0043565	sequence-specific	molecular_function
MELO3C026062	1.69707	0.799022	0.277117	0.680167	0.934121	NA	NA	NA
MELO3C026143	7.32494	3.15089	3.23238	6.80689	7.1222	NA	NA	NA
MELO3C026215	1.95296	0.543072	0.100354	1.26599	1.02922	GO:0005215	transporter	molecular_function
MELO3C026215	1.95296	0.543072	0.100354	1.26599	1.02922	GO:0005345	purine	molecular_function
MELO3C026215	1.95296	0.543072	0.100354	1.26599	1.02922	GO:0006810	transport	biological_process
MELO3C026215	1.95296	0.543072	0.100354	1.26599	1.02922	GO:0006863	purine	biological_process
MELO3C026215	1.95296	0.543072	0.100354	1.26599	1.02922	GO:0016020	membrane	cellular_component
MELO3C026215	1.95296	0.543072	0.100354	1.26599	1.02922	GO:0055085	transmembrane	biological_process
MELO3C026226	4.18712	1.74041	1.34851	2.55238	3.79704	NA	NA	NA
MELO3C026316	1.57256	0.434605	0.148749	0.122352	0.389695	NA	NA	NA
MELO3C026317	6.83187	5.19447	1.69572	2.8252	3.52874	NA	NA	NA
MELO3C026369	2.73507	1.47858	1.07775	1.67123	1.68013	GO:0008152	metabolic	biological_process
MELO3C026369	2.73507	1.47858	1.07775	1.67123	1.68013	GO:0016740	transferase	molecular_function
MELO3C026369	2.73507	1.47858	1.07775	1.67123	1.68013	GO:0016758	transferase	molecular_function
MELO3C026401	12.4387	1.62023	1.70251	1.57743	4.53444	GO:0008152	metabolic	biological_process
MELO3C026401	12.4387	1.62023	1.70251	1.57743	4.53444	GO:0016740	transferase	molecular_function
MELO3C026401	12.4387	1.62023	1.70251	1.57743	4.53444	GO:0016758	transferase	molecular_function
MELO3C026462	7.49624	0.914649	0.615197	4.57988	4.56767	GO:0005509	calcium	molecular_function
MELO3C026491	2.3871	1.07325	0.104983	1.9057	5.83865	GO:0005506	iron	molecular_function
MELO3C026491	2.3871	1.07325	0.104983	1.9057	5.83865	GO:0016705	oxidoreductase	molecular_function
MELO3C026491	2.3871	1.07325	0.104983	1.9057	5.83865	GO:0020037	heme	molecular_function
MELO3C026491	2.3871	1.07325	0.104983	1.9057	5.83865	GO:0055114	oxidation-reduction	biological_process
MELO3C026529	5.93834	3.58246	0.452865	3.52749	5.57303	GO:0016740	transferase	molecular_function
MELO3C026560	2.14281	1.30697	0.550941	2.7113	2.12451	NA	NA	NA
MELO3C026743	19.1327	13.4309	7.82531	14.9104	13.501	NA	NA	NA
MELO3C026868	8.13933	3.98228	3.45275	2.86754	6.2265	GO:0004869	cysteine-type	molecular_function
MELO3C026868	8.13933	3.98228	3.45275	2.86754	6.2265	GO:0010466	negative	biological_process
MELO3C026868	8.13933	3.98228	3.45275	2.86754	6.2265	GO:0010951	negative	biological_process
MELO3C026868	8.13933	3.98228	3.45275	2.86754	6.2265	GO:0030414	peptidase	molecular_function
MELO3C026880	17.5654	6.45725	5.27813	9.40672	12.9811	NA	NA	NA
MELO3C026901	146.354	106.408	61.4481	103.946	89.9579	GO:0004519	endonuclease	molecular_function
MELO3C026901	146.354	106.408	61.4481	103.946	89.9579	GO:0090305	nucleic	biological_process
MELO3C027076	107.666	46.5085	24.4234	52.4358	46.868	GO:0005886	plasma	cellular_component
MELO3C027076	107.666	46.5085	24.4234	52.4358	46.868	GO:0006810	transport	biological_process
MELO3C027076	107.666	46.5085	24.4234	52.4358	46.868	GO:0008643	carbohydrate	biological_process
MELO3C027076	107.666	46.5085	24.4234	52.4358	46.868	GO:0016020	membrane	cellular_component
MELO3C027076	107.666	46.5085	24.4234	52.4358	46.868	GO:0016021	integral	cellular_component
MELO3C027104	12.4542	7.47865	5.36523	9.96923	8.54227	GO:0003677	DNA	molecular_function
MELO3C027104	12.4542	7.47865	5.36523	9.96923	8.54227	GO:0005634	nucleus	cellular_component
MELO3C027104	12.4542	7.47865	5.36523	9.96923	8.54227	GO:0006351	transcription,	biological_process
MELO3C027104	12.4542	7.47865	5.36523	9.96923	8.54227	GO:0006355	regulation	biological_process
MELO3C027104	12.4542	7.47865	5.36523	9.96923	8.54227	GO:0007275	multicellular	biological_process
MELO3C027104	12.4542	7.47865	5.36523	9.96923	8.54227	GO:0009299	mRNA	biological_process
MELO3C027104	12.4542	7.47865	5.36523	9.96923	8.54227	GO:0009416	response	biological_process
MELO3C027277	7.06945	0.344236	0.0250644	0.133085	3.27969	GO:0004650	polygalacturonase	molecular_function
MELO3C027277	7.06945	0.344236	0.0250644	0.133085	3.27969	GO:0005576	extracellular	cellular_component
MELO3C027277	7.06945	0.344236	0.0250644	0.133085	3.27969	GO:0005975	carbohydrate	biological_process
MELO3C027277	7.06945	0.344236	0.0250644	0.133085	3.27969	GO:0008152	metabolic	biological_process
MELO3C027277	7.06945	0.344236	0.0250644	0.133085	3.27969	GO:0016787	hydrolase	molecular_function
MELO3C027277	7.06945	0.344236	0.0250644	0.133085	3.27969	GO:0016798	hydrolase	molecular_function
MELO3C027277	7.06945	0.344236	0.0250644	0.133085	3.27969	GO:0071555	cell	biological_process

## Sheet: S_cluster2
Gene_id	SC_fpkm	ST1_fpkm	ST2_fpkm	ST3_fpkm	ST5_fpkm	GO	function.	type
MELO3C000019	5.70203	1.19175	0.649856	23.4646	1.49445	GO:0003676	nucleic	molecular_function
MELO3C000030	12.4379	5.83452	3.8499	17.6983	10.0432	GO:0003700	DNA-binding	molecular_function
MELO3C000030	12.4379	5.83452	3.8499	17.6983	10.0432	GO:0006355	regulation	biological_process
MELO3C000030	12.4379	5.83452	3.8499	17.6983	10.0432	GO:0043565	sequence-specific	molecular_function
MELO3C000298	392.084	100.8	39.3966	1199.9	209.638	GO:0005768	endosome	cellular_component
MELO3C000298	392.084	100.8	39.3966	1199.9	209.638	GO:0005794	Golgi	cellular_component
MELO3C000298	392.084	100.8	39.3966	1199.9	209.638	GO:0005802	trans-Golgi	cellular_component
MELO3C000298	392.084	100.8	39.3966	1199.9	209.638	GO:0009827	plant-type	biological_process
MELO3C000298	392.084	100.8	39.3966	1199.9	209.638	GO:0016020	membrane	cellular_component
MELO3C000298	392.084	100.8	39.3966	1199.9	209.638	GO:0016021	integral	cellular_component
MELO3C000298	392.084	100.8	39.3966	1199.9	209.638	GO:0016413	O-acetyltransferase	molecular_function
MELO3C000298	392.084	100.8	39.3966	1199.9	209.638	GO:0030244	cellulose	biological_process
MELO3C000298	392.084	100.8	39.3966	1199.9	209.638	GO:0045489	pectin	biological_process
MELO3C000376	4.38752	0.34954	0.182818	5.98353	0.796143	GO:0005634	nucleus	cellular_component
MELO3C000376	4.38752	0.34954	0.182818	5.98353	0.796143	GO:0016925	protein	biological_process
MELO3C000376	4.38752	0.34954	0.182818	5.98353	0.796143	GO:0031386	protein	molecular_function
MELO3C000378	4.98882	0.796191	1.05388	6.28535	1.70465	GO:0004601	peroxidase	molecular_function
MELO3C000378	4.98882	0.796191	1.05388	6.28535	1.70465	GO:0005509	calcium	molecular_function
MELO3C000378	4.98882	0.796191	1.05388	6.28535	1.70465	GO:0016020	membrane	cellular_component
MELO3C000378	4.98882	0.796191	1.05388	6.28535	1.70465	GO:0016021	integral	cellular_component
MELO3C000378	4.98882	0.796191	1.05388	6.28535	1.70465	GO:0016174	NAD(P)H	molecular_function
MELO3C000378	4.98882	0.796191	1.05388	6.28535	1.70465	GO:0016491	oxidoreductase	molecular_function
MELO3C000378	4.98882	0.796191	1.05388	6.28535	1.70465	GO:0050664	oxidoreductase	molecular_function
MELO3C000378	4.98882	0.796191	1.05388	6.28535	1.70465	GO:0055114	oxidation-reduction	biological_process
MELO3C000599	34.5868	18.9012	19.2537	70.7506	16.6025	GO:0003989	acetyl-CoA	molecular_function
MELO3C000599	34.5868	18.9012	19.2537	70.7506	16.6025	GO:0005524	ATP	molecular_function
MELO3C000599	34.5868	18.9012	19.2537	70.7506	16.6025	GO:0006633	fatty	biological_process
MELO3C000903	2.31708	0.238783	0.192472	17.7667	0.816239	NA	NA	NA
MELO3C001444	19.1315	13.8626	7.40269	21.9563	8.60297	NA	NA	NA
MELO3C001498	7.13254	0.842016	0.835647	37.9594	1.17973	NA	NA	NA
MELO3C001614	4.56288	0.175005	0.0649467	15.2055	0.860972	GO:0005737	cytoplasm	cellular_component
MELO3C001812	59.3503	15.3908	22.6907	166.09	30.2374	GO:0016853	isomerase	molecular_function
MELO3C001812	59.3503	15.3908	22.6907	166.09	30.2374	GO:0016866	intramolecular	molecular_function
MELO3C001851	111.814	24.5016	44.9187	274.121	43.0987	NA	NA	NA
MELO3C001938	261.564	65.4419	49.4863	897.365	74.531	GO:0003824	catalytic	molecular_function
MELO3C001938	261.564	65.4419	49.4863	897.365	74.531	GO:0004351	glutamate	molecular_function
MELO3C001938	261.564	65.4419	49.4863	897.365	74.531	GO:0006536	glutamate	biological_process
MELO3C001938	261.564	65.4419	49.4863	897.365	74.531	GO:0016831	carboxy-lyase	molecular_function
MELO3C001938	261.564	65.4419	49.4863	897.365	74.531	GO:0019752	carboxylic	biological_process
MELO3C001938	261.564	65.4419	49.4863	897.365	74.531	GO:0030170	pyridoxal	molecular_function
MELO3C001962	47.3098	21.2321	22.9429	47.5658	25.1965	GO:0003677	DNA	molecular_function
MELO3C001971	4.05881	0.78334	0.732371	6.17134	1.42457	GO:0016020	membrane	cellular_component
MELO3C001981	56.9483	16.6764	8.99572	102.091	20.4444	GO:0003677	DNA	molecular_function
MELO3C001993	0.674359	0.044207	0.0189373	0.900885	0.272319	GO:0005576	extracellular	cellular_component
MELO3C001993	0.674359	0.044207	0.0189373	0.900885	0.272319	GO:0009664	plant-type	biological_process
MELO3C002017	18.1864	7.63985	5.7059	17.2301	11.2453	GO:0000166	nucleotide	molecular_function
MELO3C002017	18.1864	7.63985	5.7059	17.2301	11.2453	GO:0003951	NAD+	molecular_function
MELO3C002017	18.1864	7.63985	5.7059	17.2301	11.2453	GO:0004143	diacylglycerol	molecular_function
MELO3C002017	18.1864	7.63985	5.7059	17.2301	11.2453	GO:0005524	ATP	molecular_function
MELO3C002017	18.1864	7.63985	5.7059	17.2301	11.2453	GO:0005622	intracellular	cellular_component
MELO3C002017	18.1864	7.63985	5.7059	17.2301	11.2453	GO:0007205	protein	biological_process
MELO3C002017	18.1864	7.63985	5.7059	17.2301	11.2453	GO:0008152	metabolic	biological_process
MELO3C002017	18.1864	7.63985	5.7059	17.2301	11.2453	GO:0016020	membrane	cellular_component
MELO3C002017	18.1864	7.63985	5.7059	17.2301	11.2453	GO:0016021	integral	cellular_component
MELO3C002017	18.1864	7.63985	5.7059	17.2301	11.2453	GO:0016301	kinase	molecular_function
MELO3C002017	18.1864	7.63985	5.7059	17.2301	11.2453	GO:0016310	phosphorylation	biological_process
MELO3C002017	18.1864	7.63985	5.7059	17.2301	11.2453	GO:0016740	transferase	molecular_function
MELO3C002017	18.1864	7.63985	5.7059	17.2301	11.2453	GO:0035556	intracellular	biological_process
MELO3C002020	34.5978	7.91735	6.2457	64.6576	9.85168	GO:0000166	nucleotide	molecular_function
MELO3C002020	34.5978	7.91735	6.2457	64.6576	9.85168	GO:0005524	ATP	molecular_function
MELO3C002020	34.5978	7.91735	6.2457	64.6576	9.85168	GO:0019538	protein	biological_process
MELO3C002034	122.921	47.0159	64.5346	291.235	59.2402	GO:0007165	signal	biological_process
MELO3C002050	2.26204	1.02725	0.760297	2.17169	1.15524	GO:0000165	MAPK	biological_process
MELO3C002050	2.26204	1.02725	0.760297	2.17169	1.15524	GO:0000977	RNA	molecular_function
MELO3C002050	2.26204	1.02725	0.760297	2.17169	1.15524	GO:0003677	DNA	molecular_function
MELO3C002050	2.26204	1.02725	0.760297	2.17169	1.15524	GO:0003700	DNA-binding	molecular_function
MELO3C002050	2.26204	1.02725	0.760297	2.17169	1.15524	GO:0005634	nucleus	cellular_component
MELO3C002050	2.26204	1.02725	0.760297	2.17169	1.15524	GO:0006351	transcription,	biological_process
MELO3C002050	2.26204	1.02725	0.760297	2.17169	1.15524	GO:0006355	regulation	biological_process
MELO3C002050	2.26204	1.02725	0.760297	2.17169	1.15524	GO:0045944	positive	biological_process
MELO3C002050	2.26204	1.02725	0.760297	2.17169	1.15524	GO:0046983	protein	molecular_function
MELO3C002051	1.06882	0.0898773	0.253863	2.34596	0.456116	GO:0006950	response	biological_process
MELO3C002051	1.06882	0.0898773	0.253863	2.34596	0.456116	GO:0016787	hydrolase	molecular_function
MELO3C002134	13.0707	7.52972	5.4808	12.7999	9.51333	GO:0000723	telomere	biological_process
MELO3C002134	13.0707	7.52972	5.4808	12.7999	9.51333	GO:0000784	nuclear	cellular_component
MELO3C002134	13.0707	7.52972	5.4808	12.7999	9.51333	GO:0003677	DNA	molecular_function
MELO3C002134	13.0707	7.52972	5.4808	12.7999	9.51333	GO:0043047	single-stranded	molecular_function
MELO3C002147	103.12	29.1471	9.52258	116.384	33.0007	NA	NA	NA
MELO3C002149	106.453	49.2608	37.568	183.829	66.5385	GO:0003824	catalytic	molecular_function
MELO3C002149	106.453	49.2608	37.568	183.829	66.5385	GO:0005737	cytoplasm	cellular_component
MELO3C002149	106.453	49.2608	37.568	183.829	66.5385	GO:0006212	uracil	biological_process
MELO3C002149	106.453	49.2608	37.568	183.829	66.5385	GO:0009507	chloroplast	cellular_component
MELO3C002149	106.453	49.2608	37.568	183.829	66.5385	GO:0009536	plastid	cellular_component
MELO3C002149	106.453	49.2608	37.568	183.829	66.5385	GO:0009570	chloroplast	cellular_component
MELO3C002149	106.453	49.2608	37.568	183.829	66.5385	GO:0016627	oxidoreductase	molecular_function
MELO3C002149	106.453	49.2608	37.568	183.829	66.5385	GO:0017113	dihydropyrimidine	molecular_function
MELO3C002149	106.453	49.2608	37.568	183.829	66.5385	GO:0043562	cellular	biological_process
MELO3C002149	106.453	49.2608	37.568	183.829	66.5385	GO:0055114	oxidation-reduction	biological_process
MELO3C002154	10.3385	0.891436	0.420985	33.2136	2.13174	GO:0016020	membrane	cellular_component
MELO3C002154	10.3385	0.891436	0.420985	33.2136	2.13174	GO:0016021	integral	cellular_component
MELO3C002179	35.5636	13.0923	12.6351	61.3587	15.1975	GO:0005773	vacuole	cellular_component
MELO3C002203	45.8927	25.3591	16.9769	108.679	24.5521	GO:0003842	1-pyrroline-5-carboxylate	molecular_function
MELO3C002203	45.8927	25.3591	16.9769	108.679	24.5521	GO:0005739	mitochondrion	cellular_component
MELO3C002203	45.8927	25.3591	16.9769	108.679	24.5521	GO:0008152	metabolic	biological_process
MELO3C002203	45.8927	25.3591	16.9769	108.679	24.5521	GO:0008270	zinc	molecular_function
MELO3C002203	45.8927	25.3591	16.9769	108.679	24.5521	GO:0009507	chloroplast	cellular_component
MELO3C002203	45.8927	25.3591	16.9769	108.679	24.5521	GO:0009651	response	biological_process
MELO3C002203	45.8927	25.3591	16.9769	108.679	24.5521	GO:0010133	proline	biological_process
MELO3C002203	45.8927	25.3591	16.9769	108.679	24.5521	GO:0016491	oxidoreductase	molecular_function
MELO3C002203	45.8927	25.3591	16.9769	108.679	24.5521	GO:0050897	cobalt	molecular_function
MELO3C002203	45.8927	25.3591	16.9769	108.679	24.5521	GO:0055114	oxidation-reduction	biological_process
MELO3C002203	45.8927	25.3591	16.9769	108.679	24.5521	GO:0072593	reactive	biological_process
MELO3C002209	231.996	115.4	89.466	267.552	134.229	GO:0003677	DNA	molecular_function
MELO3C002209	231.996	115.4	89.466	267.552	134.229	GO:0003700	DNA-binding	molecular_function
MELO3C002209	231.996	115.4	89.466	267.552	134.229	GO:0005634	nucleus	cellular_component
MELO3C002209	231.996	115.4	89.466	267.552	134.229	GO:0006355	regulation	biological_process
MELO3C002209	231.996	115.4	89.466	267.552	134.229	GO:0043565	sequence-specific	molecular_function
MELO3C002255	3.63094	1.38697	1.38749	7.44678	1.99738	GO:0008270	zinc	molecular_function
MELO3C002255	3.63094	1.38697	1.38749	7.44678	1.99738	GO:0016020	membrane	cellular_component
MELO3C002255	3.63094	1.38697	1.38749	7.44678	1.99738	GO:0016021	integral	cellular_component
MELO3C002287	0.923369	0.0203246	0.0113775	2.44386	0.103785	GO:0003824	catalytic	molecular_function
MELO3C002289	0.423469	0	0.0143503	1.5645	0.0442246	GO:0012511	monolayer-surrounded	cellular_component
MELO3C002289	0.423469	0	0.0143503	1.5645	0.0442246	GO:0016021	integral	cellular_component
MELO3C002345	39.6262	0.389956	0.15202	348.467	3.57892	GO:0005515	protein	molecular_function
MELO3C002350	397.602	31.6738	5.5152	1246.97	56.3262	GO:0003824	catalytic	molecular_function
MELO3C002350	397.602	31.6738	5.5152	1246.97	56.3262	GO:0004474	malate	molecular_function
MELO3C002350	397.602	31.6738	5.5152	1246.97	56.3262	GO:0006097	glyoxylate	biological_process
MELO3C002350	397.602	31.6738	5.5152	1246.97	56.3262	GO:0006099	tricarboxylic	biological_process
MELO3C002350	397.602	31.6738	5.5152	1246.97	56.3262	GO:0016740	transferase	molecular_function
MELO3C002373	0.915206	0.230353	0.174692	1.09648	0.627292	GO:0006629	lipid	biological_process
MELO3C002373	0.915206	0.230353	0.174692	1.09648	0.627292	GO:0006631	fatty	biological_process
MELO3C002373	0.915206	0.230353	0.174692	1.09648	0.627292	GO:0006633	fatty	biological_process
MELO3C002373	0.915206	0.230353	0.174692	1.09648	0.627292	GO:0009507	chloroplast	cellular_component
MELO3C002373	0.915206	0.230353	0.174692	1.09648	0.627292	GO:0009536	plastid	cellular_component
MELO3C002373	0.915206	0.230353	0.174692	1.09648	0.627292	GO:0016787	hydrolase	molecular_function
MELO3C002373	0.915206	0.230353	0.174692	1.09648	0.627292	GO:0016790	thiolester	molecular_function
MELO3C002375	0.892435	0.0345689	0.0136889	6.87247	0.0130784	GO:0016491	oxidoreductase	molecular_function
MELO3C002375	0.892435	0.0345689	0.0136889	6.87247	0.0130784	GO:0055114	oxidation-reduction	biological_process
MELO3C002442	38.9855	17.9145	15.5163	49.0063	26.5661	GO:0004190	aspartic-type	molecular_function
MELO3C002442	38.9855	17.9145	15.5163	49.0063	26.5661	GO:0006508	proteolysis	biological_process
MELO3C002442	38.9855	17.9145	15.5163	49.0063	26.5661	GO:0006629	lipid	biological_process
MELO3C002442	38.9855	17.9145	15.5163	49.0063	26.5661	GO:0008233	peptidase	molecular_function
MELO3C002442	38.9855	17.9145	15.5163	49.0063	26.5661	GO:0016787	hydrolase	molecular_function
MELO3C002450	6.27843	1.70552	2.75126	16.8019	3.49659	GO:0003824	catalytic	molecular_function
MELO3C002450	6.27843	1.70552	2.75126	16.8019	3.49659	GO:0005623	cell	cellular_component
MELO3C002450	6.27843	1.70552	2.75126	16.8019	3.49659	GO:0008152	metabolic	biological_process
MELO3C002450	6.27843	1.70552	2.75126	16.8019	3.49659	GO:0016671	oxidoreductase	molecular_function
MELO3C002450	6.27843	1.70552	2.75126	16.8019	3.49659	GO:0019419	sulfate	biological_process
MELO3C002450	6.27843	1.70552	2.75126	16.8019	3.49659	GO:0045454	cell	biological_process
MELO3C002450	6.27843	1.70552	2.75126	16.8019	3.49659	GO:0055114	oxidation-reduction	biological_process
MELO3C002452	144.261	95.1017	54.7864	143.794	107.084	GO:0006914	autophagy	biological_process
MELO3C002460	3.10957	1.55519	0.780193	3.73829	2.23986	GO:0006979	response	biological_process
MELO3C002485	42.7895	20.3912	4.68048	99.145	15.9764	GO:0016020	membrane	cellular_component
MELO3C002485	42.7895	20.3912	4.68048	99.145	15.9764	GO:0016021	integral	cellular_component
MELO3C002513	26.7545	7.22295	4.44129	56.1761	8.19562	GO:0003824	catalytic	molecular_function
MELO3C002524	39.3274	25.5133	14.4419	63.9175	22.2566	GO:0000166	nucleotide	molecular_function
MELO3C002524	39.3274	25.5133	14.4419	63.9175	22.2566	GO:0004672	protein	molecular_function
MELO3C002524	39.3274	25.5133	14.4419	63.9175	22.2566	GO:0004674	protein	molecular_function
MELO3C002524	39.3274	25.5133	14.4419	63.9175	22.2566	GO:0005524	ATP	molecular_function
MELO3C002524	39.3274	25.5133	14.4419	63.9175	22.2566	GO:0006468	protein	biological_process
MELO3C002524	39.3274	25.5133	14.4419	63.9175	22.2566	GO:0016020	membrane	cellular_component
MELO3C002524	39.3274	25.5133	14.4419	63.9175	22.2566	GO:0016021	integral	cellular_component
MELO3C002524	39.3274	25.5133	14.4419	63.9175	22.2566	GO:0016301	kinase	molecular_function
MELO3C002524	39.3274	25.5133	14.4419	63.9175	22.2566	GO:0016310	phosphorylation	biological_process
MELO3C002524	39.3274	25.5133	14.4419	63.9175	22.2566	GO:0016740	transferase	molecular_function
MELO3C002524	39.3274	25.5133	14.4419	63.9175	22.2566	GO:0048544	recognition	biological_process
MELO3C002550	43.365	8.40855	5.4212	66.7257	16.8256	GO:0008429	phosphatidylethanolamine	molecular_function
MELO3C002550	43.365	8.40855	5.4212	66.7257	16.8256	GO:0009909	regulation	biological_process
MELO3C002551	9.67149	3.92616	4.04598	14.7419	5.70839	GO:0003677	DNA	molecular_function
MELO3C002598	13.5901	3.76386	2.8988	15.5822	8.09065	GO:0008270	zinc	molecular_function
MELO3C002598	13.5901	3.76386	2.8988	15.5822	8.09065	GO:0016874	ligase	molecular_function
MELO3C002598	13.5901	3.76386	2.8988	15.5822	8.09065	GO:0046872	metal	molecular_function
MELO3C002607	7.02674	0.229763	0.337863	28.5775	1.86852	GO:0005524	ATP	molecular_function
MELO3C002613	22.9785	9.09342	8.96435	35.014	12.6295	NA	NA	NA
MELO3C002648	130.303	78.8071	54.0247	132.197	88.6392	GO:0016787	hydrolase	molecular_function
MELO3C002786	7.27045	3.73608	2.53391	11.7906	4.22165	GO:0006511	ubiquitin-dependent	biological_process
MELO3C002839	1.31728	0.113854	0.222417	5.95401	0.35648	GO:0003824	catalytic	molecular_function
MELO3C002839	1.31728	0.113854	0.222417	5.95401	0.35648	GO:0016491	oxidoreductase	molecular_function
MELO3C002839	1.31728	0.113854	0.222417	5.95401	0.35648	GO:0016614	oxidoreductase	molecular_function
MELO3C002839	1.31728	0.113854	0.222417	5.95401	0.35648	GO:0050660	flavin	molecular_function
MELO3C002839	1.31728	0.113854	0.222417	5.95401	0.35648	GO:0055114	oxidation-reduction	biological_process
MELO3C002943	55.5428	7.11938	11.7099	53.1103	24.8841	GO:0016853	isomerase	molecular_function
MELO3C002943	55.5428	7.11938	11.7099	53.1103	24.8841	GO:0016866	intramolecular	molecular_function
MELO3C002961	1.37738	0.388411	0.231072	0.957726	0.563764	GO:0015996	chlorophyll	biological_process
MELO3C002961	1.37738	0.388411	0.231072	0.957726	0.563764	GO:0047746	chlorophyllase	molecular_function
MELO3C002984	31.6844	19.8232	9.68908	49.4959	20.5251	NA	NA	NA
MELO3C003087	15.7373	7.95565	1.89144	22.6295	4.10699	NA	NA	NA
MELO3C003088	21.0539	7.88144	2.45486	26.7928	5.99804	GO:0000139	Golgi	cellular_component
MELO3C003088	21.0539	7.88144	2.45486	26.7928	5.99804	GO:0006629	lipid	biological_process
MELO3C003088	21.0539	7.88144	2.45486	26.7928	5.99804	GO:0006886	intracellular	biological_process
MELO3C003088	21.0539	7.88144	2.45486	26.7928	5.99804	GO:0008654	phospholipid	biological_process
MELO3C003088	21.0539	7.88144	2.45486	26.7928	5.99804	GO:0016036	cellular	biological_process
MELO3C003088	21.0539	7.88144	2.45486	26.7928	5.99804	GO:0019375	galactolipid	biological_process
MELO3C003088	21.0539	7.88144	2.45486	26.7928	5.99804	GO:0032586	protein	cellular_component
MELO3C003120	110.016	72.847	48.3435	124.304	82.807	GO:0042538	hyperosmotic	biological_process
MELO3C003150	107.428	70.0458	49.5904	106.574	65.7003	GO:0000785	chromatin	cellular_component
MELO3C003150	107.428	70.0458	49.5904	106.574	65.7003	GO:0003682	chromatin	molecular_function
MELO3C003150	107.428	70.0458	49.5904	106.574	65.7003	GO:0005085	guanyl-nucleotide	molecular_function
MELO3C003150	107.428	70.0458	49.5904	106.574	65.7003	GO:0005515	protein	molecular_function
MELO3C003150	107.428	70.0458	49.5904	106.574	65.7003	GO:0005634	nucleus	cellular_component
MELO3C003150	107.428	70.0458	49.5904	106.574	65.7003	GO:0005737	cytoplasm	cellular_component
MELO3C003150	107.428	70.0458	49.5904	106.574	65.7003	GO:0005829	cytosol	cellular_component
MELO3C003150	107.428	70.0458	49.5904	106.574	65.7003	GO:0007165	signal	biological_process
MELO3C003150	107.428	70.0458	49.5904	106.574	65.7003	GO:0009411	response	biological_process
MELO3C003150	107.428	70.0458	49.5904	106.574	65.7003	GO:0009649	entrainment	biological_process
MELO3C003150	107.428	70.0458	49.5904	106.574	65.7003	GO:0009881	photoreceptor	molecular_function
MELO3C003150	107.428	70.0458	49.5904	106.574	65.7003	GO:0010224	response	biological_process
MELO3C003150	107.428	70.0458	49.5904	106.574	65.7003	GO:0018298	protein-chromophore	biological_process
MELO3C003150	107.428	70.0458	49.5904	106.574	65.7003	GO:0042803	protein	molecular_function
MELO3C003150	107.428	70.0458	49.5904	106.574	65.7003	GO:0043547	positive	biological_process
MELO3C003150	107.428	70.0458	49.5904	106.574	65.7003	GO:0050896	response	biological_process
MELO3C003186	16.2945	7.22196	4.52856	31.2742	11.4833	GO:0000502	proteasome	cellular_component
MELO3C003195	13.7871	1.05914	0.481056	214.319	1.33313	GO:0005737	cytoplasm	cellular_component
MELO3C003204	3.68858	0.689462	0.147116	5.97503	0.908183	GO:0008152	metabolic	biological_process
MELO3C003204	3.68858	0.689462	0.147116	5.97503	0.908183	GO:0016740	transferase	molecular_function
MELO3C003204	3.68858	0.689462	0.147116	5.97503	0.908183	GO:0016757	transferase	molecular_function
MELO3C003204	3.68858	0.689462	0.147116	5.97503	0.908183	GO:0016758	transferase	molecular_function
MELO3C003205	145.5	75.923	42.1635	192.402	71.5203	GO:0016301	kinase	molecular_function
MELO3C003205	145.5	75.923	42.1635	192.402	71.5203	GO:0016310	phosphorylation	biological_process
MELO3C003205	145.5	75.923	42.1635	192.402	71.5203	GO:0016772	transferase	molecular_function
MELO3C003230	7.77974	2.75218	1.87005	11.9624	5.98575	GO:0016740	transferase	molecular_function
MELO3C003230	7.77974	2.75218	1.87005	11.9624	5.98575	GO:0016746	transferase	molecular_function
MELO3C003230	7.77974	2.75218	1.87005	11.9624	5.98575	GO:0016747	transferase	molecular_function
MELO3C003278	53.0409	29.5657	23.4652	66.6548	37.0162	GO:0008270	zinc	molecular_function
MELO3C003294	1434.5	995.611	613.544	1742.13	902.385	GO:0006812	cation	biological_process
MELO3C003294	1434.5	995.611	613.544	1742.13	902.385	GO:0006816	calcium	biological_process
MELO3C003294	1434.5	995.611	613.544	1742.13	902.385	GO:0008324	cation	molecular_function
MELO3C003294	1434.5	995.611	613.544	1742.13	902.385	GO:0015369	calcium:proton	molecular_function
MELO3C003294	1434.5	995.611	613.544	1742.13	902.385	GO:0016021	integral	cellular_component
MELO3C003294	1434.5	995.611	613.544	1742.13	902.385	GO:0055085	transmembrane	biological_process
MELO3C003294	1434.5	995.611	613.544	1742.13	902.385	GO:0070588	calcium	biological_process
MELO3C003294	1434.5	995.611	613.544	1742.13	902.385	GO:0098655	cation	biological_process
MELO3C003297	11.119	8.32156	4.39369	17.7708	7.15624	NA	NA	NA
MELO3C003318	3.19747	1.40607	2.04074	3.49726	2.16354	GO:0006629	lipid	biological_process
MELO3C003324	286.978	193.454	128.864	446.914	184.532	GO:0016021	integral	cellular_component
MELO3C003331	18.1578	7.48687	3.36824	22.8718	8.00697	GO:0016020	membrane	cellular_component
MELO3C003331	18.1578	7.48687	3.36824	22.8718	8.00697	GO:0016021	integral	cellular_component
MELO3C003331	18.1578	7.48687	3.36824	22.8718	8.00697	GO:0043066	negative	biological_process
MELO3C003336	26.3882	1.16715	0.353644	90.1929	7.49715	GO:0005576	extracellular	cellular_component
MELO3C003339	15.692	2.91318	1.38221	41.2063	3.60206	GO:0005509	calcium	molecular_function
MELO3C003371	48.3254	34.8934	18.9808	59.5459	27.895	GO:0005576	extracellular	cellular_component
MELO3C003418	481.039	203.436	52.8589	466.438	147.94	GO:0016020	membrane	cellular_component
MELO3C003418	481.039	203.436	52.8589	466.438	147.94	GO:0016021	integral	cellular_component
MELO3C003424	5.13692	1.6781	1.2422	11.3935	2.20452	NA	NA	NA
MELO3C003441	56.0561	21.0013	3.49736	70.0789	25.0185	GO:0004553	hydrolase	molecular_function
MELO3C003441	56.0561	21.0013	3.49736	70.0789	25.0185	GO:0005576	extracellular	cellular_component
MELO3C003441	56.0561	21.0013	3.49736	70.0789	25.0185	GO:0005618	cell	cellular_component
MELO3C003441	56.0561	21.0013	3.49736	70.0789	25.0185	GO:0005975	carbohydrate	biological_process
MELO3C003441	56.0561	21.0013	3.49736	70.0789	25.0185	GO:0006073	cellular	biological_process
MELO3C003441	56.0561	21.0013	3.49736	70.0789	25.0185	GO:0008152	metabolic	biological_process
MELO3C003441	56.0561	21.0013	3.49736	70.0789	25.0185	GO:0010411	xyloglucan	biological_process
MELO3C003441	56.0561	21.0013	3.49736	70.0789	25.0185	GO:0016020	membrane	cellular_component
MELO3C003441	56.0561	21.0013	3.49736	70.0789	25.0185	GO:0016021	integral	cellular_component
MELO3C003441	56.0561	21.0013	3.49736	70.0789	25.0185	GO:0016740	transferase	molecular_function
MELO3C003441	56.0561	21.0013	3.49736	70.0789	25.0185	GO:0016762	xyloglucan:xyloglucosyl	molecular_function
MELO3C003441	56.0561	21.0013	3.49736	70.0789	25.0185	GO:0016787	hydrolase	molecular_function
MELO3C003441	56.0561	21.0013	3.49736	70.0789	25.0185	GO:0016798	hydrolase	molecular_function
MELO3C003441	56.0561	21.0013	3.49736	70.0789	25.0185	GO:0042546	cell	biological_process
MELO3C003441	56.0561	21.0013	3.49736	70.0789	25.0185	GO:0048046	apoplast	cellular_component
MELO3C003441	56.0561	21.0013	3.49736	70.0789	25.0185	GO:0071555	cell	biological_process
MELO3C003505	5.9555	4.27893	2.62504	9.18022	3.91757	GO:0003824	catalytic	molecular_function
MELO3C003505	5.9555	4.27893	2.62504	9.18022	3.91757	GO:0005975	carbohydrate	biological_process
MELO3C003505	5.9555	4.27893	2.62504	9.18022	3.91757	GO:0016829	lyase	molecular_function
MELO3C003505	5.9555	4.27893	2.62504	9.18022	3.91757	GO:0030246	carbohydrate	molecular_function
MELO3C003577	77.4819	26.8375	29.3707	100.943	50.7208	GO:0003824	catalytic	molecular_function
MELO3C003577	77.4819	26.8375	29.3707	100.943	50.7208	GO:0004069	L-aspartate:2-oxoglutarate	molecular_function
MELO3C003577	77.4819	26.8375	29.3707	100.943	50.7208	GO:0006520	cellular	biological_process
MELO3C003577	77.4819	26.8375	29.3707	100.943	50.7208	GO:0008483	transaminase	molecular_function
MELO3C003577	77.4819	26.8375	29.3707	100.943	50.7208	GO:0009058	biosynthetic	biological_process
MELO3C003577	77.4819	26.8375	29.3707	100.943	50.7208	GO:0016740	transferase	molecular_function
MELO3C003577	77.4819	26.8375	29.3707	100.943	50.7208	GO:0030170	pyridoxal	molecular_function
MELO3C003577	77.4819	26.8375	29.3707	100.943	50.7208	GO:0080130	L-phenylalanine:2-oxoglutarate	molecular_function
MELO3C003592	286.875	125.165	22.1957	1608.5	53.2859	GO:0005768	endosome	cellular_component
MELO3C003592	286.875	125.165	22.1957	1608.5	53.2859	GO:0005794	Golgi	cellular_component
MELO3C003592	286.875	125.165	22.1957	1608.5	53.2859	GO:0005802	trans-Golgi	cellular_component
MELO3C003592	286.875	125.165	22.1957	1608.5	53.2859	GO:0009651	response	biological_process
MELO3C003642	8.46732	2.68266	0.928268	14.6613	2.5994	NA	NA	NA
MELO3C003658	3.46923	1.56072	1.83728	6.82441	2.44498	GO:0000932	P-body	cellular_component
MELO3C003658	3.46923	1.56072	1.83728	6.82441	2.44498	GO:0009737	response	biological_process
MELO3C003658	3.46923	1.56072	1.83728	6.82441	2.44498	GO:0010162	seed	biological_process
MELO3C003658	3.46923	1.56072	1.83728	6.82441	2.44498	GO:0010494	cytoplasmic	cellular_component
MELO3C003658	3.46923	1.56072	1.83728	6.82441	2.44498	GO:0046872	metal	molecular_function
MELO3C003659	7.88015	4.20155	3.17046	9.13212	4.129	GO:0004553	hydrolase	molecular_function
MELO3C003659	7.88015	4.20155	3.17046	9.13212	4.129	GO:0005975	carbohydrate	biological_process
MELO3C003659	7.88015	4.20155	3.17046	9.13212	4.129	GO:0008152	metabolic	biological_process
MELO3C003659	7.88015	4.20155	3.17046	9.13212	4.129	GO:0016787	hydrolase	molecular_function
MELO3C003659	7.88015	4.20155	3.17046	9.13212	4.129	GO:0016798	hydrolase	molecular_function
MELO3C003659	7.88015	4.20155	3.17046	9.13212	4.129	GO:0042973	glucan	molecular_function
MELO3C003676	3.51307	1.02576	0.464858	1.89339	1.32278	NA	NA	NA
MELO3C003686	9.72857	8.44303	1.51752	27.4395	3.16102	GO:0003677	DNA	molecular_function
MELO3C003686	9.72857	8.44303	1.51752	27.4395	3.16102	GO:0003700	DNA-binding	molecular_function
MELO3C003686	9.72857	8.44303	1.51752	27.4395	3.16102	GO:0005634	nucleus	cellular_component
MELO3C003686	9.72857	8.44303	1.51752	27.4395	3.16102	GO:0006355	regulation	biological_process
MELO3C003686	9.72857	8.44303	1.51752	27.4395	3.16102	GO:0043565	sequence-specific	molecular_function
MELO3C003705	65.1716	45.454	27.9438	58.0673	41.1393	GO:0004672	protein	molecular_function
MELO3C003705	65.1716	45.454	27.9438	58.0673	41.1393	GO:0005524	ATP	molecular_function
MELO3C003705	65.1716	45.454	27.9438	58.0673	41.1393	GO:0006468	protein	biological_process
MELO3C003705	65.1716	45.454	27.9438	58.0673	41.1393	GO:0016874	ligase	molecular_function
MELO3C003721	69.8122	23.7247	6.30006	109.709	26.0674	GO:0016740	transferase	molecular_function
MELO3C003721	69.8122	23.7247	6.30006	109.709	26.0674	GO:0016757	transferase	molecular_function
MELO3C003730	7.12907	2.70194	2.27325	6.00232	4.30752	GO:0004672	protein	molecular_function
MELO3C003730	7.12907	2.70194	2.27325	6.00232	4.30752	GO:0005509	calcium	molecular_function
MELO3C003730	7.12907	2.70194	2.27325	6.00232	4.30752	GO:0005524	ATP	molecular_function
MELO3C003730	7.12907	2.70194	2.27325	6.00232	4.30752	GO:0006468	protein	biological_process
MELO3C003730	7.12907	2.70194	2.27325	6.00232	4.30752	GO:0016301	kinase	molecular_function
MELO3C003730	7.12907	2.70194	2.27325	6.00232	4.30752	GO:0016310	phosphorylation	biological_process
MELO3C003731	529.161	22.8589	8.10997	1618.82	66.2596	GO:0005623	cell	cellular_component
MELO3C003731	529.161	22.8589	8.10997	1618.82	66.2596	GO:0016853	isomerase	molecular_function
MELO3C003731	529.161	22.8589	8.10997	1618.82	66.2596	GO:0045454	cell	biological_process
MELO3C003752	1654.84	256.588	75.5168	1794.82	391.925	NA	NA	NA
MELO3C003753	25.87	1.71213	0.766594	66.2154	1.05548	GO:0005576	extracellular	cellular_component
MELO3C003753	25.87	1.71213	0.766594	66.2154	1.05548	GO:0009740	gibberellic	biological_process
MELO3C003761	33.0905	4.82609	2.18803	13.9029	9.07186	GO:0009691	cytokinin	biological_process
MELO3C003761	33.0905	4.82609	2.18803	13.9029	9.07186	GO:0016787	hydrolase	molecular_function
MELO3C003785	0.627563	0	0.0231677	1.95633	0.0219067	GO:0003677	DNA	molecular_function
MELO3C003785	0.627563	0	0.0231677	1.95633	0.0219067	GO:0003700	DNA-binding	molecular_function
MELO3C003785	0.627563	0	0.0231677	1.95633	0.0219067	GO:0005634	nucleus	cellular_component
MELO3C003785	0.627563	0	0.0231677	1.95633	0.0219067	GO:0006351	transcription,	biological_process
MELO3C003785	0.627563	0	0.0231677	1.95633	0.0219067	GO:0006355	regulation	biological_process
MELO3C003879	2.44068	0.872644	1.56413	4.0556	1.84269	GO:0003824	catalytic	molecular_function
MELO3C003879	2.44068	0.872644	1.56413	4.0556	1.84269	GO:0006281	DNA	biological_process
MELO3C003879	2.44068	0.872644	1.56413	4.0556	1.84269	GO:0006284	base-excision	biological_process
MELO3C003879	2.44068	0.872644	1.56413	4.0556	1.84269	GO:0008725	DNA-3-methyladenine	molecular_function
MELO3C003881	6.23651	1.4086	1.77088	6.72987	4.06129	GO:0016020	membrane	cellular_component
MELO3C003881	6.23651	1.4086	1.77088	6.72987	4.06129	GO:0016021	integral	cellular_component
MELO3C003911	6.71413	2.55988	3.14552	8.54001	4.15606	GO:0005544	calcium-dependent	molecular_function
MELO3C003911	6.71413	2.55988	3.14552	8.54001	4.15606	GO:0060548	negative	biological_process
MELO3C003917	15.3378	0.249459	0.0823935	192.964	0.667096	GO:0000166	nucleotide	molecular_function
MELO3C003917	15.3378	0.249459	0.0823935	192.964	0.667096	GO:0005524	ATP	molecular_function
MELO3C003950	75.4014	39.2991	22.8868	122.068	36.5935	GO:0000166	nucleotide	molecular_function
MELO3C003950	75.4014	39.2991	22.8868	122.068	36.5935	GO:0005388	calcium-transporting	molecular_function
MELO3C003950	75.4014	39.2991	22.8868	122.068	36.5935	GO:0005516	calmodulin	molecular_function
MELO3C003950	75.4014	39.2991	22.8868	122.068	36.5935	GO:0005524	ATP	molecular_function
MELO3C003950	75.4014	39.2991	22.8868	122.068	36.5935	GO:0006810	transport	biological_process
MELO3C003950	75.4014	39.2991	22.8868	122.068	36.5935	GO:0006811	ion	biological_process
MELO3C003950	75.4014	39.2991	22.8868	122.068	36.5935	GO:0006816	calcium	biological_process
MELO3C003950	75.4014	39.2991	22.8868	122.068	36.5935	GO:0016020	membrane	cellular_component
MELO3C003950	75.4014	39.2991	22.8868	122.068	36.5935	GO:0016021	integral	cellular_component
MELO3C003950	75.4014	39.2991	22.8868	122.068	36.5935	GO:0016787	hydrolase	molecular_function
MELO3C003950	75.4014	39.2991	22.8868	122.068	36.5935	GO:0046872	metal	molecular_function
MELO3C003950	75.4014	39.2991	22.8868	122.068	36.5935	GO:0070588	calcium	biological_process
MELO3C004006	135.533	61.4999	32.3128	114.782	59.4642	GO:0016020	membrane	cellular_component
MELO3C004006	135.533	61.4999	32.3128	114.782	59.4642	GO:0016021	integral	cellular_component
MELO3C004006	135.533	61.4999	32.3128	114.782	59.4642	GO:0016740	transferase	molecular_function
MELO3C004006	135.533	61.4999	32.3128	114.782	59.4642	GO:0016765	transferase	molecular_function
MELO3C004039	12.7747	3.30193	3.81767	10.7547	6.80647	NA	NA	NA
MELO3C004104	17.0036	4.32112	7.21483	44.1794	12.9583	GO:0016021	integral	cellular_component
MELO3C004114	1.16576	0.397242	0.321501	0.857332	0.290263	GO:0016020	membrane	cellular_component
MELO3C004114	1.16576	0.397242	0.321501	0.857332	0.290263	GO:0016021	integral	cellular_component
MELO3C004141	12.3357	4.81337	2.53394	21.0605	4.39584	NA	NA	NA
MELO3C004142	49.9555	18.4548	8.78067	87.3622	17.2415	NA	NA	NA
MELO3C004154	27.0149	19.5977	11.334	36.7636	16.2912	GO:0005515	protein	molecular_function
MELO3C004154	27.0149	19.5977	11.334	36.7636	16.2912	GO:0005635	nuclear	cellular_component
MELO3C004154	27.0149	19.5977	11.334	36.7636	16.2912	GO:0005654	nucleoplasm	cellular_component
MELO3C004175	17.6875	7.75784	8.6198	35.4918	11.7905	NA	NA	NA
MELO3C004176	7.99757	1.02082	2.53166	11.5675	3.42923	GO:0005618	cell	cellular_component
MELO3C004176	7.99757	1.02082	2.53166	11.5675	3.42923	GO:0016787	hydrolase	molecular_function
MELO3C004176	7.99757	1.02082	2.53166	11.5675	3.42923	GO:0030599	pectinesterase	molecular_function
MELO3C004176	7.99757	1.02082	2.53166	11.5675	3.42923	GO:0042545	cell	biological_process
MELO3C004176	7.99757	1.02082	2.53166	11.5675	3.42923	GO:0045330	aspartyl	molecular_function
MELO3C004176	7.99757	1.02082	2.53166	11.5675	3.42923	GO:0045490	pectin	biological_process
MELO3C004179	12.405	4.66923	3.75891	17.4533	7.34988	GO:0004721	phosphoprotein	molecular_function
MELO3C004179	12.405	4.66923	3.75891	17.4533	7.34988	GO:0006470	protein	biological_process
MELO3C004179	12.405	4.66923	3.75891	17.4533	7.34988	GO:0016787	hydrolase	molecular_function
MELO3C004213	12.4993	2.10453	2.83364	38.7893	6.1277	GO:0005634	nucleus	cellular_component
MELO3C004247	7.12151	0.425496	1.00578	1.1579	1.40353	GO:0006633	fatty	biological_process
MELO3C004247	7.12151	0.425496	1.00578	1.1579	1.40353	GO:0016491	oxidoreductase	molecular_function
MELO3C004247	7.12151	0.425496	1.00578	1.1579	1.40353	GO:0016702	oxidoreductase	molecular_function
MELO3C004247	7.12151	0.425496	1.00578	1.1579	1.40353	GO:0031408	oxylipin	biological_process
MELO3C004247	7.12151	0.425496	1.00578	1.1579	1.40353	GO:0046872	metal	molecular_function
MELO3C004247	7.12151	0.425496	1.00578	1.1579	1.40353	GO:0051213	dioxygenase	molecular_function
MELO3C004247	7.12151	0.425496	1.00578	1.1579	1.40353	GO:0055114	oxidation-reduction	biological_process
MELO3C004274	17.064	5.61865	4.65818	19.9942	10.4628	GO:0016020	membrane	cellular_component
MELO3C004274	17.064	5.61865	4.65818	19.9942	10.4628	GO:0016021	integral	cellular_component
MELO3C004329	197.207	31.3947	46.4435	337.122	58.6397	GO:0016853	isomerase	molecular_function
MELO3C004329	197.207	31.3947	46.4435	337.122	58.6397	GO:0016866	intramolecular	molecular_function
MELO3C004330	305.388	33.8229	42.4189	406.938	83.5714	NA	NA	NA
MELO3C004338	2.99743	0.740524	1.15873	6.95114	2.4617	GO:0006633	fatty	biological_process
MELO3C004338	2.99743	0.740524	1.15873	6.95114	2.4617	GO:0031177	phosphopantetheine	molecular_function
MELO3C004342	4.67568	1.81688	1.48527	4.70187	2.2319	GO:0004784	superoxide	molecular_function
MELO3C004342	4.67568	1.81688	1.48527	4.70187	2.2319	GO:0006801	superoxide	biological_process
MELO3C004342	4.67568	1.81688	1.48527	4.70187	2.2319	GO:0016491	oxidoreductase	molecular_function
MELO3C004342	4.67568	1.81688	1.48527	4.70187	2.2319	GO:0019430	removal	biological_process
MELO3C004342	4.67568	1.81688	1.48527	4.70187	2.2319	GO:0046872	metal	molecular_function
MELO3C004342	4.67568	1.81688	1.48527	4.70187	2.2319	GO:0055114	oxidation-reduction	biological_process
MELO3C004372	16.2833	9.7222	6.80286	17.956	11.0814	GO:0000224	peptide-N4-(N-acetyl-beta-glucosaminyl)asparagine	molecular_function
MELO3C004372	16.2833	9.7222	6.80286	17.956	11.0814	GO:0016787	hydrolase	molecular_function
MELO3C004373	52.8045	25.4329	22.5988	97.6107	27.0601	GO:0016740	transferase	molecular_function
MELO3C004373	52.8045	25.4329	22.5988	97.6107	27.0601	GO:0016747	transferase	molecular_function
MELO3C004383	127.577	57.2071	7.07742	201.806	51.0432	GO:0008152	metabolic	biological_process
MELO3C004383	127.577	57.2071	7.07742	201.806	51.0432	GO:0016491	oxidoreductase	molecular_function
MELO3C004383	127.577	57.2071	7.07742	201.806	51.0432	GO:0055114	oxidation-reduction	biological_process
MELO3C004396	94.39	36.2724	21.3568	115.797	45.8436	GO:0005737	cytoplasm	cellular_component
MELO3C004396	94.39	36.2724	21.3568	115.797	45.8436	GO:0005856	cytoskeleton	cellular_component
MELO3C004396	94.39	36.2724	21.3568	115.797	45.8436	GO:0005874	microtubule	cellular_component
MELO3C004396	94.39	36.2724	21.3568	115.797	45.8436	GO:0010015	root	biological_process
MELO3C004396	94.39	36.2724	21.3568	115.797	45.8436	GO:0010031	circumnutation	biological_process
MELO3C004474	21.1772	7.68351	5.19749	13.2477	9.86643	GO:0009247	glycolipid	biological_process
MELO3C004474	21.1772	7.68351	5.19749	13.2477	9.86643	GO:0016758	transferase	molecular_function
MELO3C004475	11.2794	3.35083	4.05667	17.1796	4.9068	GO:0004665	prephenate	molecular_function
MELO3C004475	11.2794	3.35083	4.05667	17.1796	4.9068	GO:0006571	tyrosine	biological_process
MELO3C004475	11.2794	3.35083	4.05667	17.1796	4.9068	GO:0008977	prephenate	molecular_function
MELO3C004475	11.2794	3.35083	4.05667	17.1796	4.9068	GO:0055114	oxidation-reduction	biological_process
MELO3C004504	108.154	74.1356	40.2573	97.799	60.6573	GO:0016036	cellular	biological_process
MELO3C004523	21.7358	9.40502	6.24366	38.2923	17.0122	GO:0008270	zinc	molecular_function
MELO3C004523	21.7358	9.40502	6.24366	38.2923	17.0122	GO:0046872	metal	molecular_function
MELO3C004553	13.9341	1.01833	0.597281	31.4342	3.85489	GO:0003677	DNA	molecular_function
MELO3C004553	13.9341	1.01833	0.597281	31.4342	3.85489	GO:0043565	sequence-specific	molecular_function
MELO3C004556	241.753	33.1515	25.9965	330.936	73.6428	GO:0003700	DNA-binding	molecular_function
MELO3C004556	241.753	33.1515	25.9965	330.936	73.6428	GO:0005634	nucleus	cellular_component
MELO3C004556	241.753	33.1515	25.9965	330.936	73.6428	GO:0006355	regulation	biological_process
MELO3C004556	241.753	33.1515	25.9965	330.936	73.6428	GO:0043565	sequence-specific	molecular_function
MELO3C004565	102.717	44.3932	21.4588	228.588	41.8086	GO:0003824	catalytic	molecular_function
MELO3C004565	102.717	44.3932	21.4588	228.588	41.8086	GO:0003857	3-hydroxyacyl-CoA	molecular_function
MELO3C004565	102.717	44.3932	21.4588	228.588	41.8086	GO:0005777	peroxisome	cellular_component
MELO3C004565	102.717	44.3932	21.4588	228.588	41.8086	GO:0006631	fatty	biological_process
MELO3C004565	102.717	44.3932	21.4588	228.588	41.8086	GO:0006635	fatty	biological_process
MELO3C004565	102.717	44.3932	21.4588	228.588	41.8086	GO:0008152	metabolic	biological_process
MELO3C004565	102.717	44.3932	21.4588	228.588	41.8086	GO:0016491	oxidoreductase	molecular_function
MELO3C004565	102.717	44.3932	21.4588	228.588	41.8086	GO:0055114	oxidation-reduction	biological_process
MELO3C004630	7.03908	1.69515	0.786853	7.25506	3.2981	GO:0003677	DNA	molecular_function
MELO3C004630	7.03908	1.69515	0.786853	7.25506	3.2981	GO:0003700	DNA-binding	molecular_function
MELO3C004630	7.03908	1.69515	0.786853	7.25506	3.2981	GO:0005634	nucleus	cellular_component
MELO3C004630	7.03908	1.69515	0.786853	7.25506	3.2981	GO:0006355	regulation	biological_process
MELO3C004630	7.03908	1.69515	0.786853	7.25506	3.2981	GO:0043565	sequence-specific	molecular_function
MELO3C004637	57.8124	22.777	16.0082	91.3255	25.4282	GO:0003729	mRNA	molecular_function
MELO3C004637	57.8124	22.777	16.0082	91.3255	25.4282	GO:0005849	mRNA	cellular_component
MELO3C004637	57.8124	22.777	16.0082	91.3255	25.4282	GO:0006378	mRNA	biological_process
MELO3C004646	27.4107	11.0971	6.23099	54.6094	9.59446	GO:0003735	structural	molecular_function
MELO3C004646	27.4107	11.0971	6.23099	54.6094	9.59446	GO:0005622	intracellular	cellular_component
MELO3C004646	27.4107	11.0971	6.23099	54.6094	9.59446	GO:0005840	ribosome	cellular_component
MELO3C004646	27.4107	11.0971	6.23099	54.6094	9.59446	GO:0006412	translation	biological_process
MELO3C004661	5.82218	3.29655	1.97497	14.2839	2.73251	GO:0016020	membrane	cellular_component
MELO3C004661	5.82218	3.29655	1.97497	14.2839	2.73251	GO:0016021	integral	cellular_component
MELO3C004732	4.95111	3.35656	1.95361	6.64706	2.77337	GO:0016787	hydrolase	molecular_function
MELO3C004799	226.754	108.921	74.6285	306.151	123.283	GO:0000398	mRNA	biological_process
MELO3C004799	226.754	108.921	74.6285	306.151	123.283	GO:0003676	nucleic	molecular_function
MELO3C004799	226.754	108.921	74.6285	306.151	123.283	GO:0003723	RNA	molecular_function
MELO3C004799	226.754	108.921	74.6285	306.151	123.283	GO:0046872	metal	molecular_function
MELO3C004799	226.754	108.921	74.6285	306.151	123.283	GO:0089701	U2AF	cellular_component
MELO3C004825	10.1197	5.75563	3.61854	12.1531	6.14038	NA	NA	NA
MELO3C004867	334.316	245.336	75.7351	481.63	156.768	GO:0010277	chlorophyllide	molecular_function
MELO3C004867	334.316	245.336	75.7351	481.63	156.768	GO:0016491	oxidoreductase	molecular_function
MELO3C004867	334.316	245.336	75.7351	481.63	156.768	GO:0051537	2	molecular_function
MELO3C004867	334.316	245.336	75.7351	481.63	156.768	GO:0055114	oxidation-reduction	biological_process
MELO3C004892	203.112	185.313	88.107	313.128	118.826	NA	NA	NA
MELO3C004946	19.6929	5.66883	8.06915	17.4819	12.7068	GO:0004180	carboxypeptidase	molecular_function
MELO3C004946	19.6929	5.66883	8.06915	17.4819	12.7068	GO:0004185	serine-type	molecular_function
MELO3C004946	19.6929	5.66883	8.06915	17.4819	12.7068	GO:0006508	proteolysis	biological_process
MELO3C004998	59.3829	43.1539	19.9364	73.1485	48.232	GO:0016020	membrane	cellular_component
MELO3C004998	59.3829	43.1539	19.9364	73.1485	48.232	GO:0016021	integral	cellular_component
MELO3C005058	77.5706	43.5537	26.4272	85.5824	49.7002	GO:0008270	zinc	molecular_function
MELO3C005058	77.5706	43.5537	26.4272	85.5824	49.7002	GO:0016020	membrane	cellular_component
MELO3C005058	77.5706	43.5537	26.4272	85.5824	49.7002	GO:0016021	integral	cellular_component
MELO3C005058	77.5706	43.5537	26.4272	85.5824	49.7002	GO:0046872	metal	molecular_function
MELO3C005068	15.983	6.95938	8.54105	19.344	10.2829	GO:0016021	integral	cellular_component
MELO3C005214	103.249	7.73718	8.28119	96.1284	15.7203	GO:0006952	defense	biological_process
MELO3C005225	160.467	20.8114	7.69421	523.521	53.8628	GO:0006869	lipid	biological_process
MELO3C005225	160.467	20.8114	7.69421	523.521	53.8628	GO:0008289	lipid	molecular_function
MELO3C005243	48.8206	33.6609	5.36718	51.4151	10.7431	GO:0016787	hydrolase	molecular_function
MELO3C005305	14.2132	7.72087	3.69634	24.4649	7.91708	GO:0005737	cytoplasm	cellular_component
MELO3C005305	14.2132	7.72087	3.69634	24.4649	7.91708	GO:0006457	protein	biological_process
MELO3C005309	25.1194	16.0685	8.27533	20.7008	15.1016	GO:0008270	zinc	molecular_function
MELO3C005309	25.1194	16.0685	8.27533	20.7008	15.1016	GO:0016020	membrane	cellular_component
MELO3C005309	25.1194	16.0685	8.27533	20.7008	15.1016	GO:0016021	integral	cellular_component
MELO3C005309	25.1194	16.0685	8.27533	20.7008	15.1016	GO:0046872	metal	molecular_function
MELO3C005343	13.7876	8.48741	5.61188	13.5029	10.5455	GO:0005840	ribosome	cellular_component
MELO3C005345	0.814729	0.186116	0.0917176	1.51887	0.726464	GO:0008375	acetylglucosaminyltransferase	molecular_function
MELO3C005345	0.814729	0.186116	0.0917176	1.51887	0.726464	GO:0016020	membrane	cellular_component
MELO3C005345	0.814729	0.186116	0.0917176	1.51887	0.726464	GO:0016021	integral	cellular_component
MELO3C005345	0.814729	0.186116	0.0917176	1.51887	0.726464	GO:0016740	transferase	molecular_function
MELO3C005345	0.814729	0.186116	0.0917176	1.51887	0.726464	GO:0016757	transferase	molecular_function
MELO3C005350	4.03416	1.95785	0.517425	7.04897	2.38429	GO:0005737	cytoplasm	cellular_component
MELO3C005350	4.03416	1.95785	0.517425	7.04897	2.38429	GO:0005783	endoplasmic	cellular_component
MELO3C005350	4.03416	1.95785	0.517425	7.04897	2.38429	GO:0005789	endoplasmic	cellular_component
MELO3C005350	4.03416	1.95785	0.517425	7.04897	2.38429	GO:0009658	chloroplast	biological_process
MELO3C005350	4.03416	1.95785	0.517425	7.04897	2.38429	GO:0010274	hydrotropism	biological_process
MELO3C005350	4.03416	1.95785	0.517425	7.04897	2.38429	GO:0016020	membrane	cellular_component
MELO3C005350	4.03416	1.95785	0.517425	7.04897	2.38429	GO:0032541	cortical	cellular_component
MELO3C005355	1.9999	0.167442	0.264654	6.336	0.538962	GO:0016491	oxidoreductase	molecular_function
MELO3C005355	1.9999	0.167442	0.264654	6.336	0.538962	GO:0055114	oxidation-reduction	biological_process
MELO3C005356	11.6811	6.37431	2.57766	20.6121	4.99366	NA	NA	NA
MELO3C005379	25.8065	12.4531	8.82221	26.0625	18.3388	GO:0008270	zinc	molecular_function
MELO3C005379	25.8065	12.4531	8.82221	26.0625	18.3388	GO:0016874	ligase	molecular_function
MELO3C005408	0.487301	0.197442	0.106111	1.12206	0.186408	GO:0004672	protein	molecular_function
MELO3C005408	0.487301	0.197442	0.106111	1.12206	0.186408	GO:0004697	protein	molecular_function
MELO3C005408	0.487301	0.197442	0.106111	1.12206	0.186408	GO:0005524	ATP	molecular_function
MELO3C005408	0.487301	0.197442	0.106111	1.12206	0.186408	GO:0006468	protein	biological_process
MELO3C005408	0.487301	0.197442	0.106111	1.12206	0.186408	GO:0016301	kinase	molecular_function
MELO3C005408	0.487301	0.197442	0.106111	1.12206	0.186408	GO:0016310	phosphorylation	biological_process
MELO3C005408	0.487301	0.197442	0.106111	1.12206	0.186408	GO:0016740	transferase	molecular_function
MELO3C005426	19.3125	11.4755	7.62488	18.8748	13.0239	GO:0000166	nucleotide	molecular_function
MELO3C005426	19.3125	11.4755	7.62488	18.8748	13.0239	GO:0005524	ATP	molecular_function
MELO3C005426	19.3125	11.4755	7.62488	18.8748	13.0239	GO:0005975	carbohydrate	biological_process
MELO3C005426	19.3125	11.4755	7.62488	18.8748	13.0239	GO:0016301	kinase	molecular_function
MELO3C005426	19.3125	11.4755	7.62488	18.8748	13.0239	GO:0016310	phosphorylation	biological_process
MELO3C005426	19.3125	11.4755	7.62488	18.8748	13.0239	GO:0016740	transferase	molecular_function
MELO3C005426	19.3125	11.4755	7.62488	18.8748	13.0239	GO:0046177	D-gluconate	biological_process
MELO3C005426	19.3125	11.4755	7.62488	18.8748	13.0239	GO:0046316	gluconokinase	molecular_function
MELO3C005473	38.6378	28.766	17.002	48.0685	20.3263	GO:0016020	membrane	cellular_component
MELO3C005473	38.6378	28.766	17.002	48.0685	20.3263	GO:0016021	integral	cellular_component
MELO3C005525	6.12008	4.11346	2.62422	9.33719	4.63883	GO:0003824	catalytic	molecular_function
MELO3C005569	1.07344	0.158942	0.127908	1.5122	0.291851	GO:0000981	DNA-binding	molecular_function
MELO3C005569	1.07344	0.158942	0.127908	1.5122	0.291851	GO:0001135	RNA	molecular_function
MELO3C005569	1.07344	0.158942	0.127908	1.5122	0.291851	GO:0003677	DNA	molecular_function
MELO3C005569	1.07344	0.158942	0.127908	1.5122	0.291851	GO:0005634	nucleus	cellular_component
MELO3C005569	1.07344	0.158942	0.127908	1.5122	0.291851	GO:0006357	regulation	biological_process
MELO3C005569	1.07344	0.158942	0.127908	1.5122	0.291851	GO:0030154	cell	biological_process
MELO3C005569	1.07344	0.158942	0.127908	1.5122	0.291851	GO:0043565	sequence-specific	molecular_function
MELO3C005569	1.07344	0.158942	0.127908	1.5122	0.291851	GO:0044212	transcription	molecular_function
MELO3C005597	132.31	71.9263	25.6769	158.658	72.0955	GO:0003824	catalytic	molecular_function
MELO3C005597	132.31	71.9263	25.6769	158.658	72.0955	GO:0009058	biosynthetic	biological_process
MELO3C005597	132.31	71.9263	25.6769	158.658	72.0955	GO:0030170	pyridoxal	molecular_function
MELO3C005611	5.48695	2.74934	1.48812	18.3506	1.98099	GO:0003677	DNA	molecular_function
MELO3C005611	5.48695	2.74934	1.48812	18.3506	1.98099	GO:0046983	protein	molecular_function
MELO3C005639	44.766	23.3506	18.9491	49.9644	30.5623	GO:0003700	DNA-binding	molecular_function
MELO3C005639	44.766	23.3506	18.9491	49.9644	30.5623	GO:0005634	nucleus	cellular_component
MELO3C005639	44.766	23.3506	18.9491	49.9644	30.5623	GO:0006355	regulation	biological_process
MELO3C005639	44.766	23.3506	18.9491	49.9644	30.5623	GO:0043565	sequence-specific	molecular_function
MELO3C005692	63.8935	43.9507	27.0781	79.7526	42.4492	GO:0008270	zinc	molecular_function
MELO3C005692	63.8935	43.9507	27.0781	79.7526	42.4492	GO:0016874	ligase	molecular_function
MELO3C005703	139.037	40.4888	18.4663	200.95	41.6505	GO:0005506	iron	molecular_function
MELO3C005703	139.037	40.4888	18.4663	200.95	41.6505	GO:0008610	lipid	biological_process
MELO3C005703	139.037	40.4888	18.4663	200.95	41.6505	GO:0016020	membrane	cellular_component
MELO3C005703	139.037	40.4888	18.4663	200.95	41.6505	GO:0016021	integral	cellular_component
MELO3C005703	139.037	40.4888	18.4663	200.95	41.6505	GO:0016491	oxidoreductase	molecular_function
MELO3C005703	139.037	40.4888	18.4663	200.95	41.6505	GO:0055114	oxidation-reduction	biological_process
MELO3C005704	172.571	39.6071	3.69641	150.522	42.5079	GO:0005506	iron	molecular_function
MELO3C005704	172.571	39.6071	3.69641	150.522	42.5079	GO:0008610	lipid	biological_process
MELO3C005704	172.571	39.6071	3.69641	150.522	42.5079	GO:0016020	membrane	cellular_component
MELO3C005704	172.571	39.6071	3.69641	150.522	42.5079	GO:0016021	integral	cellular_component
MELO3C005704	172.571	39.6071	3.69641	150.522	42.5079	GO:0016491	oxidoreductase	molecular_function
MELO3C005704	172.571	39.6071	3.69641	150.522	42.5079	GO:0055114	oxidation-reduction	biological_process
MELO3C005711	34.2547	16.1049	3.12288	77.1251	12.5168	GO:0030001	metal	biological_process
MELO3C005711	34.2547	16.1049	3.12288	77.1251	12.5168	GO:0046872	metal	molecular_function
MELO3C005719	13.6066	9.43127	6.11402	13.3498	8.41496	GO:0004601	peroxidase	molecular_function
MELO3C005719	13.6066	9.43127	6.11402	13.3498	8.41496	GO:0005509	calcium	molecular_function
MELO3C005719	13.6066	9.43127	6.11402	13.3498	8.41496	GO:0016020	membrane	cellular_component
MELO3C005719	13.6066	9.43127	6.11402	13.3498	8.41496	GO:0016021	integral	cellular_component
MELO3C005719	13.6066	9.43127	6.11402	13.3498	8.41496	GO:0016174	NAD(P)H	molecular_function
MELO3C005719	13.6066	9.43127	6.11402	13.3498	8.41496	GO:0016491	oxidoreductase	molecular_function
MELO3C005719	13.6066	9.43127	6.11402	13.3498	8.41496	GO:0050664	oxidoreductase	molecular_function
MELO3C005719	13.6066	9.43127	6.11402	13.3498	8.41496	GO:0055114	oxidation-reduction	biological_process
MELO3C005737	3.88074	1.36603	0.913073	6.95753	1.63346	GO:0004672	protein	molecular_function
MELO3C005737	3.88074	1.36603	0.913073	6.95753	1.63346	GO:0005524	ATP	molecular_function
MELO3C005737	3.88074	1.36603	0.913073	6.95753	1.63346	GO:0006468	protein	biological_process
MELO3C005737	3.88074	1.36603	0.913073	6.95753	1.63346	GO:0016301	kinase	molecular_function
MELO3C005737	3.88074	1.36603	0.913073	6.95753	1.63346	GO:0016310	phosphorylation	biological_process
MELO3C005758	1.24487	0.0594199	0	0.827994	0.0421072	GO:0005886	plasma	cellular_component
MELO3C005758	1.24487	0.0594199	0	0.827994	0.0421072	GO:0006810	transport	biological_process
MELO3C005758	1.24487	0.0594199	0	0.827994	0.0421072	GO:0008643	carbohydrate	biological_process
MELO3C005758	1.24487	0.0594199	0	0.827994	0.0421072	GO:0016020	membrane	cellular_component
MELO3C005758	1.24487	0.0594199	0	0.827994	0.0421072	GO:0016021	integral	cellular_component
MELO3C005784	10.9702	2.73895	1.25128	19.3076	4.5205	GO:0005634	nucleus	cellular_component
MELO3C005796	22.6227	8.21565	7.92071	48.071	15.5187	NA	NA	NA
MELO3C005801	6.74465	1.40263	1.56881	8.37481	4.67676	GO:0016491	oxidoreductase	molecular_function
MELO3C005801	6.74465	1.40263	1.56881	8.37481	4.67676	GO:0045486	naringenin	molecular_function
MELO3C005801	6.74465	1.40263	1.56881	8.37481	4.67676	GO:0046872	metal	molecular_function
MELO3C005801	6.74465	1.40263	1.56881	8.37481	4.67676	GO:0055114	oxidation-reduction	biological_process
MELO3C005808	11.5438	3.94756	3.75073	13.128	9.11294	NA	NA	NA
MELO3C005809	48.3265	24.5022	16.0806	56.7522	20.9098	GO:0008270	zinc	molecular_function
MELO3C005809	48.3265	24.5022	16.0806	56.7522	20.9098	GO:0016491	oxidoreductase	molecular_function
MELO3C005809	48.3265	24.5022	16.0806	56.7522	20.9098	GO:0046872	metal	molecular_function
MELO3C005809	48.3265	24.5022	16.0806	56.7522	20.9098	GO:0055114	oxidation-reduction	biological_process
MELO3C005811	24.5289	10.2006	11.4297	44.7274	15.9839	GO:0008270	zinc	molecular_function
MELO3C005814	100.078	37.6862	33.5108	204.622	41.6326	GO:0016021	integral	cellular_component
MELO3C005816	38.9994	17.8019	13.4718	31.419	23.0393	GO:0004672	protein	molecular_function
MELO3C005816	38.9994	17.8019	13.4718	31.419	23.0393	GO:0005524	ATP	molecular_function
MELO3C005816	38.9994	17.8019	13.4718	31.419	23.0393	GO:0006468	protein	biological_process
MELO3C005816	38.9994	17.8019	13.4718	31.419	23.0393	GO:0016020	membrane	cellular_component
MELO3C005816	38.9994	17.8019	13.4718	31.419	23.0393	GO:0016021	integral	cellular_component
MELO3C005816	38.9994	17.8019	13.4718	31.419	23.0393	GO:0016301	kinase	molecular_function
MELO3C005816	38.9994	17.8019	13.4718	31.419	23.0393	GO:0016310	phosphorylation	biological_process
MELO3C005816	38.9994	17.8019	13.4718	31.419	23.0393	GO:0016740	transferase	molecular_function
MELO3C005829	89.4225	48.5626	29.9706	134.36	49.015	GO:0016020	membrane	cellular_component
MELO3C005829	89.4225	48.5626	29.9706	134.36	49.015	GO:0016021	integral	cellular_component
MELO3C005858	2.90411	0.889826	0.266433	10.6518	0.789664	GO:0004553	hydrolase	molecular_function
MELO3C005858	2.90411	0.889826	0.266433	10.6518	0.789664	GO:0005975	carbohydrate	biological_process
MELO3C005871	0.833239	0.270863	0.045483	3.97584	0.362834	NA	NA	NA
MELO3C005891	8.99753	7.32659	3.98973	9.23641	6.64958	GO:0016020	membrane	cellular_component
MELO3C005891	8.99753	7.32659	3.98973	9.23641	6.64958	GO:0016021	integral	cellular_component
MELO3C005897	7.18311	3.36281	1.24252	15.1489	3.74339	GO:0005524	ATP	molecular_function
MELO3C005913	8.5673	4.83156	3.79653	8.98411	6.36804	GO:0009733	response	biological_process
MELO3C005966	21.7158	6.31539	7.72803	53.2978	13.6718	GO:0003677	DNA	molecular_function
MELO3C005966	21.7158	6.31539	7.72803	53.2978	13.6718	GO:0005634	nucleus	cellular_component
MELO3C005966	21.7158	6.31539	7.72803	53.2978	13.6718	GO:0046872	metal	molecular_function
MELO3C005967	29.855	11.3776	14.6397	24.5203	18.8811	NA	NA	NA
MELO3C005968	3.1025	1.11983	1.25909	3.53327	2.56189	GO:0003824	catalytic	molecular_function
MELO3C005968	3.1025	1.11983	1.25909	3.53327	2.56189	GO:0005975	carbohydrate	biological_process
MELO3C005968	3.1025	1.11983	1.25909	3.53327	2.56189	GO:0006099	tricarboxylic	biological_process
MELO3C005968	3.1025	1.11983	1.25909	3.53327	2.56189	GO:0006108	malate	biological_process
MELO3C005968	3.1025	1.11983	1.25909	3.53327	2.56189	GO:0016491	oxidoreductase	molecular_function
MELO3C005968	3.1025	1.11983	1.25909	3.53327	2.56189	GO:0016615	malate	molecular_function
MELO3C005968	3.1025	1.11983	1.25909	3.53327	2.56189	GO:0016616	oxidoreductase	molecular_function
MELO3C005968	3.1025	1.11983	1.25909	3.53327	2.56189	GO:0019752	carboxylic	biological_process
MELO3C005968	3.1025	1.11983	1.25909	3.53327	2.56189	GO:0030060	L-malate	molecular_function
MELO3C005968	3.1025	1.11983	1.25909	3.53327	2.56189	GO:0055114	oxidation-reduction	biological_process
MELO3C005988	5.0758	2.28131	1.54071	5.08599	3.64687	GO:0016020	membrane	cellular_component
MELO3C005988	5.0758	2.28131	1.54071	5.08599	3.64687	GO:0016021	integral	cellular_component
MELO3C005991	144.306	63.7636	33.6085	317.634	92.2381	GO:0009733	response	biological_process
MELO3C005992	125.627	24.6332	6.9209	467.14	30.1496	GO:0003677	DNA	molecular_function
MELO3C005992	125.627	24.6332	6.9209	467.14	30.1496	GO:0003700	DNA-binding	molecular_function
MELO3C005992	125.627	24.6332	6.9209	467.14	30.1496	GO:0006355	regulation	biological_process
MELO3C005992	125.627	24.6332	6.9209	467.14	30.1496	GO:0043565	sequence-specific	molecular_function
MELO3C005994	6.76518	2.89606	1.76324	8.92335	3.05673	GO:0020037	heme	molecular_function
MELO3C005994	6.76518	2.89606	1.76324	8.92335	3.05673	GO:0046872	metal	molecular_function
MELO3C006003	3.52782	0.524698	0.591129	6.16114	0.933591	GO:0046872	metal	molecular_function
MELO3C006054	69.0677	15.7903	9.68599	162.942	21.655	GO:0003700	DNA-binding	molecular_function
MELO3C006054	69.0677	15.7903	9.68599	162.942	21.655	GO:0006355	regulation	biological_process
MELO3C006054	69.0677	15.7903	9.68599	162.942	21.655	GO:0043565	sequence-specific	molecular_function
MELO3C006079	2.81543	0.735285	0.700315	5.65552	2.02273	GO:0009269	response	biological_process
MELO3C006160	27.3896	17.6651	10.7894	46.1103	16.2989	GO:0005730	nucleolus	cellular_component
MELO3C006160	27.3896	17.6651	10.7894	46.1103	16.2989	GO:0009651	response	biological_process
MELO3C006160	27.3896	17.6651	10.7894	46.1103	16.2989	GO:0009737	response	biological_process
MELO3C006167	1.02017	0.103669	0.163188	0.627446	0.586681	NA	NA	NA
MELO3C006174	6.25121	2.437	2.33697	10.3987	4.25395	GO:0005524	ATP	molecular_function
MELO3C006174	6.25121	2.437	2.33697	10.3987	4.25395	GO:0005634	nucleus	cellular_component
MELO3C006174	6.25121	2.437	2.33697	10.3987	4.25395	GO:0006351	transcription,	biological_process
MELO3C006174	6.25121	2.437	2.33697	10.3987	4.25395	GO:0006355	regulation	biological_process
MELO3C006174	6.25121	2.437	2.33697	10.3987	4.25395	GO:0032502	developmental	biological_process
MELO3C006234	53.6412	26.2646	20.196	81.3455	32.2176	GO:0003860	3-hydroxyisobutyryl-CoA	molecular_function
MELO3C006234	53.6412	26.2646	20.196	81.3455	32.2176	GO:0016787	hydrolase	molecular_function
MELO3C006238	144.619	96.0224	59.4487	187.146	101.88	GO:0003723	RNA	molecular_function
MELO3C006238	144.619	96.0224	59.4487	187.146	101.88	GO:0004519	endonuclease	molecular_function
MELO3C006238	144.619	96.0224	59.4487	187.146	101.88	GO:0009451	RNA	biological_process
MELO3C006238	144.619	96.0224	59.4487	187.146	101.88	GO:0043231	intracellular	cellular_component
MELO3C006238	144.619	96.0224	59.4487	187.146	101.88	GO:0090305	nucleic	biological_process
MELO3C006266	3.10439	0.334623	0.0665805	5.51209	0.754998	GO:0004857	enzyme	molecular_function
[truncated: 2,448 more rows]

## Sheet: S_cluster7
Gene_id	SC_fpkm	ST1_fpkm	ST2_fpkm	ST3_fpkm	ST5_fpkm	GO	function.	type
[truncated: 4,008 more rows]

[truncated: 1 more sheets: S_cluster9]
