# Supplementary material for: Comparative transcriptome analysis of melon (Cucumis melo L.) reveals candidate genes and pathways involved in powdery mildew resistance
Source: Sci Rep. 2022 Mar 23;12:4936. doi: 10.1038/s41598-022-08763-3 (PMC8943038; doi:10.1038/s41598-022-08763-3)
Supplement: Supplementary file 1 — Supplementary Information. [file 41598_2022_8763_MOESM1_ESM.zip › Supply Figure and Table/Table S7.xlsx]

## Sheet: Sheet1
Table S7. The venn results in over-represented clusters of resistant- and susceptible- disease materials.
Compared materials	Genes	number
R_cluster1 VS S_cluster1	MELO3C021703,MELO3C016989,MELO3C014813,MELO3C027277,MELO3C012137,MELO3C011750,MELO3C025191,MELO3C022978,MELO3C011987,MELO3C022791	10
R_cluster1 VS S_cluster2	MELO3C013606,MELO3C024724,MELO3C025940,MELO3C018794,MELO3C005784,MELO3C026644,MELO3C016880,MELO3C018598,MELO3C026630	9
R_cluster1 VS S_cluster7	MELO3C025408,MELO3C026233,MELO3C023426,MELO3C012394,MELO3C026557,MELO3C018366,MELO3C006980,MELO3C018394,MELO3C002644,MELO3C019135,MELO3C023011	11
R_cluster1 VS S_cluster9	MELO3C001365,MELO3C024324,MELO3C014520,MELO3C013430,MELO3C026908,MELO3C020007	6
R_cluster2 VS S_cluster1	MELO3C019934,MELO3C020448,MELO3C023231,MELO3C007171	4
R_cluster2 VS S_cluster2	MELO3C020695,MELO3C013770,MELO3C002961,MELO3C011457	4
R_cluster2 VS S_cluster7	MELO3C004297,MELO3C013255,MELO3C014516,MELO3C008424,MELO3C002128,MELO3C007779,MELO3C013017	7
R_cluster2 VS S_cluster9	MELO3C002243,MELO3C009884	2
R_cluster5 VS S_cluster1	MELO3C015691,MELO3C012162,MELO3C015118,MELO3C020457,MELO3C023219	5
R_cluster5 VS S_cluster2	MELO3C004373,MELO3C005611,MELO3C026071,MELO3C015221,MELO3C012387,MELO3C006757,MELO3C009826,MELO3C012280,MELO3C003592	9
R_cluster5 VS S_cluster7	MELO3C018862,MELO3C020754,MELO3C005527,MELO3C008403,MELO3C007746,MELO3C026270,MELO3C021744,MELO3C004597,MELO3C010540,MELO3C013544,MELO3C015947,MELO3C002114,MELO3C008404,MELO3C018138,MELO3C000087,MELO3C004199	16
R_cluster5 VS S_cluster9	MELO3C010605,MELO3C017334,MELO3C015426,MELO3C007180	4
R_cluster11 VS S_cluster1	MELO3C017013,MELO3C024107,MELO3C005590,MELO3C003066,MELO3C024605,MELO3C021934,MELO3C026491,MELO3C018967,MELO3C024718,MELO3C014356,MELO3C021760,MELO3C004296,MELO3C018681,MELO3C003988,MELO3C024610,MELO3C021565,MELO3C002874,MELO3C002877,MELO3C004382,MELO3C018228,MELO3C005456	21
R_cluster11 VS S_cluster2	MELO3C006679,MELO3C003577,MELO3C009956,MELO3C008183,MELO3C006678,MELO3C015280,MELO3C010749,MELO3C004176,MELO3C012701,MELO3C003230,MELO3C002350,MELO3C016787,MELO3C025101,MELO3C006888,MELO3C018579,MELO3C015436,MELO3C015556,MELO3C014872,MELO3C025091,MELO3C014818,MELO3C011705,MELO3C012702,MELO3C018623,MELO3C024616,MELO3C003761,MELO3C010471	26
R_cluster11 VS S_cluster7	MELO3C020421,MELO3C003190,MELO3C004914,MELO3C013394,MELO3C003105,MELO3C013960,MELO3C006164,MELO3C020515,MELO3C000200,MELO3C003996,MELO3C020270,MELO3C002735,MELO3C000849,MELO3C013158,MELO3C018479,MELO3C015643,MELO3C025464,MELO3C026781,MELO3C020268,MELO3C003737,MELO3C000836,MELO3C014879,MELO3C005607	23
R_cluster11 VS S_cluster9	MELO3C001181,MELO3C025317	2
