# Supplementary material for: Comparative transcriptome analysis of melon (Cucumis melo L.) reveals candidate genes and pathways involved in powdery mildew resistance
Source: Sci Rep. 2022 Mar 23;12:4936. doi: 10.1038/s41598-022-08763-3 (PMC8943038; doi:10.1038/s41598-022-08763-3)
Supplement: Supplementary file 1 — Supplementary Information. [file 41598_2022_8763_MOESM1_ESM.zip › Supply Figure and Table/Table S8.xlsx]

## Sheet: Sheet1
Table S8. GO analysis of significant trends cluster
ID	Description	GeneRatio	BgRatio	pvalue	p.adjust	qvalue	geneID	Count	type
GO:0010951	negative regulation of endopeptidase activity	8/358	65/22274	9.35801e-06	0.00209619	0.00196026	MELO3C004296/MELO3C006458/MELO3C008894/MELO3C008895/MELO3C018004/MELO3C019126/MELO3C024605/MELO3C026868	8	S_cluster1
GO:0003680	metal ion transport	4/358	19/22274	0.000210117	0.0170058	0.015903	MELO3C003526/MELO3C005590/MELO3C013857/MELO3C023881	4	S_cluster1
GO:0004869	cysteine-type endopeptidase inhibitor activity	5/358	35/22274	0.000227756	0.0170058	0.015903	MELO3C008894/MELO3C008895/MELO3C019126/MELO3C024605/MELO3C026868	5	S_cluster1
GO:0005576	extracellular region	15/358	342/22274	0.000463205	0.0220467	0.020617	MELO3C005351/MELO3C005456/MELO3C006208/MELO3C006917/MELO3C007031/MELO3C007654/MELO3C009329/MELO3C011008/MELO3C011223/MELO3C011987/MELO3C012204/MELO3C016494/MELO3C018004/MELO3C020501/MELO3C027277	15	S_cluster1
GO:0043565	sequence-specific DNA binding	15/358	344/22274	0.000492114	0.0220467	0.020617	MELO3C002875/MELO3C005590/MELO3C008128/MELO3C009097/MELO3C009805/MELO3C011432/MELO3C014305/MELO3C014896/MELO3C015804/MELO3C016337/MELO3C016966/MELO3C017572/MELO3C018844/MELO3C022062/MELO3C025995	15	S_cluster1
GO:0006950	response to stress	13/846	86/22274	2.09392e-05	0.00518764	0.00494285	MELO3C002051/MELO3C006935/MELO3C009215/MELO3C015280/MELO3C016005/MELO3C016006/MELO3C016007/MELO3C016402/MELO3C017246/MELO3C025025/MELO3C025027/MELO3C025079/MELO3C026550	13	S_cluster2
GO:0009691	cytokinin biosynthetic process	5/846	11/22274	2.9814e-05	0.00518764	0.00494285	MELO3C003761/MELO3C011000/MELO3C013644/MELO3C016881/MELO3C026548	5	S_cluster2
GO:0043169	cation binding	8/846	38/22274	7.43778e-05	0.0065417	0.00623301	MELO3C006852/MELO3C007940/MELO3C008478/MELO3C013082/MELO3C015408/MELO3C016939/MELO3C020601/MELO3C023626	8	S_cluster2
GO:0004722	protein serine/threonine phosphatase activity	10/846	60/22274	7.9763e-05	0.0065417	0.00623301	MELO3C006852/MELO3C007940/MELO3C008478/MELO3C013082/MELO3C015408/MELO3C016939/MELO3C020601/MELO3C023626/MELO3C025598/MELO3C026030	10	S_cluster2
GO:0006869	lipid transport	7/846	30/22274	0.000105302	0.0065417	0.00623301	MELO3C005225/MELO3C006518/MELO3C006519/MELO3C009108/MELO3C012661/MELO3C014762/MELO3C025219	7	S_cluster2
GO:0042542	response to hydrogen peroxide	5/846	14/22274	0.000117449	0.0065417	0.00623301	MELO3C007072/MELO3C011908/MELO3C017883/MELO3C017954/MELO3C020589	5	S_cluster2
GO:0009408	response to heat	7/846	31/22274	0.000131586	0.0065417	0.00623301	MELO3C007610/MELO3C009146/MELO3C009996/MELO3C011908/MELO3C016970/MELO3C017883/MELO3C020589	7	S_cluster2
GO:0004869	cysteine-type endopeptidase inhibitor activity	7/846	35/22274	0.000294827	0.0124821	0.0118931	MELO3C008183/MELO3C012701/MELO3C012702/MELO3C018579/MELO3C018581/MELO3C021766/MELO3C027001	7	S_cluster2
GO:0043565	sequence-specific DNA binding	27/846	344/22274	0.000322812	0.0124821	0.0118931	MELO3C000030/MELO3C002209/MELO3C003686/MELO3C004553/MELO3C004556/MELO3C004630/MELO3C005569/MELO3C005639/MELO3C005992/MELO3C006054/MELO3C006887/MELO3C007560/MELO3C007666/MELO3C007809/MELO3C008175/MELO3C009455/MELO3C009948/MELO3C010788/MELO3C010850/MELO3C010967/MELO3C013677/MELO3C015776/MELO3C016400/MELO3C016870/MELO3C017064/MELO3C018458/MELO3C022867	27	S_cluster2
GO:0010466	negative regulation of peptidase activity	7/846	39/22274	0.000591033	0.0186981	0.0178158	MELO3C008183/MELO3C012701/MELO3C012702/MELO3C018579/MELO3C018581/MELO3C021766/MELO3C027001	7	S_cluster2
GO:0030414	peptidase inhibitor activity	7/846	39/22274	0.000591033	0.0186981	0.0178158	MELO3C008183/MELO3C012701/MELO3C012702/MELO3C018579/MELO3C018581/MELO3C021766/MELO3C027001	7	S_cluster2
GO:0015979	photosynthesis	29/956	126/22274	7.63386e-14	2.79399e-11	2.50712e-11	MELO3C001992/MELO3C002510/MELO3C003238/MELO3C004214/MELO3C004642/MELO3C007507/MELO3C008060/MELO3C008358/MELO3C008663/MELO3C008731/MELO3C010708/MELO3C011865/MELO3C012252/MELO3C012912/MELO3C015076/MELO3C015509/MELO3C015772/MELO3C016190/MELO3C016556/MELO3C017176/MELO3C017180/MELO3C019677/MELO3C021788/MELO3C022113/MELO3C023596/MELO3C024206/MELO3C025783/MELO3C026518/MELO3C026802	29	S_cluster7
GO:0009523	photosystem II	21/956	67/22274	3.09068e-13	5.65594e-11	5.07522e-11	MELO3C001992/MELO3C002510/MELO3C003238/MELO3C004214/MELO3C004642/MELO3C007507/MELO3C008358/MELO3C010708/MELO3C011865/MELO3C012912/MELO3C015076/MELO3C015509/MELO3C015772/MELO3C016190/MELO3C016556/MELO3C017180/MELO3C019677/MELO3C022113/MELO3C023596/MELO3C024206/MELO3C026518	21	S_cluster7
GO:0009765	photosynthesis, light harvesting	12/956	20/22274	3.34765e-12	4.08414e-10	3.6648e-10	MELO3C001992/MELO3C003238/MELO3C004214/MELO3C008358/MELO3C011865/MELO3C012912/MELO3C015076/MELO3C016556/MELO3C017180/MELO3C019677/MELO3C022113/MELO3C024206	12	S_cluster7
GO:0009522	photosystem I	17/956	50/22274	1.27992e-11	1.17112e-09	1.05088e-09	MELO3C001992/MELO3C003238/MELO3C004214/MELO3C008060/MELO3C008358/MELO3C008663/MELO3C008731/MELO3C011865/MELO3C012912/MELO3C015076/MELO3C016556/MELO3C017180/MELO3C019677/MELO3C021788/MELO3C022113/MELO3C024206/MELO3C025783	17	S_cluster7
GO:0007017	microtubule-based process	9/956	24/22274	3.47605e-07	2.54447e-05	2.28322e-05	MELO3C003218/MELO3C005673/MELO3C006677/MELO3C007673/MELO3C009203/MELO3C009221/MELO3C011016/MELO3C014723/MELO3C018025	9	S_cluster7
GO:0005200	structural constituent of cytoskeleton	7/956	15/22274	1.24809e-06	7.61336e-05	6.83166e-05	MELO3C003218/MELO3C005673/MELO3C007673/MELO3C009203/MELO3C011016/MELO3C014723/MELO3C018025	7	S_cluster7
GO:0016168	chlorophyll binding	12/956	57/22274	4.32723e-06	0.000226252	0.000203022	MELO3C001992/MELO3C003238/MELO3C004214/MELO3C008358/MELO3C011865/MELO3C012912/MELO3C015076/MELO3C016556/MELO3C017180/MELO3C019677/MELO3C022113/MELO3C024206	12	S_cluster7
GO:0018298	protein-chromophore linkage	12/956	61/22274	9.10079e-06	0.000416361	0.000373612	MELO3C001992/MELO3C003238/MELO3C004214/MELO3C008358/MELO3C011865/MELO3C012912/MELO3C015076/MELO3C016556/MELO3C017180/MELO3C019677/MELO3C022113/MELO3C024206	12	S_cluster7
GO:0071555	cell wall organization	17/956	118/22274	1.16713e-05	0.000474632	0.000425899	MELO3C001954/MELO3C002480/MELO3C003689/MELO3C005218/MELO3C010662/MELO3C013255/MELO3C014465/MELO3C015230/MELO3C017478/MELO3C018785/MELO3C019293/MELO3C021077/MELO3C021685/MELO3C023114/MELO3C023551/MELO3C025029/MELO3C026755	17	S_cluster7
GO:0015995	chlorophyll biosynthetic process	6/956	14/22274	1.37373e-05	0.000502785	0.000451161	MELO3C006606/MELO3C011657/MELO3C017176/MELO3C023131/MELO3C026160/MELO3C026802	6	S_cluster7
GO:0031225	anchored component of membrane	7/956	23/22274	3.51582e-05	0.00116981	0.0010497	MELO3C007601/MELO3C012149/MELO3C014881/MELO3C015580/MELO3C017242/MELO3C017348/MELO3C021367	7	S_cluster7
GO:0009579	thylakoid	18/956	152/22274	9.48724e-05	0.00289361	0.00259651	MELO3C001992/MELO3C003238/MELO3C004214/MELO3C006053/MELO3C008358/MELO3C011865/MELO3C012912/MELO3C015076/MELO3C016556/MELO3C017180/MELO3C019677/MELO3C022113/MELO3C023426/MELO3C023596/MELO3C024206/MELO3C025397/MELO3C025783/MELO3C025888	18	S_cluster7
GO:0016757	transferase activity, transferring glycosyl groups	32/956	364/22274	0.000108027	0.00304137	0.0027291	MELO3C000220/MELO3C001954/MELO3C001997/MELO3C002582/MELO3C002694/MELO3C002763/MELO3C003689/MELO3C005218/MELO3C005556/MELO3C006997/MELO3C008271/MELO3C009861/MELO3C012142/MELO3C012216/MELO3C013255/MELO3C015949/MELO3C017256/MELO3C017495/MELO3C017525/MELO3C018468/MELO3C018489/MELO3C019293/MELO3C021077/MELO3C021163/MELO3C021589/MELO3C023114/MELO3C023551/MELO3C024292/MELO3C024513/MELO3C025029/MELO3C025…	32	S_cluster7
GO:0005215	transporter activity	24/956	252/22274	0.000234255	0.0061241	0.00549531	MELO3C000776/MELO3C003177/MELO3C005485/MELO3C005526/MELO3C006395/MELO3C007378/MELO3C007825/MELO3C009218/MELO3C011146/MELO3C011148/MELO3C012550/MELO3C013347/MELO3C013960/MELO3C017154/MELO3C018017/MELO3C019742/MELO3C019772/MELO3C021558/MELO3C022121/MELO3C024258/MELO3C024483/MELO3C025165/MELO3C025166/MELO3C026992	24	S_cluster7
GO:0007010	cytoskeleton organization	7/956	32/22274	0.000344349	0.00840212	0.00753944	MELO3C003218/MELO3C005673/MELO3C007673/MELO3C009203/MELO3C011016/MELO3C014723/MELO3C018025	7	S_cluster7
GO:0005507	copper ion binding	10/956	65/22274	0.000424105	0.00970141	0.00870532	MELO3C002123/MELO3C003725/MELO3C005561/MELO3C007536/MELO3C011329/MELO3C012714/MELO3C015643/MELO3C017917/MELO3C018821/MELO3C025495	10	S_cluster7
GO:0005618	cell wall	16/956	145/22274	0.000507954	0.0103847	0.00931843	MELO3C002480/MELO3C003980/MELO3C010662/MELO3C012108/MELO3C013376/MELO3C014465/MELO3C015230/MELO3C015963/MELO3C017478/MELO3C018785/MELO3C020005/MELO3C021685/MELO3C022704/MELO3C026755/MELO3C026806/MELO3C027375	16	S_cluster7
GO:0042546	cell wall biogenesis	7/956	34/22274	0.000510722	0.0103847	0.00931843	MELO3C001997/MELO3C002480/MELO3C014465/MELO3C017478/MELO3C018785/MELO3C021685/MELO3C026755	7	S_cluster7
GO:0005874	microtubule	13/956	106/22274	0.000612355	0.0117959	0.0105847	MELO3C003218/MELO3C004124/MELO3C005673/MELO3C007673/MELO3C009203/MELO3C011016/MELO3C014723/MELO3C016369/MELO3C016777/MELO3C018025/MELO3C019823/MELO3C026509/MELO3C026782	13	S_cluster7
GO:0009734	auxin-activated signaling pathway	12/956	98/22274	0.000993369	0.0181786	0.0163122	MELO3C002132/MELO3C002771/MELO3C004381/MELO3C009892/MELO3C011268/MELO3C011411/MELO3C012951/MELO3C015123/MELO3C017414/MELO3C019102/MELO3C024363/MELO3C026762	12	S_cluster7
GO:0000079	regulation of cyclin-dependent protein serine/threonine kinase activity	4/956	12/22274	0.0012658	0.022061	0.0197959	MELO3C006228/MELO3C017631/MELO3C022234/MELO3C022473	4	S_cluster7
GO:0009535	chloroplast thylakoid membrane	17/956	174/22274	0.00137207	0.0228263	0.0204826	MELO3C001992/MELO3C003238/MELO3C004214/MELO3C008358/MELO3C011865/MELO3C012912/MELO3C015076/MELO3C016556/MELO3C017180/MELO3C019382/MELO3C019677/MELO3C022113/MELO3C023596/MELO3C024206/MELO3C024358/MELO3C025397/MELO3C025888	17	S_cluster7
GO:0005886	plasma membrane	32/956	425/22274	0.00157359	0.0244374	0.0219283	MELO3C002398/MELO3C003689/MELO3C003764/MELO3C003773/MELO3C004199/MELO3C005137/MELO3C005942/MELO3C007539/MELO3C007569/MELO3C007601/MELO3C008469/MELO3C009136/MELO3C010430/MELO3C010729/MELO3C011411/MELO3C012149/MELO3C012961/MELO3C013046/MELO3C013751/MELO3C014257/MELO3C015580/MELO3C018758/MELO3C019293/MELO3C021367/MELO3C022012/MELO3C022352/MELO3C023009/MELO3C023114/MELO3C023551/MELO3C023822/MELO3C024…	32	S_cluster7
GO:0004864	protein phosphatase inhibitor activity	4/956	13/22274	0.00176659	0.0244374	0.0219283	MELO3C009136/MELO3C013854/MELO3C018394/MELO3C026019	4	S_cluster7
GO:0010427	abscisic acid binding	4/956	13/22274	0.00176659	0.0244374	0.0219283	MELO3C009136/MELO3C013854/MELO3C018394/MELO3C026019	4	S_cluster7
GO:0006073	cellular glucan metabolic process	6/956	31/22274	0.00180276	0.0244374	0.0219283	MELO3C002480/MELO3C014465/MELO3C017478/MELO3C018785/MELO3C021685/MELO3C026755	6	S_cluster7
GO:0016762	xyloglucan:xyloglucosyl transferase activity	6/956	31/22274	0.00180276	0.0244374	0.0219283	MELO3C002480/MELO3C014465/MELO3C017478/MELO3C018785/MELO3C021685/MELO3C026755	6	S_cluster7
GO:0010411	xyloglucan metabolic process	6/956	32/22274	0.00213932	0.027964	0.0250928	MELO3C002480/MELO3C014465/MELO3C017478/MELO3C018785/MELO3C021685/MELO3C026755	6	S_cluster7
GO:0030244	cellulose biosynthetic process	8/956	56/22274	0.00255253	0.0322147	0.0289071	MELO3C002641/MELO3C003689/MELO3C007219/MELO3C016110/MELO3C019293/MELO3C023114/MELO3C023551/MELO3C025029	8	S_cluster7
GO:0031072	heat shock protein binding	5/956	24/22274	0.00309939	0.0378125	0.0339301	MELO3C003759/MELO3C004506/MELO3C006321/MELO3C009245/MELO3C021951	5	S_cluster7
GO:0000155	phosphorelay sensor kinase activity	4/336	22/22274	0.000300124	0.0310842	0.0288989	MELO3C005250/MELO3C013758/MELO3C020055/MELO3C025720	4	S_cluster9
GO:0023014	signal transduction by protein phosphorylation	4/336	22/22274	0.000300124	0.0310842	0.0288989	MELO3C005250/MELO3C013758/MELO3C020055/MELO3C025720	4	S_cluster9
GO:0000160	phosphorelay signal transduction system	6/336	62/22274	0.000340338	0.0310842	0.0288989	MELO3C005250/MELO3C012031/MELO3C013758/MELO3C014260/MELO3C020055/MELO3C025720	6	S_cluster9
GO:0004864	protein phosphatase inhibitor activity	3/116	13/22274	3.78921e-05	0.00204617	0.00191455	MELO3C005874/MELO3C008314/MELO3C018394	3	R_cluster1
GO:0010427	abscisic acid binding	3/116	13/22274	3.78921e-05	0.00204617	0.00191455	MELO3C005874/MELO3C008314/MELO3C018394	3	R_cluster1
GO:0016798	hydrolase activity, acting on glycosyl bonds	6/116	228/22274	0.00125341	0.0359695	0.0336556	MELO3C004477/MELO3C011987/MELO3C014182/MELO3C018794/MELO3C023335/MELO3C027277	6	R_cluster1
GO:0030001	metal ion transport	4/116	92/22274	0.00137137	0.0359695	0.0336556	MELO3C005712/MELO3C012234/MELO3C024466/MELO3C026908	4	R_cluster1
GO:0009738	abscisic acid-activated signaling pathway	3/116	45/22274	0.00166525	0.0359695	0.0336556	MELO3C005874/MELO3C008314/MELO3C018394	3	R_cluster1
GO:0000786	nucleosome	5/90	46/22274	1.15779e-06	0.000118094	0.000101154	MELO3C004865/MELO3C011610/MELO3C013682/MELO3C014317/MELO3C015882	5	R_cluster2
GO:0046982	protein heterodimerization activity	5/90	76/22274	1.41863e-05	0.000723501	0.000619717	MELO3C004865/MELO3C011610/MELO3C013682/MELO3C014317/MELO3C015882	5	R_cluster2
GO:0005694	chromosome	3/90	49/22274	0.00102745	0.0290405	0.0248747	MELO3C011610/MELO3C014317/MELO3C015882	3	R_cluster2
GO:0009903	chloroplast avoidance movement	2/90	14/22274	0.00142355	0.0290405	0.0248747	MELO3C011007/MELO3C011824	2	R_cluster2
GO:0009904	chloroplast accumulation movement	2/90	14/22274	0.00142355	0.0290405	0.0248747	MELO3C011007/MELO3C011824	2	R_cluster2
GO:0005618	cell wall	4/90	145/22274	0.00285441	0.0485251	0.0415643	MELO3C011706/MELO3C015419/MELO3C017181/MELO3C025907	4	R_cluster2
GO:0043531	ADP binding	11/221	127/22274	5.80827e-08	1.03387e-05	9.53779e-06	MELO3C000062/MELO3C004294/MELO3C004302/MELO3C004303/MELO3C004311/MELO3C004317/MELO3C004318/MELO3C004321/MELO3C009806/MELO3C023568/MELO3C027385	11	R_cluster5
GO:0006952	defense response	12/221	200/22274	8.02823e-07	7.14512e-05	6.5916e-05	MELO3C000062/MELO3C004317/MELO3C004318/MELO3C004321/MELO3C008404/MELO3C009806/MELO3C016128/MELO3C018423/MELO3C023219/MELO3C025120/MELO3C026416/MELO3C027385	12	R_cluster5
GO:0016866	intramolecular transferase activity	3/221	19/22274	0.000830277	0.0492631	0.0454468	MELO3C002941/MELO3C022374/MELO3C024271	3	R_cluster5
GO:0010951	negative regulation of endopeptidase activity	11/163	65/22274	1.45948e-12	2.11624e-10	1.92036e-10	MELO3C002926/MELO3C004296/MELO3C004914/MELO3C006464/MELO3C008183/MELO3C012701/MELO3C012702/MELO3C018003/MELO3C018579/MELO3C018580/MELO3C024605	11	R_cluster11
GO:0010466	negative regulation of peptidase activity	9/163	39/22274	8.46073e-12	4.08935e-10	3.71085e-10	MELO3C002926/MELO3C004914/MELO3C008183/MELO3C012701/MELO3C012702/MELO3C018003/MELO3C018579/MELO3C018580/MELO3C024605	9	R_cluster11
GO:0030414	peptidase inhibitor activity	9/163	39/22274	8.46073e-12	4.08935e-10	3.71085e-10	MELO3C002926/MELO3C004914/MELO3C008183/MELO3C012701/MELO3C012702/MELO3C018003/MELO3C018579/MELO3C018580/MELO3C024605	9	R_cluster11
GO:0004869	cysteine-type endopeptidase inhibitor activity	8/163	35/22274	1.3768e-10	4.99088e-09	4.52893e-09	MELO3C002926/MELO3C004914/MELO3C008183/MELO3C012701/MELO3C012702/MELO3C018579/MELO3C018580/MELO3C024605	8	R_cluster11
GO:0043531	ADP binding	9/163	127/22274	4.0885e-07	1.18566e-05	1.07592e-05	MELO3C000515/MELO3C002877/MELO3C004259/MELO3C004261/MELO3C004289/MELO3C004313/MELO3C021831/MELO3C022148/MELO3C027376	9	R_cluster11
GO:0007165	signal transduction	8/163	182/22274	6.02402e-05	0.00135454	0.00122916	MELO3C000515/MELO3C002877/MELO3C004259/MELO3C004261/MELO3C004289/MELO3C004313/MELO3C022148/MELO3C027376	8	R_cluster11
GO:0022857	transmembrane transporter activity	7/163	136/22274	6.53914e-05	0.00135454	0.00122916	MELO3C003105/MELO3C004103/MELO3C008342/MELO3C010471/MELO3C019125/MELO3C022994/MELO3C025464	7	R_cluster11
GO:0031408	oxylipin biosynthetic process	3/163	31/22274	0.0014877	0.0269646	0.0244688	MELO3C014630/MELO3C014632/MELO3C014638	3	R_cluster11
