# Supplementary material for: Comparative transcriptome analysis of melon (Cucumis melo L.) reveals candidate genes and pathways involved in powdery mildew resistance
Source: Sci Rep. 2022 Mar 23;12:4936. doi: 10.1038/s41598-022-08763-3 (PMC8943038; doi:10.1038/s41598-022-08763-3)
Supplement: Supplementary file 1 — Supplementary Information. [file 41598_2022_8763_MOESM1_ESM.zip › Supply Figure and Table/Table S9.xlsx]

## Sheet: Sheet1
Table S9. GO analysis for DEGs between TG-5 and TG-1
ID	Description	GeneRatio	BgRatio	pvalue	p.adjust	qvalue	geneID	Count	type
GO:0020037	heme binding	45/892	416/22274	1.62e-09	6.44e-07	5.87e-07	MELO3C022372/MELO3C022375/MELO3C022376/MELO3C022247/MELO3C013868/MELO3C006172/MELO3C002192/MELO3C012382/MELO3C023960/MELO3C026870/MELO3C014656/MELO3C010858/MELO3C017023/MELO3C016219/MELO3C020879/MELO3C003275/MELO3C022377/MELO3C026260/MELO3C015140/MELO3C014657/MELO3C018719/MELO3C026492/MELO3C007870/MELO3C021842/MELO3C007140/MELO3C019994/MELO3C019221/MELO3C011348/MELO3C026494/MELO3C019216/MELO3C004…	45	ST1_RT1
GO:0016758	transferase activity, transferring hexosyl groups	20/892	135/22274	4.43e-07	8.81e-05	8.04e-05	MELO3C018635/MELO3C011443/MELO3C014356/MELO3C014360/MELO3C018634/MELO3C021156/MELO3C019177/MELO3C018631/MELO3C022736/MELO3C009387/MELO3C026575/MELO3C018630/MELO3C006042/MELO3C014833/MELO3C009386/MELO3C026842/MELO3C026370/MELO3C026367/MELO3C018664/MELO3C018464	20	ST1_RT1
GO:0005200	structural constituent of cytoskeleton	7/892	15/22274	7.83e-07	0.000103919	9.48e-05	MELO3C018532/MELO3C003218/MELO3C011016/MELO3C015098/MELO3C018025/MELO3C005673/MELO3C009203	7	ST1_RT1
GO:0042744	hydrogen peroxide catabolic process	14/892	77/22274	1.98e-06	0.000196668	0.000179451	MELO3C026870/MELO3C014656/MELO3C017023/MELO3C003275/MELO3C014657/MELO3C018719/MELO3C019994/MELO3C011348/MELO3C005456/MELO3C016943/MELO3C014252/MELO3C025681/MELO3C007868/MELO3C003628	14	ST1_RT1
GO:0007017	microtubule-based process	8/892	24/22274	2.66e-06	0.000211861	0.000193314	MELO3C018532/MELO3C018185/MELO3C003218/MELO3C011016/MELO3C015098/MELO3C018025/MELO3C005673/MELO3C009203	8	ST1_RT1
GO:0031408	oxylipin biosynthetic process	8/892	31/22274	2.22e-05	0.00125121	0.00114167	MELO3C004242/MELO3C014627/MELO3C014632/MELO3C014630/MELO3C014631/MELO3C004244/MELO3C014638/MELO3C004249	8	ST1_RT1
GO:0007010	cytoskeleton organization	8/892	32/22274	2.86e-05	0.00125121	0.00114167	MELO3C012526/MELO3C018532/MELO3C003218/MELO3C011016/MELO3C015098/MELO3C018025/MELO3C005673/MELO3C009203	8	ST1_RT1
GO:0006979	response to oxidative stress	17/892	135/22274	2.88e-05	0.00125121	0.00114167	MELO3C026870/MELO3C014656/MELO3C017023/MELO3C003275/MELO3C007072/MELO3C014657/MELO3C018719/MELO3C004593/MELO3C011125/MELO3C019994/MELO3C011348/MELO3C005456/MELO3C016943/MELO3C014252/MELO3C025681/MELO3C007868/MELO3C003628	17	ST1_RT1
GO:0016705	with incorporation or reduction of molecular oxygen	28/892	300/22274	3.16e-05	0.00125121	0.00114167	MELO3C022372/MELO3C022375/MELO3C022376/MELO3C013868/MELO3C006172/MELO3C002192/MELO3C023960/MELO3C010858/MELO3C016219/MELO3C022377/MELO3C026260/MELO3C015140/MELO3C026492/MELO3C007870/MELO3C021842/MELO3C007140/MELO3C019221/MELO3C026494/MELO3C019216/MELO3C004801/MELO3C011930/MELO3C021600/MELO3C007590/MELO3C018449/MELO3C022098/MELO3C005607/MELO3C009425/MELO3C014463	28	ST1_RT1
GO:0005506	iron ion binding	32/892	367/22274	3.44e-05	0.00125121	0.00114167	MELO3C022372/MELO3C022375/MELO3C022376/MELO3C013868/MELO3C006172/MELO3C002192/MELO3C023960/MELO3C010858/MELO3C016219/MELO3C022377/MELO3C026260/MELO3C015140/MELO3C026492/MELO3C007870/MELO3C015430/MELO3C014282/MELO3C021842/MELO3C006254/MELO3C006253/MELO3C007140/MELO3C019221/MELO3C026494/MELO3C019216/MELO3C004801/MELO3C011930/MELO3C021600/MELO3C007590/MELO3C018449/MELO3C022098/MELO3C005607/MELO3C009…	32	ST1_RT1
GO:0016702	acting on single donors with incorporation of molecular oxygen	10/892	52/22274	3.46e-05	0.00125121	0.00114167	MELO3C004242/MELO3C014627/MELO3C023555/MELO3C014632/MELO3C014630/MELO3C014631/MELO3C004244/MELO3C027057/MELO3C014638/MELO3C004249	10	ST1_RT1
GO:0004497	monooxygenase activity	19/892	167/22274	4.22e-05	0.00139938	0.00127687	MELO3C022372/MELO3C022375/MELO3C022376/MELO3C013868/MELO3C006172/MELO3C002192/MELO3C023960/MELO3C010858/MELO3C022377/MELO3C015140/MELO3C026492/MELO3C007870/MELO3C021842/MELO3C016845/MELO3C007140/MELO3C019216/MELO3C007590/MELO3C005607/MELO3C014463	19	ST1_RT1
GO:0005576	extracellular region	30/892	342/22274	5.36e-05	0.00164128	0.0014976	MELO3C021686/MELO3C013289/MELO3C026870/MELO3C018785/MELO3C014656/MELO3C003275/MELO3C014657/MELO3C018719/MELO3C012004/MELO3C006672/MELO3C003371/MELO3C011008/MELO3C006673/MELO3C020880/MELO3C011348/MELO3C026755/MELO3C014465/MELO3C005456/MELO3C020626/MELO3C016943/MELO3C015640/MELO3C021143/MELO3C014252/MELO3C020005/MELO3C025681/MELO3C016494/MELO3C007868/MELO3C005962/MELO3C012108/MELO3C003628	30	ST1_RT1
GO:0004601	peroxidase activity	15/892	121/22274	0.000100297	0.0028513	0.00260169	MELO3C026870/MELO3C014656/MELO3C017023/MELO3C003275/MELO3C014657/MELO3C018719/MELO3C005719/MELO3C019994/MELO3C011348/MELO3C005456/MELO3C016943/MELO3C014252/MELO3C025681/MELO3C007868/MELO3C003628	15	ST1_RT1
GO:0016841	ammonia-lyase activity	5/892	14/22274	0.000150726	0.00399928	0.00364917	MELO3C025786/MELO3C014224/MELO3C014223/MELO3C014222/MELO3C014227	5	ST1_RT1
GO:0043531	ADP binding	15/892	127/22274	0.000173556	0.00431721	0.00393927	MELO3C004313/MELO3C004302/MELO3C000062/MELO3C004303/MELO3C004311/MELO3C004289/MELO3C004317/MELO3C027376/MELO3C022148/MELO3C004259/MELO3C023568/MELO3C004261/MELO3C004321/MELO3C000515/MELO3C023567	15	ST1_RT1
GO:0006559	L-phenylalanine catabolic process	5/892	15/22274	0.000218651	0.005119	0.00467087	MELO3C025786/MELO3C014224/MELO3C014223/MELO3C014222/MELO3C014227	5	ST1_RT1
GO:0007165	signal transduction	17/892	182/22274	0.00106697	0.0235918	0.0215265	MELO3C004313/MELO3C004302/MELO3C004303/MELO3C004311/MELO3C004289/MELO3C027376/MELO3C022148/MELO3C006758/MELO3C004259/MELO3C006483/MELO3C003150/MELO3C020055/MELO3C004261/MELO3C011299/MELO3C023889/MELO3C000515/MELO3C008158	17	ST1_RT1
GO:0006952	defense response	18/892	200/22274	0.00118441	0.0248102	0.0226382	MELO3C027172/MELO3C000062/MELO3C008404/MELO3C026416/MELO3C004317/MELO3C025120/MELO3C020268/MELO3C020271/MELO3C020273/MELO3C004321/MELO3C018425/MELO3C006672/MELO3C006673/MELO3C023694/MELO3C015002/MELO3C018423/MELO3C003394/MELO3C002084	18	ST1_RT1
GO:0000272	polysaccharide catabolic process	5/892	24/22274	0.00229374	0.0450282	0.0410863	MELO3C023067/MELO3C015964/MELO3C018794/MELO3C005748/MELO3C022160	5	ST1_RT1
GO:0043531	ADP binding	16/509	127/22274	3.47e-08	1.06e-05	8.69e-06	MELO3C004313/MELO3C021831/MELO3C004302/MELO3C004303/MELO3C004289/MELO3C004317/MELO3C027376/MELO3C000062/MELO3C004311/MELO3C004261/MELO3C004259/MELO3C000515/MELO3C004321/MELO3C023568/MELO3C022148/MELO3C023567	16	ST2_RT2
GO:0020037	heme binding	28/509	416/22274	4.09e-07	6.24e-05	5.13e-05	MELO3C002192/MELO3C023960/MELO3C022375/MELO3C022377/MELO3C019221/MELO3C015140/MELO3C022376/MELO3C017559/MELO3C022372/MELO3C005607/MELO3C022247/MELO3C026870/MELO3C022772/MELO3C019216/MELO3C006168/MELO3C017023/MELO3C020879/MELO3C026260/MELO3C005574/MELO3C020457/MELO3C013867/MELO3C013427/MELO3C007618/MELO3C006172/MELO3C019239/MELO3C002315/MELO3C002043/MELO3C010444	28	ST2_RT2
GO:0005506	iron ion binding	22/509	367/22274	4.25e-05	0.00344687	0.00283125	MELO3C002192/MELO3C023960/MELO3C022375/MELO3C022377/MELO3C019221/MELO3C015140/MELO3C022376/MELO3C017559/MELO3C022372/MELO3C005607/MELO3C019216/MELO3C006168/MELO3C006254/MELO3C026260/MELO3C005574/MELO3C013867/MELO3C013427/MELO3C006172/MELO3C006938/MELO3C002315/MELO3C002043/MELO3C005704	22	ST2_RT2
GO:0016866	intramolecular transferase activity	5/509	19/22274	5.45e-05	0.00344687	0.00283125	MELO3C022374/MELO3C002941/MELO3C002943/MELO3C024271/MELO3C004329	5	ST2_RT2
GO:0016758	transferase activity, transferring hexosyl groups	12/509	135/22274	6.47e-05	0.00344687	0.00283125	MELO3C018635/MELO3C011443/MELO3C017673/MELO3C018632/MELO3C018634/MELO3C021478/MELO3C026370/MELO3C022736/MELO3C014360/MELO3C018631/MELO3C026842/MELO3C018630	12	ST2_RT2
GO:0016705	with incorporation or reduction of molecular oxygen	19/509	300/22274	6.78e-05	0.00344687	0.00283125	MELO3C002192/MELO3C023960/MELO3C022375/MELO3C022377/MELO3C019221/MELO3C015140/MELO3C022376/MELO3C017559/MELO3C022372/MELO3C005607/MELO3C019216/MELO3C006168/MELO3C026260/MELO3C005574/MELO3C013867/MELO3C013427/MELO3C006172/MELO3C002315/MELO3C002043	19	ST2_RT2
GO:0007165	signal transduction	13/509	182/22274	0.000297215	0.0129501	0.0106372	MELO3C004313/MELO3C004302/MELO3C004303/MELO3C004289/MELO3C027376/MELO3C004311/MELO3C004261/MELO3C004259/MELO3C000515/MELO3C014500/MELO3C022148/MELO3C026058/MELO3C006483	13	ST2_RT2
GO:0004497	monooxygenase activity	12/509	167/22274	0.000476141	0.0181529	0.0149107	MELO3C002192/MELO3C023960/MELO3C022375/MELO3C022377/MELO3C015140/MELO3C022376/MELO3C022372/MELO3C005607/MELO3C019216/MELO3C013867/MELO3C006172/MELO3C002315	12	ST2_RT2
GO:0005507	copper ion binding	7/509	65/22274	0.000691976	0.0234503	0.019262	MELO3C015643/MELO3C017005/MELO3C007536/MELO3C002447/MELO3C018821/MELO3C015640/MELO3C025495	7	ST2_RT2
GO:0004869	cysteine-type endopeptidase inhibitor activity	5/509	35/22274	0.00112586	0.0343387	0.0282057	MELO3C004914/MELO3C002925/MELO3C018580/MELO3C019126/MELO3C018581	5	ST2_RT2
GO:0015979	photosynthesis	65/4100	126/22274	3.77e-17	2.27e-14	1.97e-14	MELO3C002727/MELO3C012912/MELO3C011865/MELO3C019677/MELO3C010708/MELO3C015509/MELO3C015772/MELO3C017176/MELO3C003238/MELO3C021788/MELO3C016556/MELO3C012252/MELO3C017180/MELO3C004214/MELO3C022113/MELO3C000101/MELO3C026518/MELO3C008663/MELO3C007486/MELO3C010859/MELO3C023596/MELO3C000585/MELO3C007233/MELO3C024206/MELO3C000428/MELO3C008731/MELO3C000850/MELO3C004642/MELO3C023216/MELO3C008358/MELO3C023…	65	ST3_RT3
GO:0009523	photosystem II	38/4100	67/22274	2.76e-12	8.31e-10	7.22e-10	MELO3C002727/MELO3C012912/MELO3C011865/MELO3C019677/MELO3C010708/MELO3C015509/MELO3C015772/MELO3C003238/MELO3C016556/MELO3C017180/MELO3C004214/MELO3C022113/MELO3C026518/MELO3C007486/MELO3C010859/MELO3C023596/MELO3C024206/MELO3C000428/MELO3C000850/MELO3C004642/MELO3C023216/MELO3C008358/MELO3C023542/MELO3C026109/MELO3C016190/MELO3C002510/MELO3C007507/MELO3C001992/MELO3C011911/MELO3C000131/MELO3C000…	38	ST3_RT3
GO:0009522	photosystem I	31/4100	50/22274	1.12e-11	2.25e-09	1.96e-09	MELO3C002727/MELO3C012912/MELO3C011865/MELO3C019677/MELO3C003238/MELO3C021788/MELO3C016556/MELO3C017180/MELO3C004214/MELO3C022113/MELO3C000101/MELO3C008663/MELO3C010859/MELO3C000585/MELO3C024206/MELO3C008731/MELO3C008358/MELO3C008060/MELO3C001595/MELO3C006539/MELO3C012971/MELO3C014124/MELO3C000100/MELO3C001992/MELO3C015076/MELO3C025783/MELO3C007091/MELO3C001664/MELO3C007154/MELO3C027236/MELO3C025…	31	ST3_RT3
GO:0007017	microtubule-based process	18/4100	24/22274	2.45e-09	3.69e-07	3.2e-07	MELO3C007673/MELO3C015098/MELO3C005673/MELO3C009203/MELO3C014723/MELO3C018025/MELO3C021317/MELO3C009221/MELO3C011016/MELO3C026613/MELO3C006063/MELO3C003218/MELO3C018185/MELO3C014156/MELO3C002224/MELO3C017141/MELO3C006677/MELO3C024627	18	ST3_RT3
GO:0009765	photosynthesis, light harvesting	16/4100	20/22274	3.85e-09	4.64e-07	4.03e-07	MELO3C002727/MELO3C012912/MELO3C011865/MELO3C019677/MELO3C003238/MELO3C016556/MELO3C017180/MELO3C004214/MELO3C022113/MELO3C007486/MELO3C010859/MELO3C024206/MELO3C008358/MELO3C001992/MELO3C015076/MELO3C007154	16	ST3_RT3
GO:0016168	chlorophyll binding	29/4100	57/22274	2.93e-08	2.94e-06	2.56e-06	MELO3C002727/MELO3C012912/MELO3C011865/MELO3C019677/MELO3C003238/MELO3C016556/MELO3C017180/MELO3C004214/MELO3C022113/MELO3C000101/MELO3C007486/MELO3C010859/MELO3C000585/MELO3C024206/MELO3C000428/MELO3C000850/MELO3C008358/MELO3C001595/MELO3C014124/MELO3C000100/MELO3C001992/MELO3C000131/MELO3C000500/MELO3C015076/MELO3C000173/MELO3C007091/MELO3C001664/MELO3C007154/MELO3C025066	29	ST3_RT3
GO:0005618	cell wall	54/4100	145/22274	6.78e-08	5.83e-06	5.07e-06	MELO3C018785/MELO3C003980/MELO3C026806/MELO3C022704/MELO3C013376/MELO3C014466/MELO3C015963/MELO3C010662/MELO3C002480/MELO3C012108/MELO3C023632/MELO3C014468/MELO3C017478/MELO3C017481/MELO3C015962/MELO3C015993/MELO3C014465/MELO3C014469/MELO3C004176/MELO3C015230/MELO3C009418/MELO3C027060/MELO3C026945/MELO3C021685/MELO3C012004/MELO3C005292/MELO3C017480/MELO3C027375/MELO3C005054/MELO3C017476/MELO3C013…	54	ST3_RT3
GO:0009579	thylakoid	54/4100	152/22274	4.03e-07	3.03e-05	2.64e-05	MELO3C002727/MELO3C012912/MELO3C011865/MELO3C004491/MELO3C019677/MELO3C006053/MELO3C003238/MELO3C016556/MELO3C017180/MELO3C025888/MELO3C004214/MELO3C022113/MELO3C000196/MELO3C000101/MELO3C007486/MELO3C010859/MELO3C023596/MELO3C000585/MELO3C024206/MELO3C000428/MELO3C000850/MELO3C025397/MELO3C008358/MELO3C001566/MELO3C000729/MELO3C001595/MELO3C023590/MELO3C000277/MELO3C023469/MELO3C027174/MELO3C000…	54	ST3_RT3
GO:0018298	protein-chromophore linkage	28/4100	61/22274	7.85e-07	5.25e-05	4.56e-05	MELO3C002727/MELO3C012912/MELO3C011865/MELO3C019677/MELO3C003150/MELO3C003238/MELO3C016556/MELO3C017180/MELO3C004214/MELO3C022113/MELO3C000101/MELO3C010859/MELO3C000585/MELO3C024206/MELO3C000428/MELO3C000850/MELO3C008358/MELO3C001595/MELO3C000100/MELO3C001992/MELO3C000131/MELO3C000500/MELO3C015076/MELO3C000173/MELO3C001664/MELO3C007154/MELO3C026506/MELO3C025066	28	ST3_RT3
GO:0042546	cell wall biogenesis	19/4100	34/22274	1.11e-06	6.51e-05	5.66e-05	MELO3C018785/MELO3C014466/MELO3C002480/MELO3C014468/MELO3C017478/MELO3C017481/MELO3C014465/MELO3C001997/MELO3C014469/MELO3C026945/MELO3C021685/MELO3C012004/MELO3C017480/MELO3C017476/MELO3C016188/MELO3C026755/MELO3C021686/MELO3C003441/MELO3C017482	19	ST3_RT3
GO:0009733	response to auxin	37/4100	93/22274	1.19e-06	6.51e-05	5.66e-05	MELO3C002662/MELO3C020752/MELO3C007083/MELO3C020769/MELO3C020754/MELO3C020771/MELO3C005991/MELO3C019649/MELO3C013387/MELO3C013386/MELO3C020753/MELO3C020757/MELO3C014288/MELO3C020766/MELO3C013399/MELO3C020767/MELO3C013403/MELO3C020760/MELO3C013384/MELO3C005913/MELO3C009483/MELO3C020764/MELO3C014301/MELO3C020758/MELO3C013396/MELO3C015123/MELO3C000885/MELO3C010769/MELO3C020770/MELO3C013398/MELO3C020…	37	ST3_RT3
GO:0030244	cellulose biosynthetic process	25/4100	56/22274	5.63e-06	0.000250418	0.000217622	MELO3C025029/MELO3C023979/MELO3C003689/MELO3C002641/MELO3C019762/MELO3C000298/MELO3C023114/MELO3C023551/MELO3C024951/MELO3C016252/MELO3C010548/MELO3C016110/MELO3C016271/MELO3C017935/MELO3C019297/MELO3C019293/MELO3C016109/MELO3C016270/MELO3C014453/MELO3C020537/MELO3C012353/MELO3C016268/MELO3C016263/MELO3C013191/MELO3C007219	25	ST3_RT3
GO:0006073	cellular glucan metabolic process	17/4100	31/22274	5.82e-06	0.000250418	0.000217622	MELO3C018785/MELO3C014466/MELO3C002480/MELO3C014468/MELO3C017478/MELO3C017481/MELO3C014465/MELO3C014469/MELO3C026945/MELO3C021685/MELO3C012004/MELO3C017480/MELO3C017476/MELO3C026755/MELO3C021686/MELO3C003441/MELO3C017482	17	ST3_RT3
GO:0016762	xyloglucan:xyloglucosyl transferase activity	17/4100	31/22274	5.82e-06	0.000250418	0.000217622	MELO3C018785/MELO3C014466/MELO3C002480/MELO3C014468/MELO3C017478/MELO3C017481/MELO3C014465/MELO3C014469/MELO3C026945/MELO3C021685/MELO3C012004/MELO3C017480/MELO3C017476/MELO3C026755/MELO3C021686/MELO3C003441/MELO3C017482	17	ST3_RT3
GO:0004553	hydrolase activity, hydrolyzing O-glycosyl compounds	85/4100	296/22274	8.88e-06	0.000356338	0.000309669	MELO3C018785/MELO3C018667/MELO3C012149/MELO3C011366/MELO3C002122/MELO3C007872/MELO3C014466/MELO3C002480/MELO3C023188/MELO3C017382/MELO3C015214/MELO3C014430/MELO3C015084/MELO3C023598/MELO3C020630/MELO3C017574/MELO3C024377/MELO3C014468/MELO3C017478/MELO3C017964/MELO3C017481/MELO3C016421/MELO3C003760/MELO3C022176/MELO3C026923/MELO3C021253/MELO3C012241/MELO3C016287/MELO3C016635/MELO3C014465/MELO3C009…	85	ST3_RT3
GO:0010411	xyloglucan metabolic process	17/4100	32/22274	1.03e-05	0.000387252	0.000336534	MELO3C018785/MELO3C014466/MELO3C002480/MELO3C014468/MELO3C017478/MELO3C017481/MELO3C014465/MELO3C014469/MELO3C026945/MELO3C021685/MELO3C012004/MELO3C017480/MELO3C017476/MELO3C026755/MELO3C021686/MELO3C003441/MELO3C017482	17	ST3_RT3
GO:0009734	auxin-activated signaling pathway	36/4100	98/22274	1.4e-05	0.000497095	0.000431992	MELO3C002771/MELO3C017357/MELO3C005761/MELO3C006371/MELO3C002132/MELO3C024138/MELO3C004381/MELO3C006476/MELO3C026762/MELO3C025308/MELO3C024363/MELO3C014288/MELO3C009892/MELO3C025758/MELO3C023046/MELO3C015894/MELO3C019102/MELO3C000254/MELO3C019801/MELO3C016272/MELO3C015762/MELO3C014232/MELO3C012276/MELO3C004641/MELO3C016903/MELO3C012951/MELO3C014301/MELO3C015123/MELO3C003768/MELO3C011268/MELO3C003…	36	ST3_RT3
GO:0009827	plant-type cell wall modification	9/4100	12/22274	3.08e-05	0.00103158	0.000896473	MELO3C002641/MELO3C019762/MELO3C000298/MELO3C016110/MELO3C016109/MELO3C014453/MELO3C020537/MELO3C012353/MELO3C007219	9	ST3_RT3
GO:0009535	chloroplast thylakoid membrane	54/4100	174/22274	3.8e-05	0.00120443	0.00104669	MELO3C002727/MELO3C012912/MELO3C011865/MELO3C004491/MELO3C019677/MELO3C019382/MELO3C003238/MELO3C016556/MELO3C017180/MELO3C025888/MELO3C004214/MELO3C022113/MELO3C000196/MELO3C000101/MELO3C007486/MELO3C010859/MELO3C023596/MELO3C000585/MELO3C024206/MELO3C000428/MELO3C000850/MELO3C025397/MELO3C008358/MELO3C013899/MELO3C001566/MELO3C000729/MELO3C001595/MELO3C023590/MELO3C000277/MELO3C023469/MELO3C027…	54	ST3_RT3
GO:0045489	pectin biosynthetic process	14/4100	27/22274	8.91e-05	0.00258008	0.00224218	MELO3C013255/MELO3C022517/MELO3C002641/MELO3C019762/MELO3C000298/MELO3C026097/MELO3C021077/MELO3C016110/MELO3C007991/MELO3C016109/MELO3C014453/MELO3C020537/MELO3C012353/MELO3C007219	14	ST3_RT3
GO:0009733	response to auxin	23/1035	93/22274	2.9e-11	1.2e-08	1.05e-08	MELO3C020761/MELO3C013386/MELO3C013400/MELO3C013398/MELO3C020760/MELO3C020767/MELO3C020762/MELO3C020766/MELO3C007893/MELO3C020771/MELO3C020769/MELO3C020770/MELO3C011481/MELO3C020758/MELO3C013399/MELO3C013403/MELO3C020764/MELO3C013394/MELO3C020763/MELO3C013397/MELO3C013391/MELO3C020765/MELO3C013387	23	ST5_RT5
GO:0009536	plastid	49/1035	436/22274	1.11e-08	2.3e-06	2.01e-06	MELO3C000111/MELO3C020097/MELO3C000106/MELO3C000108/MELO3C001415/MELO3C000241/MELO3C000173/MELO3C000131/MELO3C000428/MELO3C000850/MELO3C004853/MELO3C001187/MELO3C000277/MELO3C003893/MELO3C000951/MELO3C024664/MELO3C001566/MELO3C000585/MELO3C011844/MELO3C000500/MELO3C000101/MELO3C004761/MELO3C000729/MELO3C000100/MELO3C014593/MELO3C000924/MELO3C000130/MELO3C011037/MELO3C016556/MELO3C000399/MELO3C004…	49	ST5_RT5
GO:0015979	photosynthesis	22/1035	126/22274	7.77e-08	1.08e-05	9.41e-06	MELO3C000173/MELO3C000131/MELO3C000428/MELO3C000850/MELO3C000277/MELO3C004388/MELO3C000585/MELO3C000500/MELO3C000101/MELO3C000100/MELO3C007091/MELO3C000130/MELO3C016556/MELO3C000399/MELO3C022113/MELO3C018528/MELO3C000483/MELO3C001595/MELO3C024206/MELO3C012912/MELO3C027236/MELO3C027107	22	ST5_RT5
GO:0009579	thylakoid	24/1035	152/22274	1.47e-07	1.53e-05	1.33e-05	MELO3C000173/MELO3C000131/MELO3C000428/MELO3C000850/MELO3C000277/MELO3C001566/MELO3C000585/MELO3C000500/MELO3C000101/MELO3C000729/MELO3C000100/MELO3C000924/MELO3C016556/MELO3C000399/MELO3C027055/MELO3C022113/MELO3C000196/MELO3C001595/MELO3C024206/MELO3C000180/MELO3C025369/MELO3C012912/MELO3C027236/MELO3C027107	24	ST5_RT5
GO:0016168	chlorophyll binding	14/1035	57/22274	2.37e-07	1.98e-05	1.72e-05	MELO3C000173/MELO3C000131/MELO3C000428/MELO3C000850/MELO3C000585/MELO3C000500/MELO3C000101/MELO3C000100/MELO3C007091/MELO3C016556/MELO3C022113/MELO3C001595/MELO3C024206/MELO3C012912	14	ST5_RT5
GO:0009535	chloroplast thylakoid membrane	25/1035	174/22274	5.18e-07	3.47e-05	3.03e-05	MELO3C023036/MELO3C000173/MELO3C000131/MELO3C000428/MELO3C000850/MELO3C000277/MELO3C001566/MELO3C000585/MELO3C000500/MELO3C000101/MELO3C000729/MELO3C000100/MELO3C000924/MELO3C016556/MELO3C006384/MELO3C000399/MELO3C027055/MELO3C022113/MELO3C000196/MELO3C001595/MELO3C024206/MELO3C000180/MELO3C012912/MELO3C027236/MELO3C027107	25	ST5_RT5
GO:0018298	protein-chromophore linkage	14/1035	61/22274	5.84e-07	3.47e-05	3.03e-05	MELO3C000173/MELO3C000131/MELO3C000428/MELO3C000850/MELO3C003150/MELO3C000585/MELO3C000500/MELO3C000101/MELO3C000100/MELO3C016556/MELO3C022113/MELO3C001595/MELO3C024206/MELO3C012912	14	ST5_RT5
GO:0009522	photosystem I	12/1035	50/22274	2.25e-06	0.000116779	0.000101945	MELO3C000585/MELO3C000101/MELO3C000100/MELO3C007091/MELO3C016556/MELO3C022113/MELO3C018528/MELO3C001595/MELO3C024206/MELO3C012912/MELO3C027236/MELO3C027107	12	ST5_RT5
GO:0005506	iron ion binding	37/1035	367/22274	8.87e-06	0.00041018	0.000358077	MELO3C011930/MELO3C011929/MELO3C018259/MELO3C026494/MELO3C000428/MELO3C000850/MELO3C000277/MELO3C005570/MELO3C026634/MELO3C000924/MELO3C006938/MELO3C007870/MELO3C016687/MELO3C002315/MELO3C000655/MELO3C013868/MELO3C022376/MELO3C015058/MELO3C009741/MELO3C012825/MELO3C011926/MELO3C005607/MELO3C006253/MELO3C011934/MELO3C011928/MELO3C016219/MELO3C007884/MELO3C010961/MELO3C009650/MELO3C000180/MELO3C021…	37	ST5_RT5
GO:0020037	heme binding	38/1035	416/22274	6.05e-05	0.00251636	0.00219672	MELO3C011930/MELO3C011929/MELO3C010444/MELO3C022772/MELO3C018259/MELO3C026494/MELO3C000277/MELO3C005570/MELO3C026634/MELO3C007545/MELO3C020457/MELO3C007870/MELO3C016687/MELO3C002315/MELO3C000655/MELO3C013868/MELO3C022376/MELO3C015058/MELO3C009741/MELO3C012825/MELO3C011926/MELO3C005607/MELO3C011934/MELO3C011928/MELO3C016219/MELO3C007884/MELO3C018719/MELO3C010961/MELO3C009650/MELO3C021842/MELO3C004…	38	ST5_RT5
GO:0016705	with incorporation or reduction of molecular oxygen	30/1035	300/22274	7.07e-05	0.00263359	0.00229906	MELO3C011930/MELO3C011929/MELO3C018259/MELO3C026494/MELO3C005570/MELO3C026634/MELO3C007870/MELO3C016687/MELO3C002315/MELO3C000655/MELO3C013868/MELO3C022376/MELO3C015058/MELO3C009741/MELO3C012825/MELO3C011926/MELO3C005607/MELO3C011934/MELO3C011928/MELO3C016219/MELO3C007884/MELO3C010961/MELO3C009650/MELO3C021842/MELO3C004801/MELO3C022665/MELO3C018412/MELO3C003932/MELO3C026488/MELO3C011927	30	ST5_RT5
GO:0046983	protein dimerization activity	35/1035	375/22274	7.6e-05	0.00263359	0.00229906	MELO3C002247/MELO3C013023/MELO3C027290/MELO3C005612/MELO3C001545/MELO3C015207/MELO3C002012/MELO3C017314/MELO3C022991/MELO3C000951/MELO3C002644/MELO3C007341/MELO3C011093/MELO3C013315/MELO3C006159/MELO3C013311/MELO3C026599/MELO3C022515/MELO3C027370/MELO3C008307/MELO3C014408/MELO3C018055/MELO3C011052/MELO3C026173/MELO3C017202/MELO3C005617/MELO3C022250/MELO3C015911/MELO3C018601/MELO3C024411/MELO3C017…	35	ST5_RT5
GO:0019684	photosynthesis, light reaction	9/1035	41/22274	8.91e-05	0.00284966	0.00248768	MELO3C000173/MELO3C000131/MELO3C000428/MELO3C000850/MELO3C000500/MELO3C000729/MELO3C000924/MELO3C027055/MELO3C000180	9	ST5_RT5
GO:0004864	protein phosphatase inhibitor activity	5/1035	13/22274	0.000201961	0.00466753	0.00407464	MELO3C026019/MELO3C023724/MELO3C003408/MELO3C005874/MELO3C018394	5	ST5_RT5
GO:0008271	secondary active sulfate transmembrane transporter activity	5/1035	13/22274	0.000201961	0.00466753	0.00407464	MELO3C025326/MELO3C001234/MELO3C015798/MELO3C024226/MELO3C025473	5	ST5_RT5
GO:0008272	sulfate transport	5/1035	13/22274	0.000201961	0.00466753	0.00407464	MELO3C025326/MELO3C001234/MELO3C015798/MELO3C024226/MELO3C025473	5	ST5_RT5
GO:0010427	abscisic acid binding	5/1035	13/22274	0.000201961	0.00466753	0.00407464	MELO3C026019/MELO3C023724/MELO3C003408/MELO3C005874/MELO3C018394	5	ST5_RT5
GO:0015116	sulfate transmembrane transporter activity	5/1035	13/22274	0.000201961	0.00466753	0.00407464	MELO3C025326/MELO3C001234/MELO3C015798/MELO3C024226/MELO3C025473	5	ST5_RT5
GO:0009451	RNA modification	21/1035	194/22274	0.000284967	0.00613837	0.00535865	MELO3C003226/MELO3C023386/MELO3C024569/MELO3C011844/MELO3C020555/MELO3C009696/MELO3C026661/MELO3C024197/MELO3C011009/MELO3C004379/MELO3C002022/MELO3C003997/MELO3C015205/MELO3C009748/MELO3C005586/MELO3C007930/MELO3C009129/MELO3C004497/MELO3C016518/MELO3C008172/MELO3C014921	21	ST5_RT5
GO:1902358	sulfate transmembrane transport	5/1035	14/22274	0.000302162	0.00613837	0.00535865	MELO3C025326/MELO3C001234/MELO3C015798/MELO3C024226/MELO3C025473	5	ST5_RT5
